# Supplementary material for: Highly Conductive Topologically Chiral Molecular Knots as Efficient Spin Filters
Source: J Am Chem Soc. 2023 Nov 16;145(49):26791–8. doi: 10.1021/jacs.3c08966 (PMC10722505; doi:10.1021/jacs.3c08966)
Supplement: Supplementary file 2 — ja3c08966_si_002.zip [file ja3c08966_si_002.zip]

Archive with 31 entries (27 files):
- CCDC-2234794/
- CCDC-2234794/exp_2788-mask.log
- CCDC-2234794/exp_2788.cif
- CCDC-2234794/exp_2788.cif_od
- CCDC-2234794/exp_2788.fab
- CCDC-2234794/exp_2788.fcf
- CCDC-2234794/exp_2788.hkl
- CCDC-2234794/exp_2788.ins
- CCDC-2234794/exp_2788.lst
- CCDC-2234794/exp_2788.mat
- CCDC-2234794/exp_2788.res
- CCDC-2234794/exp_2788.sqf
- CCDC-2234794/exp_2788_cifreport.pdf
- CCDC-2234794/exp_2788_tables.html
- CCDC-2234794/olex2/
- CCDC-2234794/olex2/exp_2788.hist
- CCDC-2234794/olex2/exp_2788.hist5
- CCDC-2234794/olex2/exp_2788.metacif
- CCDC-2234794/olex2/exp_2788.odb
- CCDC-2234794/olex2/exp_2788.phil
- CCDC-2234794/olex2/originals/
- CCDC-2234794/olex2/originals/exp_2788.res
- CCDC-2234794/olex2/temp/
- CCDC-2234794/olex2/temp/exp_2788.cif
- CCDC-2234794/olex2/temp/exp_2788.fab
- CCDC-2234794/olex2/temp/exp_2788.fcf
- CCDC-2234794/olex2/temp/exp_2788.hkl
- CCDC-2234794/olex2/temp/exp_2788.ins
- CCDC-2234794/olex2/temp/exp_2788.lst
- CCDC-2234794/olex2/temp/exp_2788.mat
- CCDC-2234794/olex2/temp/exp_2788.res
