# Supplementary material for: Highly Conductive Topologically Chiral Molecular Knots as Efficient Spin Filters
Source: J Am Chem Soc. 2023 Nov 16;145(49):26791–8. doi: 10.1021/jacs.3c08966 (PMC10722505; doi:10.1021/jacs.3c08966)
Supplement: Supplementary file 2 — ja3c08966_si_002.zip [file ja3c08966_si_002.zip › CCDC-2234794/exp_2788-mask.log]

Miller array info: b'D:\\\xe4\xbb\xaa\xe5\x99\xa8-\xe5\x8d\x95\xe6\x99\xb6\xe6\x95\xb0\xe6\x8d\xae\\olex2_exp_2788squeeze\\olex2_exp_2788squeeze\\exp_2788.hkl':Iobs,SigIobs
Observation type: xray.intensity
Type of data: double, size=139648
Type of sigmas: double, size=139648
Number of Miller indices: 139648
Anomalous flag: False
Unit cell: (18.2626, 24.9409, 28.3395, 78.206, 86.902, 71.029)
Space group: P -1 (No. 2)
Systematic absences: 0
Centric reflections: 139648
Resolution range: 15.1564 0.771118

use_set_completion: True
solvent_radius: 1.20
shrink_truncation_radius: 1.20
van der Waals radii:
    C     H     N     O     S
 1.70  1.09  1.55  1.52  1.80

Total solvent accessible volume / cell = 3753.8 Ang^3 [31.4%]
Total electron count / cell = 166.0

gridding: (96,135,150)
Void #Grid points Vol/A^3 Vol/%  Centre of mass (frac)   Eigenvectors (frac)
   1         1173     7.2   0.1  ( 0.042,-0.037, 0.133)  1  ( 0.911,-0.407, 0.061)
                                                         2  ( 0.377, 0.766,-0.520)
                                                         3  ( 0.165, 0.497, 0.852)
   2         1173     7.2   0.1  (-0.042, 0.037, 0.867)  1  ( 0.911,-0.407, 0.061)
                                                         2  ( 0.377, 0.766,-0.520)
                                                         3  ( 0.165, 0.497, 0.852)
   3         1816    11.2   0.1  (-0.058, 0.200, 0.520)  1  ( 0.908,-0.412, 0.077)
                                                         2  ( 0.412, 0.911, 0.011)
                                                         3  (-0.075, 0.021, 0.997)
   4       598608  3679.2  30.8  (-0.822, 0.500, 1.000)  1  (-0.209, 0.977, 0.048)
                                                         2  (-0.101,-0.070, 0.992)
                                                         3  ( 0.973, 0.203, 0.113)
   5         1816    11.2   0.1  ( 0.058, 0.800, 0.480)  1  ( 0.908,-0.412, 0.077)
                                                         2  ( 0.412, 0.911, 0.011)
                                                         3  (-0.075, 0.021, 0.997)
   6         3081    18.9   0.2  ( 0.296, 0.442, 0.671)  1  ( 0.941,-0.334, 0.062)
                                                         2  ( 0.334, 0.876,-0.348)
                                                         3  ( 0.062, 0.348, 0.935)
   7         3081    18.9   0.2  ( 0.704, 0.558, 0.329)  1  ( 0.941,-0.334, 0.062)
                                                         2  ( 0.334, 0.876,-0.348)
                                                         3  ( 0.062, 0.348, 0.935)

Void  Vol/Ang^3  #Electrons
   1        7.2          0.0
   2        7.2          0.0
   3       11.2          0.0
   4     3679.2        166.0
   5       11.2          0.0
   6       18.9          0.0
   7       18.9          0.0
