# Supplementary material for: Highly Conductive Topologically Chiral Molecular Knots as Efficient Spin Filters
Source: J Am Chem Soc. 2023 Nov 16;145(49):26791–8. doi: 10.1021/jacs.3c08966 (PMC10722505; doi:10.1021/jacs.3c08966)
Supplement: Supplementary file 2 — ja3c08966_si_002.zip [file ja3c08966_si_002.zip › CCDC-2234794/exp_2788.cif_od]

data_xcalibur
_audit_creation_date           2022-08-14
_audit_creation_method         'CrysAlisPro 1.171.39.28b (Rigaku OD, 2015)'
_computing_data_collection     'CrysAlisPro 1.171.39.28b (Rigaku OD, 2015)'
_computing_cell_refinement     'CrysAlisPro 1.171.39.28b (Rigaku OD, 2015)'
_computing_data_reduction      'CrysAlisPro 1.171.39.28b (Rigaku OD, 2015)'
_cell_length_a                  18.2626(3) 
_cell_length_b                  24.9409(4) 
_cell_length_c                  28.3395(3) 
_cell_angle_alpha               78.2062(10) 
_cell_angle_beta                86.9025(11) 
_cell_angle_gamma               71.0292(13) 
_cell_volume                    11948.4(3) 
_cell_measurement_temperature   236(90) 
_cell_measurement_reflns_used   44711
_cell_measurement_theta_min     3.3600
_cell_measurement_theta_max     74.1600
_cell_oxdiff_length_a                  18.2626(3) 
_cell_oxdiff_length_b                  24.9409(4) 
_cell_oxdiff_length_c                  28.3395(3) 
_cell_oxdiff_angle_alpha               78.2062(10) 
_cell_oxdiff_angle_beta                86.9025(11) 
_cell_oxdiff_angle_gamma               71.0292(13) 
_cell_oxdiff_volume                    11948.4(3) 
_cell_oxdiff_measurement_reflns_used   44711
_exptl_absorpt_correction_T_min                   0.55488
_exptl_absorpt_correction_T_max                   1.00000
_exptl_absorpt_correction_type            multi-scan
_exptl_absorpt_process_details
;
CrysAlisPro 1.171.39.28b (Rigaku Oxford Diffraction, 2015)
Empirical absorption correction using spherical harmonics,
 implemented in SCALE3 ABSPACK scaling algorithm.
;
_oxdiff_exptl_absorpt_empirical_full_min           0.510
_oxdiff_exptl_absorpt_empirical_full_max           2.916
_oxdiff_exptl_absorpt_empirical_details
;
Empirical correction (ABSPACK) includes:
- Absorption correction using spherical harmonics
- Frame scaling
;
_diffrn_ambient_temperature 236(90) 
_diffrn_ambient_environment N~2~
_diffrn_source 'fine-focus sealed X-ray tube'
_diffrn_source_type 'Enhance (Cu) X-ray Source'
_diffrn_radiation_probe x-ray
_diffrn_radiation_type 'Cu K\a'
_diffrn_radiation_wavelength 1.54184
_diffrn_radiation_monochromator graphite
_diffrn_measurement_device 'four-circle diffractometer'
_diffrn_measurement_device_type 'XtaLAB AFC12 (RINC): Kappa dual home/near'
_diffrn_detector 'CCD plate'
_diffrn_reflns_number 147605
_diffrn_reflns_av_R_equivalents 0.1175
_diffrn_reflns_av_sigmaI/netI 0.0760
_diffrn_reflns_limit_h_min -22
_diffrn_reflns_limit_h_max 22
_diffrn_reflns_limit_k_min -30
_diffrn_reflns_limit_k_max 31
_diffrn_reflns_limit_l_min -33
_diffrn_reflns_limit_l_max 33
_diffrn_reflns_theta_min 2.9156
_diffrn_reflns_theta_max 88.6906
_diffrn_measured_fraction_theta_max 0.8695
_diffrn_reflns_theta_full 66.9682
_diffrn_measured_fraction_theta_full 0.9952
_diffrn_orient_matrix_type 'CrysAlisPro convention (1999,Acta A55,543-557)'
_diffrn_orient_matrix_UB_11      -0.0431756000
_diffrn_orient_matrix_UB_12      -0.0448182000
_diffrn_orient_matrix_UB_13       0.0113428000
_diffrn_orient_matrix_UB_21      -0.0780202000
_diffrn_orient_matrix_UB_22       0.0491442000
_diffrn_orient_matrix_UB_23      -0.0089432000
_diffrn_orient_matrix_UB_31       0.0026405000
_diffrn_orient_matrix_UB_32      -0.0040224000
_diffrn_orient_matrix_UB_33      -0.0536270000
_diffrn_measurement_details
;
List of Runs (angles in degrees, time in seconds):

  # Type    Start    End  Width  t~exp~   \w     \q     \k     \f   Frames
--------------------------------------------------------------------------
  1  \w      9.00  38.00   0.50    2.28    --    0.00  20.00  42.00   58
  2  \w    -89.00 -11.00   0.50    2.28    --    0.00 -20.00-124.00  156
  3  \w     33.00  61.00   0.50    8.10    --   95.80 -20.00-124.00   56
  4  \w     73.00 185.00   0.50    8.10    --   95.80  20.00  42.00  224
  5  \w     -2.00  25.00   0.50    2.28    --    0.00  57.00-120.00   54
  6  \w    -45.00  19.00   0.50    2.28    --    0.00 -37.00  60.00  128
  7  \w     30.00  56.00   0.50    2.28    --    0.00  57.00-120.00   52
  8  \w    -27.00  -2.00   0.50    2.28    --    0.00 -57.00  30.00   50
  9  \w    -87.00 -34.00   0.50    2.28    --    0.00 -57.00  30.00  106
 10  \w    -51.00  11.00   0.50    2.28    --    0.00 -37.00 -60.00  124
 11  \w     10.00 112.00   0.50    8.10    --   95.80 -82.00-150.00  204
 12  \w     61.00 115.00   0.50    8.10    --   95.80 -61.00 -30.00  108
 13  \w      6.00  56.00   0.50    8.10    --   95.80 -30.00 150.00  100
 14  \w      7.00 128.00   0.50    8.10    --   95.80 -82.00  30.00  242
 15  \w    123.00 149.00   0.50    8.10    --   95.80  30.00 -90.00   52
 16  \w     41.00 122.00   0.50    8.10    --   95.80 -15.00 -30.00  162
 17  \w     18.00 115.00   0.50    8.10    --   95.80 -30.00  60.00  194
 18  \w      7.00 109.00   0.50    8.10    --   95.80 -61.00-150.00  204
 19  \w      6.00  51.00   0.50    8.10    --   95.80 -61.00 -30.00   90
 20  \w     68.00 124.00   0.50    8.10    --   95.80 -82.00 -90.00  112
 21  \w     87.00 112.00   0.50    8.10    --   95.80 -61.00  90.00   50
 22  \w     31.00  74.00   0.50    8.10    --   95.80 -61.00  90.00   86
 23  \w     25.00  51.00   0.50    8.10    --   95.80 -77.00   0.00   52
 24  \w    101.00 126.00   0.50    8.10    --   95.80 -77.00   0.00   50
 25  \w     90.00 184.00   0.50    8.10    --   95.80  77.00 -90.00  188
 26  \w     73.00  99.00   0.50    8.10    --   95.80 -82.00-180.00   52
 27  \w      7.00 120.00   0.50    8.10    --   95.80 -82.00 -30.00  226
 28  \w     86.00 111.00   0.50    8.10    --   95.80 -82.00  60.00   50
 29  \w     75.00 105.00   0.50    8.10    --   95.80 -82.00 120.00   60
;
_diffrn_measurement_method '\w scans'
_space_group_IT_number 2
_space_group_crystal_system triclinic
_space_group_name_H-M_alt 'P -1'
_reflns_odcompleteness_completeness		99.52
_reflns_odcompleteness_theta		66.97
_reflns_odcompleteness_iscentric		1
