# Supplementary material for: Highly Conductive Topologically Chiral Molecular Knots as Efficient Spin Filters
Source: J Am Chem Soc. 2023 Nov 16;145(49):26791–8. doi: 10.1021/jacs.3c08966 (PMC10722505; doi:10.1021/jacs.3c08966)
Supplement: Supplementary file 2 — ja3c08966_si_002.zip [file ja3c08966_si_002.zip › CCDC-2234794/exp_2788.fab]

-23 -16 1 1.4329 0.0198
-23 -15 1 0.7068 0.0435
-23 -15 2 0.4791 -0.0199
-23 -15 3 0.8299 -0.0269
-23 -14 1 -3.5398 -0.0263
-23 -14 2 -1.6056 -0.0235
-23 -14 3 0.2771 -0.0108
-23 -14 4 0.4548 0.0118
-23 -13 1 0.7053 0.0078
-23 -13 2 1.0899 -0.0163
-23 -13 3 0.3833 0.0271
-23 -13 4 -0.1589 0.0205
-23 -13 5 0.2089 -0.0186
-23 -12 1 2.7190 -0.0447
-23 -12 2 0.9763 -0.0048
-23 -12 3 -1.3425 -0.0128
-23 -12 4 -0.8580 -0.0039
-23 -12 5 0.0893 0.0445
-23 -11 1 -1.1685 -0.0315
-23 -11 2 -0.1053 0.0012
-23 -11 3 0.9139 0.0284
-23 -11 4 0.9751 0.0220
-23 -11 5 -0.3941 -0.0126
-23 -11 6 -0.6499 -0.0160
-23 -10 1 -0.1484 0.0515
-23 -10 2 -1.3979 0.0331
-23 -10 3 -1.5343 -0.0084
-23 -10 4 -1.4795 -0.0023
-23 -10 5 -0.8639 0.0019
-23 -10 6 0.0269 -0.0167
-23 -9 1 -0.5237 0.0023
-23 -9 2 -0.4430 0.0144
-23 -9 3 0.0973 0.0316
-23 -9 4 0.0296 0.0135
-23 -9 5 -0.3678 -0.0219
-23 -9 6 -0.6296 -0.0028
-23 -8 1 -0.0338 0.0587
-23 -8 2 1.4119 0.0133
-23 -8 3 2.0994 -0.0172
-23 -8 4 2.8896 -0.0188
-23 -8 5 3.1327 0.0140
-23 -8 6 1.8541 0.0274
-23 -7 1 2.2219 -0.0338
-23 -7 2 1.1560 -0.0170
-23 -7 3 -0.9863 0.0193
-23 -7 4 -2.5149 -0.0136
-23 -7 5 -2.8817 -0.0242
-23 -7 6 -1.7379 -0.0199
-23 -6 1 -3.0532 -0.0059
-23 -6 2 -3.8376 -0.0124
-23 -6 3 -2.2238 -0.0296
-23 -6 4 -1.0222 0.0008
-23 -6 5 -0.4057 0.0347
-23 -6 6 0.3697 -0.0051
-23 -5 1 -0.2276 -0.0337
-23 -5 2 2.9104 -0.0123
-23 -5 3 3.7184 0.0053
-23 -5 4 2.9237 0.0160
-23 -5 5 1.4883 -0.0080
-23 -4 1 1.0648 0.0707
-23 -4 2 -0.4263 0.0302
-23 -4 3 -2.3829 -0.0264
-23 -4 4 -1.2853 -0.0739
-23 -3 1 0.2190 -0.0658
-22 -20 1 0.8460 0.0779
-22 -19 1 -0.4376 -0.1099
-22 -19 2 -0.2942 -0.0415
-22 -19 3 0.1965 0.0121
-22 -18 1 -1.1522 0.1075
-22 -18 2 -2.1614 0.0571
-22 -18 3 -1.1293 -0.0078
-22 -18 4 -0.7981 -0.0078
-22 -18 5 -0.3222 0.0134
-22 -17 1 0.0884 -0.0962
-22 -17 2 2.2990 -0.0341
-22 -17 3 1.9932 0.0159
-22 -17 4 0.0029 0.0158
-22 -17 5 -0.2268 -0.0206
-22 -17 6 0.3293 -0.0252
-22 -16 1 -0.3083 0.1344
-22 -16 2 -0.0016 0.0140
-22 -16 3 -0.4434 -0.0415
-22 -16 4 1.2429 -0.0253
-22 -16 5 2.6973 0.0076
-22 -16 6 1.5784 0.0232
-22 -16 7 0.4837 0.0150
-22 -15 1 0.4505 -0.1388
-22 -15 2 -0.4734 -0.0507
-22 -15 3 -2.6157 0.0321
-22 -15 4 -2.2090 0.0070
-22 -15 5 -2.8878 -0.0096
-22 -15 6 -3.1315 0.0030
-22 -15 7 -2.4433 0.0121
-22 -15 8 -1.5640 0.0090
-22 -14 1 1.0770 0.0911
-22 -14 2 0.3407 0.0473
-22 -14 3 0.4836 -0.0340
-22 -14 4 0.6021 -0.0233
-22 -14 5 -0.6752 0.0195
-22 -14 6 1.0359 0.0113
-22 -14 7 1.6760 -0.0048
-22 -14 8 1.1781 -0.0194
-22 -14 9 0.0771 -0.0154
-22 -13 1 -1.2637 -0.1472
-22 -13 2 -1.5842 -0.0418
-22 -13 3 0.8551 0.0318
-22 -13 4 1.4757 0.0438
-22 -13 5 0.7463 0.0006
-22 -13 6 0.2837 -0.0080
-22 -13 7 -1.0079 -0.0149
-22 -13 8 -0.1964 -0.0307
-22 -13 9 0.0167 -0.0010
-22 -13 10 0.3000 0.0126
-22 -12 1 0.1900 0.1503
-22 -12 2 0.0036 0.0594
-22 -12 3 -0.1182 -0.0349
-22 -12 4 -0.8852 -0.0206
-22 -12 5 0.1057 0.0165
-22 -12 6 0.7133 0.0038
-22 -12 7 0.9628 -0.0200
-22 -12 8 1.6890 0.0075
-22 -12 9 0.6650 0.0103
-22 -12 10 0.2396 -0.0370
-22 -11 1 -1.1470 -0.0797
-22 -11 2 0.7291 -0.0271
-22 -11 3 0.5481 0.0564
-22 -11 4 -0.8675 0.0268
-22 -11 5 -0.1276 -0.0293
-22 -11 6 -0.2317 -0.0308
-22 -11 7 -1.3256 0.0047
-22 -11 8 -2.2664 0.0105
-22 -11 9 -1.6977 0.0103
-22 -11 10 0.3798 0.0348
-22 -11 11 0.8140 0.0392
-22 -10 1 0.9633 0.0730
-22 -10 2 1.4609 0.0105
-22 -10 3 0.4576 -0.0407
-22 -10 4 0.9477 -0.0353
-22 -10 5 0.8779 0.0061
-22 -10 6 -0.2453 0.0023
-22 -10 7 0.6613 0.0010
-22 -10 8 1.4091 0.0080
-22 -10 9 0.5066 0.0102
-22 -10 10 -0.4050 -0.0162
-22 -10 11 -0.9453 -0.0281
-22 -9 1 1.5504 -0.0339
-22 -9 2 0.6132 0.0010
-22 -9 3 0.2605 0.0189
-22 -9 4 0.8907 0.0042
-22 -9 5 -0.2482 -0.0257
-22 -9 6 -0.7777 -0.0175
-22 -9 7 -0.1780 0.0096
-22 -9 8 -0.2090 0.0092
-22 -9 9 -0.2150 0.0101
-22 -9 10 0.4370 0.0136
-22 -9 11 0.0540 0.0206
-22 -8 1 -2.0685 -0.0010
-22 -8 2 -3.3558 -0.0283
-22 -8 3 -2.1119 -0.0481
-22 -8 4 -0.5453 -0.0221
-22 -8 5 0.4197 0.0058
-22 -8 6 1.0538 0.0262
-22 -8 7 0.4082 0.0047
-22 -8 8 -0.5677 -0.0109
-22 -8 9 -0.3777 -0.0157
-22 -8 10 0.1495 -0.0187
-22 -8 11 -0.3050 -0.0063
-22 -7 1 -0.6110 -0.0062
-22 -7 2 0.2887 0.0235
-22 -7 3 1.3116 0.0236
-22 -7 4 0.0006 0.0078
-22 -7 5 -0.1026 -0.0178
-22 -7 6 1.3831 -0.0112
-22 -7 7 1.7863 -0.0048
-22 -7 8 1.1513 0.0206
-22 -7 9 1.3568 0.0068
-22 -7 10 0.6425 -0.0077
-22 -7 11 -0.5448 -0.0067
-22 -6 1 1.8352 -0.0400
-22 -6 2 2.0192 -0.0502
-22 -6 3 0.0514 -0.0429
-22 -6 4 -1.3500 0.0064
-22 -6 5 -1.0171 0.0356
-22 -6 6 -2.0027 0.0268
-22 -6 7 -3.0885 0.0034
-22 -6 8 -2.4955 0.0004
-22 -6 9 -1.4336 -0.0247
-22 -6 10 -1.8250 0.0151
-22 -6 11 -0.6530 0.0377
-22 -5 1 0.0048 0.0306
-22 -5 2 -1.1450 0.0085
-22 -5 3 -1.2329 0.0388
-22 -5 4 0.0052 0.0093
-22 -5 5 0.2424 -0.0062
-22 -5 6 -0.0819 -0.0026
-22 -5 7 1.5695 0.0177
-22 -5 8 2.5562 0.0060
-22 -5 9 1.4303 -0.0020
-22 -5 10 0.1795 0.0253
-22 -5 11 1.1150 -0.0320
-22 -4 1 -0.3857 -0.0577
-22 -4 2 0.0755 -0.0190
-22 -4 3 1.9456 -0.0050
-22 -4 4 2.2703 0.0177
-22 -4 5 0.9900 0.0495
-22 -4 6 -0.6335 0.0138
-22 -4 7 -1.2121 -0.0030
-22 -4 8 -1.3165 -0.0399
-22 -4 9 -0.6207 -0.0188
-22 -4 10 0.1926 -0.0041
-22 -3 1 0.1244 0.1006
-22 -3 2 0.8539 0.0572
-22 -3 3 -0.2999 0.0551
-22 -3 4 -1.6695 0.0227
-22 -3 5 -1.1861 -0.0503
-22 -3 6 0.1497 -0.0263
-22 -3 7 0.1904 0.0273
-22 -3 8 -1.2843 0.0116
-22 -3 9 -0.8906 0.0455
-22 -3 10 0.7266 0.0123
-22 -2 1 0.2120 -0.0333
-22 -2 2 0.7457 0.0102
-22 -2 3 0.1175 -0.0069
-22 -2 4 0.3394 -0.0322
-22 -2 5 -0.0570 0.0057
-22 -2 6 0.9023 0.0464
-22 -2 7 1.8897 -0.0208
-22 -2 8 2.3517 -0.0027
-22 -2 9 1.8759 0.0500
-22 -1 1 -1.6693 0.0706
-22 -1 2 -1.7680 0.0026
-22 -1 3 -1.3703 0.0158
-22 -1 4 -0.0143 0.0114
-22 -1 5 0.5446 -0.0092
-22 -1 6 1.0196 -0.0473
-22 -1 7 -0.4781 -0.0575
-22 -1 8 -0.3903 0.0016
-22 0 1 0.9753 -0.0883
-22 0 2 -0.0911 -0.0146
-22 0 3 -0.0275 -0.0236
-22 0 4 0.5080 -0.0356
-22 0 5 0.8388 0.0214
-22 0 6 -0.1155 0.0219
-22 0 7 -1.5051 0.0124
-22 1 1 0.5220 -0.0501
-22 1 2 0.7924 0.0283
-22 1 3 0.9703 0.0101
-22 1 4 -0.4633 -0.0048
-21 -22 1 -1.6213 -0.0046
-21 -22 2 -2.0958 -0.0038
-21 -21 1 2.2582 -0.0266
-21 -21 2 1.8175 -0.0010
-21 -21 3 -0.2672 0.0185
-21 -21 4 -2.0078 0.0152
-21 -20 1 -2.6529 0.0414
-21 -20 2 -0.5683 0.0175
-21 -20 3 0.2097 -0.0068
-21 -20 4 2.3129 -0.0213
-21 -20 5 2.0132 -0.0317
-21 -20 6 -0.3827 -0.0322
-21 -19 1 0.9261 -0.0249
-21 -19 2 0.8389 0.0095
-21 -19 3 0.3692 -0.0018
-21 -19 4 0.6389 -0.0075
-21 -19 5 -1.0641 -0.0062
-21 -19 6 -0.7526 0.0004
-21 -19 7 -0.3162 -0.0029
-21 -19 8 -1.1853 -0.0002
-21 -18 1 0.3512 0.0403
-21 -18 2 -0.1765 -0.0164
-21 -18 3 -0.1342 -0.0264
-21 -18 4 -0.4855 -0.0131
-21 -18 5 -0.7955 -0.0195
-21 -18 6 1.6071 0.0135
-21 -18 7 1.7460 0.0275
-21 -18 8 1.5955 -0.0098
-21 -18 9 1.5490 -0.0574
-21 -17 1 1.3438 0.0023
-21 -17 2 0.2104 0.0111
-21 -17 3 -0.5972 0.0159
-21 -17 4 -0.9854 -0.0063
-21 -17 5 0.0585 0.0066
-21 -17 6 0.2343 0.0112
-21 -17 7 -1.7358 -0.0180
-21 -17 8 -1.1097 -0.0025
-21 -17 9 -0.7640 0.0199
-21 -17 10 -0.3301 -0.0104
-21 -16 1 -0.6340 -0.0030
-21 -16 2 -0.7154 -0.0190
-21 -16 3 0.5425 -0.0188
-21 -16 4 0.7715 0.0090
-21 -16 5 0.1412 0.0364
-21 -16 6 -1.2700 0.0184
-21 -16 7 -0.1418 0.0108
-21 -16 8 2.7406 -0.0037
-21 -16 9 1.7943 -0.0211
-21 -16 10 0.4534 0.0088
-21 -16 11 -0.2077 0.0769
-21 -15 1 0.3282 -0.0656
-21 -15 2 0.8721 -0.0082
-21 -15 3 1.5987 0.0113
-21 -15 4 0.6396 0.0126
-21 -15 5 0.6487 0.0077
-21 -15 6 0.6719 -0.0046
-21 -15 7 0.5045 -0.0096
-21 -15 8 -1.5747 0.0021
-21 -15 9 -3.4292 0.0296
-21 -15 10 -1.1432 0.0171
-21 -15 11 0.3133 -0.0165
-21 -15 12 0.0576 -0.0543
-21 -14 1 -1.2289 0.0331
-21 -14 2 0.3497 -0.0087
-21 -14 3 0.1135 -0.0224
-21 -14 4 -0.9494 0.0086
-21 -14 5 -0.0568 -0.0013
-21 -14 6 0.0540 -0.0100
-21 -14 7 0.3190 0.0041
-21 -14 8 -0.3447 0.0045
-21 -14 9 0.6908 -0.0185
-21 -14 10 2.1984 0.0065
-21 -14 11 0.2327 0.0413
-21 -14 12 -0.5265 0.0173
-21 -13 1 0.5892 -0.0023
-21 -13 2 0.5616 0.0061
-21 -13 3 -0.7529 0.0456
-21 -13 4 0.6039 0.0066
-21 -13 5 1.1531 -0.0244
-21 -13 6 -0.1146 -0.0119
-21 -13 7 0.1348 -0.0113
-21 -13 8 -0.6246 -0.0023
-21 -13 9 -0.6353 0.0226
-21 -13 10 -1.8016 0.0278
-21 -13 11 -2.3217 -0.0291
-21 -13 12 -0.1074 -0.0192
-21 -13 13 0.3250 0.0222
-21 -12 1 0.1442 0.0582
-21 -12 2 -1.5415 0.0228
-21 -12 3 -1.7599 0.0009
-21 -12 4 0.1270 -0.0051
-21 -12 5 -0.0451 0.0070
-21 -12 6 0.0681 -0.0074
-21 -12 7 0.2464 -0.0014
-21 -12 8 0.2673 0.0126
-21 -12 9 2.0324 -0.0022
-21 -12 10 1.5415 -0.0120
-21 -12 11 1.8063 -0.0074
-21 -12 12 1.7853 -0.0017
-21 -12 13 0.1491 -0.0654
-21 -11 1 0.5562 -0.0949
-21 -11 2 0.2705 -0.0017
-21 -11 3 0.8997 0.0249
-21 -11 4 0.1843 0.0022
-21 -11 5 -0.7329 -0.0119
-21 -11 6 0.6805 0.0036
-21 -11 7 0.4202 0.0050
-21 -11 8 0.1954 -0.0073
-21 -11 9 0.5838 0.0104
-21 -11 10 -0.4385 0.0098
-21 -11 11 -0.6715 -0.0252
-21 -11 12 -1.4258 -0.0289
-21 -11 13 -0.7366 -0.0038
-21 -11 14 0.1479 0.0389
-21 -10 1 -0.2301 0.1005
-21 -10 2 -0.5157 0.0365
-21 -10 3 0.4768 -0.0410
-21 -10 4 -0.4491 -0.0185
-21 -10 5 -1.2804 0.0088
-21 -10 6 -0.8879 0.0186
-21 -10 7 -0.5203 0.0166
-21 -10 8 0.4202 0.0202
-21 -10 9 -0.5753 -0.0173
-21 -10 10 -0.8046 -0.0477
-21 -10 11 1.3499 -0.0124
-21 -10 12 1.9490 0.0246
-21 -10 13 0.9683 0.0418
-21 -10 14 -0.2644 0.0716
-21 -9 1 -0.9187 -0.1102
-21 -9 2 0.4075 -0.0681
-21 -9 3 0.6662 0.0024
-21 -9 4 -0.2258 0.0059
-21 -9 5 0.1765 0.0007
-21 -9 6 -0.4372 0.0055
-21 -9 7 -0.6457 0.0051
-21 -9 8 0.3166 -0.0039
-21 -9 9 0.3328 -0.0109
-21 -9 10 -0.1367 0.0117
-21 -9 11 -1.6493 0.0024
-21 -9 12 -3.1031 -0.0205
-21 -9 13 -2.4064 -0.0162
-21 -9 14 -0.4368 -0.0511
-21 -8 1 0.8630 0.1361
-21 -8 2 1.5342 0.0524
-21 -8 3 -1.2075 -0.0253
-21 -8 4 -1.6800 -0.0313
-21 -8 5 -0.1567 0.0180
-21 -8 6 -0.0809 0.0226
-21 -8 7 -0.7334 0.0210
-21 -8 8 -1.1933 -0.0153
-21 -8 9 -0.6587 -0.0271
-21 -8 10 0.3192 -0.0147
-21 -8 11 1.2023 0.0018
-21 -8 12 1.8774 0.0378
-21 -8 13 2.3461 0.0314
-21 -8 14 1.8745 -0.0173
-21 -8 15 0.6820 -0.0050
-21 -7 1 -0.4433 -0.1437
-21 -7 2 -0.6229 -0.0759
-21 -7 3 0.1528 0.0364
-21 -7 4 2.2588 0.0623
-21 -7 5 1.7111 0.0117
-21 -7 6 0.8127 -0.0277
-21 -7 7 0.5472 -0.0239
-21 -7 8 0.1097 -0.0192
-21 -7 9 -0.8328 0.0308
-21 -7 10 -0.4571 0.0217
-21 -7 11 0.7875 0.0024
-21 -7 12 0.8637 -0.0058
-21 -7 13 0.9339 -0.0124
-21 -7 14 0.1241 0.0227
-21 -7 15 -0.6863 0.0733
-21 -6 1 0.6709 0.1790
-21 -6 2 -0.3367 0.1029
-21 -6 3 1.0291 -0.0051
-21 -6 4 2.0812 -0.0329
-21 -6 5 0.2798 -0.0049
-21 -6 6 -0.4501 0.0161
-21 -6 7 0.3364 -0.0137
-21 -6 8 0.9742 -0.0238
-21 -6 9 0.0654 0.0017
-21 -6 10 0.1519 -0.0009
-21 -6 11 -0.9730 0.0355
-21 -6 12 -2.1675 0.0222
-21 -6 13 -2.3356 -0.0146
-21 -6 14 -2.2621 -0.0321
-21 -6 15 -0.7871 -0.0395
-21 -5 1 0.2931 -0.2230
-21 -5 2 0.0487 -0.0696
-21 -5 3 -0.2528 0.0454
-21 -5 4 -2.7663 0.0560
-21 -5 5 -2.2637 -0.0033
-21 -5 6 1.0062 -0.0307
-21 -5 7 1.5506 -0.0370
-21 -5 8 -0.1360 0.0173
-21 -5 9 -0.5202 0.0322
-21 -5 10 0.8183 -0.0033
-21 -5 11 0.4013 -0.0126
-21 -5 12 1.1845 -0.0326
-21 -5 13 0.8199 0.0022
-21 -5 14 0.4040 0.0404
-21 -5 15 -0.0435 0.0604
-21 -4 1 -1.1933 0.1941
-21 -4 2 -0.0063 0.0965
-21 -4 3 -0.3070 -0.0489
-21 -4 4 -0.4317 -0.0519
-21 -4 5 1.0800 -0.0075
-21 -4 6 -0.0605 0.0092
-21 -4 7 -1.5496 0.0048
-21 -4 8 0.3370 0.0297
-21 -4 9 3.5183 -0.0277
-21 -4 10 3.1309 -0.0224
-21 -4 11 0.3160 0.0242
-21 -4 12 -0.0081 0.0048
-21 -4 13 0.0204 0.0053
-21 -4 14 0.7959 0.0011
-21 -3 1 -0.1571 -0.1826
-21 -3 2 -0.6317 -0.0858
-21 -3 3 -0.6201 0.0212
-21 -3 4 0.9112 0.0209
-21 -3 5 1.4763 -0.0289
-21 -3 6 0.3499 -0.0355
-21 -3 7 0.0387 0.0087
-21 -3 8 -0.2005 0.0282
-21 -3 9 -1.5713 -0.0096
-21 -3 10 -3.6830 0.0221
-21 -3 11 -2.7903 -0.0276
-21 -3 12 -0.5805 -0.0445
-21 -3 13 0.0012 0.0156
-21 -3 14 0.3105 0.0045
-21 -2 1 1.1346 0.2479
-21 -2 2 -0.0378 0.0790
-21 -2 3 -0.3923 -0.0562
-21 -2 4 -0.1932 -0.0594
-21 -2 5 -0.6205 0.0058
-21 -2 6 -0.6912 0.0093
-21 -2 7 0.4607 0.0258
-21 -2 8 -0.4407 -0.0079
-21 -2 9 -3.1238 -0.0302
-21 -2 10 -2.8306 0.0027
-21 -2 11 1.0086 -0.0095
-21 -2 12 1.4774 0.0327
-21 -2 13 -0.2331 -0.0002
-21 -2 14 -0.7839 -0.0395
-21 -1 1 -0.8740 -0.2019
-21 -1 2 0.2653 -0.1190
-21 -1 3 1.3044 0.0304
-21 -1 4 0.5064 0.0489
-21 -1 5 -1.2910 -0.0015
-21 -1 6 -2.4242 0.0011
-21 -1 7 -1.4989 0.0255
-21 -1 8 -0.7532 -0.0440
-21 -1 9 1.8085 -0.0027
-21 -1 10 4.0750 0.0299
-21 -1 11 2.2306 -0.0031
-21 -1 12 -1.0630 0.0110
-21 -1 13 -0.7587 0.0099
-21 0 1 -0.0500 0.1435
-21 0 2 -0.2544 0.0443
-21 0 3 -0.7590 -0.0547
-21 0 4 -0.6113 -0.0402
-21 0 5 0.0658 0.0127
-21 0 6 1.2631 0.0433
-21 0 7 1.5955 0.0019
-21 0 8 0.1897 -0.0140
-21 0 9 0.1666 0.0289
-21 0 10 -2.2068 -0.0226
-21 0 11 -3.9768 0.0025
-21 0 12 -2.3161 0.0537
-21 1 1 0.0130 -0.1687
-21 1 2 0.0564 -0.0674
-21 1 3 -0.3725 0.0532
-21 1 4 -0.5847 0.0541
-21 1 5 0.0253 -0.0096
-21 1 6 1.9466 -0.0123
-21 1 7 1.2172 -0.0217
-21 1 8 0.2748 0.0138
-21 1 9 1.1159 0.0313
-21 1 10 1.3519 0.0211
-21 1 11 2.8902 0.0242
-21 1 12 2.0927 -0.0251
-21 2 1 0.3474 0.1286
-21 2 2 0.5740 0.0352
-21 2 3 1.7102 0.0223
-21 2 4 1.3236 -0.0166
-21 2 5 -0.5176 -0.0212
-21 2 6 -1.7204 -0.0192
-21 2 7 -2.7394 -0.0092
-21 2 8 -0.8379 0.0372
-21 2 9 -0.7621 0.0317
-21 2 10 -1.1388 0.0030
-21 3 1 0.0716 -0.1246
-21 3 2 -0.6386 0.0301
-21 3 3 -1.8901 0.0423
-21 3 4 -1.9768 -0.0407
-21 3 5 -0.1850 0.0158
-21 3 6 0.0420 0.0304
-21 3 7 -0.9468 -0.0341
-21 3 8 0.0677 -0.0846
-21 3 9 -0.4544 -0.0722
-21 4 1 -0.3812 0.0521
-21 4 2 -0.2667 0.0594
-21 4 3 0.3937 -0.0590
-21 4 4 1.1926 -0.0166
-21 4 5 1.7544 0.0456
-21 4 6 1.0366 0.0014
-20 -24 1 2.1318 -0.0098
-20 -24 2 0.6470 0.0041
-20 -23 1 -3.3642 -0.0005
-20 -23 2 -0.3863 -0.0089
-20 -23 3 1.6760 0.0092
-20 -23 4 0.9661 0.0058
-20 -22 1 1.9100 0.0349
-20 -22 2 1.1162 0.0513
-20 -22 3 -1.0138 0.0257
-20 -22 4 -0.7261 -0.0067
-20 -22 5 0.2045 -0.0181
-20 -22 6 0.2678 -0.0040
-20 -21 1 0.4969 -0.0117
-20 -21 2 0.6576 -0.0123
-20 -21 3 1.1414 -0.0029
-20 -21 4 2.1611 0.0015
-20 -21 5 0.7896 0.0088
-20 -21 6 -0.1548 0.0129
-20 -21 7 -1.4096 -0.0048
-20 -21 8 -2.2115 -0.0138
-20 -20 1 1.5386 0.0387
-20 -20 2 0.5757 0.0294
-20 -20 3 0.1814 -0.0041
-20 -20 4 -1.2429 -0.0144
-20 -20 5 -1.5975 -0.0001
-20 -20 6 0.4070 0.0107
-20 -20 7 1.3940 0.0248
-20 -20 8 2.4393 0.0262
-20 -20 9 1.3049 -0.0378
-20 -19 1 -2.2659 -0.0394
-20 -19 2 -1.8177 -0.0415
-20 -19 3 -0.8603 -0.0364
-20 -19 4 -1.2591 -0.0038
-20 -19 5 0.1754 0.0166
-20 -19 6 0.0663 0.0149
-20 -19 7 -1.3461 0.0026
-20 -19 8 -0.5228 -0.0132
-20 -19 9 0.4619 -0.0022
-20 -19 10 1.8022 0.0567
-20 -19 11 1.0298 0.0744
-20 -18 1 0.4375 0.0410
-20 -18 2 0.4886 0.0083
-20 -18 3 -0.0728 0.0102
-20 -18 4 0.1284 -0.0141
-20 -18 5 0.7741 -0.0202
-20 -18 6 -0.9645 0.0070
-20 -18 7 -0.6552 0.0240
-20 -18 8 -0.4801 0.0041
-20 -18 9 -1.8208 -0.0121
-20 -18 10 -1.5396 -0.0001
-20 -18 11 -0.9296 0.0010
-20 -18 12 0.4733 0.0070
-20 -17 1 -0.7156 -0.1146
-20 -17 2 -0.4016 -0.0683
-20 -17 3 -0.8194 -0.0183
-20 -17 4 0.7167 0.0268
-20 -17 5 0.2739 0.0440
-20 -17 6 -0.3069 -0.0106
-20 -17 7 1.4747 -0.0367
-20 -17 8 0.6164 -0.0102
-20 -17 9 -0.1107 0.0218
-20 -17 10 -0.7824 0.0223
-20 -17 11 -2.2424 -0.0036
-20 -17 12 -2.2975 -0.0102
-20 -17 13 -1.5701 -0.0172
-20 -16 1 -0.5064 0.1222
-20 -16 2 -0.7202 0.0785
-20 -16 3 -0.4854 0.0268
-20 -16 4 -0.0022 0.0024
-20 -16 5 -0.7833 -0.0230
-20 -16 6 0.6615 -0.0073
-20 -16 7 0.7610 0.0063
-20 -16 8 -0.4749 -0.0242
-20 -16 9 0.9256 -0.0194
-20 -16 10 1.2009 0.0092
-20 -16 11 2.1387 0.0050
-20 -16 12 2.8254 0.0021
-20 -16 13 1.5178 -0.0156
-20 -15 1 1.4566 -0.1438
-20 -15 2 0.8321 -0.0374
-20 -15 3 0.8274 0.0236
-20 -15 4 -0.3102 0.0395
-20 -15 5 -0.5553 0.0274
-20 -15 6 0.7016 0.0066
-20 -15 7 -0.6071 -0.0337
-20 -15 8 -0.8397 -0.0095
-20 -15 9 0.1572 0.0250
-20 -15 10 -0.2052 -0.0024
-20 -15 11 -0.1509 -0.0251
-20 -15 12 -0.8240 -0.0036
-20 -15 13 -0.1140 -0.0063
-20 -15 14 0.4303 0.0267
-20 -14 1 -0.7926 0.1798
-20 -14 2 -0.8134 0.0732
-20 -14 3 -0.3287 0.0038
-20 -14 4 0.0347 -0.0223
-20 -14 5 0.5454 -0.0344
-20 -14 6 -0.2145 -0.0135
-20 -14 7 -1.1941 0.0330
-20 -14 8 0.2886 0.0411
-20 -14 9 0.0931 -0.0100
-20 -14 10 -1.0862 -0.0203
-20 -14 11 -0.4657 0.0084
-20 -14 12 0.3804 0.0026
-20 -14 13 0.1885 -0.0179
-20 -14 14 -1.0807 0.0024
-20 -14 15 -0.2466 -0.0188
-20 -13 1 0.6415 -0.1667
-20 -13 2 0.5683 -0.0610
-20 -13 3 0.2754 0.0044
-20 -13 4 -0.7193 -0.0029
-20 -13 5 -1.5983 0.0040
-20 -13 6 -2.0824 -0.0042
-20 -13 7 -0.8057 -0.0202
-20 -13 8 0.9293 -0.0133
-20 -13 9 -0.2366 0.0226
-20 -13 10 0.0605 0.0110
-20 -13 11 1.2154 -0.0234
-20 -13 12 -0.1629 -0.0262
-20 -13 13 -1.4939 0.0151
-20 -13 14 0.3987 0.0356
-20 -13 15 2.0973 0.0308
-20 -12 1 -0.5203 0.1709
-20 -12 2 0.5045 0.0607
-20 -12 3 0.4800 -0.0385
-20 -12 4 0.2782 -0.0416
-20 -12 5 0.7834 -0.0273
-20 -12 6 0.7159 -0.0089
-20 -12 7 0.2797 0.0298
-20 -12 8 -0.2796 0.0186
-20 -12 9 -0.4319 -0.0238
-20 -12 10 1.0351 -0.0351
-20 -12 11 -0.4198 0.0125
-20 -12 12 -1.8561 0.0133
-20 -12 13 -0.8116 0.0097
-20 -12 14 -0.7770 0.0005
-20 -12 15 -2.6113 0.0086
-20 -12 16 -1.9866 -0.0092
-20 -11 1 -0.6915 -0.1201
-20 -11 2 0.2255 -0.0629
-20 -11 3 0.1431 -0.0050
-20 -11 4 0.4783 0.0105
-20 -11 5 1.1370 0.0078
-20 -11 6 1.3741 0.0184
-20 -11 7 1.1448 -0.0130
-20 -11 8 -0.1877 -0.0288
-20 -11 9 -0.7019 0.0040
-20 -11 10 0.0005 0.0202
-20 -11 11 -0.5275 0.0007
-20 -11 12 0.8997 -0.0018
-20 -11 13 1.8682 0.0406
-20 -11 14 1.5230 0.0095
-20 -11 15 0.9113 -0.0183
-20 -11 16 0.7678 -0.0311
-20 -10 1 0.6289 0.1390
-20 -10 2 -0.9057 0.0228
-20 -10 3 -0.9034 -0.0145
-20 -10 4 0.1861 -0.0125
-20 -10 5 -0.1777 0.0025
-20 -10 6 -0.7179 0.0036
-20 -10 7 0.2829 0.0043
-20 -10 8 0.3496 0.0144
-20 -10 9 0.0657 -0.0122
-20 -10 10 -0.4454 -0.0202
-20 -10 11 -0.2684 0.0089
-20 -10 12 0.8986 0.0366
-20 -10 13 0.1598 0.0123
-20 -10 14 0.2664 -0.0172
-20 -10 15 0.6403 0.0082
-20 -10 16 1.2102 -0.0028
-20 -10 17 0.7475 -0.0099
-20 -9 1 0.8092 -0.1891
-20 -9 2 0.3473 -0.0393
-20 -9 3 -0.1813 0.0284
-20 -9 4 -0.6789 0.0301
-20 -9 5 -0.9314 0.0278
-20 -9 6 -0.3697 0.0049
-20 -9 7 -0.4005 -0.0198
-20 -9 8 -0.5890 -0.0185
-20 -9 9 0.6824 0.0056
-20 -9 10 0.4678 0.0326
-20 -9 11 0.2358 0.0293
-20 -9 12 0.1827 0.0077
-20 -9 13 0.1471 -0.0280
-20 -9 14 0.5083 -0.0182
-20 -9 15 -0.0880 0.0050
-20 -9 16 -0.1046 0.0070
-20 -9 17 -0.8465 0.0194
-20 -8 1 0.2017 0.1277
-20 -8 2 -0.0254 0.0232
-20 -8 3 1.0992 -0.0365
-20 -8 4 1.1023 -0.0116
-20 -8 5 1.3985 -0.0134
-20 -8 6 1.0601 -0.0117
-20 -8 7 -0.5914 0.0127
-20 -8 8 -0.6194 0.0246
-20 -8 9 0.1222 -0.0012
-20 -8 10 -0.1553 -0.0052
-20 -8 11 -0.2440 0.0069
-20 -8 12 -1.1731 0.0029
-20 -8 13 -1.4030 0.0040
-20 -8 14 -2.2264 0.0203
-20 -8 15 -2.7998 -0.0071
-20 -8 16 -2.0926 -0.0236
-20 -8 17 -1.4070 -0.0105
-20 -7 1 -1.6825 -0.1517
-20 -7 2 -0.7041 -0.0255
-20 -7 3 0.1094 0.0529
-20 -7 4 -0.7823 0.0307
-20 -7 5 -0.8780 -0.0002
-20 -7 6 -0.3556 -0.0108
-20 -7 7 0.8754 -0.0203
-20 -7 8 0.7420 -0.0102
-20 -7 9 -0.5586 0.0082
-20 -7 10 -0.1923 0.0339
-20 -7 11 0.3633 -0.0033
-20 -7 12 0.3569 -0.0307
-20 -7 13 0.8388 -0.0189
-20 -7 14 0.7818 -0.0109
-20 -7 15 1.9008 -0.0100
-20 -7 16 1.8643 0.0105
-20 -7 17 1.2293 0.0172
-20 -6 1 -0.5862 0.1504
-20 -6 2 -0.4183 0.0243
-20 -6 3 -1.2525 -0.0367
-20 -6 4 -0.4225 -0.0197
-20 -6 5 0.4024 0.0037
-20 -6 6 -0.3717 0.0000
-20 -6 7 -0.3662 0.0240
-20 -6 8 0.1110 0.0103
-20 -6 9 0.8795 -0.0052
-20 -6 10 0.0631 0.0004
-20 -6 11 -0.3350 -0.0193
-20 -6 12 0.7313 -0.0052
-20 -6 13 0.1834 -0.0155
-20 -6 14 -0.5918 -0.0200
-20 -6 15 -0.0713 -0.0145
-20 -6 16 -0.4742 -0.0096
-20 -6 17 -0.0984 -0.0251
-20 -5 1 1.4865 -0.0736
-20 -5 2 1.2087 0.0019
-20 -5 3 -0.8190 0.0567
-20 -5 4 -0.9169 -0.0050
-20 -5 5 -0.6139 -0.0317
-20 -5 6 -0.3495 -0.0012
-20 -5 7 -0.0731 0.0062
-20 -5 8 0.0461 -0.0194
-20 -5 9 0.2384 0.0223
-20 -5 10 -0.6752 0.0035
-20 -5 11 -0.3426 -0.0295
-20 -5 12 -0.8582 -0.0067
-20 -5 13 -0.7680 -0.0035
-20 -5 14 0.7539 0.0074
-20 -5 15 1.0011 -0.0066
-20 -5 16 0.4654 0.0017
-20 -5 17 0.3734 0.0090
-20 -4 1 -0.4356 0.0766
-20 -4 2 -0.5678 -0.0052
-20 -4 3 0.7880 -0.0608
-20 -4 4 1.6610 -0.0251
-20 -4 5 -0.5324 0.0159
-20 -4 6 -1.1696 0.0100
-20 -4 7 -0.7868 0.0028
-20 -4 8 -0.3754 0.0080
-20 -4 9 -0.4747 -0.0045
-20 -4 10 -0.0617 -0.0488
-20 -4 11 0.8639 0.0015
-20 -4 12 0.2673 0.0215
-20 -4 13 0.7129 0.0018
-20 -4 14 -0.2235 0.0096
-20 -4 15 -1.2240 -0.0024
-20 -4 16 -0.9645 -0.0084
-20 -4 17 -0.1388 -0.0395
-20 -3 1 -0.6634 -0.0593
-20 -3 2 -0.3480 0.0083
-20 -3 3 1.1941 0.0396
-20 -3 4 0.0190 0.0050
-20 -3 5 -0.5115 -0.0142
-20 -3 6 1.2518 0.0093
-20 -3 7 1.0022 -0.0007
-20 -3 8 0.0482 0.0011
-20 -3 9 -0.9762 0.0145
-20 -3 10 0.2230 -0.0035
-20 -3 11 0.7376 -0.0058
-20 -3 12 -0.0005 -0.0197
-20 -3 13 -0.3867 0.0156
-20 -3 14 -0.0786 0.0207
-20 -3 15 1.8710 0.0012
-20 -3 16 1.6661 0.0154
-20 -3 17 0.7372 0.0121
-20 -2 1 1.5632 -0.0313
-20 -2 2 0.8406 -0.0273
-20 -2 3 0.2587 -0.0505
-20 -2 4 -0.4351 0.0027
-20 -2 5 0.8205 0.0396
-20 -2 6 0.3527 0.0129
-20 -2 7 -1.0437 -0.0106
-20 -2 8 -0.6896 0.0135
-20 -2 9 0.2425 -0.0146
-20 -2 10 1.3911 -0.0170
-20 -2 11 -0.0796 0.0312
-20 -2 12 -0.3183 0.0168
-20 -2 13 0.0158 0.0034
-20 -2 14 0.4979 -0.0125
-20 -2 15 -0.2554 -0.0008
-20 -2 16 -1.4484 -0.0153
-20 -2 17 -0.8973 -0.0390
-20 -1 1 -0.0200 0.0218
-20 -1 2 0.8992 0.0528
-20 -1 3 -0.4397 0.0259
-20 -1 4 -1.0310 0.0028
-20 -1 5 0.6642 -0.0204
-20 -1 6 1.0160 -0.0064
-20 -1 7 0.8818 0.0008
-20 -1 8 1.2250 -0.0020
-20 -1 9 1.1612 -0.0107
-20 -1 10 -0.7571 0.0277
-20 -1 11 -2.0996 0.0148
-20 -1 12 0.0297 -0.0155
-20 -1 13 0.6827 -0.0012
-20 -1 14 0.3143 -0.0266
-20 -1 15 -1.2615 -0.0173
-20 -1 16 -0.5683 0.0093
-20 -1 17 0.4441 0.0559
-20 0 1 -0.5457 0.0166
-20 0 2 -0.2819 -0.0196
-20 0 3 -0.0791 -0.0130
-20 0 4 1.9245 0.0292
-20 0 5 1.9953 0.0287
-20 0 6 0.0995 0.0028
-20 0 7 0.1596 -0.0055
-20 0 8 0.7152 -0.0020
-20 0 9 -0.5344 -0.0222
-20 0 10 -0.6938 -0.0036
-20 0 11 1.6178 -0.0034
-20 0 12 2.2184 0.0041
-20 0 13 1.2226 -0.0116
-20 0 14 0.8338 -0.0188
-20 0 15 -0.1202 0.0115
-20 0 16 0.5825 -0.0015
-20 1 1 -0.3212 -0.0032
-20 1 2 -0.4081 -0.0096
-20 1 3 -0.9161 0.0367
-20 1 4 -0.6461 0.0104
-20 1 5 -1.6697 -0.0023
-20 1 6 -1.9508 -0.0053
-20 1 7 -0.7829 -0.0054
-20 1 8 -0.6206 -0.0133
-20 1 9 0.2745 0.0080
-20 1 10 2.9669 0.0133
-20 1 11 2.4333 -0.0286
-20 1 12 -0.1319 -0.0210
-20 1 13 -0.7042 -0.0137
-20 1 14 -0.7228 0.0033
-20 1 15 0.4522 0.0145
-20 1 16 1.3910 0.0322
-20 2 1 0.3178 0.0250
-20 2 2 -0.0074 0.0087
-20 2 3 0.7410 -0.0092
-20 2 4 1.0630 -0.0017
-20 2 5 -0.0404 0.0113
-20 2 6 0.6430 -0.0116
-20 2 7 1.9714 -0.0060
-20 2 8 0.1891 0.0014
-20 2 9 -1.3372 -0.0006
-20 2 10 -2.3301 -0.0158
-20 2 11 -3.1539 0.0077
-20 2 12 -1.5669 0.0091
-20 2 13 -1.1711 -0.0034
-20 2 14 -1.1901 0.0233
-20 2 15 0.3370 0.0149
-20 3 1 -0.2358 -0.0184
-20 3 2 -1.7864 0.0144
-20 3 3 -1.6566 -0.0062
-20 3 4 -1.2304 -0.0011
-20 3 5 -0.4413 -0.0228
-20 3 6 0.5822 -0.0203
-20 3 7 0.2035 0.0041
-20 3 8 0.1994 0.0134
-20 3 9 2.6105 0.0108
-20 3 10 1.0749 0.0220
-20 3 11 -0.7740 0.0084
-20 3 12 -0.3342 -0.0196
-20 3 13 0.1903 0.0221
-20 3 14 1.2251 0.0185
-20 4 1 0.6404 0.0372
-20 4 2 2.4052 -0.0082
-20 4 3 2.4545 -0.0093
-20 4 4 0.4279 -0.0058
-20 4 5 -0.1742 -0.0338
-20 4 6 0.4422 0.0031
-20 4 7 0.0526 0.0339
-20 4 8 0.1966 0.0134
-20 4 9 0.4954 -0.0100
-20 4 10 -0.8262 0.0097
-20 4 11 0.8029 -0.0016
-20 4 12 0.6175 0.0369
-20 4 13 -0.2395 0.0493
-20 5 1 0.9582 -0.0382
-20 5 2 0.3088 -0.0428
-20 5 3 0.5342 0.0467
-20 5 4 0.4799 -0.0185
-20 5 5 -0.3067 -0.0298
-20 5 6 -1.1041 0.0023
-20 5 7 -2.1420 0.0121
-20 5 8 -2.3282 0.0017
-20 5 9 -2.6635 0.0144
-20 5 10 -1.1001 -0.0194
-20 5 11 1.5448 -0.0646
-20 6 1 -2.7158 0.1104
-20 6 2 -2.1487 0.0430
-20 6 3 -0.9691 -0.0471
-20 6 4 -0.3144 -0.0404
-20 6 5 1.1770 0.0658
-20 6 6 1.9263 0.0530
-20 6 7 1.1798 0.0038
-20 6 8 1.7985 -0.0439
-20 6 9 1.4629 -0.0142
-20 7 1 2.2286 -0.2098
-20 7 2 1.3142 -0.0288
-20 7 3 -0.7472 0.0518
-20 7 4 -0.9050 0.0221
-20 7 5 0.0701 -0.0367
-20 7 6 -1.0031 -0.0389
-19 -25 1 -0.6460 -0.0234
-19 -25 2 -0.4064 0.0275
-19 -25 3 -0.2759 0.0384
-19 -24 1 1.2327 0.0152
-19 -24 2 0.6267 0.0223
-19 -24 3 -0.4122 0.0152
-19 -24 4 -0.9090 -0.0126
-19 -24 5 -0.8056 -0.0566
-19 -23 1 -0.1132 -0.0177
-19 -23 2 0.3965 -0.0094
-19 -23 3 0.2924 -0.0313
-19 -23 4 0.9802 -0.0227
-19 -23 5 1.5937 0.0264
-19 -23 6 1.9446 0.0568
-19 -23 7 1.1242 0.0440
-19 -22 1 -1.0312 0.0358
-19 -22 2 -2.0277 -0.0113
-19 -22 3 -0.9359 -0.0096
-19 -22 4 0.1455 -0.0025
-19 -22 5 -1.1718 -0.0173
-19 -22 6 -2.3733 -0.0274
-19 -22 7 -2.9628 0.0016
-19 -22 8 -1.4765 -0.0001
-19 -22 9 0.1592 -0.0379
-19 -21 1 -0.4356 -0.0017
-19 -21 2 -0.4670 0.0039
-19 -21 3 -0.1864 -0.0113
-19 -21 4 -0.8903 -0.0255
-19 -21 5 -0.8591 0.0049
-19 -21 6 -0.0804 0.0171
-19 -21 7 0.6577 -0.0148
-19 -21 8 1.4833 -0.0402
-19 -21 9 -0.5203 -0.0043
-19 -21 10 -2.8748 0.0284
-19 -21 11 -3.6119 0.0150
-19 -20 1 0.6876 0.0027
-19 -20 2 -0.0877 -0.0179
-19 -20 3 -0.7000 0.0000
-19 -20 4 -1.0946 0.0255
-19 -20 5 -0.4870 0.0063
-19 -20 6 0.2307 -0.0128
-19 -20 7 1.3872 0.0090
-19 -20 8 1.2836 0.0164
-19 -20 9 0.5899 -0.0057
-19 -20 10 1.8926 -0.0115
-19 -20 11 2.9600 0.0035
-19 -20 12 2.6771 0.0182
-19 -19 1 -0.8907 0.0071
-19 -19 2 0.0692 0.0103
-19 -19 3 1.0299 0.0085
-19 -19 4 0.8425 0.0016
-19 -19 5 0.5751 0.0190
-19 -19 6 0.2575 0.0312
-19 -19 7 -0.2005 -0.0020
-19 -19 8 -1.2039 -0.0225
-19 -19 9 -0.5973 0.0099
-19 -19 10 -0.5027 0.0246
-19 -19 11 -1.4828 0.0024
-19 -19 12 -2.0679 0.0055
-19 -19 13 -1.8744 -0.0055
-19 -18 1 1.0910 -0.0595
-19 -18 2 2.1945 -0.0286
-19 -18 3 1.7256 0.0085
-19 -18 4 0.6078 0.0141
-19 -18 5 0.0751 -0.0003
-19 -18 6 0.4623 -0.0183
-19 -18 7 0.5689 -0.0043
-19 -18 8 -0.3458 0.0173
-19 -18 9 -0.5603 0.0079
-19 -18 10 -0.3197 -0.0168
-19 -18 11 1.1486 -0.0045
-19 -18 12 1.2812 0.0065
-19 -18 13 1.3927 -0.0062
-19 -18 14 1.3490 0.0135
-19 -17 1 0.8341 0.0164
-19 -17 2 -1.1771 0.0221
-19 -17 3 -1.7433 -0.0088
-19 -17 4 -0.7279 0.0060
-19 -17 5 0.5794 0.0099
-19 -17 6 0.1087 -0.0061
-19 -17 7 -1.7054 -0.0158
-19 -17 8 -1.4076 -0.0156
-19 -17 9 -0.1310 -0.0046
-19 -17 10 -0.0321 0.0098
-19 -17 11 -0.1624 0.0242
-19 -17 12 -0.6901 -0.0105
-19 -17 13 -0.0813 -0.0404
-19 -17 14 -0.6699 -0.0233
-19 -17 15 -0.6399 0.0172
-19 -16 1 -1.4265 -0.0205
-19 -16 2 -0.6096 -0.0213
-19 -16 3 0.4162 0.0114
-19 -16 4 0.6944 0.0081
-19 -16 5 1.1170 -0.0250
-19 -16 6 0.3219 -0.0078
-19 -16 7 0.4899 0.0077
-19 -16 8 1.9191 0.0094
-19 -16 9 1.1910 0.0059
-19 -16 10 0.4969 -0.0036
-19 -16 11 0.1321 -0.0182
-19 -16 12 -0.0555 -0.0186
-19 -16 13 0.1704 0.0315
-19 -16 14 0.0212 0.0283
-19 -16 15 1.2209 -0.0270
-19 -16 16 1.0894 -0.0613
-19 -15 1 1.4624 0.0837
-19 -15 2 2.8310 0.0575
-19 -15 3 1.6203 0.0099
-19 -15 4 0.1255 -0.0410
-19 -15 5 -1.1062 -0.0208
-19 -15 6 -1.0399 -0.0061
-19 -15 7 0.5353 -0.0131
-19 -15 8 0.1244 0.0030
-19 -15 9 -0.1990 0.0132
-19 -15 10 1.1929 0.0105
-19 -15 11 0.2984 -0.0030
-19 -15 12 -0.0051 -0.0155
-19 -15 13 0.2080 -0.0173
-19 -15 14 0.2600 -0.0108
-19 -15 15 -0.6662 0.0316
-19 -15 16 -1.8533 0.0306
-19 -14 1 -0.9369 -0.0506
-19 -14 2 -1.4840 -0.0384
-19 -14 3 -1.1528 0.0144
-19 -14 4 0.7020 0.0193
-19 -14 5 0.4154 -0.0058
-19 -14 6 0.1178 -0.0193
-19 -14 7 0.4508 0.0169
-19 -14 8 0.3015 0.0166
-19 -14 9 0.3159 -0.0118
-19 -14 10 -0.6518 -0.0144
-19 -14 11 -0.6196 -0.0020
-19 -14 12 1.0561 0.0111
-19 -14 13 0.5464 0.0149
-19 -14 14 0.5874 0.0025
-19 -14 15 0.4048 -0.0218
-19 -14 16 1.0994 -0.0378
-19 -14 17 1.4927 -0.0134
-19 -13 1 0.1585 0.0314
-19 -13 2 -0.8858 0.0479
-19 -13 3 -1.0155 -0.0344
-19 -13 4 -0.8794 -0.0418
-19 -13 5 -0.5775 0.0213
-19 -13 6 0.4781 0.0403
-19 -13 7 -0.1549 0.0042
-19 -13 8 -1.0961 -0.0043
-19 -13 9 -0.5448 0.0180
-19 -13 10 0.1702 0.0036
-19 -13 11 0.8929 -0.0155
-19 -13 12 0.2411 0.0031
-19 -13 13 -0.2603 0.0155
-19 -13 14 0.0589 0.0083
-19 -13 15 -0.4875 -0.0008
-19 -13 16 0.1380 -0.0035
-19 -13 17 -0.7650 -0.0163
-19 -13 18 -1.2674 -0.0080
-19 -12 1 -0.2575 -0.0536
-19 -12 2 0.0344 -0.0558
-19 -12 3 1.0139 -0.0170
-19 -12 4 0.0275 0.0290
-19 -12 5 0.3997 -0.0055
-19 -12 6 0.6625 -0.0093
-19 -12 7 -0.2644 0.0251
-19 -12 8 0.2093 0.0217
-19 -12 9 1.0008 -0.0313
-19 -12 10 -0.3735 -0.0191
-19 -12 11 -1.6402 0.0209
-19 -12 12 -1.3746 0.0177
-19 -12 13 -0.1583 -0.0102
-19 -12 14 -0.6930 -0.0088
-19 -12 15 -0.3458 -0.0179
-19 -12 16 0.6592 -0.0111
-19 -12 17 -0.2676 0.0095
-19 -12 18 -0.5693 0.0305
-19 -11 1 0.4695 0.0444
-19 -11 2 0.3988 -0.0004
-19 -11 3 -0.1684 -0.0152
-19 -11 4 -0.4278 -0.0149
-19 -11 5 0.2705 0.0202
-19 -11 6 -0.2374 0.0261
-19 -11 7 0.3358 -0.0137
-19 -11 8 0.7419 -0.0315
-19 -11 9 -0.1531 0.0006
-19 -11 10 -0.0034 0.0237
-19 -11 11 1.6426 -0.0137
-19 -11 12 0.9661 -0.0123
-19 -11 13 -0.6253 0.0016
-19 -11 14 -0.8641 -0.0091
-19 -11 15 0.2942 -0.0255
-19 -11 16 -0.7826 0.0072
-19 -11 17 -0.9903 -0.0045
-19 -11 18 0.5333 -0.0125
-19 -11 19 1.0292 -0.0164
-19 -10 1 -1.0344 -0.0366
-19 -10 2 -0.3827 -0.0270
-19 -10 3 -0.1714 0.0214
-19 -10 4 0.7897 0.0330
-19 -10 5 0.1238 0.0106
-19 -10 6 -0.3711 -0.0098
-19 -10 7 0.7639 0.0061
-19 -10 8 0.5738 -0.0081
-19 -10 9 -0.4525 -0.0142
-19 -10 10 -0.7191 -0.0102
-19 -10 11 -0.1774 0.0155
-19 -10 12 0.1655 0.0212
-19 -10 13 0.9743 -0.0201
-19 -10 14 0.7706 -0.0249
-19 -10 15 0.2539 0.0033
-19 -10 16 -0.3947 0.0121
-19 -10 17 0.6673 -0.0026
-19 -10 18 1.0141 0.0300
-19 -10 19 0.6247 0.0065
-19 -9 1 1.6953 -0.0039
-19 -9 2 0.8466 0.0130
-19 -9 3 -0.6459 0.0052
-19 -9 4 -0.7472 0.0058
-19 -9 5 -0.1755 0.0126
-19 -9 6 0.5499 0.0056
-19 -9 7 -0.6095 -0.0305
-19 -9 8 -0.8287 -0.0309
-19 -9 9 0.5249 0.0205
-19 -9 10 1.1289 0.0173
-19 -9 11 -0.0695 0.0009
-19 -9 12 -0.9734 -0.0280
-19 -9 13 -0.5502 -0.0193
-19 -9 14 -0.1812 0.0034
-19 -9 15 0.1444 0.0120
-19 -9 16 -0.1485 0.0080
-19 -9 17 0.3432 0.0156
-19 -9 18 0.0695 0.0058
-19 -9 19 0.1284 -0.0014
-19 -8 1 -0.8860 0.0194
-19 -8 2 0.2993 0.0452
-19 -8 3 0.9787 0.0652
-19 -8 4 0.4861 0.0295
-19 -8 5 -1.2229 -0.0275
-19 -8 6 -1.9005 -0.0276
-19 -8 7 -1.3325 -0.0021
-19 -8 8 -0.2358 0.0307
-19 -8 9 -0.3158 0.0129
-19 -8 10 -0.1610 -0.0218
-19 -8 11 -0.4200 -0.0213
-19 -8 12 0.1117 -0.0153
-19 -8 13 -0.1582 0.0105
-19 -8 14 -0.5067 0.0017
-19 -8 15 -0.4130 -0.0010
-19 -8 16 -0.0281 0.0006
-19 -8 17 0.1869 0.0090
-19 -8 18 -1.1059 0.0001
-19 -8 19 -1.1130 0.0244
-19 -7 1 -0.1598 -0.0872
-19 -7 2 -0.7391 -0.0150
-19 -7 3 0.2485 -0.0359
-19 -7 4 0.5852 -0.0271
-19 -7 5 0.1770 0.0171
-19 -7 6 0.6518 0.0093
-19 -7 7 0.5846 -0.0182
-19 -7 8 -0.2531 0.0081
-19 -7 9 -0.4138 0.0149
-19 -7 10 0.2599 0.0041
-19 -7 11 0.5997 -0.0030
-19 -7 12 0.6599 -0.0075
-19 -7 13 -0.4002 -0.0099
-19 -7 14 0.9000 0.0039
-19 -7 15 1.0297 0.0313
-19 -7 16 0.4232 0.0086
-19 -7 17 0.0053 -0.0140
-19 -7 18 0.3338 -0.0036
-19 -7 19 0.9777 0.0149
-19 -7 20 -0.0829 -0.0181
-19 -6 1 1.0075 0.1910
-19 -6 2 0.4302 0.0750
-19 -6 3 -0.0341 0.0068
-19 -6 4 -0.5845 -0.0194
-19 -6 5 0.5764 -0.0523
-19 -6 6 1.0857 -0.0291
-19 -6 7 0.6312 0.0364
-19 -6 8 0.7112 0.0358
-19 -6 9 0.1108 -0.0263
-19 -6 10 -0.6357 -0.0220
-19 -6 11 0.2848 0.0053
-19 -6 12 0.6069 0.0035
-19 -6 13 0.3059 0.0177
-19 -6 14 0.2711 0.0221
-19 -6 15 -0.6601 -0.0043
-19 -6 16 1.1585 -0.0033
-19 -6 17 1.3763 0.0254
-19 -6 18 1.0386 0.0135
-19 -6 19 0.4666 -0.0297
-19 -6 20 -0.1433 -0.0299
-19 -5 1 -0.5516 -0.1656
-19 -5 2 0.2487 -0.0734
-19 -5 3 0.0863 -0.0330
-19 -5 4 0.1570 -0.0102
-19 -5 5 0.8879 0.0336
-19 -5 6 0.3655 0.0326
-19 -5 7 -0.1853 -0.0048
-19 -5 8 -0.1998 -0.0177
-19 -5 9 0.2067 -0.0025
-19 -5 10 0.5151 0.0158
-19 -5 11 -1.1398 -0.0091
-19 -5 12 -2.2989 -0.0001
-19 -5 13 -0.0276 0.0243
-19 -5 14 0.3225 0.0016
-19 -5 15 -1.0024 0.0117
-19 -5 16 -1.4902 0.0121
-19 -5 17 -2.1427 -0.0131
-19 -5 18 -0.4254 -0.0062
-19 -5 19 -0.6650 0.0147
-19 -5 20 -0.3904 0.0075
-19 -4 1 0.0779 0.2735
-19 -4 2 -0.0261 0.0646
-19 -4 3 0.3580 -0.0098
-19 -4 4 0.8155 -0.0093
-19 -4 5 0.6957 -0.0249
-19 -4 6 0.3461 -0.0086
-19 -4 7 0.2602 0.0447
-19 -4 8 -0.4043 0.0096
-19 -4 9 -0.7569 -0.0361
-19 -4 10 -0.7553 -0.0044
-19 -4 11 -0.5936 0.0202
-19 -4 12 0.9313 0.0330
-19 -4 13 0.9343 0.0024
-19 -4 14 -0.7324 -0.0052
-19 -4 15 0.2212 0.0093
-19 -4 16 0.7660 -0.0144
-19 -4 17 0.4846 0.0166
-19 -4 18 -0.1239 0.0150
-19 -4 19 -1.1270 -0.0218
-19 -4 20 0.6133 -0.0150
-19 -3 1 0.1027 -0.3172
-19 -3 2 -0.3378 -0.1567
-19 -3 3 -1.2460 0.0066
-19 -3 4 -0.8461 0.0298
-19 -3 5 -0.3854 0.0479
-19 -3 6 0.0561 0.0315
-19 -3 7 1.3937 -0.0400
-19 -3 8 1.5637 -0.0596
-19 -3 9 1.0576 0.0282
-19 -3 10 0.7074 0.0303
-19 -3 11 1.3808 -0.0218
-19 -3 12 1.5134 0.0017
-19 -3 13 0.0637 0.0088
-19 -3 14 0.5950 0.0119
-19 -3 15 1.6528 -0.0058
-19 -3 16 0.2095 -0.0005
-19 -3 17 -0.8424 0.0152
-19 -3 18 -1.1463 -0.0180
-19 -3 19 -0.0676 0.0121
-19 -3 20 0.4990 0.0180
-19 -2 1 -0.0534 0.2092
-19 -2 2 -0.1416 0.1072
-19 -2 3 0.2982 0.0059
-19 -2 4 0.4659 0.0020
-19 -2 5 -1.1263 -0.0003
-19 -2 6 -1.6956 -0.0174
-19 -2 7 -1.5372 -0.0023
-19 -2 8 -1.0774 0.0135
-19 -2 9 0.5157 -0.0030
-19 -2 10 0.1829 -0.0247
-19 -2 11 -0.4144 0.0267
-19 -2 12 -1.0009 0.0239
-19 -2 13 -1.2082 -0.0281
-19 -2 14 -1.5492 -0.0087
-19 -2 15 -2.3395 -0.0060
-19 -2 16 -1.3389 -0.0015
-19 -2 17 0.8310 -0.0050
-19 -2 18 1.3991 0.0017
-19 -2 19 1.2566 0.0223
-19 -2 20 0.3311 0.0174
-19 -1 1 -0.2540 -0.2865
-19 -1 2 -0.4522 -0.1015
-19 -1 3 -0.5161 0.0297
-19 -1 4 -0.7717 0.0400
-19 -1 5 -0.4590 0.0106
-19 -1 6 0.2339 -0.0011
-19 -1 7 -0.8359 -0.0266
-19 -1 8 -0.8114 -0.0116
-19 -1 9 -0.3801 0.0208
-19 -1 10 -0.4665 0.0261
-19 -1 11 0.5033 0.0112
-19 -1 12 0.3445 -0.0204
-19 -1 13 1.0131 -0.0016
-19 -1 14 1.2403 0.0056
-19 -1 15 1.4500 -0.0226
-19 -1 16 1.3230 0.0036
-19 -1 17 0.6739 0.0025
-19 -1 18 0.0565 -0.0048
-19 -1 19 -0.0146 -0.0044
-19 0 1 -0.4502 0.3190
-19 0 2 -0.5701 0.1651
-19 0 3 0.7266 -0.0086
-19 0 4 0.0213 -0.0684
-19 0 5 -0.4249 -0.0539
-19 0 6 0.0162 -0.0335
-19 0 7 0.2917 0.0248
-19 0 8 0.0134 0.0517
-19 0 9 -1.5037 0.0051
-19 0 10 -1.0931 -0.0139
-19 0 11 -0.5365 -0.0049
-19 0 12 -1.0485 -0.0053
-19 0 13 -1.2851 0.0038
-19 0 14 -1.8345 0.0010
-19 0 15 -0.7744 0.0142
-19 0 16 -0.5921 0.0180
-19 0 17 -0.4599 -0.0262
-19 0 18 -0.5471 -0.0241
-19 0 19 -0.5723 -0.0204
-19 1 1 0.1970 -0.2580
-19 1 2 0.2478 -0.1018
-19 1 3 0.7751 0.0112
-19 1 4 0.0590 0.0302
-19 1 5 0.6547 0.0098
-19 1 6 0.1119 0.0038
-19 1 7 -0.3019 0.0083
-19 1 8 0.3286 -0.0161
-19 1 9 0.7214 0.0027
-19 1 10 0.1494 0.0135
-19 1 11 -1.4775 -0.0103
-19 1 12 -1.3809 -0.0092
-19 1 13 -0.7393 0.0073
-19 1 14 0.9627 0.0026
-19 1 15 1.3970 0.0066
-19 1 16 -0.7973 -0.0060
-19 1 17 -1.7051 -0.0035
-19 1 18 -1.5017 0.0296
-19 1 19 -0.0854 0.0253
-19 2 1 -0.3527 0.2414
-19 2 2 0.5628 0.0867
-19 2 3 -0.1566 -0.0326
-19 2 4 -0.8789 -0.0330
-19 2 5 0.3524 -0.0188
-19 2 6 0.4269 0.0167
-19 2 7 0.4576 0.0241
-19 2 8 0.0456 0.0056
-19 2 9 -0.4861 0.0060
-19 2 10 -0.0965 -0.0123
-19 2 11 0.8019 -0.0185
-19 2 12 0.4932 -0.0121
-19 2 13 -0.7769 0.0002
-19 2 14 -1.4020 0.0088
-19 2 15 -2.9940 0.0065
-19 2 16 -1.3651 -0.0147
-19 2 17 1.0245 -0.0102
-19 2 18 1.1903 -0.0323
-19 3 1 -0.1415 -0.1699
-19 3 2 0.3397 -0.0956
-19 3 3 -1.4431 0.0021
-19 3 4 -0.0496 0.0263
-19 3 5 0.6388 0.0234
-19 3 6 -0.5443 0.0279
-19 3 7 -0.2661 -0.0386
-19 3 8 0.6167 -0.0389
-19 3 9 0.4173 0.0024
-19 3 10 -0.0969 -0.0006
-19 3 11 -0.2461 0.0062
-19 3 12 0.7798 0.0190
-19 3 13 2.8400 -0.0080
-19 3 14 2.5034 -0.0277
-19 3 15 1.5355 -0.0199
-19 3 16 2.2632 -0.0088
-19 3 17 0.9858 0.0142
-19 4 1 1.2167 0.1544
-19 4 2 0.6694 0.0358
-19 4 3 0.0335 -0.0160
-19 4 4 1.1709 -0.0258
-19 4 5 -0.6023 0.0031
-19 4 6 -1.1340 -0.0068
-19 4 7 -1.0571 -0.0161
-19 4 8 -1.7979 0.0256
-19 4 9 -0.7812 -0.0185
-19 4 10 2.7007 -0.0479
-19 4 11 3.5933 0.0116
-19 4 12 2.5548 0.0219
-19 4 13 0.9568 0.0000
-19 4 14 -0.4347 0.0141
-19 4 15 0.5467 -0.0019
-19 4 16 0.5883 0.0185
-19 4 17 0.1090 0.0391
-19 5 1 -0.8292 -0.2338
-19 5 2 -0.6171 -0.0469
-19 5 3 0.6914 0.0198
-19 5 4 -0.5149 0.0283
-19 5 5 -1.8550 0.0267
-19 5 6 0.0203 0.0007
-19 5 7 0.9591 -0.0063
-19 5 8 0.4737 -0.0009
-19 5 9 -0.3977 -0.0201
-19 5 10 -2.3234 0.0155
-19 5 11 -4.5064 0.0243
-19 5 12 -3.4590 -0.0153
-19 5 13 -2.4994 0.0164
-19 5 14 -0.6418 0.0202
-19 5 15 1.1609 -0.0041
-19 5 16 0.3980 0.0071
-19 6 1 0.5299 0.1442
-19 6 2 -1.1967 0.0569
-19 6 3 -1.8156 -0.0403
-19 6 4 -0.1807 -0.0047
-19 6 5 2.4104 -0.0064
-19 6 6 1.9464 -0.0192
-19 6 7 0.7059 0.0118
-19 6 8 -0.0048 0.0357
-19 6 9 -0.9947 0.0051
-19 6 10 -2.4690 0.0223
-19 6 11 -1.5287 0.0041
-19 6 12 0.7023 -0.0265
-19 6 13 0.7347 -0.0293
-19 6 14 0.8742 -0.0552
-19 7 1 -2.0649 -0.0108
-19 7 2 -0.7538 0.0170
-19 7 3 1.4192 0.0469
-19 7 4 1.1894 0.0182
-19 7 5 -1.3039 -0.0125
-19 7 6 -2.2520 -0.0104
-19 7 7 -1.1071 0.0193
-19 7 8 -0.0470 0.0134
-19 7 9 2.6000 -0.0060
-19 7 10 3.5217 0.0116
-19 7 11 2.7807 -0.0469
-19 7 12 0.5873 -0.0402
-19 7 13 -0.2418 0.0015
-19 8 1 1.3653 0.0444
-19 8 2 2.2279 -0.0518
-19 8 3 0.6844 0.0135
-19 8 4 -1.6316 0.0130
-19 8 5 -0.3785 -0.0081
-19 8 6 2.4451 -0.0152
-19 8 7 1.9608 0.0427
-19 8 8 0.8956 -0.0002
-19 8 9 0.7044 0.0027
-19 8 10 0.1024 0.0399
-19 8 11 1.2841 0.0311
-19 9 1 1.0879 0.0052
-19 9 2 -0.1204 0.0002
-19 9 3 -0.6695 0.0291
-19 9 4 0.3364 -0.0203
-19 9 5 0.5410 -0.0022
-19 9 6 -1.1077 0.0332
-19 9 7 -1.4731 -0.0067
-19 9 8 0.1463 -0.1023
-18 -26 1 0.5150 -0.0594
-18 -26 2 -0.4804 0.0109
-18 -26 3 0.5718 0.0423
-18 -26 4 1.0992 0.0053
-18 -25 1 -1.1460 0.0958
-18 -25 2 -0.9600 0.0588
-18 -25 3 0.3580 -0.0140
-18 -25 4 -0.9445 -0.0252
-18 -25 5 -0.8703 -0.0052
-18 -25 6 0.0978 0.0093
-18 -24 1 0.0751 -0.0557
-18 -24 2 0.8548 -0.0250
-18 -24 3 0.2698 0.0158
-18 -24 4 -0.0675 0.0144
-18 -24 5 0.7796 -0.0039
-18 -24 6 -0.0821 0.0063
-18 -24 7 -0.1662 0.0062
-18 -24 8 0.3969 -0.0387
-18 -23 1 0.2346 0.1049
-18 -23 2 0.2316 0.0200
-18 -23 3 0.0705 -0.0328
-18 -23 4 -0.8462 -0.0215
-18 -23 5 -1.2914 0.0173
-18 -23 6 -0.3966 0.0178
-18 -23 7 1.1165 0.0023
-18 -23 8 1.2139 0.0013
-18 -23 9 1.9568 0.0178
-18 -23 10 1.7991 0.0130
-18 -22 1 0.0926 -0.1126
-18 -22 2 0.5180 -0.0424
-18 -22 3 -0.0122 0.0188
-18 -22 4 -0.6358 0.0228
-18 -22 5 -0.1940 -0.0098
-18 -22 6 -0.6035 -0.0138
-18 -22 7 -0.9127 0.0057
-18 -22 8 -0.4363 0.0136
-18 -22 9 0.1435 0.0128
-18 -22 10 -1.0646 -0.0012
-18 -22 11 -0.9072 -0.0051
-18 -21 1 0.0085 0.0657
-18 -21 2 0.2431 0.0082
-18 -21 3 0.6371 -0.0552
-18 -21 4 2.1681 -0.0292
-18 -21 5 3.7199 0.0198
-18 -21 6 2.8835 0.0324
-18 -21 7 1.6636 -0.0060
-18 -21 8 -0.4125 -0.0216
-18 -21 9 -1.9797 -0.0093
-18 -21 10 -1.1110 0.0026
-18 -21 11 2.4286 0.0081
-18 -21 12 3.3251 -0.0021
-18 -21 13 2.6977 -0.0337
-18 -20 1 0.4658 -0.0870
-18 -20 2 0.6900 -0.0411
-18 -20 3 -0.4887 0.0444
-18 -20 4 -0.6403 0.0408
-18 -20 5 -1.2822 -0.0179
-18 -20 6 -1.7457 -0.0265
-18 -20 7 -0.7989 -0.0078
-18 -20 8 0.1284 0.0002
-18 -20 9 1.1822 -0.0148
-18 -20 10 0.7175 -0.0145
-18 -20 11 -1.9820 -0.0007
-18 -20 12 -4.7754 0.0022
-18 -20 13 -3.2065 0.0062
-18 -20 14 -0.9406 0.0356
-18 -19 1 0.4241 0.0492
-18 -19 2 -0.1103 0.0299
-18 -19 3 -1.1995 -0.0193
-18 -19 4 -0.0929 -0.0225
-18 -19 5 -0.3076 0.0227
-18 -19 6 0.1011 0.0185
-18 -19 7 -0.1839 -0.0188
-18 -19 8 -1.1132 -0.0234
-18 -19 9 -0.8864 -0.0043
-18 -19 10 0.1497 0.0095
-18 -19 11 1.0845 0.0090
-18 -19 12 2.8723 -0.0080
-18 -19 13 3.8188 -0.0133
-18 -19 14 1.1419 -0.0176
-18 -19 15 -0.7540 -0.0151
-18 -18 1 -0.0182 -0.0426
-18 -18 2 -0.5796 0.0235
-18 -18 3 0.7630 0.0681
-18 -18 4 1.7416 0.0448
-18 -18 5 0.2246 -0.0183
-18 -18 6 0.4129 -0.0352
-18 -18 7 0.1730 -0.0025
-18 -18 8 0.7234 0.0269
-18 -18 9 0.5847 0.0296
-18 -18 10 -0.5280 0.0093
-18 -18 11 -1.0317 -0.0123
-18 -18 12 -0.2212 -0.0117
-18 -18 13 -1.0168 0.0127
-18 -18 14 -1.0820 -0.0008
-18 -18 15 0.4983 -0.0196
-18 -18 16 0.0969 -0.0446
-18 -17 1 -1.8032 0.0202
-18 -17 2 -1.5047 0.0043
-18 -17 3 0.5314 -0.0423
-18 -17 4 -0.1632 -0.0212
-18 -17 5 -1.3751 0.0185
-18 -17 6 -1.4858 0.0195
-18 -17 7 -1.1121 -0.0031
-18 -17 8 1.0184 -0.0006
-18 -17 9 1.0780 -0.0071
-18 -17 10 0.6356 0.0021
-18 -17 11 0.5091 0.0176
-18 -17 12 0.0380 0.0044
-18 -17 13 -0.9527 -0.0195
-18 -17 14 0.3123 -0.0074
-18 -17 15 0.8395 0.0274
-18 -17 16 0.7631 0.0093
-18 -17 17 1.2403 -0.0124
-18 -16 1 -0.4521 0.0610
-18 -16 2 0.8600 0.0316
-18 -16 3 -0.0654 0.0412
-18 -16 4 -1.8927 -0.0129
-18 -16 5 -0.2548 -0.0538
-18 -16 6 1.5158 -0.0303
-18 -16 7 1.6111 0.0190
-18 -16 8 0.3492 0.0275
-18 -16 9 -0.3061 0.0068
-18 -16 10 0.7501 -0.0070
-18 -16 11 0.8441 -0.0456
-18 -16 12 0.3643 -0.0246
-18 -16 13 -0.2020 0.0272
-18 -16 14 -0.5952 0.0269
-18 -16 15 -1.4859 -0.0056
-18 -16 16 -0.1594 0.0160
-18 -16 17 0.5485 0.0441
-18 -15 1 1.8479 -0.0338
-18 -15 2 -0.2045 -0.0421
-18 -15 3 -1.4927 -0.0682
-18 -15 4 -1.2393 -0.0317
-18 -15 5 0.0631 0.0450
-18 -15 6 -0.1538 0.0337
-18 -15 7 -0.4851 -0.0007
-18 -15 8 -1.0287 -0.0225
-18 -15 9 -0.7291 -0.0159
-18 -15 10 -0.7809 -0.0041
-18 -15 11 -0.4016 0.0170
-18 -15 12 -0.2050 0.0262
-18 -15 13 -0.0346 -0.0233
-18 -15 14 0.0708 -0.0223
-18 -15 15 -0.5090 0.0196
-18 -15 16 -0.5341 0.0218
-18 -15 17 -1.3665 -0.0035
-18 -15 18 -1.0608 0.0448
-18 -14 1 0.0136 0.0787
-18 -14 2 -0.5623 0.0274
-18 -14 3 -0.1103 0.0201
-18 -14 4 0.3999 0.0086
-18 -14 5 0.4205 -0.0447
-18 -14 6 -0.6759 -0.0187
-18 -14 7 -0.2695 0.0406
-18 -14 8 -0.0567 0.0150
-18 -14 9 -0.7303 -0.0184
-18 -14 10 -1.3483 -0.0244
-18 -14 11 -0.6281 -0.0089
-18 -14 12 -1.3740 0.0046
-18 -14 13 -1.1676 0.0334
-18 -14 14 -0.5501 0.0375
-18 -14 15 0.6435 -0.0145
-18 -14 16 0.3825 -0.0321
-18 -14 17 -1.5231 -0.0022
-18 -14 18 -0.9478 0.0049
-18 -14 19 -0.0992 -0.0386
-18 -13 1 0.3271 -0.0974
-18 -13 2 1.1076 -0.0611
-18 -13 3 1.3425 -0.0448
-18 -13 4 1.0562 0.0090
-18 -13 5 0.5061 0.0615
-18 -13 6 -0.1548 0.0452
-18 -13 7 -0.2309 -0.0484
-18 -13 8 -0.2528 -0.0487
-18 -13 9 0.4933 0.0113
-18 -13 10 0.7653 0.0126
-18 -13 11 -0.4775 0.0054
-18 -13 12 -0.9705 0.0130
-18 -13 13 0.5907 0.0013
-18 -13 14 0.5534 -0.0204
-18 -13 15 0.6901 0.0133
-18 -13 16 -0.0705 0.0303
-18 -13 17 1.1155 0.0043
-18 -13 18 3.0346 -0.0177
-18 -13 19 1.9424 0.0025
-18 -12 1 -1.0311 0.0544
-18 -12 2 0.8270 0.0275
-18 -12 3 0.4200 0.0623
-18 -12 4 0.4311 0.0279
-18 -12 5 -0.2834 -0.0254
-18 -12 6 -0.3926 -0.0235
-18 -12 7 -0.4461 0.0190
-18 -12 8 -0.2809 0.0282
-18 -12 9 0.2418 -0.0107
-18 -12 10 0.3110 -0.0016
-18 -12 11 -0.1111 0.0265
-18 -12 12 0.8243 0.0068
-18 -12 13 0.9911 -0.0054
-18 -12 14 0.2585 0.0126
-18 -12 15 -0.1130 0.0030
-18 -12 16 -0.1228 -0.0252
-18 -12 17 1.4648 0.0165
-18 -12 18 -0.0790 0.0253
-18 -12 19 -1.7272 0.0120
-18 -12 20 -0.3140 -0.0068
-18 -11 1 -0.3944 -0.1231
-18 -11 2 -2.0105 -0.0414
-18 -11 3 -1.1974 -0.0136
-18 -11 4 0.4541 0.0175
-18 -11 5 -0.4793 0.0540
-18 -11 6 0.2305 0.0132
-18 -11 7 0.2343 -0.0348
-18 -11 8 -0.6965 -0.0247
-18 -11 9 -1.8293 0.0242
-18 -11 10 -1.3202 0.0325
-18 -11 11 -0.2652 0.0105
-18 -11 12 0.0212 -0.0022
-18 -11 13 -1.1330 -0.0105
-18 -11 14 -0.6736 -0.0214
-18 -11 15 -0.4956 -0.0043
-18 -11 16 -0.3850 0.0276
-18 -11 17 -0.3939 0.0178
-18 -11 18 -0.7053 -0.0305
-18 -11 19 0.2706 -0.0047
-18 -11 20 0.0017 -0.0186
-18 -10 1 1.2282 0.0742
-18 -10 2 1.1614 0.0822
-18 -10 3 0.7911 0.0375
-18 -10 4 -1.2368 -0.0126
-18 -10 5 -0.9888 -0.0604
-18 -10 6 0.2959 -0.0418
-18 -10 7 -0.3606 0.0214
-18 -10 8 0.5797 0.0407
-18 -10 9 1.1582 0.0036
-18 -10 10 0.9187 -0.0172
-18 -10 11 0.6170 -0.0045
-18 -10 12 0.9140 -0.0127
-18 -10 13 0.4513 -0.0077
-18 -10 14 -0.0717 0.0107
-18 -10 15 -0.5252 -0.0006
-18 -10 16 0.7158 -0.0240
-18 -10 17 0.3410 -0.0123
-18 -10 18 -0.2691 0.0160
-18 -10 19 -0.0672 0.0201
-18 -10 20 0.3000 -0.0306
-18 -10 21 0.4138 -0.0046
-18 -9 1 -0.9847 -0.0105
-18 -9 2 -0.3658 -0.0167
-18 -9 3 -0.2141 -0.0249
-18 -9 4 0.1218 -0.0061
-18 -9 5 2.1993 0.0104
-18 -9 6 1.0648 0.0067
-18 -9 7 0.1713 -0.0130
-18 -9 8 0.4622 -0.0202
-18 -9 9 0.3475 -0.0043
-18 -9 10 0.2132 0.0300
-18 -9 11 -0.3977 0.0068
-18 -9 12 -0.1063 -0.0158
-18 -9 13 1.1930 -0.0028
-18 -9 14 1.9706 0.0017
-18 -9 15 1.1722 0.0042
-18 -9 16 -0.3198 0.0250
-18 -9 17 -1.9899 0.0040
-18 -9 18 -0.9367 -0.0346
-18 -9 19 -0.0175 -0.0316
-18 -9 20 0.0793 0.0013
-18 -9 21 -0.0990 0.0395
-18 -8 1 -0.8739 0.0973
-18 -8 2 -0.6435 0.0085
-18 -8 3 0.0325 0.0130
-18 -8 4 0.0705 -0.0256
-18 -8 5 -0.5955 -0.0529
-18 -8 6 -0.9239 -0.0248
-18 -8 7 0.9429 0.0236
-18 -8 8 0.6003 0.0267
-18 -8 9 0.6580 0.0180
-18 -8 10 0.8289 -0.0171
-18 -8 11 1.0098 -0.0487
-18 -8 12 0.3864 0.0048
-18 -8 13 -0.8557 0.0345
-18 -8 14 -1.2171 0.0236
-18 -8 15 -0.0757 0.0026
-18 -8 16 1.2602 -0.0046
-18 -8 17 2.0976 -0.0149
-18 -8 18 1.3880 0.0134
-18 -8 19 -1.1495 0.0008
-18 -8 20 -1.3064 -0.0388
-18 -8 21 -0.2376 -0.0654
-18 -7 1 1.3701 -0.0134
-18 -7 2 0.2266 -0.0011
-18 -7 3 -0.4088 -0.0314
-18 -7 4 -0.0028 -0.0219
-18 -7 5 0.3342 0.0418
-18 -7 6 -0.0167 0.0414
-18 -7 7 -0.6408 -0.0062
-18 -7 8 -1.1385 -0.0290
-18 -7 9 -0.8778 -0.0114
-18 -7 10 -1.4451 -0.0138
-18 -7 11 -0.6939 0.0209
-18 -7 12 -0.9775 0.0173
-18 -7 13 -0.7419 -0.0279
-18 -7 14 -0.3942 -0.0112
-18 -7 15 0.0155 0.0130
-18 -7 16 -0.0627 0.0072
-18 -7 17 0.2066 -0.0174
-18 -7 18 0.3494 -0.0125
-18 -7 19 1.0276 -0.0189
-18 -7 20 0.9739 0.0260
-18 -7 21 -1.1821 0.0404
-18 -7 22 -1.8607 0.0427
-18 -6 1 0.2240 -0.0770
-18 -6 2 0.7736 -0.0543
-18 -6 3 -0.5675 -0.0001
-18 -6 4 -0.6314 0.0214
-18 -6 5 -0.7817 -0.0147
-18 -6 6 -0.2874 -0.0016
-18 -6 7 0.2733 0.0265
-18 -6 8 0.6465 0.0222
-18 -6 9 -0.0312 -0.0057
-18 -6 10 -0.2692 -0.0213
-18 -6 11 0.0756 -0.0077
-18 -6 12 0.3838 -0.0043
-18 -6 13 1.0780 0.0340
-18 -6 14 -0.2007 0.0158
-18 -6 15 -0.4470 -0.0345
-18 -6 16 -1.1237 -0.0263
-18 -6 17 -1.5035 0.0071
-18 -6 18 -1.4778 0.0057
-18 -6 19 0.1641 -0.0059
-18 -6 20 1.0636 0.0106
-18 -6 21 1.3856 0.0029
-18 -6 22 1.6972 0.0412
-18 -5 1 -0.6861 -0.0009
-18 -5 2 -0.3532 0.0350
-18 -5 3 0.5746 -0.0412
-18 -5 4 0.3713 -0.0221
-18 -5 5 -0.8206 0.0334
-18 -5 6 -0.5992 0.0276
-18 -5 7 -0.7188 -0.0372
-18 -5 8 -0.3850 -0.0247
-18 -5 9 0.2869 -0.0042
-18 -5 10 0.9105 0.0091
-18 -5 11 0.0491 0.0273
-18 -5 12 0.4077 0.0210
-18 -5 13 0.7034 -0.0139
-18 -5 14 0.7533 -0.0280
-18 -5 15 0.2500 0.0161
-18 -5 16 -1.4746 0.0066
-18 -5 17 -0.6912 -0.0279
-18 -5 18 -0.6295 -0.0109
-18 -5 19 -0.7212 0.0327
-18 -5 20 -1.2142 0.0150
-18 -5 21 -0.4174 0.0042
-18 -5 22 0.2395 0.0088
-18 -4 1 -0.7851 -0.0431
-18 -4 2 -0.4795 -0.0610
-18 -4 3 0.2505 0.0168
-18 -4 4 -0.0263 0.0456
-18 -4 5 0.5067 -0.0134
-18 -4 6 0.3700 -0.0303
-18 -4 7 0.1095 0.0096
-18 -4 8 0.2281 0.0153
-18 -4 9 0.0249 -0.0237
-18 -4 10 0.0188 0.0063
-18 -4 11 -0.0889 0.0153
-18 -4 12 -0.6320 -0.0096
-18 -4 13 -2.1235 -0.0004
-18 -4 14 -0.8401 0.0069
-18 -4 15 0.1484 -0.0314
-18 -4 16 1.2121 -0.0236
-18 -4 17 1.2472 0.0252
-18 -4 18 0.2527 0.0162
-18 -4 19 0.8127 -0.0228
-18 -4 20 -0.6899 -0.0138
-18 -4 21 -1.5259 0.0297
-18 -4 22 -1.3516 -0.0043
-18 -3 1 0.9308 0.0402
-18 -3 2 0.2475 0.0837
-18 -3 3 -0.4539 0.0279
-18 -3 4 0.1577 -0.0180
-18 -3 5 0.5630 0.0118
-18 -3 6 -0.3264 0.0127
-18 -3 7 -0.1701 -0.0186
-18 -3 8 -0.4922 -0.0166
-18 -3 9 -0.4960 0.0255
-18 -3 10 0.0795 0.0295
-18 -3 11 1.0489 -0.0173
-18 -3 12 0.9437 -0.0163
-18 -3 13 0.5918 -0.0115
-18 -3 14 0.8290 -0.0293
-18 -3 15 -0.2574 0.0072
-18 -3 16 0.2252 0.0316
-18 -3 17 -0.0431 -0.0234
-18 -3 18 1.0889 -0.0173
-18 -3 19 1.1284 0.0209
-18 -3 20 0.6894 0.0183
-18 -3 21 2.4269 -0.0314
-18 -3 22 1.8129 -0.0504
-18 -2 1 -0.0462 0.0011
-18 -2 2 -0.0217 -0.0893
-18 -2 3 -0.4697 0.0024
-18 -2 4 -0.5922 0.0460
-18 -2 5 -0.6872 -0.0033
-18 -2 6 -0.0270 -0.0287
-18 -2 7 0.3955 0.0090
-18 -2 8 0.4185 0.0101
-18 -2 9 0.5605 -0.0117
-18 -2 10 -0.2153 -0.0135
-18 -2 11 -0.9273 -0.0025
-18 -2 12 -1.1165 -0.0044
-18 -2 13 -0.1064 -0.0162
-18 -2 14 -0.7678 -0.0040
-18 -2 15 -1.3434 0.0058
-18 -2 16 -0.0145 -0.0211
-18 -2 17 -0.0458 0.0124
-18 -2 18 -0.1968 0.0367
-18 -2 19 -1.8517 -0.0240
-18 -2 20 -1.1241 -0.0258
-18 -2 21 -0.8235 0.0017
-18 -2 22 -1.4164 0.0331
-18 -1 1 -0.5204 0.0869
-18 -1 2 0.2190 0.0933
-18 -1 3 0.8154 0.0351
-18 -1 4 1.4876 -0.0536
-18 -1 5 0.5728 -0.0165
-18 -1 6 0.2168 0.0111
-18 -1 7 -0.1012 -0.0145
-18 -1 8 -0.6093 -0.0149
-18 -1 9 -1.0117 0.0239
-18 -1 10 -0.3196 0.0038
-18 -1 11 -0.1832 -0.0345
-18 -1 12 -0.0691 -0.0229
-18 -1 13 0.6726 -0.0007
-18 -1 14 0.5297 0.0093
-18 -1 15 0.8615 0.0131
-18 -1 16 -0.0290 0.0054
-18 -1 17 -0.5372 0.0004
-18 -1 18 0.2112 -0.0248
-18 -1 19 0.0222 0.0067
-18 -1 20 0.8125 0.0213
-18 -1 21 0.4674 -0.0290
-18 -1 22 0.7039 -0.0431
-18 0 1 1.4739 -0.1126
-18 0 2 0.7677 -0.0753
-18 0 3 -0.1235 -0.0067
-18 0 4 -1.0560 0.0393
-18 0 5 -1.2039 0.0103
-18 0 6 0.6310 -0.0229
-18 0 7 0.8896 0.0048
-18 0 8 0.3311 0.0215
-18 0 9 0.8230 -0.0107
-18 0 10 1.1883 -0.0323
-18 0 11 0.5179 0.0082
-18 0 12 0.6786 0.0179
-18 0 13 0.1753 -0.0052
-18 0 14 0.4599 0.0025
-18 0 15 1.6106 0.0039
-18 0 16 1.2631 -0.0007
-18 0 17 1.1867 0.0132
-18 0 18 0.7298 0.0081
-18 0 19 0.8467 -0.0084
-18 0 20 1.3049 -0.0367
-18 0 21 0.0406 -0.0132
-18 1 1 -0.8416 0.0625
-18 1 2 -0.1686 0.1199
-18 1 3 1.1440 -0.0338
-18 1 4 1.4990 -0.0840
-18 1 5 1.5207 -0.0285
-18 1 6 0.7418 0.0265
-18 1 7 -0.3037 0.0165
-18 1 8 0.6649 0.0121
-18 1 9 1.1620 -0.0048
-18 1 10 -0.1518 -0.0056
-18 1 11 -0.0187 -0.0008
-18 1 12 0.9671 -0.0072
-18 1 13 1.1396 0.0159
-18 1 14 1.2047 0.0198
-18 1 15 0.1316 -0.0054
-18 1 16 -0.2687 -0.0030
-18 1 17 0.1305 -0.0025
-18 1 18 -0.1008 -0.0067
-18 1 19 0.2494 0.0064
-18 1 20 -0.2116 0.0102
-18 1 21 -0.8913 0.0010
-18 2 1 0.9521 -0.0655
-18 2 2 0.1482 -0.0914
-18 2 3 -1.4821 -0.0225
-18 2 4 -1.8339 0.0601
-18 2 5 -0.4170 0.0164
-18 2 6 0.0932 -0.0153
-18 2 7 -0.1713 0.0129
-18 2 8 0.0897 0.0088
-18 2 9 -0.1146 -0.0304
-18 2 10 -0.2431 0.0093
-18 2 11 0.2570 0.0163
-18 2 12 -0.0326 0.0126
-18 2 13 -0.4362 0.0109
-18 2 14 -1.2170 -0.0138
-18 2 15 -0.9545 -0.0153
-18 2 16 0.0604 0.0063
-18 2 17 -0.2073 0.0111
-18 2 18 -0.9187 0.0032
-18 2 19 -1.3072 -0.0193
-18 2 20 -1.2602 -0.0113
-18 2 21 -0.1191 0.0226
-18 3 1 -1.6977 0.1281
-18 3 2 -2.7007 0.0489
-18 3 3 -0.5712 0.0121
-18 3 4 1.3664 -0.0302
-18 3 5 1.4037 0.0117
-18 3 6 0.2797 0.0256
-18 3 7 0.1940 0.0082
-18 3 8 0.2646 -0.0239
-18 3 9 -0.7091 0.0091
-18 3 10 -0.6503 0.0309
-18 3 11 0.0238 -0.0039
-18 3 12 0.0487 0.0041
-18 3 13 0.0119 -0.0034
-18 3 14 0.3508 0.0030
-18 3 15 0.6564 0.0142
-18 3 16 -0.2550 -0.0099
-18 3 17 0.4408 -0.0315
-18 3 18 1.4477 -0.0029
-18 3 19 1.3203 0.0459
-18 3 20 0.6614 0.0735
-18 4 1 1.4223 -0.0477
-18 4 2 1.5968 -0.0636
-18 4 3 1.8730 0.0129
-18 4 4 -0.8068 0.0414
-18 4 5 -1.1878 0.0108
-18 4 6 -0.2002 -0.0229
-18 4 7 1.0213 0.0062
-18 4 8 1.0685 -0.0235
-18 4 9 0.9294 0.0026
-18 4 10 1.0662 0.0087
-18 4 11 0.1687 0.0150
-18 4 12 -0.7796 0.0185
-18 4 13 -0.7742 0.0031
-18 4 14 -0.1123 -0.0056
-18 4 15 -0.4344 -0.0083
-18 4 16 -1.0426 0.0050
-18 4 17 -1.9230 0.0089
-18 4 18 -3.7360 -0.0208
-18 4 19 -2.4893 -0.0605
-18 5 1 -1.6568 -0.0673
-18 5 2 0.2050 -0.0087
-18 5 3 -0.2327 -0.0103
-18 5 4 -0.1699 -0.0245
-18 5 5 0.5374 -0.0072
-18 5 6 -0.5860 0.0213
-18 5 7 -0.3281 -0.0255
-18 5 8 -0.5020 -0.0332
-18 5 9 -0.3886 0.0404
-18 5 10 -0.1465 -0.0044
-18 5 11 0.1044 -0.0242
-18 5 12 -0.0651 -0.0103
-18 5 13 -0.1105 0.0049
-18 5 14 0.0529 0.0139
-18 5 15 0.0185 0.0227
-18 5 16 0.4160 -0.0107
-18 5 17 -0.0200 -0.0158
-18 5 18 0.9350 -0.0030
-18 5 19 2.0107 0.0062
-18 6 1 1.7672 0.0236
-18 6 2 1.5150 0.0001
-18 6 3 0.3904 0.0099
-18 6 4 0.8579 0.0331
-18 6 5 -0.6908 -0.0006
-18 6 6 -1.4331 -0.0080
-18 6 7 -1.1715 -0.0085
-18 6 8 -1.0088 0.0264
-18 6 9 0.4956 -0.0062
-18 6 10 0.8855 -0.0347
-18 6 11 0.9771 0.0122
-18 6 12 0.8022 -0.0018
-18 6 13 -0.1420 -0.0250
-18 6 14 -2.7280 -0.0129
-18 6 15 -3.5862 -0.0054
-18 6 16 -1.8377 0.0203
-18 6 17 0.1787 0.0763
-18 6 18 1.7439 0.0352
-18 7 1 0.2090 -0.0701
-18 7 2 0.0047 0.0193
-18 7 3 0.1478 0.0166
-18 7 4 0.5651 -0.0200
-18 7 5 1.1716 -0.0270
-18 7 6 1.8180 -0.0029
-18 7 7 -0.0966 -0.0108
-18 7 8 0.0372 0.0338
-18 7 9 0.4958 0.0326
-18 7 10 0.1006 -0.0017
-18 7 11 -0.0774 -0.0294
-18 7 12 -0.2953 -0.0183
-18 7 13 0.4956 0.0103
-18 7 14 2.2431 0.0212
-18 7 15 3.8704 0.0088
-18 7 16 2.6636 -0.0023
-18 7 17 1.0624 -0.0592
-18 8 1 -0.2160 0.0910
-18 8 2 -1.1900 0.0913
-18 8 3 -1.4897 0.0021
-18 8 4 -0.8525 -0.0146
-18 8 5 -0.0153 -0.0022
-18 8 6 0.4768 -0.0011
-18 8 7 1.2922 -0.0182
-18 8 8 0.8613 0.0012
-18 8 9 -2.2541 -0.0292
-18 8 10 -1.6154 -0.0001
-18 8 11 -0.5726 0.0588
-18 8 12 -0.4467 0.0383
-18 8 13 -0.1896 -0.0116
-18 8 14 0.2450 -0.0200
-18 8 15 -0.2968 -0.0461
-18 8 16 -1.0040 -0.0463
-18 9 1 -0.6008 -0.0887
-18 9 2 -0.3395 -0.0810
-18 9 3 0.6009 -0.0361
-18 9 4 0.3565 0.0042
-18 9 5 -0.7459 0.0091
-18 9 6 -0.2357 -0.0024
-18 9 7 1.2878 0.0062
-18 9 8 0.4782 0.0205
-18 9 9 -0.2895 -0.0288
-18 9 10 -1.0219 0.0015
-18 9 11 -3.2031 0.0161
-18 9 12 -1.9228 0.0048
-18 9 13 -0.3380 0.0357
-18 9 14 0.0540 0.0328
-18 10 1 -1.9248 0.2047
-18 10 2 -0.1315 0.0302
-18 10 3 0.1816 -0.0433
-18 10 4 0.0323 -0.0256
-18 10 5 -0.0809 0.0104
-18 10 6 -1.0321 -0.0011
-18 10 7 -2.5012 0.0322
-18 10 8 -1.9352 0.0157
-18 10 9 1.0549 -0.0211
-18 10 10 1.4635 0.0202
-18 10 11 1.4965 -0.0160
-18 10 12 1.7549 -0.0519
-18 11 1 1.7607 -0.1724
-18 11 2 0.7659 -0.1136
-18 11 3 -0.8409 0.0470
-18 11 4 -1.8568 0.0239
-18 11 5 -1.2177 -0.0156
-18 11 6 -0.1612 -0.0105
-18 11 7 -0.0955 0.0275
-18 11 8 -0.4792 -0.0283
-18 11 9 -0.5973 0.0070
-17 -27 1 -1.1909 -0.0135
-17 -27 2 -0.4055 0.0377
-17 -27 3 -0.9170 0.0248
-17 -27 4 -0.5890 -0.0270
-17 -26 1 1.0118 0.0115
-17 -26 2 1.0619 -0.0006
-17 -26 3 0.2538 -0.0309
-17 -26 4 -0.1736 -0.0113
-17 -26 5 -1.1100 0.0093
-17 -26 6 -1.7787 0.0301
-17 -25 1 -0.3591 0.0118
-17 -25 2 0.3195 -0.0203
-17 -25 3 -0.4036 -0.0289
-17 -25 4 0.8045 -0.0226
-17 -25 5 1.8812 -0.0194
-17 -25 6 2.1307 0.0064
-17 -25 7 1.4557 -0.0059
-17 -25 8 0.6874 -0.0251
-17 -24 1 0.0204 -0.0016
-17 -24 2 -1.2544 -0.0159
-17 -24 3 -0.6530 0.0009
-17 -24 4 1.1025 -0.0020
-17 -24 5 0.1780 0.0017
-17 -24 6 -0.8187 -0.0016
-17 -24 7 -1.0340 -0.0161
-17 -24 8 -0.4379 -0.0005
-17 -24 9 -0.8545 0.0048
-17 -24 10 -1.2578 0.0124
-17 -23 1 0.7048 -0.0245
-17 -23 2 0.5921 -0.0106
-17 -23 3 0.7957 -0.0036
-17 -23 4 -0.2836 0.0194
-17 -23 5 -0.9033 0.0327
-17 -23 6 0.2659 0.0095
-17 -23 7 0.8665 -0.0046
-17 -23 8 0.4325 -0.0040
-17 -23 9 -1.2382 -0.0122
-17 -23 10 -1.4233 -0.0053
-17 -23 11 -1.7458 -0.0004
-17 -23 12 -2.5006 0.0008
-17 -22 1 -0.5355 -0.0197
-17 -22 2 -1.5587 0.0093
-17 -22 3 -0.6187 0.0222
-17 -22 4 0.4870 0.0176
-17 -22 5 0.1015 -0.0045
-17 -22 6 -0.2051 -0.0074
-17 -22 7 0.0684 0.0032
-17 -22 8 -0.0220 -0.0009
-17 -22 9 0.1585 -0.0023
-17 -22 10 1.7821 0.0062
-17 -22 11 1.6550 0.0051
-17 -22 12 1.9169 0.0074
-17 -22 13 1.9617 0.0164
-17 -21 1 -0.2913 0.0008
-17 -21 2 0.7199 -0.0086
-17 -21 3 0.1100 -0.0094
-17 -21 4 -1.7268 -0.0032
-17 -21 5 -1.4838 0.0161
-17 -21 6 0.7785 0.0167
-17 -21 7 0.6960 -0.0070
-17 -21 8 -0.1977 -0.0164
-17 -21 9 -0.0141 -0.0021
-17 -21 10 -0.2370 0.0028
-17 -21 11 -0.7196 0.0082
-17 -21 12 0.1710 0.0173
-17 -21 13 -0.9888 0.0189
-17 -21 14 -1.1354 0.0178
-17 -20 1 0.2770 -0.0482
-17 -20 2 0.4130 -0.0054
-17 -20 3 1.4450 0.0234
-17 -20 4 1.2924 0.0059
-17 -20 5 0.5082 -0.0124
-17 -20 6 -0.9592 -0.0261
-17 -20 7 -2.2361 -0.0017
-17 -20 8 -0.7753 0.0199
-17 -20 9 0.8754 0.0146
-17 -20 10 1.0021 0.0077
-17 -20 11 0.3424 0.0060
-17 -20 12 -0.4695 -0.0161
-17 -20 13 -0.5918 -0.0158
-17 -20 14 1.0902 -0.0006
-17 -20 15 0.6073 0.0036
-17 -19 1 -0.8634 0.1270
-17 -19 2 -1.5974 0.0580
-17 -19 3 -0.8142 -0.0059
-17 -19 4 -1.3899 -0.0143
-17 -19 5 0.2955 -0.0149
-17 -19 6 0.9213 -0.0142
-17 -19 7 0.6893 -0.0001
-17 -19 8 0.7176 -0.0043
-17 -19 9 0.1740 0.0010
-17 -19 10 -0.2191 0.0135
-17 -19 11 -0.0101 0.0079
-17 -19 12 0.0176 0.0002
-17 -19 13 -0.1102 -0.0081
-17 -19 14 -0.5965 -0.0352
-17 -19 15 -1.1852 -0.0291
-17 -19 16 0.0513 -0.0119
-17 -18 1 1.7208 -0.1121
-17 -18 2 2.0353 -0.0468
-17 -18 3 0.2975 0.0079
-17 -18 4 -1.0504 0.0013
-17 -18 5 0.0787 -0.0154
-17 -18 6 -1.3769 -0.0097
-17 -18 7 -0.4140 -0.0101
-17 -18 8 0.2074 0.0023
-17 -18 9 -0.7791 0.0178
-17 -18 10 -0.5669 -0.0017
-17 -18 11 0.6640 -0.0250
-17 -18 12 0.6260 -0.0115
-17 -18 13 0.5518 0.0045
-17 -18 14 0.3819 0.0215
-17 -18 15 0.3560 0.0180
-17 -18 16 -0.1882 -0.0086
-17 -18 17 -1.1835 -0.0070
-17 -17 1 -0.6983 0.2138
-17 -17 2 0.2156 0.0746
-17 -17 3 -0.6177 -0.0253
-17 -17 4 0.4610 -0.0290
-17 -17 5 0.5275 -0.0016
-17 -17 6 -0.0486 0.0157
-17 -17 7 1.6201 0.0318
-17 -17 8 0.4971 0.0152
-17 -17 9 0.3762 -0.0184
-17 -17 10 0.0152 -0.0162
-17 -17 11 -1.8203 0.0049
-17 -17 12 -2.1006 0.0062
-17 -17 13 -0.7029 0.0012
-17 -17 14 -0.7706 0.0173
-17 -17 15 -0.1343 0.0153
-17 -17 16 0.2297 0.0259
-17 -17 17 0.3996 0.0268
-17 -17 18 0.3541 0.0228
-17 -16 1 0.8281 -0.2359
-17 -16 2 -0.0322 -0.0918
-17 -16 3 -0.8054 0.0315
-17 -16 4 0.8601 0.0283
-17 -16 5 0.3858 0.0108
-17 -16 6 0.4934 0.0148
-17 -16 7 -1.1223 -0.0017
-17 -16 8 -2.7417 -0.0082
-17 -16 9 -1.1111 0.0277
-17 -16 10 -0.7906 0.0100
-17 -16 11 -0.1132 -0.0189
-17 -16 12 0.8231 -0.0018
-17 -16 13 0.1889 0.0195
-17 -16 14 -0.1432 0.0032
-17 -16 15 0.7775 -0.0067
-17 -16 16 0.0888 0.0072
-17 -16 17 0.2180 -0.0056
-17 -16 18 -0.1800 -0.0066
-17 -16 19 -0.7019 -0.0172
-17 -15 1 -1.2108 0.1657
-17 -15 2 -0.8108 0.0861
-17 -15 3 1.4658 -0.0742
-17 -15 4 2.2819 -0.0420
-17 -15 5 -0.4300 0.0142
-17 -15 6 -0.3479 0.0194
-17 -15 7 -0.1300 0.0138
-17 -15 8 1.1260 0.0099
-17 -15 9 0.5077 -0.0345
-17 -15 10 -0.1380 -0.0357
-17 -15 11 0.5201 0.0419
-17 -15 12 0.0009 0.0341
-17 -15 13 0.1395 -0.0128
-17 -15 14 1.1690 -0.0170
-17 -15 15 0.1745 -0.0091
-17 -15 16 -1.2029 -0.0346
-17 -15 17 0.0240 -0.0305
-17 -15 18 0.7116 -0.0145
-17 -15 19 1.4909 -0.0186
-17 -15 20 1.2650 0.0030
-17 -14 1 -0.1603 -0.2491
-17 -14 2 0.6414 -0.1586
-17 -14 3 -0.2096 0.0232
-17 -14 4 -0.6978 0.0674
-17 -14 5 0.5427 -0.0064
-17 -14 6 1.9610 -0.0079
-17 -14 7 1.1662 -0.0110
-17 -14 8 1.8818 -0.0134
-17 -14 9 1.5618 0.0060
-17 -14 10 1.5142 0.0364
-17 -14 11 0.5682 -0.0079
-17 -14 12 0.9325 -0.0351
-17 -14 13 1.0964 0.0176
-17 -14 14 0.1180 0.0114
-17 -14 15 -0.1491 -0.0228
-17 -14 16 1.1860 -0.0139
-17 -14 17 1.5712 0.0027
-17 -14 18 0.0943 -0.0256
-17 -14 19 -0.6161 -0.0190
-17 -14 20 -1.3499 -0.0410
-17 -13 1 -0.9265 0.2686
-17 -13 2 -0.5512 0.1231
-17 -13 3 -0.1471 -0.0118
-17 -13 4 -0.9216 -0.0611
-17 -13 5 -1.0708 0.0143
-17 -13 6 -0.8987 0.0129
-17 -13 7 -0.4242 -0.0227
-17 -13 8 -0.2927 -0.0034
-17 -13 9 -0.7918 -0.0008
-17 -13 10 -0.1963 -0.0022
-17 -13 11 0.3054 0.0096
-17 -13 12 1.1814 0.0301
-17 -13 13 0.1230 -0.0199
-17 -13 14 0.2877 -0.0460
-17 -13 15 0.3838 0.0030
-17 -13 16 0.3367 0.0211
-17 -13 17 -0.7999 -0.0066
-17 -13 18 -1.8400 0.0018
-17 -13 19 -0.7109 0.0239
-17 -13 20 0.3528 -0.0037
-17 -13 21 0.5640 0.0198
-17 -12 1 2.1608 -0.2495
-17 -12 2 0.1091 -0.1259
-17 -12 3 0.2013 0.0650
-17 -12 4 -0.1940 0.0782
-17 -12 5 0.2467 -0.0016
-17 -12 6 -0.1234 -0.0482
-17 -12 7 -0.0806 -0.0096
-17 -12 8 -0.2042 -0.0165
-17 -12 9 0.3598 -0.0052
-17 -12 10 0.1043 0.0218
-17 -12 11 -0.0848 -0.0075
-17 -12 12 0.0830 -0.0376
-17 -12 13 0.2851 -0.0141
-17 -12 14 0.7648 0.0247
-17 -12 15 -0.2185 -0.0071
-17 -12 16 0.4636 -0.0213
-17 -12 17 0.0899 0.0057
-17 -12 18 0.3086 0.0221
-17 -12 19 1.0497 -0.0169
-17 -12 20 0.8747 -0.0070
-17 -12 21 1.2989 0.0359
-17 -12 22 0.9796 0.0172
-17 -11 1 -0.3492 0.2190
-17 -11 2 0.0780 0.1502
-17 -11 3 0.0901 -0.0183
-17 -11 4 -0.8895 -0.0670
-17 -11 5 0.2461 -0.0140
-17 -11 6 0.2998 0.0197
-17 -11 7 0.4266 0.0007
-17 -11 8 -0.2391 0.0034
-17 -11 9 -0.5707 0.0191
-17 -11 10 -0.1837 -0.0213
-17 -11 11 1.3549 -0.0216
-17 -11 12 -0.2846 0.0090
-17 -11 13 -1.6820 -0.0029
-17 -11 14 -1.1634 -0.0262
-17 -11 15 0.1268 0.0045
-17 -11 16 0.1173 0.0306
-17 -11 17 -1.1785 -0.0049
-17 -11 18 0.1512 -0.0094
-17 -11 19 -0.7743 0.0004
-17 -11 20 -2.9545 0.0173
-17 -11 21 -2.8831 -0.0250
-17 -11 22 -1.5846 -0.0284
-17 -10 1 -0.1968 -0.2164
-17 -10 2 0.1379 -0.0601
-17 -10 3 -0.9165 0.0292
-17 -10 4 0.5679 0.0515
-17 -10 5 1.2190 -0.0056
-17 -10 6 -0.6503 -0.0303
-17 -10 7 -0.6659 -0.0043
-17 -10 8 0.1569 0.0348
-17 -10 9 1.2191 0.0093
-17 -10 10 1.2129 -0.0062
-17 -10 11 0.3775 -0.0067
-17 -10 12 -0.4407 -0.0195
-17 -10 13 0.8827 -0.0025
-17 -10 14 -0.1809 0.0286
-17 -10 15 -1.0674 0.0232
-17 -10 16 -1.3682 -0.0168
-17 -10 17 -0.3108 -0.0083
-17 -10 18 0.7056 0.0086
-17 -10 19 0.5342 -0.0060
-17 -10 20 1.6722 0.0175
-17 -10 21 1.3711 0.0272
-17 -10 22 -0.2039 0.0555
-17 -9 1 0.1264 0.2438
-17 -9 2 0.5105 0.0853
-17 -9 3 0.6697 -0.0612
-17 -9 4 0.9192 -0.0779
-17 -9 5 -0.9663 -0.0223
-17 -9 6 -0.0375 0.0309
-17 -9 7 1.0296 0.0381
-17 -9 8 0.1545 0.0014
-17 -9 9 -0.5514 -0.0274
-17 -9 10 -1.3698 -0.0099
-17 -9 11 -2.0459 -0.0071
-17 -9 12 -1.7301 0.0069
-17 -9 13 -0.7868 0.0110
-17 -9 14 -0.8253 -0.0025
-17 -9 15 -0.3006 -0.0070
-17 -9 16 -1.0031 0.0071
-17 -9 17 -0.2702 0.0198
-17 -9 18 -0.2723 -0.0077
-17 -9 19 -0.2175 -0.0080
-17 -9 20 0.4674 0.0022
-17 -9 21 0.5282 -0.0082
-17 -9 22 0.3917 0.0217
-17 -9 23 0.1952 0.0166
-17 -8 1 0.2439 -0.1687
-17 -8 2 -0.0921 -0.0896
-17 -8 3 0.1469 0.0335
-17 -8 4 0.0871 0.0500
-17 -8 5 -0.7564 0.0090
-17 -8 6 -0.0577 -0.0218
-17 -8 7 -0.4103 -0.0143
-17 -8 8 0.2421 -0.0018
-17 -8 9 0.2550 0.0092
-17 -8 10 0.3744 -0.0046
-17 -8 11 0.7823 -0.0061
-17 -8 12 1.1418 0.0122
-17 -8 13 1.3534 0.0097
-17 -8 14 1.4048 0.0054
-17 -8 15 0.9431 0.0012
-17 -8 16 0.5646 -0.0119
-17 -8 17 0.6371 -0.0146
-17 -8 18 -0.7973 0.0025
-17 -8 19 -0.6337 0.0316
-17 -8 20 -0.1240 0.0117
-17 -8 21 0.0948 -0.0006
-17 -8 22 0.5162 -0.0085
-17 -8 23 0.7624 -0.0580
-17 -7 1 -0.4401 0.2119
-17 -7 2 -0.6931 0.0463
-17 -7 3 -0.8048 -0.1031
-17 -7 4 -0.3688 -0.0694
-17 -7 5 0.0775 0.0268
-17 -7 6 0.2480 0.0485
-17 -7 7 -0.2254 0.0226
-17 -7 8 -0.4017 -0.0264
-17 -7 9 -1.1722 -0.0379
-17 -7 10 -0.3040 0.0035
-17 -7 11 -0.5935 0.0399
-17 -7 12 -0.6758 0.0163
-17 -7 13 -1.2248 -0.0079
-17 -7 14 -1.2336 -0.0038
-17 -7 15 -0.2423 0.0029
-17 -7 16 0.5647 0.0012
-17 -7 17 -0.2688 0.0119
-17 -7 18 0.1504 0.0001
-17 -7 19 0.9729 -0.0120
-17 -7 20 -0.3058 -0.0047
-17 -7 21 -0.1405 0.0336
-17 -7 22 1.3987 0.0165
-17 -7 23 1.2367 0.0034
-17 -6 1 0.4874 -0.2422
-17 -6 2 0.3002 -0.1286
-17 -6 3 0.8885 0.1107
-17 -6 4 -0.1211 0.1006
-17 -6 5 -0.2181 -0.0113
-17 -6 6 0.4035 -0.0240
-17 -6 7 0.0464 -0.0082
-17 -6 8 -0.5348 -0.0140
-17 -6 9 0.2872 0.0222
-17 -6 10 0.5720 0.0192
-17 -6 11 -0.2371 -0.0259
-17 -6 12 0.9758 -0.0082
-17 -6 13 0.7119 0.0216
-17 -6 14 0.6791 0.0023
-17 -6 15 0.3910 -0.0233
-17 -6 16 0.6751 -0.0109
-17 -6 17 1.5104 0.0073
-17 -6 18 1.7727 0.0025
-17 -6 19 -0.2486 0.0197
-17 -6 20 -0.2034 0.0057
-17 -6 21 0.6155 -0.0276
-17 -6 22 -1.0429 -0.0541
-17 -6 23 -2.1795 -0.0124
-17 -5 1 -0.1447 0.1033
-17 -5 2 -0.3466 0.0410
-17 -5 3 0.6443 -0.0577
-17 -5 4 0.3350 -0.0384
-17 -5 5 1.1214 0.0764
-17 -5 6 0.6159 0.0433
-17 -5 7 -0.1061 -0.0284
-17 -5 8 -0.0415 -0.0101
-17 -5 9 0.3150 0.0124
-17 -5 10 -0.5444 -0.0147
-17 -5 11 -0.1210 0.0199
-17 -5 12 -0.2611 0.0210
-17 -5 13 -0.9294 -0.0398
-17 -5 14 -0.4504 -0.0196
-17 -5 15 -1.3055 0.0171
-17 -5 16 -0.9254 0.0081
-17 -5 17 -0.2479 -0.0176
-17 -5 18 -0.0013 -0.0012
-17 -5 19 0.1978 0.0019
-17 -5 20 1.0150 -0.0166
-17 -5 21 -0.3708 0.0026
-17 -5 22 -0.8644 0.0059
-17 -5 23 0.3917 -0.0095
-17 -5 24 1.0592 -0.0377
-17 -4 1 -0.3363 -0.0886
-17 -4 2 -0.3290 0.0634
-17 -4 3 -0.9480 0.1168
-17 -4 4 -0.5549 0.0576
-17 -4 5 -0.0771 -0.0665
-17 -4 6 -0.5455 -0.0707
-17 -4 7 -0.1265 0.0139
-17 -4 8 0.4170 0.0327
-17 -4 9 0.1691 0.0175
-17 -4 10 -0.3224 0.0105
-17 -4 11 0.5031 -0.0027
-17 -4 12 -0.2157 -0.0374
-17 -4 13 0.1272 0.0101
-17 -4 14 0.2858 0.0235
-17 -4 15 0.9834 -0.0256
-17 -4 16 1.1293 -0.0029
-17 -4 17 -0.6426 0.0297
-17 -4 18 -1.1502 0.0139
-17 -4 19 -0.3451 -0.0165
-17 -4 20 0.3428 0.0043
-17 -4 21 0.1874 -0.0149
-17 -4 22 0.9931 -0.0254
-17 -4 23 0.8938 0.0297
-17 -4 24 0.0367 0.0660
-17 -3 1 -0.7113 -0.0128
-17 -3 2 0.4399 0.0293
-17 -3 3 0.8222 -0.0843
-17 -3 4 0.8011 -0.0487
-17 -3 5 0.2709 0.0173
-17 -3 6 0.5289 0.0267
-17 -3 7 0.5095 -0.0280
-17 -3 8 0.4445 -0.0034
-17 -3 9 -0.0890 0.0167
-17 -3 10 0.4082 0.0029
-17 -3 11 0.7137 0.0064
-17 -3 12 0.2365 0.0011
-17 -3 13 0.8898 -0.0137
-17 -3 14 0.1094 -0.0268
-17 -3 15 0.0708 0.0272
-17 -3 16 -0.8800 0.0323
-17 -3 17 -0.3739 -0.0107
-17 -3 18 0.3958 -0.0091
-17 -3 19 0.7426 0.0125
-17 -3 20 0.7635 -0.0010
-17 -3 21 0.1672 -0.0111
-17 -3 22 -0.3218 0.0334
-17 -3 23 -0.6108 -0.0097
-17 -3 24 -0.4292 -0.0585
-17 -2 1 0.3799 0.1501
-17 -2 2 1.2848 0.0743
-17 -2 3 -0.1168 0.0576
-17 -2 4 -0.9154 0.0161
-17 -2 5 0.5151 -0.0792
-17 -2 6 0.9065 -0.0458
-17 -2 7 0.0634 0.0494
-17 -2 8 0.3121 0.0531
-17 -2 9 0.5953 -0.0281
-17 -2 10 0.7720 -0.0047
-17 -2 11 -0.8736 0.0029
-17 -2 12 -0.2803 -0.0095
-17 -2 13 0.4107 0.0163
-17 -2 14 -0.0033 0.0253
-17 -2 15 0.6574 -0.0040
-17 -2 16 0.9953 -0.0183
-17 -2 17 1.6889 0.0174
-17 -2 18 -0.0083 0.0067
-17 -2 19 -1.1123 -0.0128
-17 -2 20 -2.5670 -0.0086
-17 -2 21 -2.3646 0.0204
-17 -2 22 -0.5977 0.0014
-17 -2 23 0.5542 -0.0137
-17 -2 24 0.2144 0.0441
-17 -1 1 1.8724 -0.0235
-17 -1 2 -0.2691 -0.0976
-17 -1 3 -1.0797 -0.0935
-17 -1 4 -0.6719 -0.0373
-17 -1 5 -0.8311 0.0569
-17 -1 6 -1.7639 0.0655
-17 -1 7 -0.0055 -0.0133
-17 -1 8 0.6246 -0.0523
-17 -1 9 -0.5377 0.0051
-17 -1 10 -1.5250 0.0270
-17 -1 11 -1.0899 -0.0205
-17 -1 12 0.5988 0.0144
-17 -1 13 -0.6907 0.0215
-17 -1 14 -0.1453 0.0007
-17 -1 15 0.0142 0.0112
-17 -1 16 -0.9671 0.0192
-17 -1 17 -1.2496 -0.0203
-17 -1 18 -0.8707 -0.0245
-17 -1 19 0.7397 0.0134
-17 -1 20 1.3405 0.0114
-17 -1 21 2.8203 0.0137
-17 -1 22 1.8750 0.0250
-17 -1 23 0.0560 0.0717
-17 0 1 -2.1464 0.0862
-17 0 2 -1.7835 0.0074
-17 0 3 0.1690 0.0340
-17 0 4 1.1525 -0.0130
-17 0 5 0.3105 -0.0409
-17 0 6 -1.3080 -0.0098
-17 0 7 -0.7299 0.0273
-17 0 8 -0.5916 0.0122
-17 0 9 0.2513 -0.0082
-17 0 10 0.6081 -0.0309
-17 0 11 1.3258 -0.0019
-17 0 12 -0.1068 0.0228
-17 0 13 -1.1828 0.0085
-17 0 14 0.3661 0.0219
-17 0 15 -0.6875 0.0039
-17 0 16 -0.6811 -0.0231
-17 0 17 -0.5851 -0.0152
-17 0 18 0.1592 0.0152
-17 0 19 0.4875 0.0024
-17 0 20 -0.7072 0.0037
-17 0 21 -1.9021 0.0132
-17 0 22 -2.5338 0.0108
-17 0 23 -1.0270 0.0107
-17 1 1 0.2099 -0.1122
-17 1 2 1.1467 -0.1249
-17 1 3 0.0075 -0.0541
-17 1 4 -0.0711 0.0232
-17 1 5 -0.2411 0.0841
-17 1 6 0.9222 0.0355
-17 1 7 1.5515 -0.0393
-17 1 8 -0.5984 -0.0278
-17 1 9 -1.3676 0.0124
-17 1 10 -0.5972 0.0014
-17 1 11 0.3877 0.0106
-17 1 12 -0.5493 0.0039
-17 1 13 0.3963 -0.0086
-17 1 14 -0.1703 -0.0150
-17 1 15 -0.8796 -0.0042
-17 1 16 0.4310 0.0169
-17 1 17 -0.2900 0.0118
-17 1 18 -0.4533 -0.0042
-17 1 19 -0.9194 -0.0096
-17 1 20 0.2474 0.0032
-17 1 21 1.4933 0.0084
-17 1 22 1.5181 0.0144
-17 1 23 0.6476 -0.0249
-17 2 1 0.6637 -0.0126
-17 2 2 -0.4289 0.0587
-17 2 3 -0.2403 0.1023
-17 2 4 0.7534 0.0013
-17 2 5 -0.2914 -0.0488
-17 2 6 -0.2280 -0.0281
-17 2 7 -1.8862 0.0151
-17 2 8 -2.3688 0.0353
-17 2 9 -0.3515 0.0034
-17 2 10 0.6446 -0.0188
-17 2 11 -0.4302 -0.0042
-17 2 12 -1.1241 -0.0141
-17 2 13 -0.5074 -0.0034
-17 2 14 -1.7275 0.0017
-17 2 15 -1.1151 -0.0120
-17 2 16 -0.6028 -0.0147
-17 2 17 -0.1147 0.0091
-17 2 18 0.5008 0.0214
-17 2 19 -0.6372 0.0178
-17 2 20 -0.4982 0.0014
-17 2 21 -0.3460 -0.0146
-17 2 22 0.3222 -0.0355
-17 2 23 0.2044 -0.0282
-17 3 1 -0.0845 -0.2338
-17 3 2 -0.1381 -0.0191
-17 3 3 0.7854 -0.0469
-17 3 4 -0.5552 0.0328
-17 3 5 -1.4561 0.0759
-17 3 6 -0.1434 -0.0061
-17 3 7 0.0217 -0.0479
-17 3 8 1.0593 -0.0168
-17 3 9 0.7420 -0.0190
-17 3 10 -0.4107 0.0084
-17 3 11 -0.8816 0.0335
-17 3 12 0.3872 0.0032
-17 3 13 0.7403 -0.0214
-17 3 14 0.2568 -0.0310
-17 3 15 0.3472 -0.0045
-17 3 16 -0.3564 0.0178
-17 3 17 0.2658 0.0032
-17 3 18 0.6579 -0.0040
-17 3 19 1.0473 -0.0055
-17 3 20 1.0998 -0.0152
-17 3 21 0.0426 0.0146
-17 3 22 -0.3640 0.0344
-17 4 1 -0.4959 0.2350
-17 4 2 1.6244 0.1471
-17 4 3 1.1474 0.0368
-17 4 4 -0.4327 0.0034
-17 4 5 0.1960 -0.0858
-17 4 6 0.3930 -0.0329
-17 4 7 -0.5015 0.0412
-17 4 8 -0.0989 0.0268
-17 4 9 -0.0977 -0.0108
-17 4 10 -0.0766 0.0191
-17 4 11 -0.1902 -0.0147
-17 4 12 -0.1062 -0.0240
-17 4 13 -0.7854 0.0149
-17 4 14 0.1870 0.0204
-17 4 15 1.5832 0.0054
-17 4 16 1.3280 -0.0120
-17 4 17 0.1973 -0.0090
-17 4 18 -0.2461 0.0057
-17 4 19 0.5722 0.0028
-17 4 20 0.3348 0.0201
-17 4 21 -0.1998 -0.0113
-17 4 22 -0.4849 -0.0998
-17 5 1 0.4807 -0.0062
-17 5 2 -1.3120 -0.0284
-17 5 3 -2.2623 -0.0287
-17 5 4 -0.5234 -0.0176
-17 5 5 1.2784 0.0285
-17 5 6 1.2673 0.0351
-17 5 7 0.8527 -0.0158
-17 5 8 0.9555 -0.0211
-17 5 9 0.2030 0.0030
-17 5 10 -0.1066 0.0252
-17 5 11 0.4214 -0.0008
-17 5 12 0.9932 0.0146
-17 5 13 1.2286 -0.0085
-17 5 14 1.6256 -0.0137
-17 5 15 0.6480 0.0069
-17 5 16 0.0458 0.0162
-17 5 17 1.1303 0.0066
-17 5 18 1.4312 0.0033
-17 5 19 -0.2564 0.0152
-17 5 20 -1.0091 0.0381
-17 5 21 -0.1530 0.0338
-17 6 1 -0.0072 0.1274
-17 6 2 -0.5944 -0.0381
-17 6 3 -0.4140 0.0166
-17 6 4 -0.5823 -0.0180
-17 6 5 -0.9490 -0.0376
-17 6 6 -1.8715 -0.0255
-17 6 7 -1.0586 0.0431
-17 6 8 0.6305 0.0184
-17 6 9 0.3244 -0.0025
-17 6 10 -0.3191 -0.0148
-17 6 11 -0.8214 -0.0334
-17 6 12 -0.8536 -0.0112
-17 6 13 -0.4493 0.0048
-17 6 14 -0.2728 0.0197
-17 6 15 0.0607 -0.0042
-17 6 16 1.3035 -0.0116
-17 6 17 1.4593 -0.0061
-17 6 18 -0.5818 0.0248
-17 6 19 -1.2658 0.0136
-17 6 20 0.0434 -0.0174
-17 6 21 0.1253 -0.0470
-17 7 1 -0.5962 -0.0661
-17 7 2 -0.3211 -0.0285
-17 7 3 0.4153 -0.0075
-17 7 4 0.3783 -0.0114
-17 7 5 0.1995 0.0587
-17 7 6 0.0468 0.0272
-17 7 7 1.2501 -0.0197
-17 7 8 -0.7822 -0.0392
-17 7 9 -2.4655 0.0170
-17 7 10 -1.5207 -0.0169
-17 7 11 -1.0627 -0.0106
-17 7 12 -0.0670 -0.0015
-17 7 13 1.2041 -0.0155
-17 7 14 1.2659 -0.0218
-17 7 15 -0.3411 -0.0017
-17 7 16 -2.2601 -0.0033
-17 7 17 -3.3213 -0.0107
-17 7 18 -2.4027 -0.0103
-17 7 19 0.1679 -0.0617
-17 7 20 0.6870 -0.0591
-17 8 1 -0.6861 -0.0412
-17 8 2 0.1180 -0.0170
-17 8 3 0.3483 -0.0123
-17 8 4 -0.0323 0.0164
-17 8 5 0.2249 -0.0083
-17 8 6 0.8262 -0.0167
-17 8 7 -0.4275 0.0192
-17 8 8 -2.7724 0.0118
-17 8 9 -0.1101 0.0025
-17 8 10 1.0679 -0.0115
-17 8 11 0.5372 0.0065
-17 8 12 -0.3992 -0.0140
-17 8 13 -3.0137 0.0133
-17 8 14 -3.6252 0.0061
-17 8 15 -0.9974 -0.0044
-17 8 16 1.8508 -0.0207
-17 8 17 2.2626 0.0040
-17 8 18 1.7160 -0.0363
-17 8 19 1.0996 -0.0307
-17 9 1 0.8994 -0.0413
-17 9 2 0.7496 0.0798
-17 9 3 0.7870 0.0311
-17 9 4 1.0526 0.0099
-17 9 5 0.4506 -0.0130
-17 9 6 -0.4303 0.0104
-17 9 7 -0.2568 -0.0196
-17 9 8 3.3341 -0.0196
-17 9 9 5.2694 0.0105
-17 9 10 2.8919 0.0096
-17 9 11 3.9135 0.0093
-17 9 12 4.0243 0.0265
-17 9 13 3.1183 0.0136
-17 9 14 2.7553 -0.0077
-17 9 15 0.8820 0.0365
-17 9 16 -1.5378 0.0421
-17 9 17 -1.9612 0.0612
-17 9 18 -0.6000 0.0403
-17 10 1 0.8359 0.0247
-17 10 2 -0.1598 -0.0241
-17 10 3 -1.3342 -0.0174
-17 10 4 -1.3545 0.0363
-17 10 5 -0.6747 -0.0059
-17 10 6 0.0783 -0.0171
-17 10 7 0.5620 -0.0161
-17 10 8 1.0708 0.0234
-17 10 9 -1.3823 -0.0050
-17 10 10 -2.0156 -0.0269
-17 10 11 -1.4485 0.0019
-17 10 12 -2.9727 0.0193
-17 10 13 -1.8839 0.0060
-17 10 14 -1.1527 0.0513
-17 10 15 -1.1015 0.0372
-17 10 16 -0.0152 -0.0087
-17 11 1 -0.5057 0.0129
-17 11 2 -0.1769 0.0405
-17 11 3 0.3400 0.0017
-17 11 4 0.7564 -0.0350
-17 11 5 0.6018 -0.0006
-17 11 6 0.3488 0.0387
-17 11 7 0.0951 -0.0087
-17 11 8 -0.5020 -0.0117
-17 11 9 -0.7341 -0.0161
-17 11 10 1.4952 0.0065
-17 11 11 0.8128 0.0243
-17 11 12 -0.0012 0.0169
-17 11 13 1.0453 0.0003
-17 11 14 1.3887 -0.0183
-17 11 15 1.4477 -0.0699
-17 12 1 1.8008 -0.0264
-17 12 2 2.5550 -0.0839
-17 12 3 3.0560 -0.0205
-17 12 4 1.9230 0.0307
-17 12 5 -0.3994 0.0188
-17 12 6 -1.3666 -0.0145
-17 12 7 -1.7175 0.0060
-17 12 8 -3.1154 0.0251
-17 12 9 -3.9974 -0.0116
-17 12 10 -3.1709 0.0277
-17 12 11 -2.1300 0.0305
-17 12 12 0.2020 -0.0280
-17 12 13 0.6320 -0.0375
-17 13 1 -3.1101 0.0806
-17 13 2 -3.3084 0.0118
-17 13 3 -3.3439 0.0340
-17 13 4 -2.1593 -0.0166
-17 13 5 0.8829 -0.0301
-17 13 6 2.7130 -0.0104
-17 13 7 2.8504 0.0212
-17 13 8 3.5087 0.0036
-17 13 9 4.3812 0.0033
-17 13 10 3.1542 0.0078
-16 -28 1 2.1536 -0.0285
-16 -28 2 0.9306 -0.0032
-16 -28 3 -0.4010 0.0212
-16 -27 1 -1.4829 0.0829
-16 -27 2 -1.3164 0.0556
-16 -27 3 1.1760 -0.0199
-16 -27 4 1.5347 -0.0197
-16 -27 5 -0.0035 0.0189
-16 -27 6 0.0836 0.0504
-16 -26 1 -1.0842 -0.0657
-16 -26 2 -1.2972 -0.0547
-16 -26 3 -1.2147 -0.0061
-16 -26 4 -1.9101 0.0158
-16 -26 5 -0.3958 0.0109
-16 -26 6 1.0963 0.0133
-16 -26 7 1.3867 -0.0272
-16 -26 8 1.5600 -0.0630
-16 -25 1 1.7349 0.0735
-16 -25 2 2.0156 0.0241
-16 -25 3 1.1232 0.0032
-16 -25 4 0.3288 -0.0133
-16 -25 5 0.3316 -0.0106
-16 -25 6 -0.2876 -0.0130
-16 -25 7 -0.0686 0.0073
-16 -25 8 -0.3745 0.0381
-16 -25 9 -0.3792 0.0219
-16 -25 10 1.5789 0.0204
-16 -24 1 0.7186 -0.1265
-16 -24 2 0.7639 -0.0689
-16 -24 3 0.6282 -0.0064
-16 -24 4 -0.3710 0.0180
-16 -24 5 -0.6420 0.0218
-16 -24 6 0.2280 0.0040
-16 -24 7 1.0345 -0.0147
-16 -24 8 0.2433 -0.0259
-16 -24 9 0.2886 0.0044
-16 -24 10 -0.5086 0.0218
-16 -24 11 -3.0077 -0.0273
-16 -24 12 -1.9860 -0.0565
-16 -23 1 -0.5993 0.1089
-16 -23 2 -0.5513 0.0526
-16 -23 3 -1.1505 -0.0086
-16 -23 4 -1.0404 -0.0196
-16 -23 5 -0.0426 -0.0119
-16 -23 6 -0.5205 -0.0114
-16 -23 7 -2.4539 -0.0017
-16 -23 8 -2.6452 0.0086
-16 -23 9 -0.0948 -0.0060
-16 -23 10 0.6214 -0.0289
-16 -23 11 1.1994 0.0002
-16 -23 12 3.4022 0.0318
-16 -23 13 2.2382 0.0186
-16 -22 1 -1.0603 -0.0922
-16 -22 2 -0.0625 -0.0244
-16 -22 3 -0.0068 0.0410
-16 -22 4 0.7227 0.0369
-16 -22 5 0.7926 0.0039
-16 -22 6 -0.4102 -0.0082
-16 -22 7 -0.2277 -0.0143
-16 -22 8 1.7379 -0.0178
-16 -22 9 1.4983 0.0020
-16 -22 10 -0.6249 0.0313
-16 -22 11 0.1213 0.0215
-16 -22 12 -0.4478 -0.0107
-16 -22 13 -3.2525 -0.0105
-16 -22 14 -2.0404 -0.0144
-16 -22 15 0.1001 -0.0289
-16 -21 1 1.2125 0.1210
-16 -21 2 0.5573 0.0724
-16 -21 3 -0.6150 0.0062
-16 -21 4 0.8792 -0.0186
-16 -21 5 1.5872 0.0018
-16 -21 6 0.7619 0.0066
-16 -21 7 1.1873 0.0065
-16 -21 8 1.1843 0.0167
-16 -21 9 -0.3172 0.0078
-16 -21 10 -0.2311 -0.0107
-16 -21 11 0.3160 -0.0092
-16 -21 12 -1.0587 0.0071
-16 -21 13 0.2825 -0.0043
-16 -21 14 2.5168 -0.0218
-16 -21 15 1.1542 -0.0079
-16 -21 16 -0.2025 -0.0044
-16 -20 1 -0.4946 -0.1174
-16 -20 2 -0.7127 -0.0307
-16 -20 3 0.6340 0.0169
-16 -20 4 0.6765 0.0345
-16 -20 5 -1.7545 -0.0032
-16 -20 6 -1.4168 -0.0214
-16 -20 7 -0.2914 -0.0009
-16 -20 8 -1.6205 0.0067
-16 -20 9 -1.5978 0.0081
-16 -20 10 -0.1777 0.0173
-16 -20 11 -0.2100 -0.0039
-16 -20 12 0.3243 -0.0327
-16 -20 13 1.3199 -0.0284
-16 -20 14 -0.7126 0.0027
-16 -20 15 -2.1755 0.0092
-16 -20 16 -1.0599 0.0072
-16 -20 17 -0.1988 0.0195
-16 -19 1 -0.5608 0.1094
-16 -19 2 -0.3823 0.0314
-16 -19 3 -0.7358 -0.0477
-16 -19 4 -0.1630 -0.0548
-16 -19 5 0.4322 -0.0287
-16 -19 6 1.7945 0.0226
-16 -19 7 1.5066 0.0268
-16 -19 8 1.3734 0.0114
-16 -19 9 1.4539 -0.0008
-16 -19 10 0.2415 -0.0191
-16 -19 11 0.1587 -0.0185
-16 -19 12 0.8604 0.0149
-16 -19 13 -0.1546 0.0213
-16 -19 14 -0.3285 0.0041
-16 -19 15 1.2295 -0.0034
-16 -19 16 1.4934 0.0058
-16 -19 17 1.4045 -0.0053
-16 -19 18 1.1434 -0.0029
-16 -18 1 0.6184 -0.0627
-16 -18 2 -0.1447 -0.0419
-16 -18 3 -0.2811 0.0025
-16 -18 4 -0.0339 0.0104
-16 -18 5 -1.1198 0.0064
-16 -18 6 -0.6954 -0.0095
-16 -18 7 -0.7112 -0.0162
-16 -18 8 -0.4027 0.0091
-16 -18 9 -0.7331 0.0144
-16 -18 10 -0.6820 -0.0002
-16 -18 11 -0.1924 -0.0104
-16 -18 12 -0.9515 -0.0164
-16 -18 13 -1.1153 -0.0079
-16 -18 14 0.5012 0.0259
-16 -18 15 0.3123 0.0428
-16 -18 16 -0.8332 0.0193
-16 -18 17 -1.1298 -0.0197
-16 -18 18 -1.3935 -0.0317
-16 -18 19 -0.2251 -0.0486
-16 -17 1 -0.8133 0.0795
-16 -17 2 -0.1772 -0.0298
-16 -17 3 0.9771 -0.0382
-16 -17 4 -0.8912 -0.0309
-16 -17 5 -0.8981 -0.0043
-16 -17 6 0.4272 0.0217
-16 -17 7 -0.9381 0.0308
-16 -17 8 -0.8197 -0.0171
-16 -17 9 -0.2858 -0.0481
-16 -17 10 0.0659 -0.0202
-16 -17 11 -0.1481 0.0148
-16 -17 12 -0.3515 0.0202
-16 -17 13 0.1827 0.0111
-16 -17 14 0.1128 -0.0113
-16 -17 15 -0.5722 -0.0320
-16 -17 16 0.6754 -0.0230
-16 -17 17 0.8522 0.0216
-16 -17 18 0.0606 0.0294
-16 -17 19 0.4585 -0.0028
-16 -17 20 -0.0266 -0.0093
-16 -16 1 -0.6828 -0.1698
-16 -16 2 -0.6164 -0.0146
-16 -16 3 0.4440 0.0326
-16 -16 4 0.1851 0.0267
-16 -16 5 1.4426 0.0353
-16 -16 6 0.2189 0.0091
-16 -16 7 -0.1305 -0.0393
-16 -16 8 1.3420 -0.0279
-16 -16 9 1.1552 0.0170
-16 -16 10 1.7780 0.0048
-16 -16 11 1.4533 -0.0155
-16 -16 12 0.6426 -0.0005
-16 -16 13 1.4078 0.0148
-16 -16 14 1.2670 0.0077
-16 -16 15 0.1694 -0.0009
-16 -16 16 0.0231 -0.0170
-16 -16 17 -0.6466 -0.0312
-16 -16 18 -0.0907 -0.0292
-16 -16 19 -0.2070 0.0289
-16 -16 20 -1.3769 0.0277
-16 -15 1 1.1210 0.1397
-16 -15 2 0.7540 0.0066
-16 -15 3 0.3581 -0.0223
-16 -15 4 -0.2632 0.0288
-16 -15 5 0.6006 0.0238
-16 -15 6 0.1486 0.0048
-16 -15 7 1.4044 0.0212
-16 -15 8 0.0258 0.0134
-16 -15 9 -1.3510 -0.0355
-16 -15 10 -0.8697 -0.0151
-16 -15 11 -0.9411 0.0337
-16 -15 12 -0.0566 0.0196
-16 -15 13 -0.0864 -0.0161
-16 -15 14 -1.5460 -0.0115
-16 -15 15 -0.3283 -0.0021
-16 -15 16 0.7250 0.0045
-16 -15 17 0.0844 0.0202
-16 -15 18 0.7609 0.0185
-16 -15 19 0.2786 -0.0030
-16 -15 20 0.3833 -0.0259
-16 -15 21 1.2134 0.0413
-16 -14 1 1.5370 -0.1041
-16 -14 2 0.2486 0.0305
-16 -14 3 -1.4316 0.1095
-16 -14 4 -0.4016 0.0179
-16 -14 5 0.7210 -0.0208
-16 -14 6 -0.9782 -0.0218
-16 -14 7 -1.4536 -0.0296
-16 -14 8 -1.2666 -0.0133
-16 -14 9 0.8126 0.0442
-16 -14 10 0.0438 0.0420
-16 -14 11 -0.3826 -0.0271
-16 -14 12 0.1262 -0.0283
-16 -14 13 -0.9557 0.0065
-16 -14 14 -1.2995 0.0034
-16 -14 15 -0.3318 -0.0143
-16 -14 16 -1.3905 0.0086
-16 -14 17 -1.5396 0.0148
-16 -14 18 -0.6464 0.0175
-16 -14 19 -0.6132 0.0274
-16 -14 20 0.2890 0.0270
-16 -14 21 -0.3366 0.0053
-16 -14 22 -1.0478 -0.0294
-16 -13 1 -0.4968 0.0236
-16 -13 2 0.8471 0.0239
-16 -13 3 0.7788 -0.0764
-16 -13 4 -0.7170 -0.0188
-16 -13 5 -2.2490 0.0268
-16 -13 6 -0.6380 -0.0200
-16 -13 7 0.9001 -0.0065
-16 -13 8 -0.2744 0.0126
-16 -13 9 -0.7579 -0.0045
-16 -13 10 -0.7382 -0.0195
-16 -13 11 0.2044 0.0262
-16 -13 12 -0.8737 0.0227
-16 -13 13 -0.2750 -0.0305
-16 -13 14 0.9266 -0.0204
-16 -13 15 0.1419 0.0229
-16 -13 16 -1.2182 0.0247
-16 -13 17 -0.1110 -0.0004
-16 -13 18 0.3251 0.0037
-16 -13 19 -0.1591 -0.0109
-16 -13 20 -0.0275 0.0019
-16 -13 21 -0.2605 0.0330
-16 -13 22 0.1940 0.0634
-16 -12 1 -1.8829 0.0064
-16 -12 2 -1.2261 0.0483
-16 -12 3 -0.7744 0.0516
-16 -12 4 0.9628 0.0100
-16 -12 5 0.6214 -0.0813
-16 -12 6 -0.1811 -0.0223
-16 -12 7 -0.8493 0.0304
-16 -12 8 0.5014 0.0107
-16 -12 9 0.7939 0.0170
-16 -12 10 -0.0484 0.0207
-16 -12 11 -0.6125 -0.0125
-16 -12 12 -0.5313 -0.0394
-16 -12 13 0.0996 0.0187
-16 -12 14 -0.8652 0.0347
-16 -12 15 -0.1451 -0.0033
-16 -12 16 1.1753 -0.0083
-16 -12 17 1.7083 0.0196
-16 -12 18 -0.1971 0.0054
-16 -12 19 -0.9755 -0.0146
-16 -12 20 0.2627 0.0010
-16 -12 21 0.9175 -0.0185
-16 -12 22 0.8106 -0.0271
-16 -12 23 0.2451 -0.0305
-16 -11 1 1.3228 0.1309
-16 -11 2 1.3475 -0.0158
-16 -11 3 0.2842 -0.0708
-16 -11 4 1.2359 -0.0232
-16 -11 5 0.0867 0.0346
-16 -11 6 -0.2127 0.0402
-16 -11 7 -0.6147 -0.0144
-16 -11 8 -0.9243 -0.0052
-16 -11 9 -1.6110 -0.0058
-16 -11 10 -0.2622 -0.0177
-16 -11 11 -0.3638 0.0009
-16 -11 12 -0.2279 0.0253
-16 -11 13 -0.1978 0.0053
-16 -11 14 0.8127 -0.0221
-16 -11 15 1.2030 0.0143
-16 -11 16 -0.4729 0.0157
-16 -11 17 0.0158 -0.0176
-16 -11 18 0.9799 -0.0235
-16 -11 19 1.9200 0.0139
-16 -11 20 0.5004 -0.0034
-16 -11 21 -0.9857 -0.0121
-16 -11 22 0.1597 0.0111
-16 -11 23 0.7769 -0.0132
-16 -10 1 -2.1230 0.0621
-16 -10 2 -3.2827 -0.0032
-16 -10 3 -1.2812 0.0436
-16 -10 4 -1.0787 -0.0177
-16 -10 5 -0.5927 -0.0362
-16 -10 6 1.9493 -0.0066
-16 -10 7 1.4005 0.0295
-16 -10 8 0.5562 0.0208
-16 -10 9 0.5653 -0.0046
-16 -10 10 -0.1504 -0.0064
-16 -10 11 -1.4601 -0.0141
-16 -10 12 0.2088 -0.0115
-16 -10 13 -0.1436 0.0056
-16 -10 14 -0.5413 0.0293
-16 -10 15 -1.3103 0.0079
-16 -10 16 0.2712 -0.0197
-16 -10 17 1.2561 -0.0072
-16 -10 18 -0.3469 -0.0032
-16 -10 19 0.2401 -0.0094
-16 -10 20 0.6151 -0.0088
-16 -10 21 0.3793 0.0213
-16 -10 22 -0.8838 -0.0187
-16 -10 23 -1.9857 -0.0264
-16 -10 24 -0.9735 0.0120
-16 -9 1 0.8205 -0.1052
-16 -9 2 1.5125 -0.0816
-16 -9 3 2.2254 -0.0317
-16 -9 4 0.1913 0.0004
-16 -9 5 0.4579 0.0562
-16 -9 6 -0.2889 0.0420
-16 -9 7 -1.1594 0.0007
-16 -9 8 0.0607 -0.0204
-16 -9 9 0.5599 -0.0025
-16 -9 10 0.5242 -0.0050
-16 -9 11 1.5645 0.0104
-16 -9 12 1.0877 0.0252
-16 -9 13 -0.5987 0.0197
-16 -9 14 0.3109 -0.0061
-16 -9 15 0.0494 -0.0247
-16 -9 16 0.7985 0.0007
-16 -9 17 -0.4500 0.0065
-16 -9 18 -0.7726 0.0053
-16 -9 19 -0.1247 0.0061
-16 -9 20 -0.3445 0.0021
-16 -9 21 0.7005 -0.0128
-16 -9 22 1.1549 -0.0306
-16 -9 23 1.1946 -0.0001
-16 -9 24 1.0852 -0.0272
-16 -8 1 0.3320 -0.1969
-16 -8 2 0.2369 -0.0030
-16 -8 3 -0.5289 0.0163
-16 -8 4 -0.7366 0.0245
-16 -8 5 0.4683 0.0076
-16 -8 6 -0.4809 -0.0124
-16 -8 7 0.5089 -0.0128
-16 -8 8 0.6684 0.0171
-16 -8 9 -0.4432 0.0057
-16 -8 10 -0.7767 -0.0078
-16 -8 11 -0.0153 0.0100
-16 -8 12 0.0833 -0.0037
-16 -8 13 1.0291 -0.0069
-16 -8 14 0.7988 0.0004
-16 -8 15 0.3781 0.0144
-16 -8 16 1.2838 -0.0079
-16 -8 17 -0.1654 -0.0307
-16 -8 18 0.3018 0.0007
-16 -8 19 -0.1578 0.0125
-16 -8 20 -0.7991 0.0080
-16 -8 21 -0.5328 -0.0043
-16 -8 22 -0.5642 0.0002
-16 -8 23 -0.5149 0.0063
-16 -8 24 -0.5422 -0.0031
-16 -7 1 0.4985 0.1763
-16 -7 2 0.9867 0.0539
-16 -7 3 -0.4433 -0.0544
-16 -7 4 -0.2993 0.0141
-16 -7 5 0.8106 0.0180
-16 -7 6 0.7313 0.0010
-16 -7 7 0.7053 -0.0130
-16 -7 8 -0.3109 -0.0175
-16 -7 9 0.3036 -0.0357
-16 -7 10 0.6868 0.0220
-16 -7 11 0.8048 0.0301
-16 -7 12 0.1864 -0.0015
-16 -7 13 0.2204 -0.0159
-16 -7 14 0.4296 -0.0290
-16 -7 15 1.3182 -0.0277
-16 -7 16 -0.4852 -0.0016
-16 -7 17 -1.5676 0.0367
-16 -7 18 0.4696 0.0143
-16 -7 19 0.1872 -0.0255
-16 -7 20 -0.3414 -0.0100
-16 -7 21 -1.0807 -0.0016
-16 -7 22 -1.0552 0.0026
-16 -7 23 0.0366 0.0093
-16 -7 24 0.4277 0.0224
-16 -7 25 0.0110 0.0389
-16 -6 1 -0.6658 -0.1919
-16 -6 2 0.1866 -0.0372
-16 -6 3 0.0347 0.0946
-16 -6 4 0.8628 -0.0033
-16 -6 5 0.3375 -0.0600
-16 -6 6 -0.7539 -0.0201
-16 -6 7 -0.7292 -0.0080
-16 -6 8 -0.5040 -0.0039
-16 -6 9 -0.2713 0.0254
-16 -6 10 -0.3708 0.0287
-16 -6 11 -0.0514 -0.0389
-16 -6 12 -0.5601 -0.0174
-16 -6 13 -0.1214 0.0123
-16 -6 14 -0.3257 0.0092
-16 -6 15 -0.5447 0.0041
-16 -6 16 -0.2053 0.0036
-16 -6 17 1.5946 -0.0171
-16 -6 18 0.5437 -0.0086
-16 -6 19 -0.8297 0.0282
-16 -6 20 0.1116 0.0153
-16 -6 21 0.0968 -0.0169
-16 -6 22 -0.4309 0.0064
-16 -6 23 -0.8014 0.0085
-16 -6 24 -1.0349 -0.0180
-16 -6 25 -0.5538 -0.0264
-16 -5 1 0.6161 0.3143
-16 -5 2 -0.9304 0.0701
-16 -5 3 -1.2665 -0.0643
-16 -5 4 0.2782 -0.0093
-16 -5 5 -1.6963 0.0375
-16 -5 6 -2.2333 -0.0321
-16 -5 7 -0.5014 -0.0171
-16 -5 8 0.5512 0.0102
-16 -5 9 0.5360 -0.0081
-16 -5 10 0.6969 -0.0154
-16 -5 11 0.3532 0.0201
-16 -5 12 0.2751 0.0228
-16 -5 13 0.8786 -0.0325
-16 -5 14 -0.0480 -0.0151
-16 -5 15 -0.9583 0.0234
-16 -5 16 -2.1182 0.0166
-16 -5 17 -1.9746 0.0071
-16 -5 18 -1.0002 0.0119
-16 -5 19 0.6186 -0.0257
-16 -5 20 0.0578 -0.0277
-16 -5 21 -0.3508 0.0165
-16 -5 22 0.3917 0.0255
-16 -5 23 0.4768 -0.0021
-16 -5 24 0.0746 0.0322
-16 -5 25 0.2803 0.0492
-16 -4 1 0.3756 -0.1812
-16 -4 2 0.2480 -0.0995
-16 -4 3 0.5883 0.0754
-16 -4 4 -0.1648 0.0120
-16 -4 5 -1.1667 -0.0501
-16 -4 6 1.0816 0.0038
-16 -4 7 1.2164 0.0217
-16 -4 8 -0.0641 -0.0174
-16 -4 9 -0.6476 0.0261
-16 -4 10 -0.5123 0.0166
-16 -4 11 -0.6160 -0.0475
-16 -4 12 -0.0839 -0.0367
-16 -4 13 -0.6445 0.0300
-16 -4 14 -0.5293 0.0311
-16 -4 15 0.8434 -0.0123
-16 -4 16 1.0208 -0.0078
-16 -4 17 0.6818 0.0120
-16 -4 18 -0.6475 -0.0118
-16 -4 19 -1.4622 -0.0054
-16 -4 20 -0.8565 0.0179
-16 -4 21 0.8122 -0.0127
-16 -4 22 0.6936 -0.0164
-16 -4 23 -0.1988 0.0128
-16 -4 24 -0.6201 0.0030
-16 -4 25 -0.4516 -0.0642
-16 -3 1 0.3697 0.2151
-16 -3 2 0.0958 0.1344
-16 -3 3 1.3424 -0.0356
-16 -3 4 0.3766 -0.0711
-16 -3 5 0.6587 0.0304
-16 -3 6 1.2687 0.0175
-16 -3 7 0.0102 -0.0050
-16 -3 8 0.0367 0.0228
-16 -3 9 0.9492 -0.0048
-16 -3 10 1.0924 -0.0530
-16 -3 11 0.1073 0.0084
-16 -3 12 -0.5011 0.0339
-16 -3 13 -0.6945 -0.0245
-16 -3 14 0.3947 -0.0185
-16 -3 15 -0.0132 0.0296
-16 -3 16 0.2837 0.0129
-16 -3 17 1.2640 -0.0171
-16 -3 18 1.0227 -0.0002
-16 -3 19 0.7269 0.0156
-16 -3 20 0.7034 -0.0156
-16 -3 21 0.3278 0.0068
-16 -3 22 0.2540 0.0166
-16 -3 23 0.7422 -0.0265
-16 -3 24 0.9744 -0.0242
-16 -3 25 0.5076 0.0170
-16 -2 1 -1.0634 -0.3610
-16 -2 2 -1.5567 -0.1793
-16 -2 3 -0.9400 -0.0099
-16 -2 4 -0.5830 0.0464
-16 -2 5 0.7809 -0.0077
-16 -2 6 0.2307 -0.0131
-16 -2 7 -0.9171 0.0345
-16 -2 8 -1.1666 -0.0036
-16 -2 9 -1.0250 -0.0270
-16 -2 10 -1.2490 -0.0034
-16 -2 11 -0.4375 -0.0001
-16 -2 12 0.3737 -0.0261
-16 -2 13 0.2083 0.0113
-16 -2 14 -0.2737 0.0321
-16 -2 15 -1.0817 -0.0174
-16 -2 16 -0.1817 -0.0153
-16 -2 17 -0.5626 0.0177
-16 -2 18 -0.7997 0.0053
-16 -2 19 -0.6083 -0.0214
-16 -2 20 -0.3525 0.0045
-16 -2 21 -0.4399 0.0191
-16 -2 22 -0.5587 -0.0205
-16 -2 23 -1.1248 0.0012
-16 -2 24 -0.8065 -0.0079
-16 -2 25 -0.2654 -0.0526
-16 -1 1 0.1593 0.2102
-16 -1 2 0.1936 0.1918
-16 -1 3 0.2906 -0.0524
-16 -1 4 -0.8104 -0.0486
-16 -1 5 -1.3198 0.0166
-16 -1 6 -0.9488 0.0246
-16 -1 7 -0.1500 -0.0196
-16 -1 8 -0.0747 -0.0086
-16 -1 9 -0.7227 0.0037
-16 -1 10 -0.3189 -0.0196
-16 -1 11 0.7878 0.0045
-16 -1 12 -0.3123 0.0222
-16 -1 13 -0.0539 0.0115
-16 -1 14 0.4743 -0.0200
-16 -1 15 0.4099 -0.0022
-16 -1 16 0.2451 0.0107
-16 -1 17 -0.5664 -0.0197
-16 -1 18 0.1690 -0.0132
-16 -1 19 0.8813 0.0109
-16 -1 20 1.1857 0.0109
-16 -1 21 0.2842 -0.0271
-16 -1 22 -0.4105 -0.0110
-16 -1 23 -0.1500 0.0004
-16 -1 24 1.1535 -0.0242
-16 -1 25 0.8716 0.0159
-16 0 1 -0.2786 -0.2066
-16 0 2 1.8316 -0.1346
-16 0 3 0.3355 0.0069
-16 0 4 0.4754 0.0905
-16 0 5 1.4290 0.0068
-16 0 6 1.0352 -0.0033
-16 0 7 -0.0293 0.0011
-16 0 8 0.8113 -0.0232
-16 0 9 1.7150 -0.0394
-16 0 10 1.8101 0.0297
-16 0 11 0.1416 0.0336
-16 0 12 0.3157 -0.0090
-16 0 13 1.6509 0.0054
-16 0 14 -0.7863 0.0069
-16 0 15 -1.2186 -0.0071
-16 0 16 -0.4223 -0.0266
-16 0 17 0.4642 -0.0020
-16 0 18 1.1602 0.0077
-16 0 19 0.7165 -0.0068
-16 0 20 -0.3106 -0.0013
-16 0 21 -0.8454 0.0029
-16 0 22 0.1530 -0.0042
-16 0 23 1.1186 -0.0425
-16 0 24 0.5329 -0.0098
-16 0 25 -0.7815 0.0147
-16 1 1 -0.0554 0.3841
-16 1 2 -0.3797 0.1247
-16 1 3 -0.6608 0.0110
-16 1 4 0.2721 -0.0516
-16 1 5 0.3959 -0.0334
-16 1 6 -0.0646 -0.0028
-16 1 7 -0.3946 -0.0089
-16 1 8 0.2819 -0.0011
-16 1 9 0.1333 0.0223
-16 1 10 -0.3252 0.0232
-16 1 11 -1.2311 -0.0155
-16 1 12 0.1183 0.0067
-16 1 13 -0.4301 -0.0096
-16 1 14 0.2201 -0.0237
-16 1 15 3.0827 0.0004
-16 1 16 1.7750 0.0007
-16 1 17 0.3710 -0.0037
-16 1 18 -0.6022 -0.0117
-16 1 19 -0.4212 0.0090
-16 1 20 0.2438 0.0037
-16 1 21 0.8953 -0.0186
-16 1 22 0.5461 -0.0198
-16 1 23 -0.0777 0.0063
-16 1 24 -0.5297 0.0223
-16 1 25 0.0599 -0.0171
-16 2 1 0.4569 -0.3768
-16 2 2 -0.3947 -0.1931
-16 2 3 0.2859 0.0268
-16 2 4 -0.4176 0.0591
-16 2 5 -0.4365 0.0397
-16 2 6 -0.4430 -0.0050
-16 2 7 0.9052 -0.0218
-16 2 8 1.1864 -0.0142
-16 2 9 -0.2509 0.0339
-16 2 10 -0.8910 0.0185
-16 2 11 0.1959 -0.0116
-16 2 12 1.2729 -0.0083
-16 2 13 -0.2870 -0.0179
-16 2 14 0.8818 -0.0013
-16 2 15 0.1293 -0.0121
-16 2 16 -0.7424 -0.0022
-16 2 17 0.6313 0.0102
-16 2 18 0.0019 -0.0044
-16 2 19 -0.6019 -0.0103
-16 2 20 -0.9068 -0.0145
-16 2 21 -0.1804 -0.0007
-16 2 22 -0.0844 0.0111
-16 2 23 -0.3877 -0.0051
-16 2 24 -0.8641 -0.0443
-16 2 25 0.0455 -0.0185
-16 3 1 -0.0970 0.3907
-16 3 2 0.2443 0.1667
-16 3 3 0.3376 -0.0002
-16 3 4 0.3535 -0.0607
-16 3 5 0.1980 -0.0407
-16 3 6 -0.4885 -0.0017
-16 3 7 1.2348 0.0270
-16 3 8 0.7728 0.0371
-16 3 9 0.3521 0.0188
-16 3 10 0.2753 -0.0366
-16 3 11 0.6674 -0.0044
-16 3 12 -0.3907 0.0029
-16 3 13 -0.7647 -0.0075
-16 3 14 0.6065 0.0067
-16 3 15 -0.4861 0.0053
-16 3 16 0.1748 -0.0046
-16 3 17 -0.2453 -0.0090
-16 3 18 -0.1467 0.0123
-16 3 19 0.7967 0.0067
-16 3 20 0.0098 -0.0220
-16 3 21 -1.0440 -0.0228
-16 3 22 -1.4119 0.0051
-16 3 23 -0.2613 0.0370
-16 3 24 0.3868 0.0944
-16 4 1 -0.4610 -0.3768
-16 4 2 -0.2608 -0.1374
-16 4 3 -1.3769 0.0694
-16 4 4 -0.3435 0.0508
-16 4 5 0.7768 0.0109
-16 4 6 1.5063 -0.0135
-16 4 7 0.5157 -0.0379
-16 4 8 -1.6100 -0.0080
-16 4 9 -0.6131 0.0041
-16 4 10 0.0625 0.0012
-16 4 11 0.6212 0.0125
-16 4 12 -0.1903 -0.0075
-16 4 13 0.6902 0.0172
-16 4 14 0.1570 0.0078
-16 4 15 -1.3620 -0.0112
-16 4 16 -1.0604 0.0079
-16 4 17 -1.3523 0.0183
-16 4 18 -0.2106 -0.0230
-16 4 19 -0.1872 -0.0243
-16 4 20 0.1512 0.0112
-16 4 21 1.0358 0.0276
-16 4 22 1.7847 0.0191
-16 4 23 1.4180 -0.0001
-16 4 24 0.2551 -0.0087
-16 5 1 2.2523 0.3226
-16 5 2 0.2929 0.2100
-16 5 3 0.5079 -0.0745
-16 5 4 1.1849 -0.1001
-16 5 5 -0.3823 -0.0105
-16 5 6 -0.7135 -0.0027
-16 5 7 -0.5642 0.0193
-16 5 8 0.6744 0.0320
-16 5 9 1.5064 -0.0270
-16 5 10 1.0468 -0.0226
-16 5 11 0.5668 0.0072
-16 5 12 -0.5133 0.0075
-16 5 13 -0.2414 0.0113
-16 5 14 -1.5656 0.0103
-16 5 15 -0.9840 0.0272
-16 5 16 -0.2658 0.0059
-16 5 17 -0.4249 -0.0265
-16 5 18 -0.5398 -0.0141
-16 5 19 -0.8676 0.0175
-16 5 20 0.3808 -0.0155
-16 5 21 0.8599 0.0024
-16 5 22 0.4789 0.0247
-16 5 23 -0.6314 0.0342
-16 6 1 -2.1573 -0.3298
-16 6 2 -1.0415 -0.1438
-16 6 3 0.9936 0.0179
-16 6 4 0.6988 0.0790
-16 6 5 -0.1175 -0.0125
-16 6 6 0.2965 -0.0089
-16 6 7 -0.3743 0.0201
-16 6 8 -0.7273 -0.0162
-16 6 9 -0.9928 -0.0262
-16 6 10 -0.4615 0.0232
-16 6 11 -0.2119 0.0111
-16 6 12 0.0386 0.0032
-16 6 13 -0.0044 0.0078
-16 6 14 -0.6417 -0.0053
-16 6 15 0.9338 -0.0128
-16 6 16 1.2731 0.0104
-16 6 17 1.1951 0.0318
-16 6 18 0.5497 0.0071
-16 6 19 0.2318 -0.0225
-16 6 20 -0.0019 -0.0113
-16 6 21 -0.5468 0.0152
-16 6 22 -0.6752 -0.0401
-16 6 23 -0.7670 -0.0480
-16 7 1 0.4328 0.1923
-16 7 2 1.7118 0.0347
-16 7 3 1.2501 -0.1015
-16 7 4 -0.9232 -0.0603
-16 7 5 -1.1764 0.0059
-16 7 6 -0.6959 0.0356
-16 7 7 -1.1176 -0.0063
-16 7 8 -0.0084 -0.0022
-16 7 9 0.8478 0.0065
-16 7 10 0.7313 0.0054
-16 7 11 0.0688 -0.0141
-16 7 12 0.2469 0.0023
-16 7 13 0.5454 -0.0038
-16 7 14 1.3237 0.0048
-16 7 15 1.0054 0.0111
-16 7 16 -0.9427 0.0010
-16 7 17 -0.9003 -0.0317
-16 7 18 0.2745 -0.0038
-16 7 19 0.7143 0.0402
-16 7 20 -0.5128 0.0143
-16 7 21 -1.0323 -0.0329
-16 7 22 -0.5367 -0.0289
-16 8 1 1.2150 -0.0791
-16 8 2 0.1899 -0.1176
-16 8 3 -1.6648 0.0299
-16 8 4 -0.8199 0.0425
-16 8 5 0.8524 0.0091
-16 8 6 -0.0237 0.0138
-16 8 7 -0.7175 -0.0012
-16 8 8 0.2349 -0.0242
-16 8 9 -0.7429 -0.0141
-16 8 10 -0.3263 0.0214
-16 8 11 0.5046 0.0089
-16 8 12 0.1857 0.0074
-16 8 13 -0.5305 -0.0093
-16 8 14 -0.5549 -0.0141
-16 8 15 -0.6190 -0.0246
-16 8 16 -0.0159 0.0001
-16 8 17 0.5579 -0.0030
-16 8 18 0.3011 0.0130
-16 8 19 -0.0029 -0.0108
-16 8 20 0.5403 -0.0026
-16 8 21 1.1173 0.0510
-16 9 1 -1.5502 0.0670
-16 9 2 -1.4053 0.0005
-16 9 3 0.0696 0.0067
-16 9 4 1.3117 -0.0360
-16 9 5 0.7069 0.0193
-16 9 6 0.4790 -0.0063
-16 9 7 2.0935 -0.0099
-16 9 8 0.8000 0.0224
-16 9 9 -2.0134 0.0390
-16 9 10 -1.5231 -0.0047
-16 9 11 -1.9497 -0.0220
-16 9 12 -0.5788 -0.0105
-16 9 13 1.0808 -0.0027
-16 9 14 0.4736 0.0156
-16 9 15 -0.7862 0.0082
-16 9 16 -0.7568 -0.0174
-16 9 17 0.0160 -0.0364
-16 9 18 0.3463 0.0214
-16 9 19 -0.2286 0.0047
-16 9 20 -0.2254 0.0308
-16 9 21 -0.0083 0.0386
-16 10 1 -0.1394 -0.0440
-16 10 2 -0.0048 0.0716
-16 10 3 -0.3944 0.0955
-16 10 4 -0.6928 0.0267
-16 10 5 -0.1001 -0.0146
-16 10 6 1.1620 -0.0408
-16 10 7 1.4048 0.0119
-16 10 8 -0.5250 0.0004
-16 10 9 0.5880 0.0029
-16 10 10 0.6276 0.0051
-16 10 11 -1.2464 0.0178
-16 10 12 0.1474 -0.0004
-16 10 13 0.1522 0.0016
-16 10 14 0.9238 -0.0213
-16 10 15 2.9761 -0.0132
-16 10 16 3.3947 0.0009
-16 10 17 1.8966 0.0283
-16 10 18 -0.3360 0.0310
-16 10 19 -0.8590 -0.0140
-16 10 20 0.3303 0.0267
-16 11 1 -0.1136 -0.0684
-16 11 2 0.2695 0.0189
-16 11 3 0.7694 -0.0423
-16 11 4 -0.1500 -0.0071
-16 11 5 -1.0332 0.0197
-16 11 6 -1.1486 0.0020
-16 11 7 -1.3040 -0.0121
-16 11 8 -0.9241 -0.0050
-16 11 9 1.4113 0.0183
-16 11 10 0.0697 -0.0205
-16 11 11 -0.2200 -0.0197
-16 11 12 -0.9405 -0.0045
-16 11 13 -2.9701 -0.0055
-16 11 14 -2.5208 -0.0207
-16 11 15 -3.3580 0.0156
-16 11 16 -4.2194 -0.0121
-16 11 17 -3.0696 0.0037
-16 11 18 -1.4155 -0.0159
-16 12 1 0.2859 0.0521
-16 12 2 -0.0070 0.0406
-16 12 3 -0.4790 -0.0095
-16 12 4 -0.6394 -0.0039
-16 12 5 -0.0621 -0.0324
-16 12 6 -0.4345 0.0107
-16 12 7 -1.2798 0.0194
-16 12 8 -0.1269 -0.0090
-16 12 9 1.4291 -0.0352
-16 12 10 1.4016 -0.0186
-16 12 11 3.0833 0.0112
-16 12 12 1.2876 -0.0024
-16 12 13 -0.2049 -0.0112
-16 12 14 -0.1450 -0.0072
-16 12 15 0.4052 -0.0408
-16 12 16 1.6283 -0.0517
-16 12 17 1.1814 0.0300
-16 13 1 1.4767 -0.0283
-16 13 2 0.5320 -0.0541
-16 13 3 -0.3437 -0.0434
-16 13 4 0.6219 0.0128
-16 13 5 0.6875 0.0292
-16 13 6 -0.0538 0.0166
-16 13 7 -0.4209 -0.0174
-16 13 8 -0.1531 0.0103
-16 13 9 -1.6662 -0.0014
-16 13 10 -2.6875 -0.0099
-16 13 11 -1.7058 0.0040
-16 13 12 -0.5948 0.0064
-16 13 13 1.8516 0.0028
-16 13 14 1.6889 0.0392
-16 13 15 0.2407 0.0824
-16 14 1 -0.6784 0.2045
-16 14 2 -0.0418 0.0477
-16 14 3 0.1722 0.0166
-16 14 4 -1.0173 0.0081
-16 14 5 -1.3970 -0.0175
-16 14 6 0.7080 -0.0210
-16 14 7 1.5224 0.0122
-16 14 8 1.4892 0.0311
-16 14 9 0.2568 0.0096
-16 14 10 0.1298 0.0346
-16 14 11 -0.0844 0.0094
-16 14 12 -0.6276 -0.0203
-16 14 13 -0.7360 0.0146
-16 15 1 0.0014 -0.1921
-16 15 2 0.0877 -0.0895
-16 15 3 1.0383 0.0168
-16 15 4 2.3009 0.0032
-16 15 5 2.5640 0.0113
-16 15 6 0.4256 0.0465
-16 15 7 -1.4689 0.0304
-16 15 8 -1.0618 -0.0369
-16 15 9 -1.2964 -0.0300
-15 -29 1 -0.3590 -0.0020
-15 -29 2 0.3878 0.0048
-15 -28 1 1.1087 0.0055
-15 -28 2 -0.0554 0.0051
-15 -28 3 -0.6253 -0.0377
-15 -28 4 -0.0248 -0.0163
-15 -28 5 0.2054 0.0244
-15 -27 1 0.3783 0.0014
-15 -27 2 0.8365 -0.0227
-15 -27 3 0.0750 -0.0073
-15 -27 4 -0.1903 0.0043
-15 -27 5 0.1570 -0.0112
-15 -27 6 1.1146 0.0015
-15 -27 7 0.9932 -0.0039
-15 -27 8 0.3020 -0.0394
-15 -26 1 -0.4342 0.0231
-15 -26 2 -0.8684 0.0245
-15 -26 3 -1.1941 0.0152
-15 -26 4 -0.1170 -0.0041
-15 -26 5 -0.7353 0.0138
-15 -26 6 -1.0359 -0.0012
-15 -26 7 -0.7125 -0.0290
-15 -26 8 0.1521 -0.0078
-15 -26 9 0.2150 0.0124
-15 -26 10 -0.0423 0.0243
-15 -25 1 -0.3523 -0.0956
-15 -25 2 -0.4993 -0.0411
-15 -25 3 1.1406 0.0151
-15 -25 4 1.1811 0.0430
-15 -25 5 0.1566 0.0048
-15 -25 6 0.1891 -0.0219
-15 -25 7 -0.4157 0.0159
-15 -25 8 0.1176 0.0096
-15 -25 9 0.9601 -0.0165
-15 -25 10 0.9903 -0.0102
-15 -25 11 0.4249 -0.0176
-15 -24 1 -0.9005 0.0464
-15 -24 2 -0.1128 0.0466
-15 -24 3 0.2777 -0.0117
-15 -24 4 -0.3180 -0.0164
-15 -24 5 0.1643 0.0091
-15 -24 6 -0.4448 0.0286
-15 -24 7 -1.6468 -0.0037
-15 -24 8 -1.8325 -0.0166
-15 -24 9 -2.6435 0.0157
-15 -24 10 -2.5243 0.0035
-15 -24 11 -0.1863 -0.0024
-15 -24 12 1.3528 0.0227
-15 -24 13 0.5912 0.0273
-15 -23 1 -0.2322 -0.0362
-15 -23 2 -0.7052 -0.0264
-15 -23 3 -0.5962 0.0086
-15 -23 4 0.1849 0.0299
-15 -23 5 0.5104 -0.0130
-15 -23 6 0.0862 -0.0262
-15 -23 7 1.2506 -0.0015
-15 -23 8 1.6403 0.0228
-15 -23 9 0.7004 0.0036
-15 -23 10 1.0693 -0.0022
-15 -23 11 1.2765 0.0124
-15 -23 12 -1.0568 -0.0103
-15 -23 13 -1.0301 -0.0161
-15 -23 14 1.2262 -0.0140
-15 -23 15 0.8396 -0.0252
-15 -22 1 0.5574 0.0659
-15 -22 2 -0.0121 0.0297
-15 -22 3 0.1888 -0.0020
-15 -22 4 -0.0689 -0.0459
-15 -22 5 -0.3218 -0.0265
-15 -22 6 0.8537 0.0139
-15 -22 7 1.7995 -0.0055
-15 -22 8 0.0191 -0.0212
-15 -22 9 -1.0300 0.0027
-15 -22 10 -0.1482 0.0253
-15 -22 11 -0.4470 -0.0002
-15 -22 12 -0.8334 -0.0224
-15 -22 13 1.1974 -0.0232
-15 -22 14 -0.1585 -0.0216
-15 -22 15 -2.3370 0.0202
-15 -22 16 -1.1181 0.0306
-15 -21 1 0.1429 -0.0240
-15 -21 2 -0.0752 -0.0235
-15 -21 3 -0.0165 -0.0101
-15 -21 4 -1.6293 0.0021
-15 -21 5 -1.6519 -0.0000
-15 -21 6 -0.6762 -0.0208
-15 -21 7 -0.9962 -0.0021
-15 -21 8 -0.3321 0.0254
-15 -21 9 1.8131 0.0049
-15 -21 10 1.3040 -0.0240
-15 -21 11 -1.0967 -0.0192
-15 -21 12 -0.5765 0.0019
-15 -21 13 0.5823 0.0069
-15 -21 14 -0.4831 0.0147
-15 -21 15 1.4337 0.0147
-15 -21 16 2.5473 0.0005
-15 -21 17 1.0192 0.0265
-15 -20 1 -0.4439 0.0747
-15 -20 2 0.8828 0.0359
-15 -20 3 0.8858 0.0105
-15 -20 4 -0.5039 -0.0083
-15 -20 5 0.5336 -0.0039
-15 -20 6 0.1083 0.0155
-15 -20 7 -1.3146 0.0150
-15 -20 8 -0.9831 -0.0060
-15 -20 9 -0.5773 -0.0039
-15 -20 10 -0.4015 -0.0003
-15 -20 11 0.4244 -0.0114
-15 -20 12 0.8134 -0.0117
-15 -20 13 -0.6305 0.0119
-15 -20 14 -0.6549 0.0316
-15 -20 15 0.7152 0.0225
-15 -20 16 -0.7388 0.0051
-15 -20 17 -1.7777 -0.0108
-15 -20 18 -1.8760 -0.0182
-15 -19 1 1.1008 -0.0348
-15 -19 2 0.7544 -0.0318
-15 -19 3 -0.2082 0.0113
-15 -19 4 0.9298 0.0114
-15 -19 5 1.3517 0.0180
-15 -19 6 -0.5616 0.0104
-15 -19 7 0.8298 0.0024
-15 -19 8 1.8318 0.0081
-15 -19 9 0.4392 -0.0028
-15 -19 10 0.2107 -0.0269
-15 -19 11 0.6589 -0.0116
-15 -19 12 0.4899 0.0177
-15 -19 13 -0.0621 0.0253
-15 -19 14 0.0032 0.0080
-15 -19 15 -0.3876 -0.0082
-15 -19 16 -0.1122 -0.0130
-15 -19 17 1.7204 -0.0093
-15 -19 18 2.7612 -0.0051
-15 -19 19 2.4044 -0.0202
-15 -18 1 -1.1443 -0.0974
-15 -18 2 -0.5083 -0.0402
-15 -18 3 -0.3467 -0.0515
-15 -18 4 0.8504 -0.0229
-15 -18 5 1.1343 0.0304
-15 -18 6 1.0328 0.0194
-15 -18 7 0.7619 -0.0007
-15 -18 8 -1.3470 -0.0123
-15 -18 9 -0.9755 -0.0149
-15 -18 10 -0.7118 0.0063
-15 -18 11 -1.9130 0.0283
-15 -18 12 -1.1621 0.0121
-15 -18 13 0.4008 -0.0070
-15 -18 14 0.8576 -0.0093
-15 -18 15 0.0999 -0.0028
-15 -18 16 -0.9078 -0.0098
-15 -18 17 -1.7578 -0.0141
-15 -18 18 -1.5730 -0.0072
-15 -18 19 -1.2545 0.0118
-15 -18 20 -1.1157 0.0248
-15 -17 1 1.3331 0.0311
-15 -17 2 1.2653 0.0460
-15 -17 3 -0.1393 0.0212
-15 -17 4 -0.0453 0.0299
-15 -17 5 -0.1100 -0.0237
-15 -17 6 -0.1044 -0.0217
-15 -17 7 -0.7544 0.0141
-15 -17 8 -0.7138 0.0055
-15 -17 9 0.8424 -0.0122
-15 -17 10 0.6352 0.0021
-15 -17 11 1.3539 0.0122
-15 -17 12 2.5463 0.0159
-15 -17 13 1.3072 0.0242
-15 -17 14 -0.2906 -0.0042
-15 -17 15 -0.4332 -0.0417
-15 -17 16 0.1797 -0.0275
-15 -17 17 0.5781 0.0153
-15 -17 18 0.1780 0.0216
-15 -17 19 -0.7156 0.0126
-15 -17 20 -0.1376 0.0128
-15 -17 21 0.6046 0.0318
-15 -16 1 0.9323 -0.0311
-15 -16 2 0.3257 -0.0399
-15 -16 3 0.5323 -0.0202
-15 -16 4 0.5084 0.0058
-15 -16 5 -2.1415 0.0257
-15 -16 6 -2.0335 0.0120
-15 -16 7 -0.2336 -0.0481
-15 -16 8 1.1216 -0.0302
-15 -16 9 0.5237 0.0215
-15 -16 10 -0.7049 0.0368
-15 -16 11 -0.4818 0.0112
-15 -16 12 -0.9645 -0.0085
-15 -16 13 -1.7972 -0.0341
-15 -16 14 -0.4562 -0.0325
-15 -16 15 0.5678 0.0173
-15 -16 16 0.1304 0.0291
-15 -16 17 0.1299 -0.0141
-15 -16 18 -0.2963 -0.0165
-15 -16 19 -0.5916 0.0033
-15 -16 20 0.7434 -0.0049
-15 -16 21 1.4988 -0.0010
-15 -16 22 1.0753 0.0135
-15 -15 1 -0.7598 0.1820
-15 -15 2 -1.1852 0.0552
-15 -15 3 -0.4429 0.0564
-15 -15 4 0.4164 0.0075
-15 -15 5 0.6836 -0.0509
-15 -15 6 1.7759 -0.0527
-15 -15 7 0.4985 0.0197
-15 -15 8 -0.3883 0.0286
-15 -15 9 -1.2579 -0.0156
-15 -15 10 -0.9139 -0.0061
-15 -15 11 0.3698 0.0064
-15 -15 12 -0.3131 -0.0011
-15 -15 13 -1.3963 -0.0080
-15 -15 14 -0.2201 0.0007
-15 -15 15 0.1350 -0.0169
-15 -15 16 0.4462 -0.0218
-15 -15 17 0.9658 0.0230
-15 -15 18 0.7710 0.0341
-15 -15 19 1.2477 -0.0181
-15 -15 20 -0.0162 -0.0180
-15 -15 21 -2.8796 -0.0100
-15 -15 22 -2.6314 -0.0214
-15 -14 1 -1.3413 -0.2409
-15 -14 2 -1.2775 -0.0417
-15 -14 3 -1.0503 0.0165
-15 -14 4 -1.1376 0.0056
-15 -14 5 -0.6377 0.0357
-15 -14 6 0.2050 0.0246
-15 -14 7 0.2709 -0.0319
-15 -14 8 1.7065 -0.0374
-15 -14 9 1.6966 0.0448
-15 -14 10 1.2829 0.0321
-15 -14 11 -0.1001 -0.0307
-15 -14 12 -1.3345 -0.0231
-15 -14 13 -0.1247 -0.0018
-15 -14 14 0.4276 -0.0008
-15 -14 15 -1.0627 0.0202
-15 -14 16 -0.1888 0.0401
-15 -14 17 0.1379 0.0008
-15 -14 18 -0.0655 -0.0370
-15 -14 19 0.6443 -0.0051
-15 -14 20 0.8045 0.0186
-15 -14 21 1.8184 -0.0134
-15 -14 22 2.5649 0.0061
-15 -14 23 0.8420 -0.0122
-15 -13 1 -1.7763 0.3264
-15 -13 2 0.6995 0.1460
-15 -13 3 1.5083 -0.0142
-15 -13 4 0.0687 -0.0273
-15 -13 5 0.4481 -0.0488
-15 -13 6 0.8365 -0.0244
-15 -13 7 -0.3368 0.0432
-15 -13 8 -1.6241 0.0677
-15 -13 9 -1.4840 -0.0124
-15 -13 10 0.7733 -0.0600
-15 -13 11 1.4410 0.0028
-15 -13 12 2.0498 0.0134
-15 -13 13 3.2641 -0.0122
-15 -13 14 2.1100 0.0110
-15 -13 15 0.2695 0.0221
-15 -13 16 -0.2943 -0.0116
-15 -13 17 -1.5018 -0.0028
-15 -13 18 -1.0262 0.0218
-15 -13 19 -0.5351 -0.0025
-15 -13 20 -0.4392 -0.0321
-15 -13 21 -0.5202 -0.0054
-15 -13 22 -2.1917 0.0020
-15 -13 23 -2.8959 -0.0268
-15 -13 24 -1.5311 0.0296
-15 -12 1 2.8766 -0.3808
-15 -12 2 0.1027 -0.2188
-15 -12 3 -0.6935 -0.0323
-15 -12 4 0.5284 -0.0001
-15 -12 5 1.4898 0.0140
-15 -12 6 -0.0154 0.0392
-15 -12 7 0.2368 -0.0070
-15 -12 8 0.9220 -0.0331
-15 -12 9 0.3492 -0.0085
-15 -12 10 -0.8334 0.0294
-15 -12 11 -0.9804 -0.0158
-15 -12 12 -0.1642 -0.0328
-15 -12 13 -1.0042 0.0208
-15 -12 14 -1.6923 0.0272
-15 -12 15 0.2606 -0.0092
-15 -12 16 1.6855 -0.0044
-15 -12 17 0.7261 -0.0013
-15 -12 18 0.6705 -0.0310
-15 -12 19 0.4027 -0.0057
-15 -12 20 0.0687 0.0301
-15 -12 21 0.2576 0.0091
-15 -12 22 1.6007 -0.0347
-15 -12 23 2.4551 -0.0229
-15 -12 24 1.0559 -0.0359
-15 -11 1 0.7612 0.3449
-15 -11 2 -0.3639 0.1463
-15 -11 3 0.4019 -0.0437
-15 -11 4 0.2085 -0.0889
-15 -11 5 0.0902 -0.0209
-15 -11 6 -0.5370 -0.0062
-15 -11 7 0.5549 0.0301
-15 -11 8 1.0115 0.0375
-15 -11 9 1.5128 -0.0166
-15 -11 10 1.4001 -0.0442
-15 -11 11 1.0742 -0.0076
-15 -11 12 0.0984 0.0453
-15 -11 13 -0.0664 0.0110
-15 -11 14 0.6138 -0.0100
-15 -11 15 0.8929 0.0041
-15 -11 16 0.2095 -0.0020
-15 -11 17 0.1418 -0.0246
-15 -11 18 1.0485 0.0035
-15 -11 19 -0.7147 0.0143
-15 -11 20 -2.3664 -0.0198
-15 -11 21 -1.7554 -0.0080
-15 -11 22 -0.7692 0.0291
-15 -11 23 -0.5172 0.0256
-15 -11 24 0.5212 -0.0123
-15 -11 25 1.3201 0.0203
-15 -10 1 -1.0877 -0.3529
-15 -10 2 1.6540 -0.1731
-15 -10 3 1.5418 -0.0085
-15 -10 4 -0.4707 0.0768
-15 -10 5 -0.6303 0.0612
-15 -10 6 -0.4017 0.0042
-15 -10 7 -0.1007 -0.0249
-15 -10 8 -0.9847 -0.0587
-15 -10 9 -0.6419 -0.0072
-15 -10 10 -0.5795 0.0432
-15 -10 11 -0.8265 0.0303
-15 -10 12 -0.9423 -0.0137
-15 -10 13 0.1592 -0.0119
-15 -10 14 -0.2464 0.0120
-15 -10 15 -0.2677 -0.0122
-15 -10 16 -0.7305 -0.0130
-15 -10 17 -0.9724 0.0058
-15 -10 18 -0.7261 0.0080
-15 -10 19 -0.2729 -0.0094
-15 -10 20 1.6905 0.0163
-15 -10 21 0.9809 0.0109
-15 -10 22 -1.2707 -0.0222
-15 -10 23 -1.3999 -0.0161
-15 -10 24 -0.7525 0.0316
-15 -10 25 -1.0154 0.0676
-15 -9 1 0.6229 0.2494
-15 -9 2 -0.4770 0.1284
-15 -9 3 -1.3238 0.0091
-15 -9 4 0.8129 -0.0295
-15 -9 5 0.2727 -0.0435
-15 -9 6 -0.3818 0.0024
-15 -9 7 0.0087 0.0180
-15 -9 8 -0.9272 0.0072
-15 -9 9 -1.5788 0.0027
-15 -9 10 -1.2370 -0.0286
-15 -9 11 -0.0987 -0.0193
-15 -9 12 0.5530 0.0186
-15 -9 13 0.4335 0.0288
-15 -9 14 -0.2687 -0.0188
-15 -9 15 0.5699 -0.0264
-15 -9 16 -0.7022 -0.0003
-15 -9 17 -0.0912 0.0041
-15 -9 18 0.1434 0.0041
-15 -9 19 -0.7233 0.0084
-15 -9 20 -0.8831 -0.0003
-15 -9 21 -0.7810 -0.0179
-15 -9 22 0.5889 0.0162
-15 -9 23 1.0027 0.0179
-15 -9 24 0.9429 0.0059
-15 -9 25 1.2398 -0.0122
-15 -8 1 1.2760 -0.2675
-15 -8 2 1.1450 -0.1384
-15 -8 3 0.3359 0.0356
-15 -8 4 -0.5640 0.0974
-15 -8 5 -1.7696 0.0706
-15 -8 6 0.0652 -0.0042
-15 -8 7 0.0766 -0.0676
-15 -8 8 0.4261 -0.0302
-15 -8 9 1.4085 0.0169
-15 -8 10 0.6913 0.0302
-15 -8 11 -0.1148 0.0264
-15 -8 12 0.0901 -0.0100
-15 -8 13 -0.5094 -0.0430
-15 -8 14 -0.6305 -0.0130
-15 -8 15 -0.9278 0.0276
-15 -8 16 -2.1234 0.0044
-15 -8 17 -0.3674 -0.0032
-15 -8 18 -1.2884 0.0067
-15 -8 19 -1.1827 0.0044
-15 -8 20 0.0503 -0.0129
-15 -8 21 1.0241 0.0001
-15 -8 22 1.3709 0.0076
-15 -8 23 0.2220 -0.0031
-15 -8 24 -0.9410 0.0294
-15 -8 25 -1.8329 0.0122
-15 -8 26 -1.0670 -0.0141
-15 -7 1 -1.3949 0.3638
-15 -7 2 -2.1660 0.1565
-15 -7 3 -1.0081 0.0323
-15 -7 4 -0.6365 -0.0495
-15 -7 5 0.3985 -0.0549
-15 -7 6 0.9858 -0.0192
-15 -7 7 -0.8905 0.0500
-15 -7 8 -0.5047 0.0426
-15 -7 9 -0.2528 -0.0078
-15 -7 10 0.2769 -0.0234
-15 -7 11 0.5118 -0.0055
-15 -7 12 -0.4617 0.0036
-15 -7 13 -0.9863 0.0118
-15 -7 14 0.1185 0.0011
-15 -7 15 -1.2157 -0.0282
-15 -7 16 -0.8220 0.0003
-15 -7 17 0.7129 0.0317
-15 -7 18 -0.0169 0.0032
-15 -7 19 1.6892 -0.0126
-15 -7 20 1.5961 -0.0024
-15 -7 21 0.7679 0.0072
-15 -7 22 0.1500 -0.0102
-15 -7 23 0.3834 0.0048
-15 -7 24 0.8629 0.0010
-15 -7 25 0.9890 -0.0379
-15 -7 26 1.1717 -0.0068
-15 -6 1 -1.7474 -0.4431
-15 -6 2 -0.3325 -0.0187
-15 -6 3 1.3796 0.0488
-15 -6 4 0.6786 0.0194
-15 -6 5 0.2992 0.0241
-15 -6 6 -0.5098 0.0028
-15 -6 7 -0.3762 -0.0422
-15 -6 8 0.8800 -0.0236
-15 -6 9 0.4248 0.0444
-15 -6 10 0.4150 0.0209
-15 -6 11 -0.2970 -0.0163
-15 -6 12 0.0536 -0.0315
-15 -6 13 1.2036 -0.0119
-15 -6 14 1.2095 0.0001
-15 -6 15 0.6033 0.0253
-15 -6 16 3.0097 0.0189
-15 -6 17 1.4725 -0.0248
-15 -6 18 -0.6157 -0.0142
-15 -6 19 -0.2812 0.0093
-15 -6 20 -0.8319 -0.0036
-15 -6 21 -0.4472 -0.0067
-15 -6 22 -0.2408 0.0094
-15 -6 23 1.0404 0.0108
-15 -6 24 2.1298 -0.0238
-15 -6 25 1.8879 -0.0205
-15 -6 26 0.6248 0.0000
-15 -5 1 0.4481 0.4427
-15 -5 2 -0.9430 0.1163
-15 -5 3 -1.6362 -0.1125
-15 -5 4 -0.5305 -0.0388
-15 -5 5 1.2463 -0.0602
-15 -5 6 0.9090 -0.0154
-15 -5 7 0.7565 0.0718
-15 -5 8 0.1748 0.0595
-15 -5 9 -0.7259 -0.0621
-15 -5 10 -0.3392 -0.0522
-15 -5 11 0.0410 0.0353
-15 -5 12 0.6882 0.0145
-15 -5 13 -0.3741 -0.0064
-15 -5 14 -1.2508 0.0015
-15 -5 15 0.0993 0.0114
-15 -5 16 1.5747 -0.0080
-15 -5 17 0.0642 0.0134
-15 -5 18 1.5046 0.0077
-15 -5 19 1.6678 -0.0252
-15 -5 20 0.3697 -0.0046
-15 -5 21 -0.1779 0.0235
-15 -5 22 -0.4817 -0.0004
-15 -5 23 -0.7590 -0.0192
-15 -5 24 -1.9938 0.0010
-15 -5 25 -1.9879 0.0169
-15 -5 26 -0.5615 0.0181
-15 -4 1 0.4222 -0.2115
-15 -4 2 2.6892 -0.1031
-15 -4 3 0.5628 0.0557
-15 -4 4 -1.0369 0.0253
-15 -4 5 -0.1639 -0.0050
-15 -4 6 -0.3181 0.0279
-15 -4 7 0.0282 -0.0458
-15 -4 8 -0.0113 -0.0382
-15 -4 9 0.0426 0.0444
-15 -4 10 -0.5655 0.0631
-15 -4 11 -1.4355 -0.0519
-15 -4 12 -1.3599 -0.0312
-15 -4 13 -1.0872 0.0508
-15 -4 14 -0.3519 0.0257
-15 -4 15 0.2976 -0.0070
-15 -4 16 -0.3587 0.0006
-15 -4 17 -0.9342 -0.0084
-15 -4 18 0.6989 -0.0301
-15 -4 19 0.5491 0.0204
-15 -4 20 0.7650 0.0260
-15 -4 21 0.7014 -0.0131
-15 -4 22 0.4552 -0.0075
-15 -4 23 -0.2016 0.0236
-15 -4 24 -0.1784 -0.0044
-15 -4 25 0.9388 -0.0171
-15 -4 26 1.0036 0.0180
-15 -4 27 0.0106 0.0115
-15 -3 1 -0.2513 0.2686
-15 -3 2 -0.4818 -0.0263
-15 -3 3 -0.0884 -0.1159
-15 -3 4 1.2410 -0.0720
-15 -3 5 -0.2496 0.0371
-15 -3 6 -1.4175 0.0354
-15 -3 7 -0.2217 0.0311
-15 -3 8 -0.8408 0.0186
-15 -3 9 -0.6866 -0.0381
-15 -3 10 -0.4390 -0.0277
-15 -3 11 0.1451 0.0339
-15 -3 12 0.5077 0.0564
-15 -3 13 0.4509 -0.0295
-15 -3 14 0.0491 -0.0151
-15 -3 15 -0.5473 0.0197
-15 -3 16 -1.9874 -0.0122
-15 -3 17 -1.8210 -0.0285
-15 -3 18 -0.8541 0.0085
-15 -3 19 -1.3470 -0.0009
-15 -3 20 -0.8770 -0.0194
-15 -3 21 -0.4992 0.0244
-15 -3 22 -0.2450 0.0164
-15 -3 23 -0.0234 -0.0241
-15 -3 24 0.1847 -0.0116
-15 -3 25 -0.6058 0.0488
-15 -3 26 -1.6272 0.0323
-15 -3 27 -1.1218 0.0150
-15 -2 1 1.1866 -0.2619
-15 -2 2 0.1796 -0.1044
-15 -2 3 0.4676 0.1369
-15 -2 4 1.6541 0.0723
-15 -2 5 1.2097 -0.0075
-15 -2 6 1.8069 -0.0192
-15 -2 7 1.7493 -0.0081
-15 -2 8 1.4609 -0.0129
-15 -2 9 1.8017 0.0372
-15 -2 10 0.6302 0.0330
-15 -2 11 0.7978 -0.0137
-15 -2 12 0.4684 -0.0183
-15 -2 13 0.0077 0.0174
-15 -2 14 0.2457 0.0160
-15 -2 15 0.5814 -0.0487
-15 -2 16 -0.2005 -0.0226
-15 -2 17 0.2446 0.0170
-15 -2 18 0.1133 0.0106
-15 -2 19 -0.3013 0.0006
-15 -2 20 -0.0796 0.0154
-15 -2 21 -0.1756 -0.0229
-15 -2 22 0.2331 -0.0222
-15 -2 23 0.7516 0.0335
-15 -2 24 0.5011 0.0343
-15 -2 25 0.6089 -0.0032
-15 -2 26 0.8738 -0.0235
-15 -2 27 1.1922 -0.0097
-15 -1 1 -0.4502 0.0414
-15 -1 2 -0.6949 -0.0122
-15 -1 3 -0.5483 -0.0888
-15 -1 4 -1.0456 -0.0268
-15 -1 5 -1.9293 0.0883
-15 -1 6 -1.2176 0.0316
-15 -1 7 -1.1444 -0.0201
-15 -1 8 -0.7362 0.0077
-15 -1 9 -0.7004 -0.0043
-15 -1 10 -0.0753 -0.0321
-15 -1 11 0.9553 0.0238
-15 -1 12 0.4169 0.0313
-15 -1 13 0.2852 -0.0160
-15 -1 14 0.3560 -0.0354
-15 -1 15 0.2399 0.0079
-15 -1 16 0.3141 0.0204
-15 -1 17 1.1208 -0.0171
-15 -1 18 0.3781 -0.0052
-15 -1 19 0.0352 0.0158
-15 -1 20 -0.2075 0.0053
-15 -1 21 -0.5223 0.0102
-15 -1 22 -0.2907 0.0287
-15 -1 23 -0.2940 -0.0149
-15 -1 24 -0.5221 -0.0085
-15 -1 25 -0.2330 0.0254
-15 -1 26 -0.8369 0.0168
-15 -1 27 -0.6746 -0.0066
-15 0 1 0.7474 -0.1477
-15 0 2 -0.3240 0.1021
-15 0 3 0.0585 0.1356
-15 0 4 -0.6501 0.0344
-15 0 5 -0.5936 -0.0580
-15 0 6 0.0852 -0.0591
-15 0 7 -0.0240 0.0123
-15 0 8 0.1127 0.0163
-15 0 9 -0.4981 -0.0046
-15 0 10 -1.2699 0.0133
-15 0 11 -2.0670 -0.0022
-15 0 12 -1.6790 -0.0265
-15 0 13 -0.4415 0.0111
-15 0 14 0.6982 0.0209
-15 0 15 0.7255 -0.0117
-15 0 16 0.4165 -0.0171
-15 0 17 0.2814 0.0266
-15 0 18 -0.4031 0.0254
-15 0 19 -0.2384 -0.0138
-15 0 20 0.2393 -0.0160
-15 0 21 1.2153 0.0104
-15 0 22 1.1555 0.0015
-15 0 23 -0.5764 0.0192
-15 0 24 -1.2116 0.0376
-15 0 25 -0.5608 -0.0041
-15 0 26 0.1230 -0.0026
-15 0 27 0.9919 0.0109
-15 1 1 0.0129 -0.0046
-15 1 2 0.0953 0.0465
-15 1 3 0.7980 -0.0639
-15 1 4 -0.3937 0.0109
-15 1 5 0.8894 0.0263
-15 1 6 0.9864 -0.0041
-15 1 7 -0.0048 -0.0071
-15 1 8 -0.4032 -0.0233
-15 1 9 0.2205 -0.0208
-15 1 10 1.5648 0.0114
-15 1 11 1.9549 0.0236
-15 1 12 0.7129 0.0032
-15 1 13 -0.0089 -0.0227
-15 1 14 -0.2547 -0.0223
-15 1 15 -1.5033 0.0180
-15 1 16 -0.7476 0.0378
-15 1 17 0.3026 0.0035
-15 1 18 0.2109 -0.0149
-15 1 19 0.1400 0.0065
-15 1 20 -0.0666 0.0133
-15 1 21 -0.5189 0.0010
-15 1 22 -1.1134 -0.0045
-15 1 23 -0.5137 0.0102
-15 1 24 1.6978 -0.0115
-15 1 25 1.5675 0.0088
-15 1 26 0.5125 0.0098
-15 2 1 -1.1675 0.2309
-15 2 2 0.3360 0.1174
-15 2 3 -0.0916 0.0062
-15 2 4 -0.3067 -0.0392
-15 2 5 -0.5815 -0.0922
-15 2 6 -1.8272 -0.0139
-15 2 7 -1.1241 0.0235
-15 2 8 -0.5460 0.0159
-15 2 9 -0.4275 0.0220
-15 2 10 -0.4769 0.0029
-15 2 11 -0.8903 -0.0436
-15 2 12 -1.0931 -0.0255
-15 2 13 -0.2804 0.0150
-15 2 14 -1.4350 0.0089
-15 2 15 -1.4377 0.0058
-15 2 16 0.0921 0.0018
-15 2 17 -0.4200 -0.0012
-15 2 18 -0.2356 0.0146
-15 2 19 0.4130 0.0055
-15 2 20 0.5203 0.0006
-15 2 21 0.3756 0.0028
-15 2 22 0.2198 0.0076
-15 2 23 0.4145 0.0021
-15 2 24 -0.0858 -0.0147
-15 2 25 -1.9599 -0.0362
-15 2 26 -1.1824 -0.0932
-15 3 1 -0.8173 -0.0736
-15 3 2 -0.4813 -0.1987
-15 3 3 -0.7506 -0.1004
-15 3 4 0.9840 0.0008
-15 3 5 0.9975 0.0557
-15 3 6 1.0255 0.0492
-15 3 7 0.6506 -0.0098
-15 3 8 0.0448 -0.0222
-15 3 9 -0.2251 -0.0137
-15 3 10 0.1656 0.0057
-15 3 11 0.7838 0.0070
-15 3 12 1.2662 0.0056
-15 3 13 0.6380 -0.0218
-15 3 14 -0.3445 -0.0056
-15 3 15 1.5431 0.0200
-15 3 16 1.3287 0.0013
-15 3 17 0.0717 0.0035
-15 3 18 -0.0416 0.0061
-15 3 19 -0.3562 -0.0047
-15 3 20 -0.1502 0.0099
-15 3 21 -0.0450 0.0009
-15 3 22 0.1040 -0.0156
-15 3 23 0.3238 -0.0226
-15 3 24 -0.4951 -0.0085
-15 3 25 -0.4304 -0.0128
-15 3 26 0.8624 -0.0013
-15 4 1 1.1909 0.0428
-15 4 2 0.8816 0.0383
-15 4 3 0.1029 0.0761
-15 4 4 0.4589 -0.0221
-15 4 5 -0.0183 -0.0300
-15 4 6 -0.4568 0.0025
-15 4 7 -1.4835 0.0292
-15 4 8 -0.7403 0.0227
-15 4 9 -0.1260 0.0264
-15 4 10 -0.0844 -0.0151
-15 4 11 -1.4847 -0.0486
-15 4 12 -0.7585 0.0002
-15 4 13 0.2752 0.0287
-15 4 14 0.8709 0.0295
-15 4 15 0.3901 -0.0045
-15 4 16 -1.0810 -0.0074
-15 4 17 0.0835 0.0009
-15 4 18 0.3847 0.0022
-15 4 19 0.2332 0.0120
-15 4 20 0.2042 0.0051
-15 4 21 -0.2571 -0.0160
-15 4 22 -0.3069 0.0035
-15 4 23 0.1326 0.0064
-15 4 24 0.4305 -0.0317
-15 4 25 1.3427 -0.0563
-15 4 26 0.7563 -0.0160
-15 5 1 -0.4402 -0.0068
-15 5 2 -1.1783 -0.0771
-15 5 3 0.0102 -0.0378
-15 5 4 -0.7635 0.0483
-15 5 5 -1.1377 0.0850
-15 5 6 0.1207 0.0124
-15 5 7 1.3118 -0.0303
-15 5 8 0.9315 -0.0259
-15 5 9 -0.3638 -0.0102
-15 5 10 -0.6125 -0.0238
-15 5 11 -0.5687 0.0416
-15 5 12 0.7627 0.0324
-15 5 13 0.1184 -0.0267
-15 5 14 0.7801 -0.0133
-15 5 15 0.5433 0.0079
-15 5 16 0.0909 0.0066
-15 5 17 -0.1086 0.0002
-15 5 18 -0.5145 0.0123
-15 5 19 0.5075 -0.0057
-15 5 20 -0.0456 0.0017
-15 5 21 -0.9047 0.0209
-15 5 22 -1.1459 0.0175
-15 5 23 -0.9784 -0.0262
-15 5 24 -0.5976 -0.0241
-15 5 25 0.0444 0.0311
-15 6 1 -0.1910 -0.1120
-15 6 2 1.4036 0.0981
-15 6 3 1.0401 0.0823
-15 6 4 -0.4002 -0.0280
-15 6 5 0.1675 -0.0597
-15 6 6 0.1501 -0.0148
-15 6 7 0.2746 0.0119
-15 6 8 0.0631 0.0197
-15 6 9 0.1449 0.0058
-15 6 10 -0.6168 -0.0156
-15 6 11 -0.3270 -0.0114
-15 6 12 -0.0839 -0.0285
-15 6 13 -0.8527 0.0280
-15 6 14 0.2737 0.0193
-15 6 15 0.0856 -0.0244
-15 6 16 0.3511 -0.0244
-15 6 17 -0.9378 0.0036
-15 6 18 -1.7459 -0.0024
-15 6 19 -1.4968 0.0029
-15 6 20 -1.1473 0.0241
-15 6 21 0.2328 -0.0113
-15 6 22 0.8729 -0.0070
-15 6 23 0.4163 0.0101
-15 6 24 -0.5358 0.0428
-15 6 25 -0.8079 0.0323
-15 7 1 0.0826 -0.0215
-15 7 2 -1.1557 -0.0011
-15 7 3 -2.6071 -0.0373
-15 7 4 -1.3326 0.0529
-15 7 5 0.0020 0.0565
-15 7 6 -0.0253 -0.0090
-15 7 7 0.5019 -0.0271
-15 7 8 0.4045 -0.0081
-15 7 9 1.0081 -0.0270
-15 7 10 1.0157 0.0067
-15 7 11 1.3738 0.0374
-15 7 12 -0.1888 0.0081
-15 7 13 -0.5183 -0.0269
-15 7 14 -0.7228 -0.0446
-15 7 15 -1.3821 0.0080
-15 7 16 0.0631 0.0073
-15 7 17 1.5471 0.0013
-15 7 18 3.3745 -0.0180
-15 7 19 2.1290 -0.0067
-15 7 20 0.2903 -0.0128
-15 7 21 0.1072 0.0082
-15 7 22 0.5961 0.0162
-15 7 23 0.4818 -0.0389
-15 7 24 -0.0256 -0.0341
-15 8 1 1.1828 0.0892
-15 8 2 0.0358 0.0444
-15 8 3 0.4780 0.0221
-15 8 4 1.4719 -0.0261
-15 8 5 0.8904 -0.0533
-15 8 6 0.7593 0.0003
-15 8 7 0.6371 0.0326
-15 8 8 0.1662 0.0093
-15 8 9 0.4247 -0.0028
-15 8 10 -0.4768 0.0075
-15 8 11 -0.9279 -0.0299
-15 8 12 -1.1567 -0.0185
-15 8 13 0.1979 0.0194
-15 8 14 -0.1305 0.0259
-15 8 15 -0.0370 -0.0069
-15 8 16 -0.1838 -0.0194
-15 8 17 -0.9559 0.0122
-15 8 18 -1.3847 -0.0151
-15 8 19 -1.4838 0.0035
-15 8 20 0.2702 -0.0066
-15 8 21 0.5484 -0.0140
-15 8 22 -0.4569 -0.0271
-15 8 23 -0.7472 0.0416
-15 8 24 0.4991 0.0903
-15 9 1 0.5035 0.0976
-15 9 2 1.9015 0.0241
-15 9 3 3.2542 -0.0148
-15 9 4 1.8552 0.0235
-15 9 5 -0.2485 0.0388
-15 9 6 -1.4169 0.0059
-15 9 7 -3.1389 -0.0269
-15 9 8 -2.7322 -0.0249
-15 9 9 -1.1311 -0.0042
-15 9 10 0.0738 0.0169
-15 9 11 1.8622 0.0232
-15 9 12 1.9939 0.0160
-15 9 13 1.0989 -0.0199
-15 9 14 -0.0788 -0.0096
-15 9 15 0.4205 0.0092
-15 9 16 0.3736 0.0340
-15 9 17 0.2024 0.0079
-15 9 18 -0.6877 -0.0122
-15 9 19 -1.0077 0.0116
-15 9 20 -0.6924 -0.0258
-15 9 21 -0.6449 -0.0151
-15 9 22 -0.1179 -0.0236
-15 9 23 0.1123 -0.0409
-15 10 1 -1.4893 -0.0531
-15 10 2 -2.1431 -0.0646
-15 10 3 -2.2187 0.0122
-15 10 4 -1.7959 0.0023
-15 10 5 0.1310 -0.0339
-15 10 6 1.5576 -0.0046
-15 10 7 1.5513 0.0092
-15 10 8 2.7101 0.0120
-15 10 9 1.2924 0.0150
-15 10 10 0.2472 0.0086
-15 10 11 0.0570 -0.0161
-15 10 12 -1.0408 -0.0077
-15 10 13 -0.9164 0.0239
-15 10 14 -0.6297 0.0287
-15 10 15 -0.3305 -0.0116
-15 10 16 -0.5551 -0.0058
-15 10 17 -0.7779 -0.0159
-15 10 18 -0.0657 0.0221
-15 10 19 1.9109 0.0255
-15 10 20 2.0439 -0.0244
-15 10 21 1.3355 -0.0333
-15 10 22 0.8027 -0.0339
-15 11 1 -0.0944 0.0859
-15 11 2 0.5426 0.0418
-15 11 3 0.0680 0.0068
-15 11 4 0.0159 -0.0229
-15 11 5 -0.3248 -0.0036
-15 11 6 -1.4295 -0.0055
-15 11 7 -0.5795 -0.0101
-15 11 8 1.0512 0.0081
-15 11 9 -0.4953 0.0059
-15 11 10 0.0924 0.0106
-15 11 11 -0.8218 0.0120
-15 11 12 -1.2715 0.0095
-15 11 13 -0.0571 -0.0124
-15 11 14 0.2015 -0.0244
-15 11 15 0.6049 0.0076
-15 11 16 0.4252 0.0380
-15 11 17 0.6517 -0.0066
-15 11 18 1.1911 -0.0040
-15 11 19 -0.4326 -0.0419
-15 11 20 -2.0373 -0.0194
-15 11 21 -0.9326 0.0398
-15 12 1 1.3284 -0.1982
-15 12 2 0.5187 -0.1015
-15 12 3 -0.2609 0.0021
-15 12 4 0.1440 0.0124
-15 12 5 -0.3127 0.0046
-15 12 6 -0.5514 -0.0026
-15 12 7 0.8330 0.0167
-15 12 8 -0.0738 0.0064
-15 12 9 -1.0491 0.0081
-15 12 10 0.5115 -0.0095
-15 12 11 -0.2101 -0.0404
-15 12 12 1.3288 -0.0083
-15 12 13 1.3552 0.0311
-15 12 14 0.6381 0.0261
-15 12 15 0.4697 0.0157
-15 12 16 -0.8031 -0.0182
-15 12 17 -0.9851 -0.0328
-15 12 18 -0.5571 -0.0063
-15 12 19 -0.2298 -0.0449
-15 12 20 1.0323 -0.0089
-15 13 1 -0.3336 0.1290
-15 13 2 -0.3077 0.0970
-15 13 3 0.3700 -0.0087
-15 13 4 -0.4396 -0.0343
-15 13 5 -0.4825 0.0010
-15 13 6 0.0307 0.0122
-15 13 7 -0.3861 0.0010
-15 13 8 -3.0233 -0.0260
-15 13 9 -2.4506 -0.0171
-15 13 10 -1.3362 -0.0206
-15 13 11 -0.7366 0.0205
-15 13 12 1.1654 0.0289
-15 13 13 0.4143 -0.0276
-15 13 14 1.0473 -0.0277
-15 13 15 0.9130 0.0190
-15 13 16 1.1375 0.0001
-15 13 17 2.3281 0.0342
-15 13 18 1.5404 0.0532
-15 14 1 -1.4862 -0.1918
-15 14 2 -0.2733 -0.0807
-15 14 3 -0.0983 -0.0193
-15 14 4 -0.0100 0.0167
-15 14 5 0.7405 0.0060
-15 14 6 0.6391 0.0026
-15 14 7 0.3711 -0.0152
-15 14 8 -1.1009 -0.0110
-15 14 9 -0.2543 0.0065
-15 14 10 -0.2829 -0.0145
-15 14 11 0.4439 -0.0017
-15 14 12 0.5466 -0.0028
-15 14 13 0.1479 0.0035
-15 14 14 0.6484 0.0133
-15 14 15 0.0053 -0.0342
-15 14 16 0.5773 -0.0651
-15 14 17 0.3275 -0.0299
-15 15 1 -2.1924 0.2536
-15 15 2 -1.8020 0.1123
-15 15 3 -0.9055 -0.0353
-15 15 4 0.0610 -0.0638
-15 15 5 -0.9306 -0.0292
-15 15 6 0.0140 -0.0005
-15 15 7 1.7923 -0.0048
-15 15 8 3.7581 0.0278
-15 15 9 7.2073 0.0064
-15 15 10 5.6549 -0.0116
-15 15 11 2.3187 0.0137
-15 15 12 -0.7638 -0.0170
-15 15 13 -1.3812 -0.0251
-15 15 14 -1.3674 -0.0049
-15 15 15 -1.0296 -0.0179
-15 16 1 4.5448 -0.1205
-15 16 2 1.5709 -0.1159
-15 16 3 0.2000 -0.0020
-15 16 4 -0.0915 0.0236
-15 16 5 0.4976 -0.0148
-15 16 6 0.4693 -0.0514
-15 16 7 -2.7086 -0.0228
-15 16 8 -2.3266 0.0091
-15 16 9 -1.8598 -0.0172
-15 16 10 -4.0095 0.0377
-15 16 11 -2.1815 0.0542
-15 16 12 -0.1603 0.0077
-15 17 4 -1.0746 0.0764
-15 17 5 -0.6259 0.0769
-14 -29 1 0.0343 0.0010
-14 -29 2 0.2044 0.0220
-14 -29 3 0.7496 -0.0257
-14 -29 4 0.2395 -0.0085
-14 -28 1 -1.2162 -0.0061
-14 -28 2 -0.7451 -0.0419
-14 -28 3 0.1001 -0.0206
-14 -28 4 0.0802 0.0207
-14 -28 5 0.4296 0.0071
-14 -28 6 -0.0242 0.0352
-14 -28 7 -0.5119 0.0239
-14 -27 1 -0.1593 -0.0036
-14 -27 2 -0.3485 0.0009
-14 -27 3 -0.5033 0.0261
-14 -27 4 -0.8860 -0.0035
-14 -27 5 -0.3378 -0.0004
-14 -27 6 -0.7997 0.0055
-14 -27 7 -1.0390 -0.0245
-14 -27 8 -1.4728 0.0096
-14 -27 9 -1.3388 0.0298
-14 -26 1 1.2949 -0.0330
-14 -26 2 1.0849 -0.0191
-14 -26 3 0.7846 -0.0170
-14 -26 4 0.0482 0.0062
-14 -26 5 0.4269 0.0224
-14 -26 6 0.4225 -0.0021
-14 -26 7 1.1882 -0.0113
-14 -26 8 0.5062 -0.0152
-14 -26 9 0.4861 -0.0204
-14 -26 10 0.8019 0.0129
-14 -26 11 0.6506 -0.0005
-14 -25 1 -1.1632 0.0726
-14 -25 2 0.1197 0.0692
-14 -25 3 -0.2297 0.0528
-14 -25 4 -0.1222 0.0065
-14 -25 5 0.4771 -0.0375
-14 -25 6 0.2029 -0.0232
-14 -25 7 0.3031 0.0066
-14 -25 8 -0.0195 0.0170
-14 -25 9 0.4935 0.0043
-14 -25 10 -0.8615 -0.0218
-14 -25 11 -1.3841 -0.0154
-14 -25 12 -0.2090 0.0371
-14 -25 13 1.2089 0.0561
-14 -24 1 2.0483 -0.0380
-14 -24 2 0.5332 -0.0319
-14 -24 3 -1.4319 -0.0199
-14 -24 4 -0.4380 0.0086
-14 -24 5 -0.9290 0.0373
-14 -24 6 -0.8975 0.0064
-14 -24 7 -0.1887 -0.0278
-14 -24 8 0.4418 -0.0088
-14 -24 9 0.7970 0.0100
-14 -24 10 0.2933 0.0218
-14 -24 11 0.5129 0.0126
-14 -24 12 0.1488 -0.0152
-14 -24 13 0.2590 -0.0279
-14 -24 14 0.1946 -0.0119
-14 -23 1 -0.9739 0.0803
-14 -23 2 -0.4785 0.0488
-14 -23 3 0.5902 0.0320
-14 -23 4 1.0921 -0.0182
-14 -23 5 0.3424 -0.0432
-14 -23 6 1.5469 -0.0222
-14 -23 7 1.2832 0.0331
-14 -23 8 0.9397 0.0327
-14 -23 9 0.7275 0.0094
-14 -23 10 1.0293 0.0019
-14 -23 11 0.4869 -0.0143
-14 -23 12 -0.1854 -0.0087
-14 -23 13 -1.1567 -0.0028
-14 -23 14 -2.7552 0.0011
-14 -23 15 -2.4685 -0.0009
-14 -23 16 -1.1116 -0.0307
-14 -22 1 0.4607 -0.1121
-14 -22 2 0.8896 -0.0511
-14 -22 3 0.9336 -0.0466
-14 -22 4 0.4578 -0.0163
-14 -22 5 0.1857 0.0342
-14 -22 6 -0.2919 0.0306
-14 -22 7 -1.1544 0.0024
-14 -22 8 -0.0544 -0.0197
-14 -22 9 0.1051 0.0034
-14 -22 10 -0.6316 0.0105
-14 -22 11 -1.3832 0.0089
-14 -22 12 -0.2907 0.0020
-14 -22 13 -0.6384 -0.0115
-14 -22 14 1.2021 0.0061
-14 -22 15 4.2980 0.0031
-14 -22 16 4.2183 -0.0062
-14 -22 17 1.6208 0.0010
-14 -21 1 -0.5244 0.1151
-14 -21 2 -0.2862 0.0420
-14 -21 3 -0.1981 -0.0086
-14 -21 4 0.4472 -0.0151
-14 -21 5 0.4910 -0.0455
-14 -21 6 -0.4731 -0.0270
-14 -21 7 -1.0015 0.0252
-14 -21 8 -1.2316 0.0354
-14 -21 9 -1.6171 0.0039
-14 -21 10 -0.8128 -0.0365
-14 -21 11 1.0133 -0.0249
-14 -21 12 2.0836 -0.0002
-14 -21 13 1.2519 0.0253
-14 -21 14 1.4725 0.0203
-14 -21 15 -2.3902 -0.0163
-14 -21 16 -5.5354 -0.0228
-14 -21 17 -4.1472 -0.0308
-14 -21 18 -0.5157 -0.0258
-14 -20 1 -0.3600 -0.1222
-14 -20 2 -0.1742 -0.0955
-14 -20 3 -0.1641 -0.0307
-14 -20 4 -0.0742 0.0109
-14 -20 5 -0.4914 0.0313
-14 -20 6 0.3600 0.0291
-14 -20 7 0.7583 -0.0211
-14 -20 8 -0.1944 -0.0430
-14 -20 9 -0.3575 -0.0264
-14 -20 10 -0.0391 0.0056
-14 -20 11 -0.0084 0.0242
-14 -20 12 -1.2074 0.0102
-14 -20 13 -1.2918 -0.0015
-14 -20 14 -0.9658 -0.0168
-14 -20 15 -1.4115 -0.0144
-14 -20 16 1.6288 -0.0009
-14 -20 17 2.6298 0.0019
-14 -20 18 1.5216 0.0007
-14 -20 19 -0.4232 -0.0295
-14 -19 1 1.6401 0.0387
-14 -19 2 -0.3962 0.0443
-14 -19 3 -0.5137 0.0232
-14 -19 4 -0.2410 -0.0032
-14 -19 5 -0.4790 -0.0035
-14 -19 6 0.3420 -0.0036
-14 -19 7 0.6716 0.0024
-14 -19 8 1.0636 0.0080
-14 -19 9 0.3051 -0.0050
-14 -19 10 -0.9833 -0.0081
-14 -19 11 -0.4329 -0.0071
-14 -19 12 -0.7150 0.0111
-14 -19 13 -0.7967 0.0222
-14 -19 14 -0.9762 0.0033
-14 -19 15 0.4414 -0.0135
-14 -19 16 1.3372 -0.0156
-14 -19 17 -0.1330 0.0001
-14 -19 18 -0.8609 0.0212
-14 -19 19 -2.3637 0.0370
-14 -19 20 -1.7241 0.0292
-14 -18 1 0.4862 0.0194
-14 -18 2 -0.3014 0.0124
-14 -18 3 0.4070 0.0076
-14 -18 4 -0.6098 0.0561
-14 -18 5 0.1667 0.0451
-14 -18 6 0.1735 0.0048
-14 -18 7 -0.7556 -0.0166
-14 -18 8 0.8097 -0.0249
-14 -18 9 2.1638 -0.0084
-14 -18 10 2.6998 0.0228
-14 -18 11 1.7598 0.0301
-14 -18 12 0.1816 0.0060
-14 -18 13 0.9836 -0.0289
-14 -18 14 0.5380 -0.0204
-14 -18 15 -0.2015 0.0069
-14 -18 16 -1.2657 0.0168
-14 -18 17 -0.6406 0.0083
-14 -18 18 0.4616 0.0007
-14 -18 19 1.8932 0.0058
-14 -18 20 3.5427 0.0122
-14 -18 21 1.7887 0.0371
-14 -17 1 -3.5894 -0.0243
-14 -17 2 -1.7328 -0.0250
-14 -17 3 0.0930 0.0497
-14 -17 4 -0.5032 0.0024
-14 -17 5 -0.2129 -0.0450
-14 -17 6 -0.7173 -0.0039
-14 -17 7 0.4856 0.0129
-14 -17 8 0.4246 0.0046
-14 -17 9 -1.2921 0.0159
-14 -17 10 -0.8669 0.0106
-14 -17 11 -0.6818 -0.0143
-14 -17 12 -0.4512 -0.0128
-14 -17 13 0.2310 0.0075
-14 -17 14 0.4029 0.0000
-14 -17 15 1.4558 -0.0158
-14 -17 16 1.3063 0.0088
-14 -17 17 1.0654 0.0227
-14 -17 18 0.2208 0.0089
-14 -17 19 0.8403 -0.0160
-14 -17 20 0.6377 -0.0246
-14 -17 21 -0.4159 -0.0120
-14 -17 22 -0.3179 -0.0102
-14 -16 1 0.0924 -0.0560
-14 -16 2 0.6588 0.0497
-14 -16 3 -0.3402 -0.0163
-14 -16 4 -0.8326 -0.0271
-14 -16 5 -0.1679 0.0371
-14 -16 6 -0.1730 -0.0073
-14 -16 7 0.0794 -0.0433
-14 -16 8 -1.9870 0.0049
-14 -16 9 -2.1955 0.0311
-14 -16 10 -0.7859 0.0072
-14 -16 11 -0.8822 0.0067
-14 -16 12 -0.7281 -0.0028
-14 -16 13 -0.4374 -0.0348
-14 -16 14 -0.2451 -0.0177
-14 -16 15 -0.5752 0.0389
-14 -16 16 -1.1632 0.0336
-14 -16 17 -1.0065 -0.0046
-14 -16 18 -1.1795 -0.0001
-14 -16 19 -0.9985 -0.0057
-14 -16 20 -1.8718 -0.0174
-14 -16 21 -1.1951 -0.0128
-14 -16 22 0.3221 -0.0047
-14 -16 23 0.8276 -0.0216
-14 -15 1 1.1092 0.0695
-14 -15 2 0.9824 -0.0141
-14 -15 3 -0.2777 -0.0033
-14 -15 4 0.3126 0.0080
-14 -15 5 0.6343 -0.0699
-14 -15 6 -0.3431 -0.0301
-14 -15 7 -1.1083 0.0688
-14 -15 8 -0.9212 0.0401
-14 -15 9 0.8740 -0.0154
-14 -15 10 0.4682 -0.0210
-14 -15 11 -0.3530 -0.0201
-14 -15 12 0.5037 -0.0258
-14 -15 13 1.0337 0.0198
-14 -15 14 0.5393 0.0386
-14 -15 15 0.5738 -0.0047
-14 -15 16 0.9429 -0.0225
-14 -15 17 0.5755 0.0115
-14 -15 18 0.7802 0.0049
-14 -15 19 0.6607 -0.0096
-14 -15 20 -0.8104 0.0165
-14 -15 21 -0.5252 0.0100
-14 -15 22 0.1309 -0.0136
-14 -15 23 -0.4077 -0.0077
-14 -14 1 0.7191 0.0720
-14 -14 2 0.3923 0.0508
-14 -14 3 0.1525 -0.0308
-14 -14 4 0.9500 -0.0570
-14 -14 5 0.5388 0.0183
-14 -14 6 -0.0053 0.0460
-14 -14 7 -0.1150 -0.0466
-14 -14 8 0.3330 -0.0255
-14 -14 9 0.5928 0.0354
-14 -14 10 -0.4730 0.0059
-14 -14 11 -0.5231 -0.0200
-14 -14 12 0.8330 -0.0026
-14 -14 13 1.0983 0.0008
-14 -14 14 -0.3531 -0.0124
-14 -14 15 -0.8939 0.0206
-14 -14 16 -1.2337 0.0230
-14 -14 17 -0.6383 -0.0241
-14 -14 18 -0.0842 -0.0351
-14 -14 19 -0.5133 0.0094
-14 -14 20 0.5183 0.0111
-14 -14 21 1.0956 0.0004
-14 -14 22 -1.1550 0.0112
-14 -14 23 -2.0153 -0.0002
-14 -14 24 -0.0662 -0.0142
-14 -13 1 0.6972 -0.0070
-14 -13 2 -0.7494 -0.0918
-14 -13 3 -0.3015 -0.0042
-14 -13 4 0.1084 0.0333
-14 -13 5 -0.3775 -0.0047
-14 -13 6 0.6082 -0.0253
-14 -13 7 1.3124 0.0401
-14 -13 8 0.8673 0.0445
-14 -13 9 0.1661 -0.0544
-14 -13 10 -0.1240 -0.0331
-14 -13 11 0.1452 0.0236
-14 -13 12 -0.3238 0.0144
-14 -13 13 -1.8949 0.0099
-14 -13 14 -1.3078 0.0260
-14 -13 15 0.4866 -0.0048
-14 -13 16 0.4753 -0.0414
-14 -13 17 0.7486 -0.0067
-14 -13 18 -0.2761 0.0145
-14 -13 19 -0.7720 -0.0063
-14 -13 20 -0.3526 -0.0041
-14 -13 21 -0.2532 0.0228
-14 -13 22 1.0174 -0.0016
-14 -13 23 2.7589 -0.0151
-14 -13 24 2.2123 0.0005
-14 -13 25 0.3389 0.0129
-14 -12 1 -1.0939 -0.0166
-14 -12 2 -0.3153 0.0482
-14 -12 3 1.6538 0.0404
-14 -12 4 0.7011 -0.0229
-14 -12 5 -1.2446 0.0347
-14 -12 6 -1.5768 0.0567
-14 -12 7 -1.0541 0.0003
-14 -12 8 -0.2204 -0.0466
-14 -12 9 -0.1731 0.0139
-14 -12 10 -0.4972 0.0303
-14 -12 11 -0.0711 -0.0237
-14 -12 12 -0.5393 0.0052
-14 -12 13 -1.6056 0.0306
-14 -12 14 -0.2855 -0.0082
-14 -12 15 0.0192 -0.0234
-14 -12 16 -0.5513 0.0081
-14 -12 17 -0.2675 -0.0030
-14 -12 18 -0.2035 -0.0170
-14 -12 19 0.3685 0.0155
-14 -12 20 -0.0901 0.0142
-14 -12 21 0.5683 -0.0192
-14 -12 22 1.2731 -0.0035
-14 -12 23 0.3828 0.0357
-14 -12 24 -0.7627 0.0215
-14 -12 25 -0.4484 0.0205
-14 -11 1 -1.2956 -0.1899
-14 -11 2 2.0196 -0.0958
-14 -11 3 0.6531 -0.0413
-14 -11 4 -1.2555 0.0695
-14 -11 5 -0.0607 0.0634
-14 -11 6 1.5130 -0.0163
-14 -11 7 0.3076 -0.0131
-14 -11 8 -1.1194 0.0105
-14 -11 9 -1.3015 -0.0155
-14 -11 10 -0.4773 -0.0364
-14 -11 11 0.1637 0.0334
-14 -11 12 -0.1073 0.0356
-14 -11 13 0.5231 -0.0234
-14 -11 14 1.4135 -0.0209
-14 -11 15 -0.2823 0.0003
-14 -11 16 -0.1008 -0.0173
-14 -11 17 0.4827 -0.0092
-14 -11 18 0.0448 0.0309
-14 -11 19 0.4095 0.0083
-14 -11 20 1.1607 -0.0185
-14 -11 21 0.7825 0.0064
-14 -11 22 -0.9676 0.0109
-14 -11 23 -0.1419 -0.0127
-14 -11 24 1.1075 0.0140
-14 -11 25 0.7881 0.0352
-14 -11 26 -0.0341 -0.0084
-14 -10 1 0.3503 0.1260
-14 -10 2 -0.4765 0.1259
-14 -10 3 -3.6168 0.0017
-14 -10 4 -2.7725 -0.0226
-14 -10 5 -0.6921 -0.0473
-14 -10 6 -0.7994 0.0016
-14 -10 7 -1.8236 0.0039
-14 -10 8 0.4263 -0.0175
-14 -10 9 2.1460 -0.0107
-14 -10 10 1.4844 0.0310
-14 -10 11 -0.0117 0.0143
-14 -10 12 0.2227 -0.0280
-14 -10 13 1.6239 0.0001
-14 -10 14 0.9773 -0.0023
-14 -10 15 -0.5717 -0.0232
-14 -10 16 0.4819 -0.0056
-14 -10 17 -0.0765 0.0249
-14 -10 18 -0.3144 0.0011
-14 -10 19 0.6758 -0.0095
-14 -10 20 0.7203 0.0163
-14 -10 21 -0.1061 0.0002
-14 -10 22 0.0288 -0.0182
-14 -10 23 0.0633 0.0151
-14 -10 24 -1.2104 0.0184
-14 -10 25 -0.6013 -0.0467
-14 -10 26 0.5406 -0.0556
-14 -9 1 1.3256 -0.0372
-14 -9 2 -1.8289 -0.0364
-14 -9 3 -0.3673 0.0494
-14 -9 4 3.3555 0.0449
-14 -9 5 2.3318 -0.0062
-14 -9 6 -0.3759 -0.0219
-14 -9 7 0.0685 -0.0313
-14 -9 8 0.3699 0.0091
-14 -9 9 -2.6669 0.0218
-14 -9 10 -1.9888 0.0172
-14 -9 11 0.8960 -0.0140
-14 -9 12 1.2131 0.0030
-14 -9 13 -0.5675 -0.0077
-14 -9 14 -1.3281 -0.0237
-14 -9 15 -0.1344 0.0092
-14 -9 16 1.1424 0.0221
-14 -9 17 0.3658 0.0040
-14 -9 18 0.9381 -0.0078
-14 -9 19 0.4859 0.0067
-14 -9 20 -0.5751 -0.0112
-14 -9 21 -0.2679 -0.0116
-14 -9 22 0.2881 0.0179
-14 -9 23 -0.0975 0.0138
-14 -9 24 0.0573 -0.0226
-14 -9 25 0.0852 -0.0059
-14 -9 26 -0.9394 0.0379
-14 -8 1 -1.6117 0.2382
-14 -8 2 -0.9065 0.0895
-14 -8 3 0.5687 0.0172
-14 -8 4 -0.1182 -0.0466
-14 -8 5 -0.1087 -0.0141
-14 -8 6 1.1652 -0.0207
-14 -8 7 1.9723 0.0056
-14 -8 8 0.4931 0.0081
-14 -8 9 0.9703 -0.0009
-14 -8 10 2.6076 0.0123
-14 -8 11 0.3425 0.0029
-14 -8 12 -1.0509 -0.0156
-14 -8 13 0.1070 -0.0368
-14 -8 14 0.3705 0.0138
-14 -8 15 0.3898 0.0256
-14 -8 16 0.3843 0.0062
-14 -8 17 -0.7170 0.0010
-14 -8 18 -0.2404 0.0050
-14 -8 19 -0.2540 -0.0097
-14 -8 20 0.0746 -0.0096
-14 -8 21 -0.1106 0.0188
-14 -8 22 -0.3289 0.0062
-14 -8 23 -0.4782 -0.0144
-14 -8 24 -1.0521 -0.0175
-14 -8 25 -0.7362 -0.0051
-14 -8 26 0.6981 -0.0083
-14 -8 27 0.7198 0.0067
-14 -7 1 -0.8741 -0.0523
-14 -7 2 -0.0357 -0.0881
-14 -7 3 0.4220 0.0427
-14 -7 4 -0.5924 0.0370
-14 -7 5 -0.9651 -0.0249
-14 -7 6 -0.3457 -0.0287
-14 -7 7 0.8298 0.0132
-14 -7 8 0.3886 -0.0091
-14 -7 9 0.9001 0.0159
-14 -7 10 -0.4445 -0.0010
-14 -7 11 -1.5820 -0.0287
-14 -7 12 -0.4327 -0.0087
-14 -7 13 -0.3880 0.0258
-14 -7 14 -0.9679 0.0142
-14 -7 15 0.2898 -0.0213
-14 -7 16 -0.0690 0.0077
-14 -7 17 -0.5240 0.0138
-14 -7 18 0.9738 0.0006
-14 -7 19 0.3236 -0.0027
-14 -7 20 -0.4872 0.0144
-14 -7 21 -1.0463 -0.0059
-14 -7 22 -0.3136 -0.0093
-14 -7 23 -0.1888 0.0092
-14 -7 24 -0.1476 -0.0039
-14 -7 25 -0.1477 -0.0077
-14 -7 26 -1.4785 -0.0102
-14 -7 27 -1.7513 -0.0222
-14 -6 1 1.7076 -0.0691
-14 -6 2 1.2955 0.0313
-14 -6 3 1.8295 -0.0851
-14 -6 4 1.7334 -0.1093
-14 -6 5 0.3329 0.0277
-14 -6 6 -0.0452 0.0614
-14 -6 7 0.0278 -0.0161
-14 -6 8 -0.0423 0.0071
-14 -6 9 0.8573 0.0351
-14 -6 10 -0.4367 -0.0236
-14 -6 11 0.0739 -0.0131
-14 -6 12 0.7505 0.0083
-14 -6 13 0.3369 -0.0027
-14 -6 14 0.5432 0.0062
-14 -6 15 0.5787 0.0409
-14 -6 16 -1.4669 0.0104
-14 -6 17 -0.3951 -0.0381
-14 -6 18 0.6933 -0.0142
-14 -6 19 -0.3358 0.0125
-14 -6 20 -0.0351 0.0120
-14 -6 21 -0.0217 0.0077
-14 -6 22 -0.2200 0.0161
-14 -6 23 -0.9132 -0.0240
-14 -6 24 -0.0853 -0.0222
-14 -6 25 0.2180 0.0197
-14 -6 26 -0.1686 0.0268
-14 -6 27 0.2029 0.0504
-14 -5 1 1.9281 -0.0619
-14 -5 2 1.4493 -0.1051
-14 -5 3 0.9677 0.0012
-14 -5 4 -0.7991 0.0661
-14 -5 5 -0.7498 -0.0241
-14 -5 6 -0.0481 -0.0380
-14 -5 7 -1.1027 0.0633
-14 -5 8 -1.2520 0.0403
-14 -5 9 -1.2889 -0.0715
-14 -5 10 -1.6589 -0.0266
-14 -5 11 0.1869 0.0377
-14 -5 12 -0.3606 0.0110
-14 -5 13 -0.8567 0.0105
-14 -5 14 0.4721 0.0168
-14 -5 15 1.0684 -0.0305
-14 -5 16 0.1497 -0.0334
-14 -5 17 0.4975 0.0300
-14 -5 18 -1.7250 0.0239
-14 -5 19 -2.1288 -0.0208
-14 -5 20 -0.4647 -0.0133
-14 -5 21 0.8275 0.0025
-14 -5 22 0.9250 -0.0121
-14 -5 23 -0.2704 -0.0025
-14 -5 24 -0.2112 0.0342
-14 -5 25 -0.0326 0.0019
-14 -5 26 0.3771 -0.0246
-14 -5 27 0.2877 -0.0134
-14 -5 28 -0.1071 -0.0490
-14 -4 1 -0.3150 -0.2531
-14 -4 2 0.3595 0.0226
-14 -4 3 -1.6390 -0.0248
-14 -4 4 -2.1699 -0.0595
-14 -4 5 0.4593 0.0387
-14 -4 6 1.2778 0.0567
-14 -4 7 -0.0131 -0.0317
-14 -4 8 -0.1690 -0.0523
-14 -4 9 -0.3104 0.0301
-14 -4 10 0.7225 0.0090
-14 -4 11 1.2667 -0.0490
-14 -4 12 0.1586 -0.0014
-14 -4 13 1.1015 0.0251
-14 -4 14 1.0667 -0.0100
-14 -4 15 -0.8354 0.0041
-14 -4 16 -0.4483 0.0282
-14 -4 17 1.8971 -0.0299
-14 -4 18 0.8331 -0.0390
-14 -4 19 0.6753 0.0244
-14 -4 20 0.0465 0.0251
-14 -4 21 -0.3122 -0.0182
-14 -4 22 -0.8692 -0.0111
-14 -4 23 0.0935 0.0015
-14 -4 24 1.0650 -0.0208
-14 -4 25 -0.1825 -0.0036
-14 -4 26 -0.5405 0.0266
-14 -4 27 0.5607 -0.0256
-14 -4 28 1.1412 -0.0865
-14 -3 1 -2.0120 0.3268
-14 -3 2 -1.4591 0.1497
-14 -3 3 -0.1035 -0.0444
-14 -3 4 0.6337 0.0601
-14 -3 5 -0.2270 0.0106
-14 -3 6 -0.9048 -0.0422
-14 -3 7 -0.2075 0.0082
-14 -3 8 1.3275 0.0058
-14 -3 9 1.3418 -0.0520
-14 -3 10 1.7820 -0.0297
-14 -3 11 0.6150 0.0583
-14 -3 12 0.0926 0.0153
-14 -3 13 1.0483 -0.0288
-14 -3 14 0.0708 -0.0031
-14 -3 15 -1.1204 -0.0010
-14 -3 16 -0.0535 -0.0287
-14 -3 17 -0.2433 0.0159
-14 -3 18 -1.3010 0.0506
-14 -3 19 0.1992 -0.0138
-14 -3 20 -0.2771 -0.0329
-14 -3 21 -0.9037 0.0060
-14 -3 22 -0.7412 0.0057
-14 -3 23 0.7431 -0.0192
-14 -3 24 0.2675 0.0092
-14 -3 25 -0.1590 0.0005
-14 -3 26 0.8898 -0.0551
-14 -3 27 0.6495 -0.0342
-14 -3 28 -0.6786 0.0308
-14 -2 1 -0.1026 -0.2701
-14 -2 2 -0.7701 -0.1609
-14 -2 3 -1.0273 0.0388
-14 -2 4 1.2570 0.0381
-14 -2 5 1.2792 -0.0314
-14 -2 6 -1.2999 0.0328
-14 -2 7 -1.6559 -0.0281
-14 -2 8 -0.4070 -0.0610
-14 -2 9 -1.1393 0.0247
-14 -2 10 -1.1388 0.0670
-14 -2 11 -1.4639 -0.0169
-14 -2 12 -0.4233 -0.0396
-14 -2 13 -0.7766 0.0206
-14 -2 14 -1.5070 -0.0109
-14 -2 15 -0.0544 -0.0158
-14 -2 16 1.1846 0.0126
-14 -2 17 -0.9068 0.0088
-14 -2 18 -0.7223 -0.0259
-14 -2 19 1.0018 0.0174
-14 -2 20 1.1610 0.0337
-14 -2 21 1.7155 -0.0251
-14 -2 22 0.9268 -0.0297
-14 -2 23 -0.6459 0.0047
-14 -2 24 -1.3293 0.0017
-14 -2 25 0.2278 -0.0273
-14 -2 26 0.7118 0.0049
-14 -2 27 -0.1413 -0.0105
-14 -2 28 -0.0139 -0.0566
-14 -1 1 -0.4163 0.5147
-14 -1 2 0.2151 0.1576
-14 -1 3 0.9926 0.0320
-14 -1 4 0.6923 -0.0207
-14 -1 5 -0.6191 -0.0114
-14 -1 6 0.4041 -0.0423
-14 -1 7 1.9490 -0.0275
-14 -1 8 0.0535 0.0538
-14 -1 9 -0.8348 0.0207
-14 -1 10 -0.0675 -0.0308
-14 -1 11 -0.5576 -0.0053
-14 -1 12 0.6513 0.0371
-14 -1 13 0.5617 -0.0307
-14 -1 14 0.6974 -0.0345
-14 -1 15 1.2079 0.0239
-14 -1 16 1.2604 0.0073
-14 -1 17 0.7991 0.0045
-14 -1 18 1.9056 0.0161
-14 -1 19 0.5811 0.0009
-14 -1 20 -0.5128 -0.0429
-14 -1 21 -0.8168 0.0014
-14 -1 22 -1.1055 0.0252
-14 -1 23 0.3825 -0.0043
-14 -1 24 1.3865 -0.0180
-14 -1 25 0.0983 -0.0176
-14 -1 26 -1.4014 -0.0168
-14 -1 27 -1.4311 0.0083
-14 -1 28 -0.6500 0.1022
-14 0 1 0.4552 -0.3691
-14 0 2 0.5885 -0.2131
-14 0 3 -0.5035 0.0352
-14 0 4 -2.1032 0.0235
-14 0 5 -0.8459 0.0327
-14 0 6 0.9476 0.0199
-14 0 7 0.2727 -0.0042
-14 0 8 -0.8893 -0.0282
-14 0 9 0.7961 0.0088
-14 0 10 1.1773 0.0215
-14 0 11 1.4219 -0.0149
-14 0 12 1.3492 -0.0307
-14 0 13 -0.2302 -0.0047
-14 0 14 -0.0832 0.0409
-14 0 15 -0.3770 -0.0057
-14 0 16 -0.6807 -0.0030
-14 0 17 -0.3931 0.0186
-14 0 18 0.0291 -0.0051
-14 0 19 -0.9651 -0.0132
-14 0 20 -0.3049 0.0076
-14 0 21 -0.2003 0.0112
-14 0 22 0.5863 -0.0217
-14 0 23 1.2274 -0.0016
-14 0 24 0.0543 0.0043
-14 0 25 -0.0646 0.0055
-14 0 26 1.1386 0.0145
-14 0 27 0.9163 0.0123
-14 0 28 0.4522 -0.0211
-14 1 1 1.3765 0.2277
-14 1 2 0.6495 0.1785
-14 1 3 -0.0950 0.0394
-14 1 4 1.3365 -0.0614
-14 1 5 1.6985 -0.0514
-14 1 6 0.7900 -0.0309
-14 1 7 0.6206 0.0212
-14 1 8 1.1051 0.0493
-14 1 9 1.0214 0.0070
-14 1 10 -0.4003 -0.0509
-14 1 11 -0.2745 -0.0065
-14 1 12 -0.8857 0.0121
-14 1 13 -0.9649 0.0074
-14 1 14 -0.4397 0.0040
-14 1 15 0.0405 0.0038
-14 1 16 -0.0287 0.0148
-14 1 17 -1.0867 -0.0149
-14 1 18 -1.3152 -0.0023
-14 1 19 -0.7150 -0.0034
-14 1 20 -0.2376 -0.0155
-14 1 21 -0.8577 -0.0082
-14 1 22 -0.1867 0.0223
-14 1 23 -0.6092 0.0167
-14 1 24 -1.4677 -0.0146
-14 1 25 -0.5116 -0.0118
-14 1 26 -0.2899 0.0022
-14 1 27 -0.5700 0.0422
-14 1 28 0.1065 0.0720
-14 2 1 0.0230 -0.4095
-14 2 2 -0.1795 -0.1208
-14 2 3 0.8168 -0.0552
-14 2 4 0.7205 0.0210
-14 2 5 -1.1806 0.0529
-14 2 6 -0.8590 0.0097
-14 2 7 -0.5018 -0.0173
-14 2 8 -0.2015 -0.0058
-14 2 9 -0.4545 -0.0194
-14 2 10 -0.8479 0.0003
-14 2 11 -0.5634 0.0207
-14 2 12 -0.5804 -0.0104
-14 2 13 0.6193 0.0020
-14 2 14 1.0421 0.0057
-14 2 15 0.3015 0.0110
-14 2 16 -1.5701 -0.0047
-14 2 17 -1.0426 -0.0182
-14 2 18 0.6477 -0.0198
-14 2 19 0.8150 -0.0155
-14 2 20 -0.0101 0.0149
-14 2 21 -0.1352 0.0118
-14 2 22 0.0831 -0.0098
-14 2 23 -1.1374 -0.0229
-14 2 24 -0.6292 0.0054
-14 2 25 1.1087 0.0224
-14 2 26 0.7148 0.0309
-14 2 27 0.8303 0.0018
-14 2 28 0.5691 -0.0449
-14 3 1 -0.1824 0.5077
-14 3 2 -1.0492 0.2589
-14 3 3 -0.6448 -0.0354
-14 3 4 -1.3782 -0.0714
-14 3 5 -1.2254 -0.0782
-14 3 6 -0.4117 -0.0134
-14 3 7 -0.2615 0.0665
-14 3 8 0.9240 0.0285
-14 3 9 1.0238 -0.0372
-14 3 10 0.4794 -0.0024
-14 3 11 -0.5040 0.0003
-14 3 12 -0.9513 -0.0024
-14 3 13 -0.4144 0.0210
-14 3 14 -0.0407 0.0034
-14 3 15 0.4725 -0.0163
-14 3 16 0.6885 -0.0183
-14 3 17 0.5674 0.0017
-14 3 18 -0.9964 -0.0097
-14 3 19 -0.9900 -0.0036
-14 3 20 0.4122 -0.0004
-14 3 21 1.4761 -0.0022
-14 3 22 1.2928 -0.0093
-14 3 23 0.8320 -0.0038
-14 3 24 1.4445 0.0084
-14 3 25 0.1524 0.0192
-14 3 26 -1.6971 0.0496
-14 3 27 -0.6461 0.0628
-14 4 1 0.5997 -0.5436
-14 4 2 0.3622 -0.3165
-14 4 3 1.1294 -0.0418
-14 4 4 0.4862 0.0799
-14 4 5 1.9808 0.0767
-14 4 6 1.6145 0.0494
-14 4 7 0.5660 -0.0465
-14 4 8 0.0817 -0.0769
-14 4 9 -0.0768 0.0100
-14 4 10 0.0203 0.0517
-14 4 11 0.4871 0.0039
-14 4 12 1.4937 0.0065
-14 4 13 0.9851 0.0019
-14 4 14 -0.6695 -0.0141
-14 4 15 -1.1321 0.0025
-14 4 16 0.4293 0.0079
-14 4 17 2.1639 -0.0141
-14 4 18 2.3546 -0.0163
-14 4 19 0.9902 0.0067
-14 4 20 -0.7316 -0.0065
-14 4 21 -0.6328 -0.0028
-14 4 22 -0.5316 0.0018
-14 4 23 -0.5506 0.0172
-14 4 24 -0.0699 0.0138
-14 4 25 -0.5727 0.0331
-14 4 26 0.4958 0.0133
-14 4 27 1.1931 -0.0379
-14 5 1 -0.8080 0.5262
-14 5 2 0.8061 0.1770
-14 5 3 0.4985 0.0096
-14 5 4 -0.3780 -0.0323
-14 5 5 0.0029 -0.0469
-14 5 6 -1.0261 -0.0248
-14 5 7 -0.4994 0.0315
-14 5 8 -0.4881 0.0441
-14 5 9 -0.8116 -0.0097
-14 5 10 -0.3468 -0.0250
-14 5 11 0.8915 0.0067
-14 5 12 0.0138 0.0278
-14 5 13 -1.1771 0.0047
-14 5 14 -0.6066 0.0072
-14 5 15 -0.4160 -0.0023
-14 5 16 -1.6726 -0.0201
-14 5 17 -2.1543 -0.0037
-14 5 18 -1.1949 0.0221
-14 5 19 -0.3009 0.0024
-14 5 20 0.7387 -0.0203
-14 5 21 0.9100 -0.0082
-14 5 22 -0.0458 0.0019
-14 5 23 0.2937 0.0254
-14 5 24 0.5479 0.0284
-14 5 25 -0.1466 0.0128
-14 5 26 0.2792 -0.0344
-14 5 27 -0.5159 -0.0153
-14 6 1 -0.0280 -0.3166
-14 6 2 -0.0553 -0.1683
-14 6 3 -2.0091 0.0581
-14 6 4 -0.8298 0.0635
-14 6 5 -0.8992 0.0507
-14 6 6 -1.0547 0.0087
-14 6 7 -0.2657 -0.0719
-14 6 8 -0.8530 -0.0636
-14 6 9 -0.9872 0.0453
-14 6 10 0.0710 0.0596
-14 6 11 0.0794 -0.0076
-14 6 12 -1.1598 -0.0034
-14 6 13 -0.8202 0.0013
-14 6 14 -0.4736 -0.0124
-14 6 15 0.1686 -0.0188
-14 6 16 0.9187 0.0129
-14 6 17 1.2580 0.0075
-14 6 18 0.1749 -0.0049
-14 6 19 -0.1455 0.0036
-14 6 20 0.6207 0.0168
-14 6 21 0.1340 -0.0037
-14 6 22 -0.2240 -0.0225
-14 6 23 0.4513 -0.0052
-14 6 24 0.2446 0.0047
-14 6 25 0.5320 0.0089
-14 6 26 1.2931 0.0119
-14 7 1 -0.8336 0.2092
-14 7 2 -1.2481 0.1091
-14 7 3 0.3112 0.0043
-14 7 4 1.9670 -0.0894
-14 7 5 0.8516 -0.0578
-14 7 6 0.5810 -0.0286
-14 7 7 -0.5691 0.0338
-14 7 8 -0.4413 0.0579
-14 7 9 0.5517 0.0047
-14 7 10 0.6599 -0.0469
-14 7 11 -0.1090 0.0043
-14 7 12 1.0873 0.0131
-14 7 13 1.9721 -0.0227
-14 7 14 1.1257 0.0062
-14 7 15 0.5490 0.0103
-14 7 16 0.3324 -0.0100
-14 7 17 0.4533 -0.0169
-14 7 18 -0.5769 0.0197
-14 7 19 -0.4481 -0.0046
-14 7 20 -0.1568 -0.0125
-14 7 21 -0.1670 0.0075
-14 7 22 0.4678 0.0283
-14 7 23 0.5743 0.0048
-14 7 24 0.0060 -0.0530
-14 7 25 0.2624 -0.0887
-14 7 26 -0.3444 -0.1029
-14 8 1 0.1344 -0.4041
-14 8 2 0.4391 -0.0815
-14 8 3 0.7720 0.0266
-14 8 4 -0.4572 0.0571
-14 8 5 -1.3264 0.0257
-14 8 6 -1.0624 -0.0230
-14 8 7 -0.5050 -0.0173
-14 8 8 0.9481 -0.0004
-14 8 9 0.8166 0.0174
-14 8 10 0.5309 0.0092
-14 8 11 0.1024 0.0013
-14 8 12 0.2825 -0.0239
-14 8 13 -0.3334 -0.0012
-14 8 14 0.3922 -0.0127
-14 8 15 0.6080 -0.0136
-14 8 16 0.5546 0.0215
-14 8 17 0.3358 0.0185
-14 8 18 0.3933 -0.0050
-14 8 19 1.5623 -0.0268
-14 8 20 0.6922 0.0112
-14 8 21 -0.7711 -0.0081
-14 8 22 -1.0561 -0.0069
-14 8 23 -0.5759 -0.0060
-14 8 24 -0.2110 0.0240
-14 8 25 -0.2750 0.0777
-14 9 1 -0.1546 0.2511
-14 9 2 1.0343 0.1206
-14 9 3 0.5867 -0.1071
-14 9 4 -0.6174 -0.0722
-14 9 5 0.1259 -0.0246
-14 9 6 1.1611 0.0311
-14 9 7 1.8281 0.0455
-14 9 8 0.5748 0.0197
-14 9 9 -0.8498 -0.0298
-14 9 10 -0.7491 -0.0376
-14 9 11 -0.8619 -0.0097
-14 9 12 -0.6433 -0.0044
-14 9 13 -0.3154 0.0080
-14 9 14 0.6934 0.0055
-14 9 15 -0.2236 0.0255
-14 9 16 -0.9611 -0.0161
-14 9 17 -2.0270 -0.0124
-14 9 18 -1.0871 0.0053
-14 9 19 -0.3050 0.0044
-14 9 20 -1.0820 0.0110
-14 9 21 -0.1391 0.0042
-14 9 22 1.2754 0.0290
-14 9 23 0.7042 -0.0084
-14 9 24 -0.7338 -0.0080
-14 9 25 -0.7651 -0.0364
-14 10 1 -0.4297 -0.1115
-14 10 2 -1.2072 -0.0476
-14 10 3 -2.6742 0.0253
-14 10 4 -1.4741 0.0299
-14 10 5 0.2987 -0.0003
-14 10 6 0.2787 0.0163
-14 10 7 0.1640 -0.0162
-14 10 8 -0.6978 -0.0330
-14 10 9 0.0050 -0.0167
-14 10 10 -0.1452 0.0197
-14 10 11 -0.4896 0.0066
-14 10 12 -0.1535 -0.0034
-14 10 13 -0.1148 -0.0075
-14 10 14 -0.1716 -0.0095
-14 10 15 0.0817 0.0031
-14 10 16 1.4356 0.0035
-14 10 17 1.7682 0.0295
-14 10 18 1.7787 -0.0129
-14 10 19 0.1983 0.0138
-14 10 20 -0.0025 0.0253
-14 10 21 0.6452 0.0124
-14 10 22 -0.4251 0.0075
-14 10 23 -1.5622 0.0010
-14 10 24 -0.7763 0.0206
-14 11 1 1.5938 0.2767
-14 11 2 -0.2190 -0.0036
-14 11 3 0.5038 -0.0463
-14 11 4 1.3972 -0.0349
-14 11 5 0.1814 -0.0020
-14 11 6 0.4055 -0.0089
-14 11 7 0.7304 -0.0008
-14 11 8 -0.5858 0.0193
-14 11 9 -0.3075 0.0078
-14 11 10 -0.9665 -0.0041
-14 11 11 0.2060 -0.0050
-14 11 12 1.0558 0.0001
-14 11 13 1.3534 -0.0106
-14 11 14 0.6304 0.0154
-14 11 15 -0.5550 0.0040
-14 11 16 -0.9392 -0.0083
-14 11 17 -0.5570 -0.0011
-14 11 18 -0.5059 0.0005
-14 11 19 -0.9532 0.0344
-14 11 20 -0.3131 -0.0062
-14 11 21 -0.3695 0.0081
-14 11 22 -0.4456 -0.0027
-14 11 23 0.2721 -0.0036
-14 12 1 -0.5759 -0.1475
-14 12 2 -0.4774 -0.0455
-14 12 3 1.0942 0.0743
-14 12 4 0.6998 0.0305
-14 12 5 0.6426 0.0077
-14 12 6 0.7506 -0.0186
-14 12 7 -1.0429 -0.0173
-14 12 8 0.5038 -0.0065
-14 12 9 2.7670 0.0157
-14 12 10 1.4831 0.0199
-14 12 11 1.2041 0.0038
-14 12 12 -0.6599 -0.0115
-14 12 13 -1.1721 0.0033
-14 12 14 -1.4297 0.0052
-14 12 15 -0.5153 -0.0234
-14 12 16 0.5543 0.0115
-14 12 17 0.1974 0.0006
-14 12 18 -0.4283 -0.0091
-14 12 19 0.0064 0.0006
-14 12 20 -0.2777 0.0039
-14 12 21 -0.6614 0.0460
-14 12 22 0.2887 0.0326
-14 13 1 0.1299 -0.1069
-14 13 2 1.6343 -0.0493
-14 13 3 0.5779 -0.0344
-14 13 4 -0.4627 0.0302
-14 13 5 -0.2663 0.0594
-14 13 6 -0.8861 0.0147
-14 13 7 -1.2599 0.0098
-14 13 8 0.9620 0.0084
-14 13 9 0.3511 -0.0114
-14 13 10 0.6230 -0.0108
-14 13 11 0.8922 0.0006
-14 13 12 -1.2024 0.0095
-14 13 13 -1.0975 0.0250
-14 13 14 -1.7071 -0.0004
-14 13 15 -0.8885 -0.0167
-14 13 16 -0.9616 -0.0188
-14 13 17 -1.9768 -0.0321
-14 13 18 -1.8639 0.0281
-14 13 19 -1.2890 0.0210
-14 13 20 -0.4564 -0.0043
-14 13 21 0.9043 -0.0210
-14 14 1 0.5085 0.0947
-14 14 2 0.6532 0.1262
-14 14 3 0.8353 0.0561
-14 14 4 1.1467 0.0019
-14 14 5 0.4243 -0.0369
-14 14 6 0.3609 0.0037
-14 14 7 0.8384 0.0357
-14 14 8 0.7210 0.0014
-14 14 9 -1.9364 -0.0073
-14 14 10 -1.4479 0.0082
-14 14 11 -1.5010 -0.0111
-14 14 12 -0.0617 -0.0000
-14 14 13 0.4745 0.0040
-14 14 14 -0.4374 -0.0207
-14 14 15 0.8483 0.0116
-14 14 16 0.2232 0.0228
-14 14 17 0.2079 0.0018
-14 14 18 1.3334 -0.0196
-14 14 19 1.5374 -0.0613
-14 14 20 1.2436 -0.0252
-14 15 1 -0.6907 -0.0947
-14 15 2 -0.6142 -0.0589
-14 15 3 0.0070 -0.0236
-14 15 4 -0.1062 0.0309
-14 15 5 0.3680 0.0236
-14 15 6 -0.3642 0.0095
-14 15 7 -0.0981 -0.0075
-14 15 8 1.0874 -0.0173
-14 15 9 0.0028 0.0006
-14 15 10 -0.1455 -0.0027
-14 15 11 -0.9170 -0.0038
-14 15 12 0.6049 0.0163
-14 15 13 0.8307 -0.0136
-14 15 14 2.0143 -0.0104
-14 15 15 1.0878 0.0225
-14 15 16 -0.8063 -0.0063
-14 15 17 0.8356 0.0099
-14 15 18 1.4142 0.0271
-14 16 1 -0.1535 0.1343
-14 16 2 0.5245 0.1092
-14 16 3 -0.2931 0.0244
-14 16 4 -0.0176 -0.0282
-14 16 5 0.6041 -0.0376
-14 16 6 0.2083 0.0140
-14 16 7 2.5245 0.0194
-14 16 8 0.1851 -0.0010
-14 16 9 -2.2858 0.0093
-14 16 10 -0.1395 -0.0091
-14 16 11 0.6286 -0.0017
-14 16 12 -0.0362 0.0129
-14 16 13 -1.6263 0.0007
-14 16 14 -1.2410 0.0240
-14 16 15 -1.3549 0.0185
-14 16 16 0.0604 0.0117
-14 17 1 1.6471 -0.0327
-14 17 2 1.9205 -0.0662
-14 17 3 0.5216 -0.0177
-14 17 4 0.5358 0.0215
-14 17 5 0.4400 0.0228
-14 17 6 1.0612 -0.0013
-14 17 7 -0.9610 -0.0531
-14 17 8 -5.9253 -0.0094
-14 17 9 -1.9006 0.0399
-14 17 10 0.9318 0.0204
-14 17 11 -0.8273 0.0213
-14 17 12 -0.7735 -0.0235
-14 17 13 0.4058 -0.0553
-14 17 14 0.8756 -0.0204
-14 18 1 -0.4797 0.0507
-14 18 2 -3.9166 -0.0271
-14 18 3 -2.3607 0.0031
-14 18 4 -1.8548 -0.0230
-14 18 5 -3.2065 -0.0254
-14 18 6 -3.1304 -0.0245
-14 18 7 -2.3433 -0.0045
-14 18 8 1.7029 0.0354
-14 18 9 4.8413 -0.0205
-14 18 10 0.2189 -0.0473
-13 -30 1 1.6031 0.0511
-13 -30 2 1.0873 0.0413
-13 -29 1 -0.8686 -0.0121
-13 -29 2 -0.9222 -0.0401
-13 -29 3 -1.1724 0.0030
-13 -29 4 -0.0148 0.0380
-13 -29 5 0.4780 0.0141
-13 -28 1 0.3213 0.0276
-13 -28 2 -0.3037 0.0356
-13 -28 3 0.1521 0.0214
-13 -28 4 0.4330 -0.0193
-13 -28 5 -0.9156 0.0041
-13 -28 6 -1.2024 0.0006
-13 -28 7 -0.3206 -0.0407
-13 -28 8 0.3378 -0.0295
-13 -27 1 -0.1057 -0.0882
-13 -27 2 0.6365 -0.0304
-13 -27 3 0.5620 -0.0007
-13 -27 4 0.1063 0.0189
-13 -27 5 0.1919 0.0059
-13 -27 6 1.3984 -0.0228
-13 -27 7 1.0122 0.0104
-13 -27 8 0.3741 0.0179
-13 -27 9 -0.0418 0.0127
-13 -27 10 -0.6194 0.0191
-13 -26 1 -0.3552 0.0963
-13 -26 2 -0.1489 0.0548
-13 -26 3 -0.7859 -0.0080
-13 -26 4 0.1343 -0.0210
-13 -26 5 0.4385 -0.0282
-13 -26 6 0.2880 -0.0027
-13 -26 7 -0.4340 0.0142
-13 -26 8 -0.0478 0.0089
-13 -26 9 -0.5360 0.0198
-13 -26 10 -0.0295 -0.0065
-13 -26 11 1.0729 -0.0111
-13 -26 12 0.3121 0.0034
-13 -25 1 0.3907 -0.1086
-13 -25 2 -0.0244 -0.0682
-13 -25 3 0.1319 -0.0004
-13 -25 4 -0.0622 0.0097
-13 -25 5 -0.9430 -0.0150
-13 -25 6 -0.2820 -0.0165
-13 -25 7 0.5444 -0.0108
-13 -25 8 1.1802 0.0067
-13 -25 9 -0.1162 0.0085
-13 -25 10 -0.4238 0.0055
-13 -25 11 -0.8660 0.0052
-13 -25 12 -0.5334 -0.0299
-13 -25 13 0.3176 -0.0286
-13 -25 14 -0.3668 -0.0083
-13 -24 1 -1.8930 0.1864
-13 -24 2 -1.7874 0.0795
-13 -24 3 1.0615 -0.0171
-13 -24 4 0.8442 -0.0485
-13 -24 5 0.5711 -0.0092
-13 -24 6 -0.2512 0.0137
-13 -24 7 -1.3706 0.0014
-13 -24 8 -1.8620 -0.0082
-13 -24 9 -1.1780 -0.0092
-13 -24 10 0.6191 -0.0063
-13 -24 11 -0.1279 -0.0062
-13 -24 12 -0.9026 0.0044
-13 -24 13 -1.3966 -0.0013
-13 -24 14 -1.3977 -0.0308
-13 -24 15 -0.8901 -0.0315
-13 -23 1 1.8139 -0.1855
-13 -23 2 1.7288 -0.0914
-13 -23 3 0.6641 0.0218
-13 -23 4 -1.2842 0.0475
-13 -23 5 -0.0011 0.0156
-13 -23 6 -0.7176 -0.0081
-13 -23 7 -0.8422 -0.0028
-13 -23 8 -1.1246 0.0028
-13 -23 9 -0.3183 -0.0031
-13 -23 10 -0.1989 -0.0117
-13 -23 11 -0.1985 -0.0172
-13 -23 12 0.5733 -0.0099
-13 -23 13 0.1091 0.0215
-13 -23 14 -0.0440 0.0459
-13 -23 15 0.0628 0.0095
-13 -23 16 -0.7471 -0.0133
-13 -23 17 -1.5587 0.0206
-13 -22 1 0.1478 0.1480
-13 -22 2 -0.3182 0.0779
-13 -22 3 -1.1748 -0.0425
-13 -22 4 -0.5851 -0.0530
-13 -22 5 0.7361 0.0039
-13 -22 6 0.6892 0.0479
-13 -22 7 2.0234 0.0286
-13 -22 8 1.4656 -0.0045
-13 -22 9 1.0922 -0.0248
-13 -22 10 0.0308 -0.0194
-13 -22 11 0.9230 0.0011
-13 -22 12 0.7403 0.0231
-13 -22 13 0.6877 0.0255
-13 -22 14 1.0611 0.0027
-13 -22 15 0.7841 0.0063
-13 -22 16 0.8275 0.0219
-13 -22 17 2.9106 -0.0218
-13 -22 18 3.5468 -0.0387
-13 -21 1 -0.3438 -0.2129
-13 -21 2 -0.4097 -0.1150
-13 -21 3 -0.6572 0.0232
-13 -21 4 -0.2834 0.0795
-13 -21 5 -0.7170 0.0318
-13 -21 6 -0.9307 -0.0170
-13 -21 7 -0.7985 -0.0216
-13 -21 8 -0.8451 0.0096
-13 -21 9 -0.0009 0.0093
-13 -21 10 -0.1103 0.0049
-13 -21 11 -0.4492 0.0004
-13 -21 12 -1.3709 0.0051
-13 -21 13 0.0443 0.0030
-13 -21 14 -0.6093 0.0020
-13 -21 15 -0.8915 0.0077
-13 -21 16 -0.5156 -0.0043
-13 -21 17 -0.6520 0.0038
-13 -21 18 -3.1960 0.0251
-13 -21 19 -2.7138 -0.0050
-13 -20 1 -0.9444 0.1645
-13 -20 2 -0.4483 0.0961
-13 -20 3 -0.6025 -0.0129
-13 -20 4 -0.2882 -0.0544
-13 -20 5 -0.5274 -0.0083
-13 -20 6 0.0899 0.0298
-13 -20 7 0.5827 0.0241
-13 -20 8 1.0264 -0.0135
-13 -20 9 0.5452 -0.0288
-13 -20 10 0.4481 0.0017
-13 -20 11 0.2093 0.0195
-13 -20 12 0.3294 0.0223
-13 -20 13 0.7617 -0.0072
-13 -20 14 1.0676 -0.0316
-13 -20 15 2.9877 -0.0277
-13 -20 16 1.7858 0.0001
-13 -20 17 -0.0361 0.0304
-13 -20 18 -1.3256 0.0254
-13 -20 19 0.1451 0.0212
-13 -20 20 -0.6666 0.0256
-13 -19 1 -0.2096 -0.1015
-13 -19 2 0.2478 -0.0568
-13 -19 3 1.5064 0.0262
-13 -19 4 2.7312 0.0538
-13 -19 5 1.3534 0.0103
-13 -19 6 0.0345 -0.0422
-13 -19 7 -0.4809 -0.0470
-13 -19 8 -0.8189 -0.0133
-13 -19 9 -1.3534 0.0354
-13 -19 10 -0.5978 0.0296
-13 -19 11 -0.6319 -0.0041
-13 -19 12 0.5715 -0.0231
-13 -19 13 0.6244 -0.0300
-13 -19 14 0.6365 -0.0068
-13 -19 15 -0.2730 0.0089
-13 -19 16 -0.7833 0.0002
-13 -19 17 0.7391 -0.0102
-13 -19 18 1.3288 -0.0060
-13 -19 19 1.9140 0.0032
-13 -19 20 0.7598 0.0032
-13 -19 21 1.3781 0.0274
-13 -18 1 0.7159 0.1771
-13 -18 2 1.2869 0.0597
-13 -18 3 -0.5286 0.0084
-13 -18 4 -1.9874 -0.0314
-13 -18 5 -1.7659 -0.0301
-13 -18 6 -0.2472 -0.0079
-13 -18 7 -0.5865 0.0078
-13 -18 8 -0.8731 0.0018
-13 -18 9 0.4661 -0.0091
-13 -18 10 0.0504 -0.0001
-13 -18 11 -1.1988 0.0200
-13 -18 12 0.0750 -0.0033
-13 -18 13 -0.5448 -0.0231
-13 -18 14 -1.1333 -0.0105
-13 -18 15 -1.9022 0.0018
-13 -18 16 -0.2860 0.0107
-13 -18 17 -0.2776 0.0165
-13 -18 18 -0.2716 -0.0002
-13 -18 19 -0.2291 -0.0228
-13 -18 20 -1.7383 -0.0194
-13 -18 21 -2.3307 -0.0189
-13 -18 22 -2.6085 -0.0314
-13 -17 1 0.3140 -0.1346
-13 -17 2 0.6641 0.0202
-13 -17 3 0.2738 0.0826
-13 -17 4 0.4028 0.0230
-13 -17 5 0.0701 -0.0014
-13 -17 6 0.7743 -0.0208
-13 -17 7 0.7975 -0.0225
-13 -17 8 0.4350 0.0036
-13 -17 9 -0.2931 0.0334
-13 -17 10 -0.8068 0.0114
-13 -17 11 0.9028 -0.0329
-13 -17 12 0.7025 -0.0203
-13 -17 13 -0.6006 0.0205
-13 -17 14 0.9318 0.0186
-13 -17 15 1.0417 0.0019
-13 -17 16 0.0884 -0.0000
-13 -17 17 -1.9448 -0.0007
-13 -17 18 -0.6297 -0.0068
-13 -17 19 -0.5820 0.0096
-13 -17 20 0.4651 0.0168
-13 -17 21 1.7610 -0.0107
-13 -17 22 1.7942 -0.0190
-13 -17 23 1.3541 -0.0375
-13 -16 1 0.3886 0.1617
-13 -16 2 -1.4246 0.0148
-13 -16 3 -0.4775 -0.1212
-13 -16 4 0.8225 -0.0582
-13 -16 5 1.1556 0.0123
-13 -16 6 0.5689 0.0145
-13 -16 7 -0.4899 0.0329
-13 -16 8 0.5803 0.0290
-13 -16 9 1.1630 -0.0159
-13 -16 10 1.0720 -0.0351
-13 -16 11 1.0492 0.0064
-13 -16 12 -0.2950 0.0135
-13 -16 13 -0.0614 -0.0169
-13 -16 14 0.0645 0.0082
-13 -16 15 -0.0346 0.0324
-13 -16 16 0.8648 0.0062
-13 -16 17 1.1213 -0.0199
-13 -16 18 1.4116 -0.0188
-13 -16 19 -0.2396 -0.0048
-13 -16 20 0.3931 0.0022
-13 -16 21 0.4008 0.0319
-13 -16 22 0.8522 0.0423
-13 -16 23 0.0741 -0.0071
-13 -16 24 -0.5974 -0.0023
-13 -15 1 -0.1007 -0.2635
-13 -15 2 0.4267 -0.0861
-13 -15 3 1.0163 0.0815
-13 -15 4 0.5644 0.0393
-13 -15 5 0.5959 -0.0636
-13 -15 6 -0.0908 -0.0192
-13 -15 7 -0.1266 0.0269
-13 -15 8 0.7357 0.0145
-13 -15 9 0.3682 0.0057
-13 -15 10 0.7269 0.0012
-13 -15 11 1.0326 -0.0305
-13 -15 12 1.0032 -0.0268
-13 -15 13 0.6656 0.0406
-13 -15 14 -0.8486 0.0419
-13 -15 15 -1.1177 -0.0276
-13 -15 16 -1.1533 -0.0231
-13 -15 17 -0.0274 0.0013
-13 -15 18 0.5544 -0.0031
-13 -15 19 -0.2129 0.0021
-13 -15 20 0.0543 0.0051
-13 -15 21 -0.6673 -0.0110
-13 -15 22 -0.8145 -0.0221
-13 -15 23 -0.9755 0.0268
-13 -15 24 0.2566 0.0588
-13 -14 1 0.5594 0.1264
-13 -14 2 0.8514 0.0402
-13 -14 3 0.5275 -0.1680
-13 -14 4 -0.9100 -0.0825
-13 -14 5 -1.2747 0.0977
-13 -14 6 -0.5916 0.0740
-13 -14 7 0.8561 -0.0230
-13 -14 8 0.9387 -0.0323
-13 -14 9 0.5543 -0.0307
-13 -14 10 0.5824 -0.0180
-13 -14 11 -0.0350 0.0241
-13 -14 12 -0.2985 0.0454
-13 -14 13 -0.2406 -0.0066
-13 -14 14 0.0916 -0.0407
-13 -14 15 0.0695 0.0053
-13 -14 16 0.2823 0.0206
-13 -14 17 0.9035 -0.0250
-13 -14 18 -0.4771 -0.0083
-13 -14 19 0.0952 0.0094
-13 -14 20 1.0486 -0.0086
-13 -14 21 0.0531 -0.0068
-13 -14 22 0.1157 0.0019
-13 -14 23 2.0129 -0.0120
-13 -14 24 3.2196 -0.0217
-13 -14 25 1.8162 0.0303
-13 -13 1 -1.5523 0.0756
-13 -13 2 -0.9517 -0.0099
-13 -13 3 -0.5426 0.0925
-13 -13 4 -0.1744 0.0764
-13 -13 5 0.0921 -0.0812
-13 -13 6 -0.1997 -0.0704
-13 -13 7 -0.3936 0.0412
-13 -13 8 -1.1856 0.0063
-13 -13 9 -1.4407 -0.0290
-13 -13 10 -1.1011 0.0065
-13 -13 11 -0.6872 0.0056
-13 -13 12 -1.2271 -0.0120
-13 -13 13 -0.9699 0.0134
-13 -13 14 0.1430 0.0280
-13 -13 15 0.5094 -0.0244
-13 -13 16 0.3829 -0.0461
-13 -13 17 -1.0393 0.0110
-13 -13 18 -1.1152 0.0387
-13 -13 19 0.3188 -0.0053
-13 -13 20 -0.1221 -0.0067
-13 -13 21 0.0489 -0.0053
-13 -13 22 0.1121 -0.0217
-13 -13 23 -2.2779 -0.0047
-13 -13 24 -5.1043 0.0234
-13 -13 25 -3.9880 -0.0055
-13 -13 26 -1.0341 -0.0731
-13 -12 1 1.5786 -0.1485
-13 -12 2 1.6328 -0.0758
-13 -12 3 -0.9138 -0.0394
-13 -12 4 -0.2576 -0.0270
-13 -12 5 1.3325 0.0627
-13 -12 6 1.8377 0.0628
-13 -12 7 1.3238 -0.0680
-13 -12 8 0.4149 -0.0777
-13 -12 9 -0.0122 0.0289
-13 -12 10 -0.0968 0.0241
-13 -12 11 -0.0122 0.0046
-13 -12 12 0.3891 0.0184
-13 -12 13 1.7173 -0.0079
-13 -12 14 0.8983 -0.0474
-13 -12 15 0.0018 -0.0056
-13 -12 16 -0.3861 0.0428
-13 -12 17 -0.6962 0.0130
-13 -12 18 0.5951 -0.0132
-13 -12 19 0.3274 0.0104
-13 -12 20 -0.5802 0.0135
-13 -12 21 -0.9285 -0.0163
-13 -12 22 -0.8576 0.0067
-13 -12 23 -0.3364 0.0109
-13 -12 24 0.5838 -0.0238
-13 -12 25 1.4307 -0.0250
-13 -12 26 0.5566 0.0334
-13 -11 1 0.4930 0.1691
-13 -11 2 -2.5277 0.1001
-13 -11 3 -1.3358 0.0893
-13 -11 4 0.8920 0.0658
-13 -11 5 0.0044 -0.0350
-13 -11 6 -0.6607 -0.0797
-13 -11 7 -0.4469 -0.0039
-13 -11 8 0.4603 0.0629
-13 -11 9 1.8244 0.0090
-13 -11 10 2.2775 -0.0184
-13 -11 11 0.9487 0.0138
-13 -11 12 0.2931 -0.0078
-13 -11 13 0.1686 -0.0182
-13 -11 14 -0.4303 0.0107
-13 -11 15 0.9171 0.0146
-13 -11 16 0.9226 -0.0160
-13 -11 17 0.7811 0.0092
-13 -11 18 0.6153 0.0308
-13 -11 19 -0.3128 -0.0029
-13 -11 20 -0.4380 -0.0164
-13 -11 21 -0.6769 0.0143
-13 -11 22 0.2655 0.0164
-13 -11 23 0.5985 -0.0096
-13 -11 24 0.4989 0.0022
-13 -11 25 -0.8556 -0.0122
-13 -11 26 -2.3916 -0.0371
-13 -11 27 -1.8851 -0.0322
-13 -10 1 -0.5196 -0.1788
-13 -10 2 -0.8245 -0.1282
-13 -10 3 2.2479 -0.0010
-13 -10 4 0.9248 0.0066
-13 -10 5 -0.6748 0.0339
-13 -10 6 -0.8085 0.0488
-13 -10 7 -0.4794 -0.0083
-13 -10 8 -0.2784 -0.0408
-13 -10 9 -0.6527 0.0016
-13 -10 10 -1.3505 0.0420
-13 -10 11 -0.7058 0.0034
-13 -10 12 1.2354 -0.0163
-13 -10 13 0.6360 -0.0018
-13 -10 14 -0.4492 -0.0049
-13 -10 15 -0.4493 -0.0018
-13 -10 16 -0.9478 0.0267
-13 -10 17 0.0126 0.0222
-13 -10 18 -0.9040 -0.0247
-13 -10 19 -1.8491 -0.0141
-13 -10 20 -1.2874 0.0109
-13 -10 21 0.4563 0.0000
-13 -10 22 0.5148 -0.0064
-13 -10 23 -1.3176 0.0098
-13 -10 24 -0.2367 -0.0011
-13 -10 25 1.4691 -0.0098
-13 -10 26 2.7819 0.0201
-13 -10 27 2.2972 -0.0003
-13 -9 1 -1.3225 0.1021
-13 -9 2 0.1592 0.1908
-13 -9 3 2.4682 0.0494
-13 -9 4 0.5537 -0.0907
-13 -9 5 0.3445 -0.0777
-13 -9 6 1.4753 -0.0491
-13 -9 7 2.2434 0.0187
-13 -9 8 0.6142 0.0704
-13 -9 9 -0.4664 0.0376
-13 -9 10 -0.5797 -0.0368
-13 -9 11 -0.3316 -0.0362
-13 -9 12 -1.1820 -0.0005
-13 -9 13 -1.9154 -0.0005
-13 -9 14 -0.1868 0.0096
-13 -9 15 -0.0119 0.0270
-13 -9 16 -1.0756 0.0112
-13 -9 17 -0.4911 -0.0222
-13 -9 18 -0.3071 -0.0054
-13 -9 19 0.8636 0.0064
-13 -9 20 0.8647 -0.0195
-13 -9 21 0.4509 -0.0067
-13 -9 22 -0.6244 0.0124
-13 -9 23 0.3117 -0.0060
-13 -9 24 0.9954 -0.0174
-13 -9 25 -0.3746 0.0118
-13 -9 26 -0.7200 0.0166
-13 -9 27 -0.5684 0.0269
-13 -8 1 1.2943 -0.2021
-13 -8 2 4.1648 -0.1147
-13 -8 3 -1.0728 -0.1591
-13 -8 4 -3.8231 0.0175
-13 -8 5 0.5490 0.0608
-13 -8 6 1.4137 0.0348
-13 -8 7 -2.1877 0.0148
-13 -8 8 -2.6476 -0.0296
-13 -8 9 -0.2743 -0.0432
-13 -8 10 -0.7048 0.0083
-13 -8 11 -1.3978 0.0429
-13 -8 12 -1.4820 -0.0100
-13 -8 13 -0.3145 -0.0127
-13 -8 14 0.4515 0.0152
-13 -8 15 0.0882 0.0081
-13 -8 16 1.1195 -0.0105
-13 -8 17 1.5864 0.0020
-13 -8 18 0.7480 0.0000
-13 -8 19 1.0037 -0.0240
-13 -8 20 0.5522 0.0056
-13 -8 21 0.4745 0.0195
-13 -8 22 0.0317 -0.0193
-13 -8 23 0.4508 -0.0239
-13 -8 24 -0.0833 0.0080
-13 -8 25 0.1890 0.0091
-13 -8 26 0.1764 -0.0085
-13 -8 27 -0.4724 -0.0004
-13 -8 28 -0.8166 -0.0322
-13 -7 1 -0.4773 0.1633
-13 -7 2 0.4304 0.1034
-13 -7 3 0.0368 0.0619
-13 -7 4 2.7658 -0.0214
-13 -7 5 -0.2621 -0.1103
-13 -7 6 -4.0060 0.0003
-13 -7 7 -1.1857 0.0363
-13 -7 8 2.8320 0.0395
-13 -7 9 1.1639 0.0217
-13 -7 10 0.2306 -0.0180
-13 -7 11 1.5592 -0.0647
-13 -7 12 0.7487 -0.0124
-13 -7 13 -0.1471 0.0632
-13 -7 14 -0.7350 0.0223
-13 -7 15 -0.9250 -0.0102
-13 -7 16 -0.7399 -0.0132
-13 -7 17 -1.1260 -0.0170
-13 -7 18 -0.9342 -0.0241
-13 -7 19 -0.5053 0.0177
-13 -7 20 -0.3906 0.0201
-13 -7 21 -0.0647 -0.0227
-13 -7 22 -0.1335 -0.0099
-13 -7 23 1.0134 0.0110
-13 -7 24 1.1549 -0.0046
-13 -7 25 0.3445 -0.0053
-13 -7 26 -0.3545 0.0163
-13 -7 27 1.1252 0.0053
-13 -7 28 1.5807 -0.0291
-13 -6 1 0.2346 0.1649
-13 -6 2 -1.6891 -0.0864
-13 -6 3 -1.9607 -0.1320
-13 -6 4 -0.5428 -0.0054
-13 -6 5 -0.8341 0.1432
-13 -6 6 0.4031 0.0482
-13 -6 7 0.2065 -0.0777
-13 -6 8 -1.7467 -0.0460
-13 -6 9 -2.4895 -0.0262
-13 -6 10 -0.0975 0.0120
-13 -6 11 0.2425 0.0431
-13 -6 12 1.3772 0.0390
-13 -6 13 2.7558 -0.0437
-13 -6 14 1.2112 -0.0368
-13 -6 15 -0.6119 0.0196
-13 -6 16 -0.0502 0.0001
-13 -6 17 0.4195 -0.0105
-13 -6 18 0.1131 0.0056
-13 -6 19 -0.4611 0.0038
-13 -6 20 -0.0961 -0.0254
-13 -6 21 0.1490 0.0097
-13 -6 22 0.2403 0.0160
-13 -6 23 0.5730 -0.0085
-13 -6 24 -0.0677 0.0076
-13 -6 25 -0.0413 0.0162
-13 -6 26 0.4587 -0.0095
-13 -6 27 0.1530 -0.0206
-13 -6 28 -0.5739 -0.0193
-13 -5 1 0.1237 0.0152
-13 -5 2 -2.1916 -0.1143
-13 -5 3 -1.7235 0.1713
-13 -5 4 0.8574 0.0470
-13 -5 5 1.7320 -0.0970
-13 -5 6 0.7503 -0.0528
-13 -5 7 -0.7511 0.0846
-13 -5 8 -1.1280 0.0200
-13 -5 9 -0.1387 -0.0211
-13 -5 10 0.8968 0.0012
-13 -5 11 -0.3368 -0.0178
-13 -5 12 -1.0047 -0.0041
-13 -5 13 -2.6602 0.0417
-13 -5 14 -1.6486 0.0409
-13 -5 15 1.0253 -0.0582
-13 -5 16 1.6209 -0.0463
-13 -5 17 -0.8535 0.0184
-13 -5 18 -1.0269 0.0184
-13 -5 19 0.3807 0.0076
-13 -5 20 0.8785 0.0191
-13 -5 21 -0.3165 -0.0008
-13 -5 22 -0.2416 -0.0374
-13 -5 23 0.1564 0.0127
-13 -5 24 -0.0140 0.0314
-13 -5 25 0.7612 0.0052
-13 -5 26 1.2499 0.0036
-13 -5 27 0.2240 -0.0005
-13 -5 28 -0.8058 -0.0086
-13 -5 29 -1.0138 0.0322
-13 -4 1 -0.3577 -0.3352
-13 -4 2 -0.8273 0.0078
-13 -4 3 0.5339 -0.0141
-13 -4 4 -0.5617 -0.0088
-13 -4 5 -1.2824 0.1475
-13 -4 6 1.3146 0.0465
-13 -4 7 3.1881 -0.0975
-13 -4 8 1.9351 -0.0444
-13 -4 9 0.8865 0.0672
-13 -4 10 -0.2929 0.0095
-13 -4 11 -1.0316 0.0239
-13 -4 12 0.3692 0.0362
-13 -4 13 1.3273 -0.0356
-13 -4 14 1.5805 -0.0616
-13 -4 15 0.0966 0.0185
-13 -4 16 -0.1833 0.0550
-13 -4 17 0.4172 -0.0185
-13 -4 18 1.7100 -0.0103
-13 -4 19 0.4634 0.0068
-13 -4 20 -0.7140 -0.0229
-13 -4 21 -0.6668 -0.0137
-13 -4 22 0.4477 0.0488
-13 -4 23 -0.4285 0.0340
-13 -4 24 -1.3555 -0.0282
-13 -4 25 -0.6559 -0.0081
-13 -4 26 0.6171 0.0107
-13 -4 27 1.2555 0.0115
-13 -4 28 1.3388 0.0589
-13 -4 29 0.7244 0.0834
-13 -3 1 -0.5696 0.2401
-13 -3 2 1.0980 0.0786
-13 -3 3 2.4682 0.0036
-13 -3 4 -0.9845 0.0419
-13 -3 5 -2.4816 -0.0871
-13 -3 6 -1.6585 -0.0787
-13 -3 7 -0.6755 0.0813
-13 -3 8 0.2762 0.0800
-13 -3 9 0.7616 -0.0539
-13 -3 10 -0.3135 -0.0292
-13 -3 11 0.5556 0.0336
-13 -3 12 1.1708 -0.0268
-13 -3 13 0.1966 -0.0015
-13 -3 14 -0.3883 0.0313
-13 -3 15 -0.2402 -0.0165
-13 -3 16 -0.7669 -0.0455
-13 -3 17 -1.0789 0.0217
-13 -3 18 0.8280 0.0287
-13 -3 19 1.3024 -0.0340
-13 -3 20 1.0505 0.0020
-13 -3 21 0.4643 0.0302
-13 -3 22 0.7641 -0.0153
-13 -3 23 0.1760 -0.0198
-13 -3 24 0.6663 0.0396
-13 -3 25 0.3605 0.0255
-13 -3 26 -1.9263 -0.0116
-13 -3 27 -3.6778 0.0162
-13 -3 28 -2.3725 0.0204
-13 -3 29 -0.4268 -0.0241
-13 -2 1 0.7298 -0.3044
-13 -2 2 0.7523 0.1224
-13 -2 3 0.4217 0.0873
-13 -2 4 0.5860 -0.0204
-13 -2 5 1.6060 0.0041
-13 -2 6 0.3776 0.0440
-13 -2 7 -1.0074 -0.0609
-13 -2 8 -1.2419 -0.0745
-13 -2 9 -0.2196 0.0384
-13 -2 10 0.1380 0.0776
-13 -2 11 0.0228 -0.0278
-13 -2 12 -2.2181 -0.0264
-13 -2 13 -2.7480 0.0003
-13 -2 14 -1.3139 -0.0308
-13 -2 15 0.3071 0.0034
-13 -2 16 -0.1287 0.0428
-13 -2 17 0.1977 -0.0001
-13 -2 18 -0.7442 -0.0353
-13 -2 19 -2.7341 0.0159
-13 -2 20 -1.8600 0.0180
-13 -2 21 -0.3621 -0.0201
-13 -2 22 -0.1453 0.0160
-13 -2 23 -0.7380 0.0361
-13 -2 24 0.2147 -0.0242
-13 -2 25 0.0160 -0.0287
-13 -2 26 -0.0207 0.0275
-13 -2 27 1.3675 0.0194
-13 -2 28 2.2612 0.0029
-13 -2 29 0.8532 0.0259
-13 -1 1 -0.3152 0.2644
-13 -1 2 0.3730 -0.0077
-13 -1 3 -1.2438 -0.1394
-13 -1 4 -1.1644 -0.0075
-13 -1 5 1.6584 -0.0346
-13 -1 6 1.7774 -0.0471
-13 -1 7 -0.2966 0.0626
-13 -1 8 -0.3866 0.0743
-13 -1 9 0.7587 -0.0294
-13 -1 10 -0.0004 -0.0492
-13 -1 11 -0.0863 0.0111
-13 -1 12 0.1658 0.0187
-13 -1 13 1.4421 -0.0303
-13 -1 14 0.7037 0.0161
-13 -1 15 -0.6225 0.0361
-13 -1 16 -0.7552 -0.0057
-13 -1 17 0.6843 -0.0124
-13 -1 18 -0.5717 0.0136
-13 -1 19 0.3647 -0.0078
-13 -1 20 1.9266 -0.0082
-13 -1 21 1.4625 0.0297
-13 -1 22 0.6453 0.0086
-13 -1 23 0.0802 -0.0295
-13 -1 24 -0.5880 -0.0008
-13 -1 25 -1.1191 0.0329
-13 -1 26 -0.1863 -0.0106
-13 -1 27 0.1510 -0.0131
-13 -1 28 -0.7368 0.0046
-13 -1 29 -0.9698 -0.0282
-13 0 1 0.6351 0.0552
-13 0 2 0.8024 0.0183
-13 0 3 -0.7395 0.0169
-13 0 4 0.3278 -0.0326
-13 0 5 -0.1033 -0.0338
-13 0 6 -1.2843 0.0493
-13 0 7 0.1955 -0.0085
-13 0 8 1.5340 -0.0497
-13 0 9 -0.0106 0.0390
-13 0 10 -0.6257 0.0433
-13 0 11 -0.4427 -0.0369
-13 0 12 -1.2893 -0.0337
-13 0 13 -0.8366 0.0360
-13 0 14 -0.7424 0.0225
-13 0 15 -0.7113 -0.0169
-13 0 16 -0.9325 0.0091
-13 0 17 -0.8047 0.0136
-13 0 18 -0.9083 -0.0118
-13 0 19 -0.0558 -0.0062
-13 0 20 -1.6361 0.0195
-13 0 21 -1.0195 -0.0173
-13 0 22 -0.1190 -0.0166
-13 0 23 -0.2978 0.0143
-13 0 24 0.0291 0.0101
-13 0 25 0.8087 -0.0017
-13 0 26 0.7867 0.0183
-13 0 27 0.8090 0.0245
-13 0 28 1.1037 -0.0385
-13 0 29 0.8284 -0.0523
-13 1 1 -0.3638 -0.0499
-13 1 2 -2.4695 -0.2004
-13 1 3 -0.6411 -0.0594
-13 1 4 0.9329 0.0086
-13 1 5 -1.2119 0.0556
-13 1 6 -1.1892 0.0355
-13 1 7 0.3763 -0.0081
-13 1 8 0.1496 0.0099
-13 1 9 -1.5835 -0.0087
-13 1 10 -1.1817 -0.0385
-13 1 11 -0.1698 -0.0041
-13 1 12 1.3906 0.0281
-13 1 13 1.2520 0.0066
-13 1 14 0.3503 -0.0021
-13 1 15 0.5012 0.0207
-13 1 16 0.3571 -0.0141
-13 1 17 0.0527 -0.0248
-13 1 18 0.4278 0.0028
-13 1 19 1.1454 0.0185
-13 1 20 0.8530 -0.0026
-13 1 21 1.0077 -0.0049
-13 1 22 -1.0142 0.0175
-13 1 23 -0.2305 -0.0108
-13 1 24 1.5637 -0.0025
-13 1 25 0.9820 0.0129
-13 1 26 -0.4551 -0.0033
-13 1 27 -0.9664 -0.0267
-13 1 28 -1.6906 -0.0150
-13 1 29 -1.2300 -0.0122
-13 2 1 -1.0650 0.0850
-13 2 2 1.2021 0.0142
-13 2 3 1.6724 0.0614
-13 2 4 -1.0081 -0.0173
-13 2 5 -1.6572 -0.0015
-13 2 6 -0.5440 -0.0202
-13 2 7 -0.8540 -0.0016
-13 2 8 -0.8514 0.0144
-13 2 9 0.2636 0.0033
-13 2 10 1.4959 -0.0088
-13 2 11 0.6927 0.0014
-13 2 12 0.4416 0.0119
-13 2 13 0.2139 0.0001
-13 2 14 1.0112 0.0033
-13 2 15 0.8827 -0.0173
-13 2 16 1.9070 -0.0216
-13 2 17 2.8749 0.0099
-13 2 18 1.9473 0.0095
-13 2 19 0.6268 0.0065
-13 2 20 0.9707 -0.0088
-13 2 21 0.9177 0.0047
-13 2 22 0.1606 0.0038
-13 2 23 1.1396 0.0010
-13 2 24 -0.1972 0.0035
-13 2 25 -1.1290 -0.0276
-13 2 26 0.4459 -0.0298
-13 2 27 1.4146 -0.0196
-13 2 28 0.9721 -0.0210
-13 2 29 0.8983 -0.0367
-13 3 1 -0.5234 -0.2905
-13 3 2 -0.4801 -0.0988
-13 3 3 -0.5036 0.0121
-13 3 4 0.6311 0.0404
-13 3 5 2.4191 0.0502
-13 3 6 1.3669 -0.0075
-13 3 7 -0.2523 -0.0090
-13 3 8 -1.1253 -0.0144
-13 3 9 -0.6955 -0.0073
-13 3 10 0.3283 -0.0037
-13 3 11 0.7924 0.0261
-13 3 12 0.6032 0.0170
-13 3 13 -0.4252 -0.0028
-13 3 14 -0.4274 -0.0148
-13 3 15 -0.3630 -0.0296
-13 3 16 0.1907 0.0039
-13 3 17 -1.3252 0.0045
-13 3 18 -1.1242 -0.0020
-13 3 19 0.1397 0.0056
-13 3 20 -0.0678 0.0149
-13 3 21 -1.8464 0.0088
-13 3 22 -1.1230 -0.0251
-13 3 23 0.1369 -0.0146
-13 3 24 -0.5872 -0.0066
-13 3 25 -0.3773 -0.0134
-13 3 26 -0.3490 -0.0215
-13 3 27 -1.1291 -0.0383
-13 3 28 -0.3514 -0.0394
-13 3 29 0.4290 -0.0006
-13 4 1 0.0834 0.0464
-13 4 2 0.6450 0.3000
-13 4 3 -1.3373 0.0212
-13 4 4 -0.6729 -0.0643
-13 4 5 0.4739 -0.0397
-13 4 6 0.6904 0.0021
-13 4 7 0.9732 0.0233
-13 4 8 0.5296 0.0240
-13 4 9 0.4216 0.0060
-13 4 10 -0.0252 -0.0111
-13 4 11 -0.1783 -0.0003
-13 4 12 -0.3475 -0.0169
-13 4 13 0.4064 -0.0058
-13 4 14 0.6309 -0.0080
-13 4 15 -0.4168 0.0059
-13 4 16 -0.3808 0.0131
-13 4 17 -0.0031 0.0003
-13 4 18 0.5634 0.0122
-13 4 19 -0.8014 -0.0082
-13 4 20 -0.9958 -0.0140
-13 4 21 -0.0267 -0.0036
-13 4 22 0.9217 0.0213
-13 4 23 -0.4607 0.0083
-13 4 24 -0.8031 -0.0188
-13 4 25 0.8404 -0.0144
-13 4 26 0.8651 -0.0183
-13 4 27 0.1621 -0.0306
-13 4 28 -0.1524 -0.0160
-13 4 29 -1.1570 0.0079
-13 5 1 1.1597 -0.0502
-13 5 2 -0.0778 -0.1632
-13 5 3 0.9540 -0.0428
-13 5 4 2.9115 0.1457
-13 5 5 0.1371 0.0257
-13 5 6 -0.8129 -0.0170
-13 5 7 -0.0787 -0.0037
-13 5 8 0.0637 -0.0208
-13 5 9 0.2150 -0.0419
-13 5 10 0.1738 0.0215
-13 5 11 -0.3840 0.0307
-13 5 12 -0.7332 -0.0170
-13 5 13 0.3319 -0.0210
-13 5 14 0.2706 -0.0092
-13 5 15 0.6721 0.0133
-13 5 16 0.5886 0.0032
-13 5 17 -0.9342 0.0153
-13 5 18 -1.0738 0.0096
-13 5 19 -0.1398 0.0011
-13 5 20 0.4223 0.0140
-13 5 21 -0.1348 0.0001
-13 5 22 0.1411 -0.0123
-13 5 23 0.1946 -0.0093
-13 5 24 0.4007 0.0230
-13 5 25 -0.1085 0.0052
-13 5 26 -0.6596 -0.0073
-13 5 27 0.2245 0.0023
-13 5 28 0.2355 0.0124
-13 6 1 0.9313 0.3057
-13 6 2 -0.3680 0.1902
-13 6 3 0.2426 0.0452
-13 6 4 -1.4946 -0.0924
-13 6 5 -2.0188 -0.0403
-13 6 6 0.6552 0.0302
-13 6 7 1.0492 -0.0182
-13 6 8 1.5683 0.0010
-13 6 9 1.5137 0.0388
-13 6 10 -0.2841 0.0048
-13 6 11 -1.5945 -0.0586
-13 6 12 -0.5578 -0.0124
-13 6 13 0.0558 0.0187
-13 6 14 -0.6827 0.0046
-13 6 15 0.0621 0.0098
-13 6 16 -0.3626 0.0126
-13 6 17 -0.6628 0.0008
-13 6 18 0.1688 -0.0199
-13 6 19 0.1620 0.0171
-13 6 20 -0.6440 0.0177
-13 6 21 -0.3782 0.0061
-13 6 22 0.2060 0.0104
-13 6 23 -0.4746 0.0079
-13 6 24 -0.7688 -0.0241
-13 6 25 -1.0431 -0.0338
-13 6 26 -1.0698 0.0316
-13 6 27 -0.8160 0.0770
-13 6 28 -0.8483 0.1041
-13 7 1 0.0668 -0.0267
-13 7 2 -0.4349 -0.1354
-13 7 3 -0.2423 -0.0248
-13 7 4 -1.5488 0.0574
-13 7 5 0.0810 0.0462
-13 7 6 0.3117 -0.0168
-13 7 7 0.0727 -0.0044
-13 7 8 0.6490 -0.0166
-13 7 9 -0.1869 -0.0288
-13 7 10 -0.1941 0.0121
-13 7 11 1.0670 0.0298
-13 7 12 1.2247 -0.0017
-13 7 13 -0.6164 -0.0328
-13 7 14 -1.2205 0.0002
-13 7 15 -0.1296 0.0054
-13 7 16 -0.2110 -0.0054
-13 7 17 0.3487 0.0109
-13 7 18 0.1144 0.0219
-13 7 19 -0.8769 0.0016
-13 7 20 -0.5051 -0.0273
-13 7 21 0.4567 0.0045
-13 7 22 -0.2442 0.0011
-13 7 23 -0.8123 -0.0021
-13 7 24 -0.0922 0.0085
-13 7 25 -0.4409 0.0220
-13 7 26 -0.7799 -0.0244
-13 7 27 -0.6232 -0.0707
-13 8 1 -0.1934 -0.0243
-13 8 2 0.7954 -0.0235
-13 8 3 1.2102 0.0489
-13 8 4 0.7642 -0.0419
-13 8 5 0.8596 -0.0591
-13 8 6 -0.5290 -0.0020
-13 8 7 -0.9000 0.0225
-13 8 8 -1.8991 0.0199
-13 8 9 -1.2849 0.0355
-13 8 10 0.0450 -0.0190
-13 8 11 -0.2456 -0.0494
-13 8 12 -0.7707 -0.0045
-13 8 13 -0.0635 0.0272
-13 8 14 0.8898 0.0174
-13 8 15 0.4910 -0.0020
-13 8 16 -0.2948 0.0006
-13 8 17 0.8505 -0.0129
-13 8 18 1.0012 -0.0089
-13 8 19 0.2764 0.0099
-13 8 20 0.2012 0.0108
-13 8 21 0.3709 -0.0049
-13 8 22 0.1295 -0.0251
-13 8 23 0.0744 -0.0071
-13 8 24 -0.1212 -0.0135
-13 8 25 0.0057 0.0136
-13 8 26 1.3982 0.0583
-13 8 27 1.2499 0.0899
-13 9 1 0.3005 -0.0036
-13 9 2 0.7694 -0.0209
-13 9 3 -0.3283 -0.0187
-13 9 4 0.0015 0.0154
-13 9 5 0.3443 0.0547
-13 9 6 0.1192 0.0020
-13 9 7 0.0057 -0.0131
-13 9 8 0.1758 0.0166
-13 9 9 1.2301 -0.0008
-13 9 10 0.6944 -0.0165
-13 9 11 0.4374 0.0226
-13 9 12 0.2771 0.0180
-13 9 13 -0.6860 -0.0070
-13 9 14 -0.7714 -0.0005
-13 9 15 -0.5342 0.0026
-13 9 16 -0.9397 0.0060
-13 9 17 -0.8120 0.0059
-13 9 18 -1.0412 0.0031
-13 9 19 -0.5229 -0.0289
-13 9 20 0.0417 -0.0246
-13 9 21 -0.1608 0.0029
-13 9 22 -0.2737 0.0116
-13 9 23 0.5939 0.0120
-13 9 24 1.5585 -0.0001
-13 9 25 2.2209 -0.0007
-13 9 26 1.5744 -0.0351
-13 10 1 -0.2797 -0.1409
-13 10 2 -0.0359 0.0487
-13 10 3 0.7306 0.0145
-13 10 4 1.7249 -0.0359
-13 10 5 0.5333 -0.0202
-13 10 6 -0.0689 0.0221
-13 10 7 -0.2491 0.0357
-13 10 8 0.4002 -0.0031
-13 10 9 -0.1193 -0.0146
-13 10 10 -0.7850 -0.0009
-13 10 11 0.1397 -0.0034
-13 10 12 0.7755 0.0006
-13 10 13 0.5291 0.0277
-13 10 14 0.4093 0.0162
-13 10 15 -0.2081 -0.0097
-13 10 16 0.0188 -0.0123
-13 10 17 0.2904 -0.0185
-13 10 18 -0.4599 -0.0097
-13 10 19 0.5346 -0.0077
-13 10 20 1.4192 0.0108
-13 10 21 0.0770 -0.0096
-13 10 22 -1.5867 -0.0098
-13 10 23 -1.0416 -0.0036
-13 10 24 -0.5115 -0.0150
-13 10 25 -1.1674 -0.0153
-13 10 26 -1.6821 -0.0113
-13 11 1 -1.7693 0.0125
-13 11 2 -0.3731 0.0653
-13 11 3 0.2884 0.0091
-13 11 4 -0.7486 0.0575
-13 11 5 -0.3772 0.0144
-13 11 6 0.5647 -0.0103
-13 11 7 -0.3480 -0.0132
-13 11 8 -0.8139 -0.0211
-13 11 9 -1.6187 -0.0225
-13 11 10 -0.6688 0.0037
-13 11 11 -0.2742 0.0377
-13 11 12 -0.7784 0.0211
-13 11 13 -0.4936 -0.0169
-13 11 14 0.5569 -0.0287
-13 11 15 0.1564 -0.0003
-13 11 16 0.2738 0.0072
-13 11 17 0.6334 0.0092
-13 11 18 1.0495 -0.0023
-13 11 19 1.3144 -0.0181
-13 11 20 0.4903 0.0041
-13 11 21 0.8974 -0.0111
-13 11 22 2.7877 -0.0051
-13 11 23 2.7326 -0.0072
-13 11 24 0.2175 0.0487
-13 11 25 -0.5647 0.0923
-13 12 1 0.6158 0.0655
-13 12 2 0.5369 -0.0111
-13 12 3 -1.3210 -0.0636
-13 12 4 -0.9986 -0.0176
-13 12 5 -0.4821 0.0003
-13 12 6 -1.9744 0.0298
-13 12 7 -1.0002 -0.0135
-13 12 8 0.0493 -0.0100
-13 12 9 -0.6369 0.0145
-13 12 10 -0.2350 0.0091
-13 12 11 -0.5057 -0.0171
-13 12 12 -0.0757 -0.0091
-13 12 13 0.1629 0.0152
-13 12 14 -0.0888 0.0162
-13 12 15 -0.3946 0.0063
-13 12 16 0.5238 -0.0129
-13 12 17 0.4441 -0.0069
-13 12 18 -0.0898 -0.0130
-13 12 19 -0.8835 0.0201
-13 12 20 -1.4770 0.0100
-13 12 21 -1.2020 -0.0188
-13 12 22 -0.8002 0.0179
-13 12 23 -1.1078 0.0090
-13 12 24 -0.7736 -0.0129
-13 13 1 1.1826 0.1327
-13 13 2 -0.7066 -0.0266
-13 13 3 -1.2668 0.0291
-13 13 4 -0.5693 0.0086
-13 13 5 -0.5891 -0.0201
-13 13 6 0.5082 -0.0243
-13 13 7 1.6157 -0.0268
-13 13 8 -0.1820 0.0014
-13 13 9 1.0846 -0.0036
-13 13 10 1.6675 0.0086
-13 13 11 0.1148 0.0181
-13 13 12 -0.3487 0.0001
-13 13 13 -0.5488 -0.0236
-13 13 14 -0.0984 -0.0033
-13 13 15 -0.2588 0.0032
-13 13 16 -0.5478 0.0069
-13 13 17 -1.1056 0.0137
-13 13 18 -0.6061 0.0013
-13 13 19 0.2943 0.0151
-13 13 20 0.5950 -0.0202
-13 13 21 -0.1073 -0.0093
-13 13 22 -0.5833 -0.0409
-13 13 23 -0.4577 -0.0850
-13 14 1 0.3404 -0.2059
-13 14 2 -0.7593 -0.1245
-13 14 3 -0.0980 0.0258
-13 14 4 -1.0000 -0.0087
-13 14 5 -1.3632 0.0184
-13 14 6 -1.0576 -0.0164
-13 14 7 -1.3926 -0.0283
-13 14 8 -1.3959 -0.0000
-13 14 9 -0.4837 0.0195
-13 14 10 -1.7943 0.0116
-13 14 11 0.2995 -0.0210
-13 14 12 1.1637 -0.0221
-13 14 13 0.7431 0.0086
-13 14 14 0.9998 0.0096
-13 14 15 0.6263 -0.0166
-13 14 16 1.0956 0.0067
-13 14 17 0.7129 -0.0037
-13 14 18 -0.2355 0.0086
-13 14 19 -0.9712 0.0138
-13 14 20 -1.1784 -0.0278
-13 14 21 -0.2827 0.0034
-13 14 22 0.6385 0.0234
-13 15 1 -0.6231 0.2114
-13 15 2 -0.9689 0.1373
-13 15 3 -0.1077 0.0016
-13 15 4 0.9419 -0.0582
-13 15 5 0.9873 -0.0263
-13 15 6 0.4916 -0.0251
-13 15 7 0.4769 0.0363
-13 15 8 0.8008 0.0256
-13 15 9 0.6059 -0.0205
-13 15 10 0.0086 -0.0210
-13 15 11 0.2684 0.0097
-13 15 12 -0.7498 0.0132
-13 15 13 1.5993 -0.0022
-13 15 14 1.1197 -0.0175
-13 15 15 0.1576 0.0055
-13 15 16 1.1562 0.0165
-13 15 17 0.9379 -0.0141
-13 15 18 1.2285 -0.0024
-13 15 19 1.4381 -0.0453
-13 15 20 1.1148 -0.0183
-13 15 21 1.2650 0.0442
-13 16 1 -1.0662 -0.3108
-13 16 2 -0.2789 -0.1172
-13 16 3 0.2308 -0.0282
-13 16 4 0.2511 0.0283
-13 16 5 0.0099 0.0068
-13 16 6 1.1462 -0.0176
-13 16 7 -0.2951 -0.0060
-13 16 8 -0.2376 -0.0038
-13 16 9 1.1429 0.0156
-13 16 10 1.6665 0.0060
-13 16 11 0.8857 -0.0245
-13 16 12 -0.0470 -0.0123
-13 16 13 0.0145 0.0199
-13 16 14 -0.7942 0.0080
-13 16 15 1.6473 -0.0008
-13 16 16 0.4085 -0.0179
-13 16 17 -1.6940 -0.0007
-13 16 18 -0.6247 0.0348
-13 16 19 -0.0694 0.0326
-13 17 1 0.1557 0.2239
-13 17 2 0.7551 0.1493
-13 17 3 0.5681 -0.0249
-13 17 4 -0.6785 -0.0487
-13 17 5 -0.6172 -0.0266
-13 17 6 -1.1588 0.0213
-13 17 7 -1.8311 0.0348
-13 17 8 1.6281 -0.0002
-13 17 9 0.2172 -0.0293
-13 17 10 -1.7738 -0.0156
-13 17 11 -1.1582 0.0145
-13 17 12 0.6458 0.0293
-13 17 13 0.7328 -0.0025
-13 17 14 -0.2473 -0.0266
-13 17 15 -0.6101 -0.0193
-13 17 16 -1.3473 -0.0367
-13 17 17 0.7783 -0.0231
-13 18 1 -2.7020 -0.1805
-13 18 2 -0.3483 -0.1012
-13 18 3 0.1825 -0.0129
-13 18 4 0.1012 0.0555
-13 18 5 0.2574 0.0267
-13 18 6 0.2669 0.0124
-13 18 7 3.3267 -0.0074
-13 18 8 2.7194 -0.0313
-13 18 9 -1.8454 -0.0011
-13 18 10 0.9531 0.0176
-13 18 11 2.1699 -0.0140
-13 18 12 0.1751 -0.0353
-13 18 13 -2.2963 -0.0284
-13 18 14 -2.3868 0.0316
-13 18 15 -1.7836 0.0796
-13 19 1 2.1456 0.1843
-13 19 2 2.2173 0.0394
-13 19 3 -0.8047 -0.0268
-13 19 4 -0.7307 -0.0189
-13 19 5 0.2347 -0.0163
-13 19 6 0.5753 -0.0033
-13 19 7 0.1108 -0.0200
-13 19 8 -2.4850 -0.0079
-13 19 9 0.1345 0.0196
-13 19 10 2.4662 -0.0052
-13 19 11 -1.4918 0.0094
-13 19 12 -1.6844 0.0483
-12 -30 1 1.2391 0.0379
-12 -30 2 -0.0895 -0.0242
-12 -30 3 0.6047 -0.0079
-12 -30 4 1.1252 -0.0192
-12 -29 1 -0.8751 -0.0264
-12 -29 2 0.2219 0.0017
-12 -29 3 1.2431 0.0137
-12 -29 4 0.8814 -0.0058
-12 -29 5 0.3868 0.0271
-12 -29 6 -0.0141 -0.0079
-12 -29 7 -0.6898 -0.0587
-12 -28 1 -0.2074 0.0224
-12 -28 2 0.4501 0.0236
-12 -28 3 0.2238 0.0013
-12 -28 4 -0.5699 -0.0090
-12 -28 5 -0.2442 -0.0188
-12 -28 6 0.3349 -0.0267
-12 -28 7 0.9050 0.0244
-12 -28 8 0.7129 0.0209
-12 -28 9 -0.4177 0.0039
-12 -27 1 0.9191 -0.0237
-12 -27 2 0.0000 0.0184
-12 -27 3 -0.3554 0.0275
-12 -27 4 0.0300 0.0169
-12 -27 5 0.4994 -0.0045
-12 -27 6 -0.3949 0.0016
-12 -27 7 -1.4109 -0.0024
-12 -27 8 -2.1721 0.0014
-12 -27 9 -1.0213 0.0302
-12 -27 10 1.1314 -0.0060
-12 -27 11 0.9297 -0.0387
-12 -26 1 0.4031 0.0316
-12 -26 2 -0.4325 -0.0198
-12 -26 3 0.7325 -0.0281
-12 -26 4 0.5956 0.0007
-12 -26 5 -0.1137 0.0126
-12 -26 6 -0.1159 0.0119
-12 -26 7 0.6786 0.0165
-12 -26 8 0.8018 0.0205
-12 -26 9 1.1305 -0.0164
-12 -26 10 0.4283 -0.0153
-12 -26 11 -0.3155 0.0222
-12 -26 12 0.9592 0.0144
-12 -26 13 1.3956 0.0090
-12 -25 1 0.4808 -0.0203
-12 -25 2 -0.0647 0.0078
-12 -25 3 -1.0401 0.0157
-12 -25 4 -2.0081 -0.0118
-12 -25 5 -0.6195 -0.0085
-12 -25 6 0.1542 0.0135
-12 -25 7 -0.0462 0.0123
-12 -25 8 -0.1100 -0.0044
-12 -25 9 0.0968 0.0037
-12 -25 10 -0.7120 0.0101
-12 -25 11 -0.1156 -0.0196
-12 -25 12 0.5113 -0.0081
-12 -25 13 -1.1315 0.0176
-12 -25 14 -1.6035 0.0108
-12 -24 1 -1.1664 -0.0120
-12 -24 2 0.6050 -0.0418
-12 -24 3 -0.3180 -0.0557
-12 -24 4 0.6820 -0.0145
-12 -24 5 0.5811 0.0215
-12 -24 6 -0.1632 0.0120
-12 -24 7 0.1742 0.0031
-12 -24 8 0.6528 -0.0002
-12 -24 9 0.7712 -0.0148
-12 -24 10 0.3384 -0.0305
-12 -24 11 0.3426 0.0017
-12 -24 12 0.0012 0.0230
-12 -24 13 0.9836 0.0043
-12 -24 14 3.0795 0.0054
-12 -24 15 2.5976 0.0067
-12 -24 16 0.8636 0.0076
-12 -23 1 0.1212 0.0048
-12 -23 2 0.2972 0.0354
-12 -23 3 0.5044 0.0280
-12 -23 4 2.5036 -0.0015
-12 -23 5 0.7846 -0.0295
-12 -23 6 0.7976 -0.0104
-12 -23 7 0.8515 0.0029
-12 -23 8 0.9394 -0.0080
-12 -23 9 0.3367 -0.0033
-12 -23 10 -0.0002 0.0065
-12 -23 11 0.3890 -0.0014
-12 -23 12 -0.0911 -0.0148
-12 -23 13 -0.0160 0.0142
-12 -23 14 0.4551 0.0122
-12 -23 15 -0.3123 -0.0035
-12 -23 16 -0.7845 0.0127
-12 -23 17 -0.7827 0.0239
-12 -22 1 0.5947 0.0403
-12 -22 2 0.2333 -0.0183
-12 -22 3 -0.0211 -0.0119
-12 -22 4 -1.1413 0.0190
-12 -22 5 -2.2334 0.0366
-12 -22 6 -0.4564 0.0078
-12 -22 7 -1.1168 -0.0265
-12 -22 8 -0.7823 -0.0189
-12 -22 9 -0.7488 -0.0078
-12 -22 10 0.0316 0.0041
-12 -22 11 -0.4692 0.0293
-12 -22 12 -0.6200 0.0281
-12 -22 13 0.2693 -0.0097
-12 -22 14 -0.1733 -0.0365
-12 -22 15 -0.9636 -0.0071
-12 -22 16 0.1945 -0.0074
-12 -22 17 -0.1964 0.0007
-12 -22 18 -1.7129 0.0187
-12 -22 19 -2.0825 -0.0038
-12 -21 1 -0.7873 0.0357
-12 -21 2 -0.8844 0.0314
-12 -21 3 0.3414 0.0686
-12 -21 4 -0.3096 0.0221
-12 -21 5 0.4533 -0.0157
-12 -21 6 1.1529 -0.0318
-12 -21 7 0.5351 -0.0043
-12 -21 8 0.5619 0.0044
-12 -21 9 -0.7976 0.0077
-12 -21 10 -0.8266 0.0204
-12 -21 11 -1.1194 0.0112
-12 -21 12 -0.4942 -0.0062
-12 -21 13 -1.6825 -0.0033
-12 -21 14 -2.5115 0.0030
-12 -21 15 -0.8764 -0.0086
-12 -21 16 1.3738 -0.0154
-12 -21 17 1.4640 0.0042
-12 -21 18 2.6706 -0.0047
-12 -21 19 2.5804 0.0236
-12 -21 20 1.0497 0.0579
-12 -20 1 0.4114 -0.1071
-12 -20 2 0.5304 -0.0343
-12 -20 3 0.8123 -0.0283
-12 -20 4 -0.5526 -0.0024
-12 -20 5 0.2129 0.0265
-12 -20 6 -0.3537 0.0189
-12 -20 7 -0.1491 -0.0008
-12 -20 8 0.2457 -0.0171
-12 -20 9 1.0549 0.0080
-12 -20 10 2.0040 0.0140
-12 -20 11 1.7404 0.0100
-12 -20 12 1.5366 0.0042
-12 -20 13 0.8374 -0.0083
-12 -20 14 1.3829 -0.0121
-12 -20 15 0.5963 0.0019
-12 -20 16 -1.2959 0.0194
-12 -20 17 -2.3405 0.0103
-12 -20 18 -1.0867 -0.0072
-12 -20 19 -1.5006 -0.0149
-12 -20 20 -0.0860 -0.0286
-12 -20 21 0.6099 0.0112
-12 -19 1 -0.2361 -0.0253
-12 -19 2 -1.1421 0.0462
-12 -19 3 -0.6794 0.0240
-12 -19 4 0.0971 0.0012
-12 -19 5 1.6031 -0.0356
-12 -19 6 0.1225 -0.0284
-12 -19 7 -0.3373 -0.0060
-12 -19 8 -0.4465 0.0317
-12 -19 9 0.1895 0.0395
-12 -19 10 -0.5116 0.0060
-12 -19 11 0.0097 -0.0200
-12 -19 12 0.4108 -0.0350
-12 -19 13 0.4510 -0.0116
-12 -19 14 0.0730 0.0184
-12 -19 15 -0.5383 0.0229
-12 -19 16 -0.8573 0.0116
-12 -19 17 -0.4088 -0.0039
-12 -19 18 0.7139 -0.0098
-12 -19 19 1.2398 -0.0206
-12 -19 20 2.6846 -0.0235
-12 -19 21 0.5612 -0.0331
-12 -19 22 0.0016 -0.0544
-12 -18 1 0.9140 0.0742
-12 -18 2 1.5635 -0.0174
-12 -18 3 -0.1702 -0.0694
-12 -18 4 -0.4707 -0.0255
-12 -18 5 0.1553 -0.0104
-12 -18 6 -0.6079 0.0159
-12 -18 7 -0.3695 0.0235
-12 -18 8 -0.6790 0.0069
-12 -18 9 -0.8008 -0.0321
-12 -18 10 -1.0844 -0.0212
-12 -18 11 -0.2256 -0.0020
-12 -18 12 -1.0487 0.0027
-12 -18 13 -0.4920 0.0074
-12 -18 14 -0.8190 0.0010
-12 -18 15 -1.0290 0.0004
-12 -18 16 -1.5557 0.0013
-12 -18 17 -0.2156 -0.0014
-12 -18 18 -0.3737 -0.0020
-12 -18 19 -1.1474 -0.0054
-12 -18 20 -1.5213 -0.0048
-12 -18 21 -1.7196 -0.0147
-12 -18 22 1.5577 -0.0210
-12 -18 23 1.8112 -0.0395
-12 -17 1 -0.1679 -0.0173
-12 -17 2 -0.7165 -0.0040
-12 -17 3 -0.4374 0.0107
-12 -17 4 0.1183 -0.0257
-12 -17 5 -1.3563 -0.0335
-12 -17 6 -1.0629 -0.0072
-12 -17 7 1.1375 -0.0117
-12 -17 8 1.5333 0.0113
-12 -17 9 1.4624 0.0256
-12 -17 10 1.9329 -0.0083
-12 -17 11 0.8510 -0.0490
-12 -17 12 -1.3168 -0.0169
-12 -17 13 -0.8933 0.0234
-12 -17 14 -0.9018 0.0285
-12 -17 15 0.1239 0.0192
-12 -17 16 0.5324 -0.0022
-12 -17 17 1.5517 -0.0245
-12 -17 18 -0.1124 -0.0217
-12 -17 19 0.3134 0.0044
-12 -17 20 -0.1908 0.0195
-12 -17 21 -0.1893 0.0131
-12 -17 22 -0.8444 0.0066
-12 -17 23 -3.1115 0.0182
-12 -17 24 -1.6037 0.0559
-12 -16 1 -0.8548 0.1517
-12 -16 2 -0.6745 0.0238
-12 -16 3 0.3503 -0.0232
-12 -16 4 1.2833 0.0008
-12 -16 5 0.9140 0.0274
-12 -16 6 1.0897 0.0152
-12 -16 7 0.3449 0.0186
-12 -16 8 -0.4630 0.0033
-12 -16 9 -0.9311 -0.0506
-12 -16 10 -1.6960 -0.0228
-12 -16 11 -1.9732 0.0420
-12 -16 12 0.2607 0.0364
-12 -16 13 0.6114 -0.0063
-12 -16 14 -0.2111 -0.0136
-12 -16 15 0.8205 -0.0087
-12 -16 16 1.3154 -0.0094
-12 -16 17 0.8476 0.0102
-12 -16 18 -0.6245 0.0222
-12 -16 19 0.4633 -0.0021
-12 -16 20 -0.3819 -0.0160
-12 -16 21 0.6950 0.0060
-12 -16 22 -0.0378 0.0168
-12 -16 23 0.3351 0.0176
-12 -16 24 1.0815 -0.0052
-12 -15 1 0.8213 -0.2699
-12 -15 2 0.3576 -0.1440
-12 -15 3 -0.3588 0.0521
-12 -15 4 -0.5664 0.0348
-12 -15 5 -0.0717 0.0126
-12 -15 6 0.3720 0.0325
-12 -15 7 -0.4933 0.0218
-12 -15 8 -0.5340 -0.0226
-12 -15 9 -0.7040 0.0039
-12 -15 10 -0.8621 0.0262
-12 -15 11 -0.3991 -0.0217
-12 -15 12 0.6104 -0.0042
-12 -15 13 0.2389 0.0422
-12 -15 14 1.0449 0.0107
-12 -15 15 0.3166 -0.0263
-12 -15 16 0.0178 -0.0187
-12 -15 17 -0.0285 -0.0052
-12 -15 18 0.2046 -0.0038
-12 -15 19 0.4541 0.0223
-12 -15 20 -0.4491 0.0322
-12 -15 21 0.2730 -0.0066
-12 -15 22 -0.2359 -0.0209
-12 -15 23 1.3901 0.0066
-12 -15 24 0.5736 -0.0051
-12 -15 25 -0.3701 0.0039
-12 -14 1 -1.1704 0.2745
-12 -14 2 0.5719 0.1117
-12 -14 3 1.3446 -0.0535
-12 -14 4 -0.5618 -0.0173
-12 -14 5 -1.6123 0.0729
-12 -14 6 -0.9242 0.0143
-12 -14 7 -0.1644 -0.0287
-12 -14 8 -0.3261 -0.0045
-12 -14 9 -0.7830 0.0056
-12 -14 10 0.0418 -0.0140
-12 -14 11 0.1181 0.0362
-12 -14 12 -0.7114 0.0530
-12 -14 13 -0.6639 -0.0344
-12 -14 14 0.4035 -0.0444
-12 -14 15 0.1424 0.0117
-12 -14 16 0.1344 0.0072
-12 -14 17 -1.2625 0.0024
-12 -14 18 -0.3646 0.0167
-12 -14 19 -0.0330 -0.0006
-12 -14 20 -0.0639 -0.0307
-12 -14 21 0.0185 0.0011
-12 -14 22 -0.0009 0.0330
-12 -14 23 0.2176 0.0081
-12 -14 24 -1.0680 -0.0003
-12 -14 25 -0.5410 0.0020
-12 -14 26 -0.2122 -0.0735
-12 -13 1 0.4800 -0.4224
-12 -13 2 -0.4660 -0.1059
-12 -13 3 -1.2875 0.0993
-12 -13 4 -0.3285 0.0662
-12 -13 5 0.8222 -0.0436
-12 -13 6 0.1046 -0.0250
-12 -13 7 -0.6141 0.0171
-12 -13 8 -0.8210 -0.0077
-12 -13 9 -0.1839 0.0014
-12 -13 10 0.3258 0.0355
-12 -13 11 -0.1112 0.0111
-12 -13 12 -0.3309 -0.0438
-12 -13 13 -0.2635 -0.0058
-12 -13 14 -0.1986 0.0296
-12 -13 15 0.5983 -0.0221
-12 -13 16 0.5910 -0.0195
-12 -13 17 0.2466 0.0238
-12 -13 18 0.6804 0.0011
-12 -13 19 -0.9776 -0.0107
-12 -13 20 -0.4691 0.0175
-12 -13 21 0.2255 0.0094
-12 -13 22 0.0392 -0.0286
-12 -13 23 -1.3694 -0.0097
-12 -13 24 -0.5464 0.0166
-12 -13 25 1.7766 0.0078
-12 -13 26 2.3372 0.0489
-12 -12 1 -0.9065 0.3247
-12 -12 2 -1.5136 0.2683
-12 -12 3 -0.7317 -0.0404
-12 -12 4 0.7081 -0.0597
-12 -12 5 1.0790 0.0200
-12 -12 6 -0.0959 0.0111
-12 -12 7 -1.0468 -0.0467
-12 -12 8 -0.4930 -0.0020
-12 -12 9 0.9374 0.0285
-12 -12 10 0.2956 0.0025
-12 -12 11 -0.3941 -0.0013
-12 -12 12 0.1172 0.0123
-12 -12 13 0.0463 -0.0251
-12 -12 14 -0.4509 -0.0523
-12 -12 15 -1.0285 0.0113
-12 -12 16 -1.4948 0.0473
-12 -12 17 -0.0199 -0.0035
-12 -12 18 -0.0131 -0.0148
-12 -12 19 -0.4250 0.0062
-12 -12 20 0.3385 -0.0179
-12 -12 21 0.1616 -0.0167
-12 -12 22 0.7366 0.0287
-12 -12 23 1.3672 0.0198
-12 -12 24 1.5426 -0.0350
-12 -12 25 -0.7891 -0.0202
-12 -12 26 -1.8924 0.0125
-12 -12 27 -1.4259 -0.0142
-12 -11 1 -0.1730 -0.0605
-12 -11 2 1.3865 -0.1940
-12 -11 3 1.5825 0.0010
-12 -11 4 -0.3247 0.0889
-12 -11 5 -1.7445 -0.0284
-12 -11 6 -1.0564 -0.0675
-12 -11 7 0.5963 0.0075
-12 -11 8 0.4864 0.0346
-12 -11 9 -0.9854 -0.0108
-12 -11 10 -1.4569 -0.0010
-12 -11 11 -0.0700 -0.0088
-12 -11 12 0.4232 -0.0399
-12 -11 13 0.4479 -0.0174
-12 -11 14 0.6480 0.0433
-12 -11 15 -0.2674 0.0176
-12 -11 16 0.1141 -0.0264
-12 -11 17 0.6360 -0.0026
-12 -11 18 -0.0010 0.0044
-12 -11 19 1.3632 -0.0197
-12 -11 20 2.0636 0.0066
-12 -11 21 1.2561 0.0261
-12 -11 22 -0.2598 -0.0171
-12 -11 23 0.2597 -0.0293
-12 -11 24 1.4936 0.0172
-12 -11 25 1.2654 0.0212
-12 -11 26 0.7855 -0.0268
-12 -11 27 -0.2146 -0.0061
-12 -10 1 -0.3296 0.2400
-12 -10 2 1.3857 0.1523
-12 -10 3 -0.9361 0.0489
-12 -10 4 -0.6982 -0.1236
-12 -10 5 -0.2257 -0.0527
-12 -10 6 -0.4625 0.0308
-12 -10 7 -0.6614 0.0241
-12 -10 8 -0.5559 -0.0094
-12 -10 9 -0.1116 0.0213
-12 -10 10 0.2743 0.0061
-12 -10 11 0.7958 -0.0432
-12 -10 12 0.8847 -0.0108
-12 -10 13 0.1268 0.0285
-12 -10 14 -0.9842 0.0047
-12 -10 15 -0.5243 -0.0143
-12 -10 16 1.2223 0.0204
-12 -10 17 -0.0459 -0.0017
-12 -10 18 -0.5525 -0.0243
-12 -10 19 0.0959 0.0077
-12 -10 20 0.0080 0.0094
-12 -10 21 -0.2304 -0.0166
-12 -10 22 -0.2294 0.0082
-12 -10 23 0.4551 0.0220
-12 -10 24 -1.0803 -0.0128
-12 -10 25 -1.0482 -0.0182
-12 -10 26 -0.3814 0.0141
-12 -10 27 0.0796 0.0251
-12 -10 28 0.3639 -0.0092
-12 -9 1 1.1568 -0.3448
-12 -9 2 -0.5371 -0.2004
-12 -9 3 0.0042 -0.0505
-12 -9 4 1.6150 0.0703
-12 -9 5 0.3894 0.0867
-12 -9 6 1.0043 -0.0106
-12 -9 7 1.1115 -0.0173
-12 -9 8 0.4313 0.0118
-12 -9 9 0.2932 0.0108
-12 -9 10 1.1182 -0.0268
-12 -9 11 0.9241 0.0138
-12 -9 12 -0.5772 0.0262
-12 -9 13 -1.0001 -0.0066
-12 -9 14 -0.0843 0.0023
-12 -9 15 0.2097 0.0271
-12 -9 16 -0.9713 -0.0083
-12 -9 17 -1.2666 -0.0332
-12 -9 18 1.3513 0.0136
-12 -9 19 1.0962 0.0127
-12 -9 20 -0.5038 -0.0070
-12 -9 21 -1.5502 0.0127
-12 -9 22 -0.1760 0.0112
-12 -9 23 0.2964 -0.0173
-12 -9 24 -0.6234 0.0081
-12 -9 25 0.2414 0.0273
-12 -9 26 0.8684 -0.0032
-12 -9 27 2.1207 -0.0315
-12 -9 28 1.0663 -0.0641
-12 -8 1 1.6018 0.4341
-12 -8 2 0.1548 0.1463
-12 -8 3 -1.5980 -0.0571
-12 -8 4 -1.7115 -0.0972
-12 -8 5 -0.6974 -0.0793
-12 -8 6 -0.2545 0.0295
-12 -8 7 -1.8866 0.0915
-12 -8 8 -0.7265 0.0251
-12 -8 9 1.2614 -0.0500
-12 -8 10 1.2035 -0.0321
-12 -8 11 -0.7475 0.0072
-12 -8 12 -0.6493 0.0008
-12 -8 13 1.1374 0.0329
-12 -8 14 1.9056 0.0242
-12 -8 15 1.4222 -0.0295
-12 -8 16 0.7770 -0.0281
-12 -8 17 1.2790 0.0203
-12 -8 18 0.9807 0.0063
-12 -8 19 -0.8470 -0.0136
-12 -8 20 -0.8528 0.0191
-12 -8 21 -0.4860 0.0089
-12 -8 22 0.7242 -0.0199
-12 -8 23 -0.2965 0.0023
-12 -8 24 0.0548 0.0206
-12 -8 25 0.3919 -0.0087
-12 -8 26 -0.2971 0.0041
-12 -8 27 -1.8299 0.0191
-12 -8 28 -3.0306 -0.0024
-12 -8 29 -0.7625 0.0094
-12 -7 1 -2.5133 -0.7295
-12 -7 2 -4.5739 -0.2117
-12 -7 3 0.6262 0.0767
-12 -7 4 0.7161 0.0889
-12 -7 5 -0.5161 0.0591
-12 -7 6 0.7599 0.0112
-12 -7 7 2.3633 -0.0713
-12 -7 8 1.2892 -0.0507
-12 -7 9 -1.9293 0.0241
-12 -7 10 -2.5693 0.0322
-12 -7 11 0.0752 -0.0089
-12 -7 12 2.1032 0.0083
-12 -7 13 0.7031 0.0020
-12 -7 14 -0.8776 -0.0385
-12 -7 15 -0.6636 -0.0090
-12 -7 16 -0.0133 0.0210
-12 -7 17 -0.0297 -0.0076
-12 -7 18 -1.4197 -0.0089
-12 -7 19 -1.3089 0.0191
-12 -7 20 -0.0581 -0.0094
-12 -7 21 0.4152 -0.0254
-12 -7 22 0.0790 0.0124
-12 -7 23 -1.4371 0.0177
-12 -7 24 -1.0316 -0.0099
-12 -7 25 -1.6107 -0.0029
-12 -7 26 -0.9763 0.0118
-12 -7 27 0.0279 -0.0154
-12 -7 28 2.3956 0.0181
-12 -7 29 2.4216 0.0793
-12 -6 1 0.3911 0.6412
-12 -6 2 2.0502 0.2883
-12 -6 3 0.5911 -0.1153
-12 -6 4 -1.2449 -0.0513
-12 -6 5 1.7434 0.0124
-12 -6 6 0.7794 -0.0066
-12 -6 7 -0.9301 0.0378
-12 -6 8 0.6583 0.0261
-12 -6 9 2.7390 -0.0535
-12 -6 10 1.4499 -0.0355
-12 -6 11 -0.5665 0.0490
-12 -6 12 -1.6759 0.0290
-12 -6 13 -0.8162 -0.0350
-12 -6 14 0.0060 -0.0063
-12 -6 15 -0.2477 0.0049
-12 -6 16 -0.2591 -0.0244
-12 -6 17 -0.4017 -0.0026
-12 -6 18 -1.1209 0.0256
-12 -6 19 -0.3545 -0.0099
-12 -6 20 0.2678 -0.0097
-12 -6 21 0.8255 0.0163
-12 -6 22 0.0153 -0.0049
-12 -6 23 -0.6861 -0.0140
-12 -6 24 0.1331 0.0105
-12 -6 25 0.5426 0.0073
-12 -6 26 0.2572 -0.0209
-12 -6 27 -1.0790 -0.0160
-12 -6 28 -1.0098 0.0130
-12 -6 29 -1.9616 -0.0091
-12 -5 1 0.4040 -0.5869
-12 -5 2 2.1761 -0.1633
-12 -5 3 1.1209 0.1619
-12 -5 4 0.4569 0.1532
-12 -5 5 -0.6804 -0.0353
-12 -5 6 -1.7442 0.0095
-12 -5 7 0.5524 -0.0341
-12 -5 8 0.2874 -0.0880
-12 -5 9 -1.0749 0.0244
-12 -5 10 -0.3006 0.0789
-12 -5 11 1.0626 -0.0247
-12 -5 12 -0.2201 -0.0585
-12 -5 13 -0.3268 0.0242
-12 -5 14 0.0503 0.0057
-12 -5 15 0.9285 -0.0332
-12 -5 16 0.2237 0.0159
-12 -5 17 -0.5209 0.0294
-12 -5 18 0.8339 -0.0150
-12 -5 19 1.8025 -0.0022
-12 -5 20 0.1087 0.0268
-12 -5 21 -0.5236 -0.0140
-12 -5 22 -0.6180 -0.0105
-12 -5 23 0.3446 0.0129
-12 -5 24 0.1538 -0.0129
-12 -5 25 -0.3712 -0.0268
-12 -5 26 -0.6993 -0.0035
-12 -5 27 -0.4959 0.0073
-12 -5 28 -0.6786 0.0045
-12 -5 29 -0.8932 0.0036
-12 -5 30 0.5685 0.0055
-12 -4 1 -1.8282 0.6593
-12 -4 2 -0.8676 0.1699
-12 -4 3 -1.2834 -0.1525
-12 -4 4 -0.1389 -0.1135
-12 -4 5 1.2729 0.0434
-12 -4 6 2.0293 0.0288
-12 -4 7 0.7200 -0.0627
-12 -4 8 -1.0007 0.0403
-12 -4 9 0.4827 0.0242
-12 -4 10 2.1074 -0.0501
-12 -4 11 1.7287 -0.0091
-12 -4 12 1.2138 0.0289
-12 -4 13 1.1703 -0.0454
-12 -4 14 -0.4940 -0.0353
-12 -4 15 -0.8273 0.0646
-12 -4 16 -0.4478 0.0237
-12 -4 17 1.2776 -0.0221
-12 -4 18 0.7114 0.0176
-12 -4 19 -1.2073 0.0238
-12 -4 20 -0.9754 -0.0318
-12 -4 21 0.8171 -0.0089
-12 -4 22 0.6056 0.0288
-12 -4 23 0.7828 -0.0185
-12 -4 24 0.3274 -0.0218
-12 -4 25 -0.2536 0.0059
-12 -4 26 -0.9914 -0.0135
-12 -4 27 0.3569 -0.0201
-12 -4 28 1.0203 0.0085
-12 -4 29 1.1589 -0.0010
-12 -4 30 0.7832 -0.0212
-12 -3 1 2.8171 -0.2608
-12 -3 2 1.3830 -0.2946
-12 -3 3 0.3689 0.1977
-12 -3 4 1.4275 0.1214
-12 -3 5 0.1562 -0.0649
-12 -3 6 -0.8927 -0.0858
-12 -3 7 -0.1060 0.0342
-12 -3 8 1.2954 0.0296
-12 -3 9 0.0690 -0.0166
-12 -3 10 -2.4644 0.0272
-12 -3 11 -2.9960 -0.0124
-12 -3 12 -1.1499 -0.0392
-12 -3 13 -0.7040 0.0156
-12 -3 14 -0.1999 0.0508
-12 -3 15 0.8560 -0.0287
-12 -3 16 0.2455 -0.0182
-12 -3 17 -0.1745 0.0541
-12 -3 18 -0.5964 -0.0008
-12 -3 19 0.6807 -0.0312
-12 -3 20 1.2216 0.0126
-12 -3 21 0.1282 0.0219
-12 -3 22 -0.7984 -0.0332
-12 -3 23 0.0995 -0.0119
-12 -3 24 0.3307 0.0154
-12 -3 25 0.6642 -0.0221
-12 -3 26 1.0313 -0.0085
-12 -3 27 1.3784 0.0311
-12 -3 28 0.0667 -0.0181
-12 -3 29 -0.0856 -0.0731
-12 -3 30 -0.4611 -0.0574
-12 -2 1 -1.4007 0.0707
-12 -2 2 -1.8915 0.1420
-12 -2 3 0.8248 -0.1176
-12 -2 4 2.1721 -0.2443
-12 -2 5 0.4630 0.0532
-12 -2 6 -0.2513 0.0706
-12 -2 7 -0.8856 -0.0130
-12 -2 8 -0.3421 -0.0088
-12 -2 9 -0.0602 0.0586
-12 -2 10 0.5408 -0.0308
-12 -2 11 0.7924 -0.0450
-12 -2 12 0.6913 0.0279
-12 -2 13 0.1575 0.0121
-12 -2 14 0.7409 -0.0115
-12 -2 15 -0.6972 0.0204
-12 -2 16 -1.0369 0.0339
-12 -2 17 -0.2732 -0.0511
-12 -2 18 -0.1446 -0.0311
-12 -2 19 0.3399 0.0304
-12 -2 20 0.1213 -0.0056
-12 -2 21 -0.6158 -0.0153
-12 -2 22 -0.8237 0.0173
-12 -2 23 0.0823 0.0063
-12 -2 24 0.7918 -0.0371
-12 -2 25 1.0758 -0.0001
-12 -2 26 0.8377 0.0194
-12 -2 27 0.2261 -0.0246
-12 -2 28 -0.4883 -0.0293
-12 -2 29 -0.0486 0.0149
-12 -2 30 -0.5611 0.0050
-12 -1 1 0.8074 -0.2328
-12 -1 2 -0.1930 -0.0039
-12 -1 3 -1.4558 0.0809
-12 -1 4 -2.2682 0.1246
-12 -1 5 -1.1372 -0.0671
-12 -1 6 0.5017 -0.1294
-12 -1 7 0.2513 0.0558
-12 -1 8 -1.0623 0.0625
-12 -1 9 -2.4706 -0.0465
-12 -1 10 -0.6117 -0.0361
-12 -1 11 0.9499 0.0658
-12 -1 12 1.0304 -0.0129
-12 -1 13 0.6230 -0.0235
-12 -1 14 0.6953 0.0205
-12 -1 15 0.4584 -0.0011
-12 -1 16 1.6215 -0.0291
-12 -1 17 0.1422 0.0122
-12 -1 18 -0.3261 0.0318
-12 -1 19 -0.0160 -0.0421
-12 -1 20 0.1004 -0.0188
-12 -1 21 0.0155 0.0246
-12 -1 22 0.1243 -0.0089
-12 -1 23 -0.9138 -0.0176
-12 -1 24 -2.2177 0.0197
-12 -1 25 -1.4146 0.0043
-12 -1 26 0.5141 -0.0291
-12 -1 27 0.4432 0.0022
-12 -1 28 -0.5547 0.0127
-12 -1 29 -0.6365 -0.0175
-12 -1 30 -0.1862 -0.0157
-12 0 1 0.1279 0.0259
-12 0 2 1.0895 0.0602
-12 0 3 1.8781 -0.1594
-12 0 4 0.3208 -0.0689
-12 0 5 -0.4051 0.0486
-12 0 6 0.1203 0.1208
-12 0 7 -0.0785 0.0040
-12 0 8 -0.9223 -0.0597
-12 0 9 0.6369 -0.0186
-12 0 10 2.3055 0.0177
-12 0 11 0.3252 -0.0168
-12 0 12 -0.4840 0.0001
-12 0 13 0.6038 0.0554
-12 0 14 1.2042 -0.0136
-12 0 15 0.7487 -0.0124
-12 0 16 0.7953 0.0107
-12 0 17 1.0028 -0.0105
-12 0 18 2.3160 -0.0330
-12 0 19 0.1937 0.0233
-12 0 20 -0.8271 0.0422
-12 0 21 -0.5595 -0.0257
-12 0 22 0.5211 -0.0229
-12 0 23 0.7752 0.0055
-12 0 24 0.8308 -0.0050
-12 0 25 -0.1543 -0.0020
-12 0 26 -1.5027 0.0336
-12 0 27 -1.7628 -0.0004
-12 0 28 -0.1233 -0.0276
-12 0 29 0.6219 0.0227
-12 0 30 0.3169 0.0761
-12 1 1 -1.3182 0.2073
-12 1 2 -0.5545 0.1181
-12 1 3 0.4185 0.0597
-12 1 4 0.4742 0.0680
-12 1 5 0.9544 -0.0336
-12 1 6 0.2977 -0.0261
-12 1 7 0.9671 -0.0009
-12 1 8 1.8855 0.0157
-12 1 9 1.1034 -0.0195
-12 1 10 -2.0262 0.0027
-12 1 11 -2.1655 0.0015
-12 1 12 -0.2742 0.0177
-12 1 13 -0.9153 -0.0103
-12 1 14 -1.7475 -0.0069
-12 1 15 -0.7634 0.0117
-12 1 16 -0.5053 -0.0142
-12 1 17 -1.4874 0.0047
-12 1 18 -1.8238 0.0165
-12 1 19 -0.9251 -0.0041
-12 1 20 0.6797 -0.0331
-12 1 21 -0.5900 0.0031
-12 1 22 -0.1722 0.0148
-12 1 23 0.3448 0.0009
-12 1 24 0.5125 0.0148
-12 1 25 0.4696 0.0143
-12 1 26 0.9242 -0.0157
-12 1 27 0.7788 -0.0129
-12 1 28 1.2977 0.0429
-12 1 29 1.3669 0.0331
-12 1 30 0.8543 0.0086
-12 2 1 1.6830 -0.1762
-12 2 2 0.4773 -0.2336
-12 2 3 -1.9571 -0.0429
-12 2 4 -1.8315 0.0651
-12 2 5 -0.4229 0.0822
-12 2 6 -0.4474 0.0580
-12 2 7 -0.5377 -0.0321
-12 2 8 -0.4771 -0.0750
-12 2 9 1.1097 -0.0263
-12 2 10 1.0294 0.0311
-12 2 11 0.3456 0.0122
-12 2 12 -0.3845 0.0037
-12 2 13 0.1747 -0.0135
-12 2 14 0.1613 0.0096
-12 2 15 -0.1934 -0.0108
-12 2 16 -0.7510 -0.0170
-12 2 17 -0.4940 -0.0115
-12 2 18 -0.7742 0.0012
-12 2 19 -0.9120 0.0141
-12 2 20 -1.3175 0.0136
-12 2 21 -0.5491 -0.0032
-12 2 22 0.5593 -0.0185
-12 2 23 -1.0841 0.0117
-12 2 24 -1.4009 0.0073
-12 2 25 -0.8936 0.0087
-12 2 26 -0.6282 0.0153
-12 2 27 -0.8522 0.0140
-12 2 28 -0.8540 0.0025
-12 2 29 -2.0368 0.0289
-12 2 30 -1.8623 0.0789
-12 3 1 1.0200 0.3439
-12 3 2 1.0407 0.1245
-12 3 3 0.8482 0.1322
-12 3 4 0.7091 -0.0028
-12 3 5 -0.6205 -0.0777
-12 3 6 -0.0108 -0.0691
-12 3 7 1.1780 -0.0228
-12 3 8 1.3994 0.0323
-12 3 9 0.5992 0.0512
-12 3 10 -0.4977 -0.0045
-12 3 11 0.6963 -0.0252
-12 3 12 0.3033 0.0025
-12 3 13 -1.1685 -0.0001
-12 3 14 -1.4447 -0.0159
-12 3 15 0.0899 -0.0129
-12 3 16 0.1749 0.0188
-12 3 17 1.1876 0.0072
-12 3 18 1.2962 -0.0029
-12 3 19 0.7010 -0.0076
-12 3 20 -0.3325 0.0011
-12 3 21 0.6250 -0.0037
-12 3 22 0.2587 0.0198
-12 3 23 -0.1957 0.0209
-12 3 24 0.5799 -0.0087
-12 3 25 0.4889 -0.0072
-12 3 26 0.1395 -0.0039
-12 3 27 0.1764 0.0298
-12 3 28 0.0874 0.0366
-12 3 29 -0.2886 0.0149
-12 3 30 0.5906 -0.0443
-12 4 1 -1.0982 -0.2381
-12 4 2 -1.4529 -0.1818
-12 4 3 -0.2132 -0.0676
-12 4 4 0.0853 -0.0470
-12 4 5 -0.2867 0.0730
-12 4 6 -0.1234 0.0219
-12 4 7 -1.8903 -0.0532
-12 4 8 -2.2250 -0.0154
-12 4 9 -1.4869 0.0297
-12 4 10 -0.1466 0.0165
-12 4 11 0.3633 0.0219
-12 4 12 -0.4910 -0.0016
-12 4 13 -0.0780 -0.0275
-12 4 14 0.5139 -0.0083
-12 4 15 -0.2593 0.0122
-12 4 16 -1.2130 0.0027
-12 4 17 -0.5687 0.0120
-12 4 18 -0.8654 0.0200
-12 4 19 0.1830 -0.0050
-12 4 20 1.2359 -0.0191
-12 4 21 1.4454 -0.0010
-12 4 22 -0.1965 0.0138
-12 4 23 0.3575 -0.0157
-12 4 24 0.7805 0.0030
-12 4 25 0.5680 0.0175
-12 4 26 -0.1138 0.0037
-12 4 27 -0.7545 0.0067
-12 4 28 -0.9777 0.0129
-12 4 29 0.2925 0.0206
-12 4 30 1.2424 -0.0107
-12 5 1 -0.5539 -0.0656
-12 5 2 1.1388 0.1447
-12 5 3 2.0365 0.1648
-12 5 4 -0.1870 -0.0416
-12 5 5 -0.1706 -0.1330
-12 5 6 0.2827 -0.0815
-12 5 7 0.3307 0.0971
-12 5 8 1.0032 0.0926
-12 5 9 -0.2938 -0.0155
-12 5 10 -0.6999 -0.0375
-12 5 11 -0.3990 -0.0089
-12 5 12 0.0948 -0.0161
-12 5 13 0.2407 0.0164
-12 5 14 0.8485 0.0333
-12 5 15 0.9120 -0.0017
-12 5 16 0.6272 -0.0043
-12 5 17 -0.4598 0.0103
-12 5 18 -0.9510 -0.0117
-12 5 19 -0.0918 -0.0133
-12 5 20 -0.1995 0.0035
-12 5 21 -0.1556 0.0073
-12 5 22 0.0120 -0.0105
-12 5 23 0.1559 -0.0073
-12 5 24 -1.0684 -0.0046
-12 5 25 -0.6731 -0.0169
-12 5 26 0.1524 0.0244
-12 5 27 1.2635 0.0410
-12 5 28 1.9559 0.0037
-12 5 29 1.8756 -0.0285
-12 6 1 -0.1215 -0.1814
-12 6 2 0.2712 -0.0051
-12 6 3 -1.1755 -0.1992
-12 6 4 -0.4254 -0.0131
-12 6 5 1.8647 0.1291
-12 6 6 -0.7385 0.0449
-12 6 7 -2.2066 -0.0495
-12 6 8 -1.5774 -0.0573
-12 6 9 -0.4612 0.0110
-12 6 10 0.7487 0.0202
-12 6 11 0.2598 0.0065
-12 6 12 -0.0781 0.0046
-12 6 13 -0.1844 0.0021
-12 6 14 -0.4030 -0.0199
-12 6 15 -1.7301 0.0128
-12 6 16 -0.6301 0.0347
-12 6 17 0.7187 -0.0109
-12 6 18 1.0808 -0.0220
-12 6 19 0.1189 -0.0046
-12 6 20 -0.3784 -0.0108
-12 6 21 -0.3774 -0.0131
-12 6 22 -0.4921 0.0060
-12 6 23 0.1400 0.0132
-12 6 24 1.2291 -0.0026
-12 6 25 1.4486 0.0052
-12 6 26 0.3957 -0.0018
-12 6 27 0.8198 -0.0244
-12 6 28 1.1747 0.0025
-12 6 29 0.2003 0.0286
-12 7 1 -1.5921 0.3656
-12 7 2 -2.2394 0.1517
-12 7 3 -3.7444 -0.0142
-12 7 4 -2.0882 -0.0282
-12 7 5 -1.7172 -0.1445
-12 7 6 -1.1698 -0.0064
-12 7 7 1.8485 0.0905
-12 7 8 1.8494 0.0382
-12 7 9 0.9262 -0.0403
-12 7 10 0.1836 -0.0319
-12 7 11 -0.1695 -0.0042
-12 7 12 -0.0246 0.0008
-12 7 13 0.5615 0.0288
-12 7 14 1.0374 0.0298
-12 7 15 0.7017 -0.0033
-12 7 16 0.8584 -0.0383
-12 7 17 -0.4392 -0.0123
-12 7 18 -0.2344 0.0080
-12 7 19 0.8291 -0.0039
-12 7 20 1.4229 0.0154
-12 7 21 0.3873 0.0168
-12 7 22 -0.2488 -0.0146
-12 7 23 0.2159 -0.0297
-12 7 24 0.6392 0.0169
-12 7 25 0.0879 0.0350
-12 7 26 0.2512 0.0040
-12 7 27 0.3055 -0.0213
-12 7 28 -1.2589 -0.0554
-12 7 29 -1.7461 -0.0932
-12 8 1 0.6503 -0.3399
-12 8 2 0.6621 -0.2245
-12 8 3 1.0298 -0.0342
-12 8 4 1.8327 0.0565
-12 8 5 0.2007 0.1068
-12 8 6 0.3388 0.0698
-12 8 7 -0.2540 -0.0915
-12 8 8 -1.3267 -0.0787
-12 8 9 -1.4064 0.0017
-12 8 10 -1.9648 0.0521
-12 8 11 -1.2558 0.0163
-12 8 12 -0.2776 0.0045
-12 8 13 0.7089 -0.0148
-12 8 14 -0.2908 -0.0289
-12 8 15 -1.0881 -0.0020
-12 8 16 -0.2129 0.0113
-12 8 17 0.1277 -0.0053
-12 8 18 0.5603 -0.0185
-12 8 19 -0.2584 0.0129
-12 8 20 -0.6174 0.0069
-12 8 21 -0.1739 -0.0137
-12 8 22 0.7342 0.0062
-12 8 23 0.2239 0.0178
-12 8 24 -0.8001 0.0085
-12 8 25 -0.4960 -0.0144
-12 8 26 0.3842 0.0049
-12 8 27 -0.1969 0.0062
-12 8 28 -0.5883 0.0130
-12 9 1 0.5966 0.4144
-12 9 2 -0.0525 0.0313
-12 9 3 1.2373 0.0053
-12 9 4 2.1747 -0.0269
-12 9 5 1.0055 -0.0475
-12 9 6 0.6436 -0.0606
-12 9 7 0.1490 0.0310
-12 9 8 0.3334 0.0555
-12 9 9 -0.1672 -0.0099
-12 9 10 0.8322 -0.0350
-12 9 11 1.8083 -0.0266
-12 9 12 0.4826 0.0111
-12 9 13 -0.2138 0.0031
-12 9 14 -0.6028 0.0106
-12 9 15 0.9779 -0.0026
-12 9 16 0.9937 -0.0162
-12 9 17 -0.2321 -0.0128
-12 9 18 0.0544 0.0053
-12 9 19 -0.4244 0.0087
-12 9 20 -1.0335 -0.0091
-12 9 21 -1.1372 0.0059
-12 9 22 -0.1766 -0.0029
-12 9 23 0.2897 0.0005
-12 9 24 0.1358 0.0079
-12 9 25 -0.1997 -0.0054
-12 9 26 -0.3113 -0.0038
-12 9 27 0.1923 0.0012
-12 9 28 0.4583 0.0054
-12 10 1 1.3239 -0.2977
-12 10 2 0.5075 -0.1000
-12 10 3 0.7252 0.0445
-12 10 4 -0.7088 0.0218
-12 10 5 -0.3989 0.0664
-12 10 6 0.8360 0.0147
-12 10 7 1.3059 -0.0508
-12 10 8 1.3542 -0.0592
-12 10 9 1.3383 0.0358
-12 10 10 2.1038 0.0350
-12 10 11 1.0834 0.0032
-12 10 12 0.9148 -0.0019
-12 10 13 1.0699 -0.0028
-12 10 14 -0.2667 -0.0036
-12 10 15 0.3870 -0.0117
-12 10 16 0.3550 0.0082
-12 10 17 0.3692 0.0088
-12 10 18 -0.1158 0.0127
-12 10 19 -0.2337 -0.0035
-12 10 20 0.8824 -0.0088
-12 10 21 0.6647 0.0019
-12 10 22 -0.0977 0.0021
-12 10 23 -0.6950 0.0180
-12 10 24 -0.8053 -0.0108
-12 10 25 -1.2646 -0.0198
-12 10 26 -1.5523 -0.0238
-12 10 27 -1.2629 -0.0447
-12 11 1 -0.9430 -0.0248
-12 11 2 -0.4989 0.0427
-12 11 3 -0.6768 0.0342
-12 11 4 -0.8313 -0.0019
-12 11 5 -0.0117 -0.0594
-12 11 6 -0.3035 -0.0517
-12 11 7 -0.0082 0.0505
-12 11 8 -0.2036 0.0606
-12 11 9 0.5568 -0.0008
-12 11 10 0.8316 -0.0354
-12 11 11 -1.1394 0.0113
-12 11 12 -1.3761 0.0047
-12 11 13 -1.2236 0.0045
-12 11 14 -0.5049 0.0067
-12 11 15 0.4780 0.0059
-12 11 16 -0.6269 -0.0096
-12 11 17 -0.0915 -0.0069
-12 11 18 -0.0082 0.0169
-12 11 19 -0.4476 0.0010
-12 11 20 -0.8998 0.0063
-12 11 21 0.1008 0.0045
-12 11 22 0.9232 -0.0050
-12 11 23 -0.1750 -0.0091
-12 11 24 -0.0987 -0.0183
-12 11 25 1.0651 0.0024
-12 11 26 1.4812 -0.0149
-12 11 27 0.3662 -0.0161
-12 12 1 -0.4064 -0.0109
-12 12 2 -0.4568 0.0908
-12 12 3 -0.0202 0.0090
-12 12 4 -0.1472 0.0025
-12 12 5 -1.5061 0.0078
-12 12 6 -0.8203 0.0157
-12 12 7 0.3863 -0.0129
-12 12 8 -0.0613 -0.0219
-12 12 9 0.1432 0.0050
-12 12 10 -1.2493 0.0157
-12 12 11 -1.4998 0.0070
-12 12 12 0.2111 -0.0027
-12 12 13 -0.3050 -0.0119
-12 12 14 0.0353 -0.0345
-12 12 15 0.6354 -0.0040
-12 12 16 -0.3760 0.0139
-12 12 17 -0.6961 0.0234
-12 12 18 -0.7251 0.0066
-12 12 19 0.4608 -0.0115
-12 12 20 0.7670 0.0043
-12 12 21 0.4182 0.0012
-12 12 22 -0.9345 0.0166
-12 12 23 -0.3944 0.0118
-12 12 24 0.9988 -0.0142
-12 12 25 0.3695 -0.0209
-12 12 26 -0.1880 -0.0270
-12 13 1 0.1349 0.0851
-12 13 2 0.8083 0.0466
-12 13 3 0.7969 -0.0571
-12 13 4 0.2807 -0.0293
-12 13 5 1.1538 -0.0160
-12 13 6 1.5442 0.0349
-12 13 7 -0.6704 0.0432
-12 13 8 -0.6600 0.0135
-12 13 9 -0.2000 -0.0183
-12 13 10 -1.1314 -0.0165
-12 13 11 -0.1292 -0.0083
-12 13 12 0.1801 -0.0062
-12 13 13 -0.1519 -0.0085
-12 13 14 0.9826 0.0089
-12 13 15 -0.2337 0.0065
-12 13 16 -1.0807 -0.0181
-12 13 17 0.2986 0.0024
-12 13 18 0.7794 -0.0032
-12 13 19 0.1391 0.0039
-12 13 20 -0.3968 0.0322
-12 13 21 -0.2117 0.0196
-12 13 22 0.0482 0.0109
-12 13 23 1.2081 -0.0034
-12 13 24 0.3227 0.0160
-12 13 25 -0.7532 0.0272
-12 14 1 -0.6919 0.0258
-12 14 2 0.8064 -0.0065
-12 14 3 0.4943 0.0126
-12 14 4 0.3984 0.0393
-12 14 5 0.1783 0.0079
-12 14 6 0.0036 0.0116
-12 14 7 0.8450 -0.0309
-12 14 8 1.4146 -0.0216
-12 14 9 0.1462 0.0158
-12 14 10 1.0526 0.0170
-12 14 11 1.4151 -0.0013
-12 14 12 0.3168 -0.0113
-12 14 13 0.2274 -0.0183
-12 14 14 0.2788 0.0015
-12 14 15 -0.2270 0.0082
-12 14 16 0.8688 0.0130
-12 14 17 0.7368 0.0106
-12 14 18 -0.4515 -0.0220
-12 14 19 -0.5700 -0.0013
-12 14 20 0.3521 -0.0035
-12 14 21 0.0064 -0.0194
-12 14 22 -0.7911 0.0137
-12 14 23 -1.0614 0.0091
-12 14 24 -1.2953 0.0154
-12 15 1 1.2903 0.0078
-12 15 2 1.1320 -0.1043
-12 15 3 0.3022 -0.0161
-12 15 4 0.5402 0.0170
-12 15 5 0.6012 0.0148
-12 15 6 0.4153 0.0090
-12 15 7 -0.8824 -0.0111
-12 15 8 -1.0170 0.0151
-12 15 9 0.8369 -0.0040
-12 15 10 1.4751 -0.0135
-12 15 11 0.2078 0.0019
-12 15 12 0.9185 -0.0072
-12 15 13 -0.0168 0.0020
-12 15 14 -1.2352 0.0251
-12 15 15 -1.4958 -0.0037
-12 15 16 -0.8183 -0.0074
-12 15 17 0.0606 -0.0031
-12 15 18 0.6046 -0.0114
-12 15 19 0.1884 0.0136
-12 15 20 -0.2204 -0.0124
-12 15 21 -0.3948 -0.0115
-12 15 22 0.8587 -0.0193
-12 15 23 1.0651 -0.0361
-12 16 1 0.9193 0.1096
-12 16 2 -0.0235 0.0799
-12 16 3 0.0267 0.0657
-12 16 4 0.3115 -0.0244
-12 16 5 1.2733 -0.0001
-12 16 6 0.8958 -0.0035
-12 16 7 0.5156 -0.0071
-12 16 8 0.6966 0.0148
-12 16 9 -0.8355 0.0135
-12 16 10 -2.5140 0.0183
-12 16 11 -1.1553 -0.0003
-12 16 12 -0.6806 -0.0055
-12 16 13 -1.5819 0.0190
-12 16 14 0.0429 0.0024
-12 16 15 -0.4083 -0.0118
-12 16 16 -0.2452 0.0166
-12 16 17 0.4913 -0.0155
-12 16 18 0.4538 -0.0143
-12 16 19 1.2675 0.0187
-12 16 20 1.2196 -0.0005
-12 16 21 -0.1806 0.0298
-12 16 22 -0.4089 0.0181
-12 17 1 0.3284 -0.1956
-12 17 2 -0.7969 -0.1261
-12 17 3 -0.3038 -0.0105
-12 17 4 -0.0694 0.0268
-12 17 5 -0.0314 0.0340
-12 17 6 -0.9206 -0.0116
-12 17 7 -0.0207 0.0136
-12 17 8 -0.8071 0.0125
-12 17 9 -0.9156 -0.0074
-12 17 10 0.3188 -0.0111
-12 17 11 0.9918 -0.0103
-12 17 12 -0.4471 0.0119
-12 17 13 0.2660 0.0254
-12 17 14 0.5635 0.0042
-12 17 15 -0.0990 -0.0001
-12 17 16 0.6334 -0.0081
-12 17 17 -2.4138 -0.0180
-12 17 18 -4.0781 0.0267
-12 17 19 -2.1489 -0.0115
-12 17 20 -0.9092 -0.0526
-12 18 1 -0.5737 0.1344
-12 18 2 -1.3634 0.1501
-12 18 3 -0.1440 0.0117
-12 18 4 0.0745 -0.0637
-12 18 5 -0.3865 -0.0353
-12 18 6 0.1513 0.0147
-12 18 7 0.5178 0.0339
-12 18 8 -0.4421 -0.0020
-12 18 9 0.6826 -0.0134
-12 18 10 -0.2193 -0.0086
-12 18 11 -0.7523 0.0078
-12 18 12 -0.6898 0.0167
-12 18 13 0.4846 -0.0088
-12 18 14 -0.4444 -0.0307
-12 18 15 -0.4940 -0.0087
-12 18 16 -0.0107 0.0031
-12 18 17 1.2843 0.0170
-12 18 18 3.9417 0.0260
-12 19 1 0.9071 -0.1523
-12 19 2 -0.0728 -0.0685
-12 19 3 0.1403 -0.0014
-12 19 4 0.3104 0.0684
-12 19 5 0.3540 0.0445
-12 19 6 -0.7552 -0.0057
-12 19 7 -2.5462 -0.0225
-12 19 8 -0.6398 -0.0101
-12 19 9 0.4581 -0.0057
-12 19 10 -0.9479 0.0072
-12 19 11 0.1137 0.0172
-12 19 12 0.5549 0.0015
-12 19 13 1.6989 -0.0232
-12 19 14 2.1853 -0.0216
-12 19 15 3.1559 -0.0106
-12 19 16 1.8611 -0.0101
-12 20 1 -1.7859 0.0717
-12 20 2 0.2709 0.0566
-12 20 3 0.0995 0.0082
-12 20 4 -2.0002 -0.0088
-12 20 5 -4.0390 -0.0076
-12 20 6 -3.3847 0.0064
-12 20 7 -0.2614 0.0112
-12 20 8 2.0208 0.0025
-12 20 9 -0.2776 0.0047
-12 20 10 0.2569 0.0141
-12 20 11 0.8786 -0.0086
-12 20 12 -0.5168 -0.0085
-12 20 13 -0.3148 0.0154
-12 21 4 -0.9971 -0.0352
-12 21 5 1.1448 -0.0064
-12 21 6 3.0958 0.0005
-12 21 7 1.6103 -0.0143
-11 -31 1 -0.7382 0.0344
-11 -30 1 -0.9138 -0.0511
-11 -30 2 0.5559 0.0018
-11 -30 3 1.1956 -0.0120
-11 -30 4 0.2808 -0.0352
-11 -30 5 0.4663 0.0142
-11 -29 1 1.4259 -0.0026
-11 -29 2 0.2709 -0.0040
-11 -29 3 -1.4016 -0.0221
-11 -29 4 -1.7153 0.0161
-11 -29 5 -1.4781 -0.0026
-11 -29 6 -1.5716 -0.0311
-11 -29 7 -0.3891 -0.0013
-11 -28 1 -0.0603 0.0120
-11 -28 2 -0.2444 0.0224
-11 -28 3 -0.7403 0.0057
-11 -28 4 -0.1184 -0.0167
-11 -28 5 0.6255 -0.0364
-11 -28 6 1.3892 0.0169
-11 -28 7 0.7943 0.0157
-11 -28 8 -0.7486 0.0139
-11 -28 9 -0.2172 0.0420
-11 -28 10 0.6984 0.0107
-11 -27 1 -0.8167 0.0151
-11 -27 2 0.4163 -0.0334
-11 -27 3 0.5173 -0.0292
-11 -27 4 0.4681 -0.0045
-11 -27 5 -0.0833 0.0178
-11 -27 6 0.0307 0.0106
-11 -27 7 -0.3711 -0.0136
-11 -27 8 0.1176 0.0018
-11 -27 9 0.4459 -0.0289
-11 -27 10 -1.0867 -0.0245
-11 -27 11 -2.1392 0.0117
-11 -27 12 -1.0972 0.0201
-11 -26 1 -1.3643 0.0671
-11 -26 2 -0.9827 0.0375
-11 -26 3 -0.4395 0.0401
-11 -26 4 0.2232 -0.0035
-11 -26 5 0.3900 -0.0176
-11 -26 6 0.0495 -0.0107
-11 -26 7 -0.1074 0.0186
-11 -26 8 0.7246 0.0101
-11 -26 9 0.2088 -0.0142
-11 -26 10 -0.0079 -0.0067
-11 -26 11 1.0759 -0.0162
-11 -26 12 0.5075 0.0136
-11 -26 13 -1.6156 0.0309
-11 -26 14 -1.0035 0.0099
-11 -25 1 -0.0469 -0.1100
-11 -25 2 -0.1851 -0.0500
-11 -25 3 -0.2997 -0.0265
-11 -25 4 -0.2554 0.0017
-11 -25 5 -0.4879 0.0487
-11 -25 6 -0.6175 0.0240
-11 -25 7 0.0694 -0.0098
-11 -25 8 0.3306 -0.0210
-11 -25 9 0.0824 0.0078
-11 -25 10 0.5523 0.0116
-11 -25 11 0.5514 0.0063
-11 -25 12 -0.0213 0.0011
-11 -25 13 1.0437 -0.0230
-11 -25 14 1.8043 -0.0010
-11 -25 15 0.1310 0.0167
-11 -24 1 1.1176 0.0742
-11 -24 2 0.8866 0.0578
-11 -24 3 1.4444 0.0152
-11 -24 4 0.0872 0.0194
-11 -24 5 -0.5298 -0.0131
-11 -24 6 -0.2480 -0.0133
-11 -24 7 -0.4823 0.0227
-11 -24 8 -0.7834 0.0145
-11 -24 9 -0.0629 -0.0096
-11 -24 10 0.1808 -0.0136
-11 -24 11 -0.4510 0.0053
-11 -24 12 -0.5167 0.0056
-11 -24 13 0.4732 -0.0003
-11 -24 14 -0.4983 -0.0112
-11 -24 15 -1.0886 -0.0241
-11 -24 16 0.2409 0.0082
-11 -24 17 0.9162 0.0569
-11 -23 1 -0.2423 -0.1261
-11 -23 2 -0.8317 -0.0897
-11 -23 3 -1.1675 -0.0211
-11 -23 4 -1.9628 0.0191
-11 -23 5 -0.3596 0.0208
-11 -23 6 -0.5025 0.0214
-11 -23 7 -0.5664 -0.0259
-11 -23 8 -0.6005 -0.0363
-11 -23 9 -1.3656 0.0034
-11 -23 10 -1.5864 0.0254
-11 -23 11 -0.8752 0.0093
-11 -23 12 -0.5428 -0.0046
-11 -23 13 -0.6129 -0.0150
-11 -23 14 -0.9667 -0.0179
-11 -23 15 0.2369 -0.0166
-11 -23 16 -0.2753 -0.0104
-11 -23 17 -1.7294 -0.0102
-11 -23 18 -1.9070 -0.0237
-11 -22 1 -0.5542 0.1612
-11 -22 2 -0.9595 0.0906
-11 -22 3 -0.7560 0.0257
-11 -22 4 0.9778 -0.0227
-11 -22 5 2.7771 -0.0358
-11 -22 6 1.0282 -0.0288
-11 -22 7 0.5583 -0.0048
-11 -22 8 -0.1340 0.0167
-11 -22 9 0.4738 -0.0051
-11 -22 10 0.8590 -0.0138
-11 -22 11 0.2773 0.0010
-11 -22 12 0.3660 0.0057
-11 -22 13 0.1572 -0.0117
-11 -22 14 -0.7686 -0.0027
-11 -22 15 -0.4043 -0.0049
-11 -22 16 -0.8387 -0.0022
-11 -22 17 -0.7797 -0.0139
-11 -22 18 -0.4015 -0.0201
-11 -22 19 0.8287 -0.0159
-11 -21 1 1.3068 -0.2292
-11 -21 2 1.9565 -0.0895
-11 -21 3 0.6923 0.0092
-11 -21 4 0.4239 0.0436
-11 -21 5 -1.1179 0.0205
-11 -21 6 -1.4721 -0.0123
-11 -21 7 0.1394 -0.0310
-11 -21 8 -0.5631 -0.0182
-11 -21 9 -0.2283 0.0174
-11 -21 10 -0.0861 0.0227
-11 -21 11 0.8034 -0.0090
-11 -21 12 0.7901 -0.0270
-11 -21 13 -0.3535 -0.0116
-11 -21 14 0.3439 0.0127
-11 -21 15 1.1663 0.0137
-11 -21 16 0.4686 0.0193
-11 -21 17 1.5138 -0.0068
-11 -21 18 2.0739 -0.0075
-11 -21 19 1.6185 -0.0067
-11 -21 20 0.1087 -0.0097
-11 -20 1 -0.3077 0.3401
-11 -20 2 -0.4579 0.1649
-11 -20 3 -1.2220 0.0029
-11 -20 4 -0.0998 -0.0711
-11 -20 5 -0.9650 -0.0581
-11 -20 6 -0.1285 0.0002
-11 -20 7 0.3477 0.0340
-11 -20 8 1.0759 0.0395
-11 -20 9 1.3558 0.0054
-11 -20 10 -0.5222 -0.0222
-11 -20 11 -0.6606 -0.0137
-11 -20 12 0.1252 -0.0007
-11 -20 13 1.2850 0.0095
-11 -20 14 1.2285 0.0049
-11 -20 15 -0.9958 0.0018
-11 -20 16 -1.5585 0.0077
-11 -20 17 -0.3091 0.0041
-11 -20 18 -0.3176 0.0042
-11 -20 19 -0.0005 -0.0103
-11 -20 20 -0.5197 0.0066
-11 -20 21 -0.3423 0.0181
-11 -19 1 -0.6469 -0.3068
-11 -19 2 -0.1794 -0.1779
-11 -19 3 1.7057 -0.0086
-11 -19 4 3.0542 0.0501
-11 -19 5 0.6151 0.0583
-11 -19 6 0.4413 0.0079
-11 -19 7 -0.1475 -0.0202
-11 -19 8 0.2669 -0.0053
-11 -19 9 -0.6951 0.0120
-11 -19 10 -0.4800 0.0187
-11 -19 11 -0.0830 -0.0034
-11 -19 12 -0.9824 -0.0130
-11 -19 13 -0.9336 0.0006
-11 -19 14 0.1633 0.0073
-11 -19 15 1.2185 0.0129
-11 -19 16 2.4718 -0.0029
-11 -19 17 1.6751 -0.0157
-11 -19 18 0.0306 -0.0077
-11 -19 19 -0.9292 0.0076
-11 -19 20 -1.9142 0.0127
-11 -19 21 -0.6319 0.0093
-11 -19 22 -0.2351 0.0231
-11 -18 1 0.5975 0.2421
-11 -18 2 -0.1573 0.1108
-11 -18 3 -0.0974 0.0001
-11 -18 4 -1.4863 -0.0779
-11 -18 5 -1.2568 -0.0632
-11 -18 6 1.2456 0.0061
-11 -18 7 0.0844 0.0862
-11 -18 8 -1.2232 0.0433
-11 -18 9 -1.5901 -0.0279
-11 -18 10 0.5134 -0.0487
-11 -18 11 0.3203 -0.0181
-11 -18 12 0.2543 0.0225
-11 -18 13 0.2679 0.0267
-11 -18 14 -0.1951 0.0084
-11 -18 15 -0.1963 -0.0141
-11 -18 16 0.9038 -0.0245
-11 -18 17 -0.0216 -0.0042
-11 -18 18 -0.2843 0.0083
-11 -18 19 -0.4363 0.0071
-11 -18 20 -0.0512 0.0007
-11 -18 21 0.9430 0.0060
-11 -18 22 0.0571 0.0019
-11 -18 23 0.7542 0.0068
-11 -17 1 0.5620 -0.2443
-11 -17 2 0.3980 -0.0686
-11 -17 3 0.1574 -0.0497
-11 -17 4 -1.7829 0.0290
-11 -17 5 -0.6448 0.0947
-11 -17 6 0.1971 0.0338
-11 -17 7 -0.0945 -0.0613
-11 -17 8 0.4122 -0.0716
-11 -17 9 0.3916 0.0049
-11 -17 10 -0.0876 0.0242
-11 -17 11 -0.8234 0.0207
-11 -17 12 0.1094 0.0068
-11 -17 13 -0.1896 -0.0153
-11 -17 14 0.4084 -0.0222
-11 -17 15 0.7190 -0.0025
-11 -17 16 -0.0767 0.0104
-11 -17 17 -1.3417 -0.0039
-11 -17 18 0.2114 -0.0069
-11 -17 19 0.0736 0.0082
-11 -17 20 0.6805 0.0081
-11 -17 21 0.0769 -0.0018
-11 -17 22 -1.1218 -0.0079
-11 -17 23 -0.4116 0.0025
-11 -17 24 -0.7572 -0.0081
-11 -16 1 -1.1988 0.3156
-11 -16 2 -0.3133 0.0735
-11 -16 3 -0.2900 -0.0225
-11 -16 4 -0.0332 -0.0021
-11 -16 5 1.4442 -0.0664
-11 -16 6 -0.2172 -0.0330
-11 -16 7 -0.2977 0.0471
-11 -16 8 0.5587 0.0253
-11 -16 9 1.1757 -0.0418
-11 -16 10 0.8098 -0.0368
-11 -16 11 0.5448 0.0144
-11 -16 12 -0.4550 0.0155
-11 -16 13 -1.1741 0.0128
-11 -16 14 -0.2580 0.0071
-11 -16 15 0.0336 -0.0243
-11 -16 16 0.5759 -0.0395
-11 -16 17 0.8917 0.0033
-11 -16 18 0.9543 0.0328
-11 -16 19 -0.4937 0.0062
-11 -16 20 0.7844 -0.0044
-11 -16 21 0.2981 0.0005
-11 -16 22 1.1621 -0.0054
-11 -16 23 0.9367 -0.0166
-11 -16 24 -0.6285 -0.0134
-11 -16 25 -0.1827 0.0079
-11 -15 1 -0.7070 -0.3826
-11 -15 2 -0.0010 -0.0927
-11 -15 3 0.1256 0.1108
-11 -15 4 0.8130 0.0640
-11 -15 5 -0.2336 0.0358
-11 -15 6 -1.9484 0.0253
-11 -15 7 -0.9218 -0.0892
-11 -15 8 -0.4370 -0.0809
-11 -15 9 0.7441 0.0415
-11 -15 10 0.8885 0.0663
-11 -15 11 1.2169 0.0030
-11 -15 12 1.6422 -0.0208
-11 -15 13 2.7961 -0.0180
-11 -15 14 0.9937 -0.0259
-11 -15 15 -1.1572 -0.0024
-11 -15 16 -1.3311 0.0323
-11 -15 17 -0.5417 0.0143
-11 -15 18 -0.3614 -0.0211
-11 -15 19 -0.3095 -0.0065
-11 -15 20 0.5774 0.0082
-11 -15 21 -0.6968 -0.0122
-11 -15 22 -0.2242 0.0018
-11 -15 23 -1.2949 0.0127
-11 -15 24 -0.7528 0.0034
-11 -15 25 -0.6205 -0.0236
-11 -15 26 -1.1186 -0.0376
-11 -14 1 0.1412 0.3877
-11 -14 2 -0.2654 0.0729
-11 -14 3 -0.3487 -0.0900
-11 -14 4 -0.0554 -0.0073
-11 -14 5 0.3082 0.0340
-11 -14 6 1.6654 -0.0437
-11 -14 7 0.5098 -0.0046
-11 -14 8 -1.3568 0.0696
-11 -14 9 -0.5265 -0.0124
-11 -14 10 -0.1059 -0.0485
-11 -14 11 -0.0294 0.0235
-11 -14 12 -0.4900 0.0209
-11 -14 13 -0.2676 -0.0244
-11 -14 14 -0.1676 -0.0029
-11 -14 15 1.2526 0.0172
-11 -14 16 0.1960 0.0010
-11 -14 17 -0.6358 0.0042
-11 -14 18 -0.9364 0.0217
-11 -14 19 0.2608 -0.0006
-11 -14 20 0.3509 -0.0200
-11 -14 21 -0.1499 0.0041
-11 -14 22 0.6022 0.0105
-11 -14 23 0.6543 -0.0151
-11 -14 24 1.8076 0.0078
-11 -14 25 1.1232 0.0189
-11 -14 26 0.9774 0.0321
-11 -13 1 2.4767 -0.3302
-11 -13 2 0.8476 -0.0612
-11 -13 3 0.3317 0.1471
-11 -13 4 0.5722 0.0375
-11 -13 5 -0.0970 -0.0784
-11 -13 6 -0.4054 -0.0204
-11 -13 7 -0.1072 0.0098
-11 -13 8 2.2202 -0.0218
-11 -13 9 1.0913 0.0333
-11 -13 10 -0.8293 0.0731
-11 -13 11 0.5706 -0.0310
-11 -13 12 1.6390 -0.0680
-11 -13 13 0.4670 0.0197
-11 -13 14 -0.6372 0.0303
-11 -13 15 -0.7964 -0.0032
-11 -13 16 -1.4497 0.0212
-11 -13 17 -0.4107 0.0217
-11 -13 18 0.0211 -0.0186
-11 -13 19 1.6186 -0.0116
-11 -13 20 0.9276 0.0206
-11 -13 21 0.5855 0.0077
-11 -13 22 0.1080 -0.0051
-11 -13 23 -0.1579 0.0077
-11 -13 24 -0.1109 -0.0057
-11 -13 25 -0.0202 -0.0267
-11 -13 26 0.0682 0.0104
-11 -13 27 -0.7492 -0.0011
-11 -12 1 0.4273 0.1817
-11 -12 2 0.6534 0.0451
-11 -12 3 -0.0240 -0.1368
-11 -12 4 -1.3009 -0.1191
-11 -12 5 -0.7583 0.0218
-11 -12 6 0.5437 0.0318
-11 -12 7 0.9601 0.0157
-11 -12 8 0.9426 0.0470
-11 -12 9 -0.7547 -0.0065
-11 -12 10 -0.0250 -0.0688
-11 -12 11 -0.3596 -0.0052
-11 -12 12 -1.1574 0.0522
-11 -12 13 -0.3459 -0.0113
-11 -12 14 0.1543 -0.0310
-11 -12 15 -0.9003 0.0321
-11 -12 16 -0.1578 0.0180
-11 -12 17 0.9541 -0.0238
-11 -12 18 0.4943 0.0017
-11 -12 19 -0.6685 0.0122
-11 -12 20 -2.6654 -0.0252
-11 -12 21 -1.7962 -0.0106
-11 -12 22 -1.1666 0.0180
-11 -12 23 -0.4657 -0.0029
-11 -12 24 -0.9859 -0.0114
-11 -12 25 -0.6992 0.0090
-11 -12 26 0.0132 -0.0073
-11 -12 27 1.8704 -0.0327
-11 -12 28 1.7332 -0.0071
-11 -11 1 -1.6899 -0.0911
-11 -11 2 -0.7886 0.0330
-11 -11 3 0.7596 0.0827
-11 -11 4 0.8182 0.0380
-11 -11 5 0.2235 -0.0773
-11 -11 6 -0.2989 -0.0699
-11 -11 7 -0.1921 0.0442
-11 -11 8 -0.4511 0.0290
-11 -11 9 0.1856 -0.0123
-11 -11 10 1.8366 0.0171
-11 -11 11 0.8816 -0.0120
-11 -11 12 0.3197 -0.0542
-11 -11 13 -0.3397 0.0097
-11 -11 14 -0.4668 0.0552
-11 -11 15 0.8692 0.0003
-11 -11 16 1.8943 -0.0273
-11 -11 17 0.1843 -0.0009
-11 -11 18 -0.4023 -0.0132
-11 -11 19 -0.4954 -0.0248
-11 -11 20 0.1760 0.0122
-11 -11 21 0.5362 0.0162
-11 -11 22 -0.2020 -0.0371
-11 -11 23 -0.5618 -0.0190
-11 -11 24 -0.8559 0.0202
-11 -11 25 -0.5584 0.0017
-11 -11 26 -1.4027 -0.0068
-11 -11 27 -0.9887 0.0182
-11 -11 28 -1.1268 -0.0023
-11 -10 1 -0.0286 -0.0222
-11 -10 2 -1.5687 0.0081
-11 -10 3 -2.0118 -0.1526
-11 -10 4 -0.7546 -0.0752
-11 -10 5 2.3548 0.0560
-11 -10 6 2.4383 0.1141
-11 -10 7 1.5685 -0.0082
-11 -10 8 1.2625 -0.0775
-11 -10 9 0.8313 -0.0147
-11 -10 10 -1.0158 -0.0104
-11 -10 11 -1.4403 -0.0164
-11 -10 12 -0.7993 0.0469
-11 -10 13 -1.2426 0.0379
-11 -10 14 -0.5337 -0.0326
-11 -10 15 0.4341 -0.0159
-11 -10 16 -0.3845 0.0075
-11 -10 17 -0.8176 -0.0141
-11 -10 18 -0.2243 -0.0028
-11 -10 19 -1.1193 0.0182
-11 -10 20 -1.1174 -0.0067
-11 -10 21 -0.6424 -0.0284
-11 -10 22 0.2510 0.0008
-11 -10 23 -0.4571 0.0183
-11 -10 24 -0.3116 -0.0159
-11 -10 25 0.0442 0.0018
-11 -10 26 0.0665 0.0239
-11 -10 27 -0.6488 -0.0127
-11 -10 28 -1.9507 -0.0182
-11 -10 29 -0.6793 0.0389
-11 -9 1 -0.5073 0.1471
-11 -9 2 1.3308 -0.0318
-11 -9 3 2.6780 0.0168
-11 -9 4 1.2306 0.0797
-11 -9 5 -0.5263 -0.0034
-11 -9 6 -2.4682 -0.0346
-11 -9 7 -1.5225 -0.0225
-11 -9 8 -1.3884 0.0294
-11 -9 9 -0.9380 -0.0162
-11 -9 10 0.2365 -0.0252
-11 -9 11 0.5382 0.0199
-11 -9 12 -0.8804 0.0041
-11 -9 13 -0.2285 -0.0230
-11 -9 14 0.3786 0.0257
-11 -9 15 -0.7927 0.0232
-11 -9 16 -0.9023 -0.0382
-11 -9 17 1.1181 -0.0125
-11 -9 18 0.8026 0.0179
-11 -9 19 0.1134 -0.0003
-11 -9 20 0.4591 0.0037
-11 -9 21 0.9448 0.0159
-11 -9 22 0.8263 -0.0000
-11 -9 23 0.6573 -0.0164
-11 -9 24 1.4899 0.0019
-11 -9 25 0.2704 0.0176
-11 -9 26 0.1408 -0.0080
-11 -9 27 -0.3757 -0.0044
-11 -9 28 0.5047 0.0138
-11 -9 29 0.9956 -0.0069
-11 -8 1 1.2784 0.0445
-11 -8 2 0.1499 -0.1757
-11 -8 3 -1.2612 0.0275
-11 -8 4 0.6002 0.0337
-11 -8 5 1.6572 0.0524
-11 -8 6 0.5405 0.0521
-11 -8 7 0.9202 0.0059
-11 -8 8 0.5146 -0.0436
-11 -8 9 0.3825 -0.0293
-11 -8 10 -0.5811 0.0345
-11 -8 11 -1.0007 0.0105
-11 -8 12 0.5391 0.0105
-11 -8 13 2.1600 0.0231
-11 -8 14 1.4034 -0.0146
-11 -8 15 1.2775 -0.0495
-11 -8 16 0.9129 0.0105
-11 -8 17 -0.4485 0.0362
-11 -8 18 -1.5386 -0.0083
-11 -8 19 0.2606 0.0064
-11 -8 20 1.0145 0.0199
-11 -8 21 0.9897 -0.0095
-11 -8 22 -0.4603 -0.0070
-11 -8 23 -0.1472 0.0174
-11 -8 24 0.0674 0.0052
-11 -8 25 -0.0550 -0.0220
-11 -8 26 0.7099 -0.0134
-11 -8 27 1.3469 0.0138
-11 -8 28 3.6266 0.0255
-11 -8 29 1.9413 0.0438
-11 -7 1 -1.2082 -0.1458
-11 -7 2 0.7298 0.1209
-11 -7 3 1.6253 0.1361
-11 -7 4 0.3873 -0.0445
-11 -7 5 -2.4778 0.0245
-11 -7 6 -0.6945 -0.0321
-11 -7 7 1.7262 -0.0482
-11 -7 8 0.3851 0.0206
-11 -7 9 -0.8419 0.0780
-11 -7 10 0.3498 -0.0040
-11 -7 11 2.4173 -0.0238
-11 -7 12 2.0876 0.0167
-11 -7 13 -0.8085 -0.0191
-11 -7 14 -2.0352 -0.0194
-11 -7 15 -1.0073 0.0197
-11 -7 16 -0.6246 0.0170
-11 -7 17 -0.6591 -0.0164
-11 -7 18 -0.0506 0.0163
-11 -7 19 0.9042 0.0183
-11 -7 20 0.3362 -0.0290
-11 -7 21 -0.2726 -0.0070
-11 -7 22 -0.5973 0.0273
-11 -7 23 1.1705 0.0031
-11 -7 24 0.5732 -0.0098
-11 -7 25 0.1613 0.0110
-11 -7 26 -0.5039 -0.0024
-11 -7 27 -0.4532 -0.0187
-11 -7 28 -2.3370 0.0011
-11 -7 29 -4.7367 -0.0046
-11 -7 30 -1.7782 -0.0438
-11 -6 1 0.8668 -0.0758
-11 -6 2 -0.0364 -0.1098
-11 -6 3 -1.2801 -0.0704
-11 -6 4 0.4997 0.0884
-11 -6 5 1.4769 0.0169
-11 -6 6 1.6227 -0.0734
-11 -6 7 -1.6466 0.0348
-11 -6 8 -2.1991 0.0080
-11 -6 9 0.5508 -0.0598
-11 -6 10 0.6846 -0.0020
-11 -6 11 -2.3404 0.0875
-11 -6 12 -2.5907 -0.0111
-11 -6 13 -0.8460 -0.0424
-11 -6 14 0.5445 0.0044
-11 -6 15 0.1104 -0.0057
-11 -6 16 0.1316 -0.0055
-11 -6 17 0.6209 0.0297
-11 -6 18 1.0000 0.0113
-11 -6 19 0.1260 -0.0403
-11 -6 20 0.0372 -0.0057
-11 -6 21 0.4857 0.0237
-11 -6 22 0.8986 -0.0062
-11 -6 23 0.6371 -0.0053
-11 -6 24 -0.1849 0.0170
-11 -6 25 1.0869 -0.0034
-11 -6 26 1.0826 -0.0133
-11 -6 27 0.5466 0.0195
-11 -6 28 -0.7819 -0.0022
-11 -6 29 1.7021 -0.0428
-11 -6 30 2.7819 -0.0216
-11 -5 1 0.5641 -0.0930
-11 -5 2 0.7649 0.2446
-11 -5 3 2.0137 0.1177
-11 -5 4 0.1473 -0.1082
-11 -5 5 -1.7830 -0.1382
-11 -5 6 -0.6367 0.0083
-11 -5 7 -1.2706 -0.0060
-11 -5 8 -1.1267 0.0069
-11 -5 9 -1.4752 0.0932
-11 -5 10 -1.8550 0.0355
-11 -5 11 -0.6029 -0.0840
-11 -5 12 0.5793 -0.0411
-11 -5 13 0.0140 0.0615
-11 -5 14 0.9877 0.0061
-11 -5 15 0.1275 -0.0012
-11 -5 16 -1.0993 0.0252
-11 -5 17 -0.8451 -0.0141
-11 -5 18 0.8495 -0.0406
-11 -5 19 0.3957 0.0122
-11 -5 20 -0.4301 0.0257
-11 -5 21 -1.3948 -0.0136
-11 -5 22 -0.6012 0.0009
-11 -5 23 -0.9492 0.0143
-11 -5 24 -0.9616 -0.0136
-11 -5 25 -0.5085 -0.0096
-11 -5 26 -0.0136 0.0290
-11 -5 27 0.3095 0.0166
-11 -5 28 0.4393 -0.0192
-11 -5 29 1.4209 0.0014
-11 -5 30 -0.2638 0.0060
-11 -4 1 -1.5367 0.3072
-11 -4 2 -2.2305 0.0690
-11 -4 3 -3.2141 -0.2156
-11 -4 4 -2.2533 -0.0032
-11 -4 5 0.3151 0.0992
-11 -4 6 -0.4717 -0.0016
-11 -4 7 -1.9355 -0.0150
-11 -4 8 -0.6680 0.0216
-11 -4 9 -0.6041 -0.0619
-11 -4 10 -0.7680 -0.0171
-11 -4 11 0.1004 0.0855
-11 -4 12 0.3188 0.0375
-11 -4 13 0.0810 -0.0761
-11 -4 14 -0.6171 -0.0228
-11 -4 15 -2.0676 0.0479
-11 -4 16 -0.3007 -0.0048
-11 -4 17 0.3116 -0.0038
-11 -4 18 -0.8262 0.0243
-11 -4 19 -1.1510 -0.0117
-11 -4 20 0.4348 -0.0351
-11 -4 21 0.1413 0.0167
-11 -4 22 -0.3074 0.0188
-11 -4 23 -0.7010 -0.0169
-11 -4 24 0.6612 0.0080
-11 -4 25 0.3049 0.0281
-11 -4 26 0.2219 0.0011
-11 -4 27 0.0048 -0.0028
-11 -4 28 0.6329 0.0255
-11 -4 29 -0.2972 0.0101
-11 -4 30 -1.2683 -0.0339
-11 -4 31 -0.1345 -0.0287
-11 -3 1 0.3748 -0.2400
-11 -3 2 0.5978 -0.1457
-11 -3 3 0.2628 0.1111
-11 -3 4 -0.7002 0.0409
-11 -3 5 -1.3682 -0.1592
-11 -3 6 -0.9160 -0.0075
-11 -3 7 2.2159 0.0933
-11 -3 8 3.7010 -0.0018
-11 -3 9 1.3877 0.0087
-11 -3 10 -0.7059 0.0184
-11 -3 11 -0.7128 -0.0999
-11 -3 12 -0.5781 -0.0604
-11 -3 13 -0.1838 0.0815
-11 -3 14 -0.1023 0.0705
-11 -3 15 1.2689 -0.0393
-11 -3 16 2.2098 -0.0194
-11 -3 17 0.0113 -0.0053
-11 -3 18 -0.9283 -0.0383
-11 -3 19 -0.5671 0.0084
-11 -3 20 -0.7583 0.0570
-11 -3 21 -0.6418 -0.0035
-11 -3 22 0.5523 -0.0453
-11 -3 23 0.3285 0.0078
-11 -3 24 -0.3024 0.0180
-11 -3 25 -0.9051 -0.0043
-11 -3 26 -0.0645 0.0241
-11 -3 27 -0.2180 0.0210
-11 -3 28 0.8308 -0.0249
-11 -3 29 0.3781 -0.0111
-11 -3 30 0.5065 0.0446
-11 -3 31 0.2567 0.0570
-11 -2 1 1.6295 0.4288
-11 -2 2 2.1675 0.0728
-11 -2 3 1.8771 -0.1683
-11 -2 4 0.8478 -0.0550
-11 -2 5 0.1152 0.1608
-11 -2 6 -0.2576 0.1012
-11 -2 7 -0.5023 -0.1076
-11 -2 8 -1.4380 -0.0401
-11 -2 9 -0.0009 0.0239
-11 -2 10 2.5099 -0.0367
-11 -2 11 1.6191 0.0243
-11 -2 12 -0.6595 0.0739
-11 -2 13 -0.0747 -0.0342
-11 -2 14 -0.0279 -0.0605
-11 -2 15 -0.1983 0.0322
-11 -2 16 -0.8799 0.0282
-11 -2 17 -0.2422 -0.0267
-11 -2 18 0.5739 0.0172
-11 -2 19 0.2892 0.0110
-11 -2 20 0.0984 -0.0449
-11 -2 21 0.4725 -0.0159
-11 -2 22 0.0163 0.0507
-11 -2 23 -0.4451 0.0142
-11 -2 24 -0.5027 -0.0199
-11 -2 25 -0.6250 0.0103
-11 -2 26 -1.1080 -0.0042
-11 -2 27 -1.1976 -0.0325
-11 -2 28 -0.6216 0.0156
-11 -2 29 -1.2497 0.0311
-11 -2 30 -0.1014 -0.0060
-11 -2 31 -0.1391 0.0104
-11 -1 1 0.4134 -0.2940
-11 -1 2 -0.4757 -0.3267
-11 -1 3 -0.7861 0.1018
-11 -1 4 -0.1949 0.0702
-11 -1 5 0.8074 -0.0728
-11 -1 6 0.6767 -0.0379
-11 -1 7 0.0127 0.0797
-11 -1 8 -0.2742 0.0523
-11 -1 9 0.8505 -0.0577
-11 -1 10 0.6239 -0.0022
-11 -1 11 0.2801 0.0153
-11 -1 12 1.0047 -0.0222
-11 -1 13 0.4364 0.0368
-11 -1 14 -1.0320 0.0686
-11 -1 15 0.5174 -0.0358
-11 -1 16 0.7748 -0.0741
-11 -1 17 0.6718 0.0115
-11 -1 18 0.4655 0.0193
-11 -1 19 0.6436 -0.0049
-11 -1 20 -0.0357 0.0274
-11 -1 21 0.2176 0.0154
-11 -1 22 0.8085 -0.0371
-11 -1 23 1.2421 -0.0202
-11 -1 24 1.1003 0.0375
-11 -1 25 1.5955 0.0097
-11 -1 26 1.0749 -0.0197
-11 -1 27 0.3946 0.0009
-11 -1 28 -0.2233 -0.0034
-11 -1 29 1.4534 -0.0110
-11 -1 30 3.3249 0.0485
-11 -1 31 1.8398 0.0547
-11 0 1 -3.1812 -0.0269
-11 0 2 -2.4832 0.1070
-11 0 3 -2.0900 0.0804
-11 0 4 -1.7167 -0.0510
-11 0 5 -0.3568 0.0728
-11 0 6 0.0807 0.0020
-11 0 7 -0.4677 -0.0693
-11 0 8 -1.0485 -0.0340
-11 0 9 -1.5680 0.0498
-11 0 10 -2.2814 0.0306
-11 0 11 -0.6043 -0.0034
-11 0 12 0.0431 0.0357
-11 0 13 -0.5886 -0.0152
-11 0 14 -0.1627 -0.0634
-11 0 15 -0.0640 -0.0086
-11 0 16 -1.2618 0.0470
-11 0 17 -0.3289 -0.0021
-11 0 18 -0.1283 -0.0188
-11 0 19 -0.1477 0.0169
-11 0 20 -0.0700 -0.0170
-11 0 21 0.7357 -0.0171
-11 0 22 0.0734 0.0329
-11 0 23 -0.0942 0.0305
-11 0 24 0.0575 -0.0292
-11 0 25 -0.0057 -0.0279
-11 0 26 -0.5694 0.0144
-11 0 27 0.6241 0.0066
-11 0 28 0.1573 0.0013
-11 0 29 -1.9137 0.0205
-11 0 30 -4.6998 -0.0049
-11 0 31 -3.4990 -0.0444
-11 1 1 0.6809 -0.1980
-11 1 2 1.0805 0.0447
-11 1 3 1.4538 -0.0305
-11 1 4 1.4991 0.0056
-11 1 5 0.2448 0.0149
-11 1 6 -0.4259 -0.0504
-11 1 7 1.6661 0.0416
-11 1 8 2.8984 0.0268
-11 1 9 0.9715 -0.0141
-11 1 10 -0.3813 -0.0269
-11 1 11 -0.4350 0.0287
-11 1 12 -0.9766 -0.0061
-11 1 13 0.1140 -0.0269
-11 1 14 1.0510 0.0064
-11 1 15 0.2961 -0.0079
-11 1 16 -0.6511 -0.0111
-11 1 17 -1.0668 0.0170
-11 1 18 -0.6185 0.0312
-11 1 19 0.6967 -0.0164
-11 1 20 0.6005 -0.0032
-11 1 21 0.1052 0.0250
-11 1 22 -0.8045 -0.0193
-11 1 23 -0.6096 -0.0228
-11 1 24 -0.6004 0.0168
-11 1 25 -0.2070 0.0206
-11 1 26 -0.0151 -0.0229
-11 1 27 0.0324 -0.0104
-11 1 28 -0.2598 0.0135
-11 1 29 1.2557 -0.0092
-11 1 30 1.9132 -0.0349
-11 1 31 1.8789 -0.0290
-11 2 1 0.2270 0.0811
-11 2 2 -1.7604 0.2028
-11 2 3 -1.9881 -0.0084
-11 2 4 -0.0726 0.0103
-11 2 5 1.0983 -0.0580
-11 2 6 0.5031 0.0075
-11 2 7 -1.7504 0.0284
-11 2 8 -2.4386 -0.0353
-11 2 9 -0.5214 -0.0037
-11 2 10 1.8831 0.0283
-11 2 11 1.0338 0.0101
-11 2 12 0.6379 -0.0469
-11 2 13 0.8063 -0.0010
-11 2 14 -0.2447 -0.0041
-11 2 15 -0.7823 0.0032
-11 2 16 0.6424 0.0206
-11 2 17 1.4651 0.0153
-11 2 18 0.3149 -0.0058
-11 2 19 -1.5748 -0.0154
-11 2 20 -1.0996 0.0064
-11 2 21 -0.0656 -0.0051
-11 2 22 -0.1348 0.0109
-11 2 23 0.4037 0.0073
-11 2 24 0.6444 -0.0254
-11 2 25 0.2860 -0.0229
-11 2 26 -0.2157 0.0078
-11 2 27 0.1273 0.0120
-11 2 28 0.1504 -0.0207
-11 2 29 0.3451 -0.0194
-11 2 30 0.6272 -0.0228
-11 2 31 1.1286 -0.0405
-11 3 1 -0.0248 -0.2093
-11 3 2 0.2822 -0.1673
-11 3 3 0.6505 -0.0268
-11 3 4 0.6328 0.0848
-11 3 5 -0.3782 0.0092
-11 3 6 -0.4781 0.0251
-11 3 7 0.2216 -0.0427
-11 3 8 0.5513 -0.0086
-11 3 9 -0.2625 0.0111
-11 3 10 0.2589 -0.0050
-11 3 11 0.2876 -0.0180
-11 3 12 0.6158 0.0053
-11 3 13 -0.0402 0.0055
-11 3 14 0.6534 -0.0229
-11 3 15 0.9482 0.0226
-11 3 16 -0.1270 0.0062
-11 3 17 -1.6835 -0.0159
-11 3 18 -1.0266 -0.0200
-11 3 19 0.5470 0.0158
-11 3 20 1.5836 0.0102
-11 3 21 0.2871 -0.0151
-11 3 22 -0.1900 -0.0045
-11 3 23 -0.3519 -0.0041
-11 3 24 -0.3173 0.0054
-11 3 25 0.0348 -0.0085
-11 3 26 0.5393 -0.0108
-11 3 27 0.5382 -0.0088
-11 3 28 0.3746 0.0036
-11 3 29 0.8485 -0.0088
-11 3 30 0.4960 -0.0402
-11 3 31 -0.1728 -0.0417
-11 4 1 0.1155 0.8623
-11 4 2 1.5112 0.2481
-11 4 3 1.7593 -0.0728
-11 4 4 1.4282 -0.1267
-11 4 5 0.4685 -0.0345
-11 4 6 0.4716 0.0125
-11 4 7 1.4388 0.0077
-11 4 8 1.6049 0.0447
-11 4 9 1.3559 0.0002
-11 4 10 0.1818 -0.0070
-11 4 11 -1.5602 -0.0240
-11 4 12 -0.5676 -0.0065
-11 4 13 0.4977 -0.0072
-11 4 14 0.6743 0.0205
-11 4 15 -0.0562 0.0077
-11 4 16 0.4185 -0.0196
-11 4 17 1.0882 0.0019
-11 4 18 1.7687 -0.0007
-11 4 19 0.6633 -0.0036
-11 4 20 -0.4092 -0.0082
-11 4 21 -0.6988 0.0200
-11 4 22 0.8956 -0.0004
-11 4 23 1.3480 -0.0143
-11 4 24 1.6363 0.0011
-11 4 25 0.9730 0.0057
-11 4 26 1.4046 0.0018
-11 4 27 1.2539 -0.0113
-11 4 28 0.3202 -0.0013
-11 4 29 -1.3190 -0.0211
-11 4 30 -2.9038 -0.0034
-11 4 31 -2.3017 0.0343
-11 5 1 0.1868 -0.7554
-11 5 2 -0.7440 -0.4538
-11 5 3 0.0850 0.0746
-11 5 4 0.5403 0.0968
-11 5 5 -0.4334 0.0194
-11 5 6 0.3372 0.0087
-11 5 7 1.1911 0.0026
-11 5 8 -0.3796 -0.0346
-11 5 9 -0.9244 0.0069
-11 5 10 -1.0382 0.0303
-11 5 11 0.7048 -0.0212
-11 5 12 1.6707 -0.0116
-11 5 13 0.0265 0.0075
-11 5 14 -0.8807 0.0232
-11 5 15 -0.0554 -0.0075
-11 5 16 0.3501 0.0038
-11 5 17 0.1493 -0.0063
-11 5 18 -0.0238 -0.0037
-11 5 19 -0.1657 0.0141
-11 5 20 0.5351 0.0132
-11 5 21 0.0576 -0.0056
-11 5 22 -0.6284 -0.0166
-11 5 23 -1.5035 0.0112
-11 5 24 -2.0554 -0.0036
-11 5 25 -2.7043 0.0009
-11 5 26 -1.4689 0.0095
-11 5 27 -1.2397 0.0006
-11 5 28 -0.4479 -0.0268
-11 5 29 -0.2938 -0.0171
-11 5 30 0.3649 0.0495
-11 5 31 0.9097 0.0493
-11 6 1 0.2797 0.4917
-11 6 2 0.6482 0.2573
-11 6 3 0.4651 0.0233
-11 6 4 -0.7976 -0.0826
-11 6 5 -0.4397 -0.0001
-11 6 6 1.1401 -0.0194
-11 6 7 -0.0025 -0.0021
-11 6 8 -0.8376 0.0656
-11 6 9 0.0722 0.0229
-11 6 10 -0.7558 -0.0754
-11 6 11 -0.6297 -0.0047
-11 6 12 -1.0035 0.0455
-11 6 13 -0.6717 -0.0010
-11 6 14 -0.0783 -0.0098
-11 6 15 0.3352 0.0103
-11 6 16 0.6688 0.0070
-11 6 17 1.7182 -0.0137
-11 6 18 0.7416 0.0168
-11 6 19 -0.0545 0.0003
-11 6 20 -0.4035 -0.0174
-11 6 21 -0.5645 -0.0083
-11 6 22 -0.0722 0.0189
-11 6 23 0.3776 0.0055
-11 6 24 0.0977 -0.0061
-11 6 25 0.0570 0.0115
-11 6 26 -0.0571 -0.0101
-11 6 27 -1.6062 -0.0124
-11 6 28 -1.7270 -0.0143
-11 6 29 -1.2427 -0.0090
-11 6 30 0.5194 -0.0372
-11 7 1 1.2120 -0.4807
-11 7 2 0.8038 -0.1521
-11 7 3 0.9493 0.0635
-11 7 4 0.1858 0.0771
-11 7 5 0.4756 0.0475
-11 7 6 0.6086 0.0014
-11 7 7 -0.6091 0.0048
-11 7 8 0.0218 -0.0425
-11 7 9 0.1759 -0.0462
-11 7 10 0.5763 0.0303
-11 7 11 0.8183 0.0427
-11 7 12 -1.2074 -0.0221
-11 7 13 -1.3522 0.0094
-11 7 14 -0.0582 0.0165
-11 7 15 0.3520 -0.0219
-11 7 16 -0.7741 -0.0183
-11 7 17 -1.1803 0.0171
-11 7 18 -1.3327 -0.0013
-11 7 19 0.1318 -0.0225
-11 7 20 -0.2482 0.0129
-11 7 21 -0.0937 0.0090
-11 7 22 0.3975 -0.0098
-11 7 23 0.1139 -0.0058
-11 7 24 -0.5921 0.0175
-11 7 25 0.4602 -0.0078
-11 7 26 0.0453 -0.0164
-11 7 27 -0.4559 0.0057
-11 7 28 1.1140 0.0009
-11 7 29 2.2603 0.0173
-11 7 30 1.7952 0.0228
-11 8 1 -1.0845 0.2836
-11 8 2 -0.5108 0.2892
-11 8 3 -1.0039 -0.0588
-11 8 4 -2.2330 -0.1053
-11 8 5 -1.4549 -0.0151
-11 8 6 -1.1145 0.0263
-11 8 7 -0.9059 0.0320
-11 8 8 0.5704 0.0034
-11 8 9 1.1766 0.0010
-11 8 10 1.8090 -0.0152
-11 8 11 0.6494 -0.0080
-11 8 12 0.6032 0.0214
-11 8 13 0.8138 0.0133
-11 8 14 -0.6044 -0.0247
-11 8 15 -1.5834 -0.0018
-11 8 16 -0.9498 0.0034
-11 8 17 -0.3335 -0.0072
-11 8 18 -0.6035 -0.0036
-11 8 19 -0.2069 0.0185
-11 8 20 0.0380 0.0004
-11 8 21 1.6264 -0.0110
-11 8 22 1.3041 0.0128
-11 8 23 0.2652 0.0054
-11 8 24 0.4661 -0.0153
-11 8 25 1.0970 -0.0068
-11 8 26 -0.4020 0.0130
-11 8 27 -0.2453 -0.0086
-11 8 28 -0.4329 -0.0041
-11 8 29 -1.7067 0.0166
-11 8 30 -1.9979 -0.0029
-11 9 1 0.9026 -0.2620
-11 9 2 0.4000 -0.1586
-11 9 3 0.0592 0.0335
-11 9 4 0.2303 0.1756
-11 9 5 0.7444 0.0286
-11 9 6 -0.6633 -0.0140
-11 9 7 -1.1425 -0.0140
-11 9 8 -0.8454 -0.0217
-11 9 9 -0.4558 -0.0100
-11 9 10 -0.2030 0.0310
-11 9 11 -0.3046 0.0452
-11 9 12 0.3953 -0.0130
-11 9 13 -0.1841 -0.0379
-11 9 14 0.7747 -0.0158
-11 9 15 1.0285 -0.0018
-11 9 16 0.6504 -0.0003
-11 9 17 0.2163 0.0219
-11 9 18 0.5706 0.0089
-11 9 19 0.5557 -0.0052
-11 9 20 -0.3611 -0.0080
-11 9 21 -1.1998 0.0045
-11 9 22 -1.7628 0.0050
-11 9 23 -0.7556 0.0015
-11 9 24 0.3131 0.0066
-11 9 25 -0.2152 -0.0075
-11 9 26 -0.6897 -0.0236
-11 9 27 0.1845 -0.0066
-11 9 28 -0.4307 0.0209
-11 9 29 -0.3429 0.0258
-11 10 1 -1.2133 0.4184
-11 10 2 -0.3783 0.1514
-11 10 3 -0.5279 -0.0719
-11 10 4 -0.1953 -0.1025
-11 10 5 0.4000 -0.0181
-11 10 6 -0.4295 0.0520
-11 10 7 -0.3466 -0.0123
-11 10 8 0.0691 0.0191
-11 10 9 0.2150 0.0228
-11 10 10 -1.2299 -0.0074
-11 10 11 -1.1016 -0.0506
-11 10 12 -0.2714 -0.0213
-11 10 13 0.0977 0.0190
-11 10 14 0.8864 0.0058
-11 10 15 0.3248 -0.0004
-11 10 16 1.6042 0.0052
-11 10 17 1.0520 -0.0112
-11 10 18 0.3640 -0.0230
-11 10 19 0.1630 0.0133
-11 10 20 -0.0604 0.0166
-11 10 21 -0.7871 0.0065
-11 10 22 -0.9337 -0.0090
-11 10 23 -0.1657 -0.0215
-11 10 24 0.2351 -0.0080
-11 10 25 -0.2189 0.0044
-11 10 26 0.4115 0.0131
-11 10 27 1.4727 0.0055
-11 10 28 1.7915 0.0071
-11 10 29 1.3353 0.0182
-11 11 1 0.9294 -0.2360
-11 11 2 0.5272 -0.1915
-11 11 3 -0.2348 0.0922
-11 11 4 0.2296 0.0866
-11 11 5 0.0009 0.0105
-11 11 6 0.0592 -0.0443
-11 11 7 0.3891 -0.0401
-11 11 8 -0.0558 -0.0109
-11 11 9 -0.9017 -0.0062
-11 11 10 -1.3847 0.0391
-11 11 11 -0.0190 0.0085
-11 11 12 -0.1825 -0.0109
-11 11 13 0.7311 -0.0237
-11 11 14 0.6539 0.0034
-11 11 15 -0.9461 0.0057
-11 11 16 -1.1693 0.0028
-11 11 17 -1.3117 0.0113
-11 11 18 0.5603 0.0203
-11 11 19 0.2411 0.0027
-11 11 20 0.5682 -0.0277
-11 11 21 2.2725 -0.0009
-11 11 22 2.1203 0.0043
-11 11 23 0.2093 0.0105
-11 11 24 -0.8062 0.0146
-11 11 25 -0.1376 -0.0039
-11 11 26 0.8267 0.0117
-11 11 27 0.4423 0.0472
-11 11 28 -0.0839 0.0774
-11 12 1 -1.0582 0.1174
-11 12 2 -0.6403 0.0170
-11 12 3 0.4338 -0.0213
-11 12 4 0.2573 -0.0867
-11 12 5 -0.1293 -0.0093
-11 12 6 -0.3231 -0.0277
-11 12 7 -0.1595 0.0180
-11 12 8 0.9454 0.0386
-11 12 9 -0.1814 0.0210
-11 12 10 -0.4565 -0.0258
-11 12 11 0.7698 -0.0292
-11 12 12 -0.0114 0.0188
-11 12 13 0.2262 0.0188
-11 12 14 -0.8188 0.0225
-11 12 15 -0.1256 0.0092
-11 12 16 0.4540 0.0109
-11 12 17 -0.3102 -0.0232
-11 12 18 -0.6590 -0.0076
-11 12 19 -1.0837 0.0089
-11 12 20 0.1261 0.0110
-11 12 21 -0.6051 0.0108
-11 12 22 -0.7400 -0.0135
-11 12 23 0.5821 0.0027
-11 12 24 0.6179 0.0010
-11 12 25 0.1883 0.0220
-11 12 26 0.2804 0.0512
-11 12 27 0.4923 0.0204
-11 13 1 0.3683 -0.0553
-11 13 2 -0.5572 0.0744
-11 13 3 -0.9597 0.0482
-11 13 4 0.7696 -0.0019
-11 13 5 2.0704 -0.0275
-11 13 6 0.5705 -0.0376
-11 13 7 0.1797 0.0259
-11 13 8 -0.7398 -0.0105
-11 13 9 -1.7657 -0.0109
-11 13 10 1.0090 -0.0063
-11 13 11 0.9793 0.0148
-11 13 12 -0.2566 0.0032
-11 13 13 0.3159 0.0048
-11 13 14 -1.2803 -0.0079
-11 13 15 -0.3867 -0.0123
-11 13 16 0.0271 0.0150
-11 13 17 0.1825 0.0153
-11 13 18 -0.1403 0.0138
-11 13 19 0.0773 -0.0357
-11 13 20 0.4525 -0.0169
-11 13 21 -0.2554 -0.0041
-11 13 22 0.0245 -0.0110
-11 13 23 -0.9150 0.0062
-11 13 24 -1.2972 -0.0032
-11 13 25 -1.0566 -0.0020
-11 13 26 -1.4622 -0.0300
-11 13 27 -1.2851 -0.0404
-11 14 1 -1.6720 -0.1794
-11 14 2 -1.0611 -0.0202
-11 14 3 -0.8399 -0.1038
-11 14 4 -1.4171 -0.0437
-11 14 5 -2.8108 0.0180
-11 14 6 -1.9366 0.0556
-11 14 7 0.3450 0.0292
-11 14 8 -0.2026 -0.0189
-11 14 9 0.5538 -0.0148
-11 14 10 0.9109 -0.0240
-11 14 11 -1.2316 -0.0059
-11 14 12 -0.0675 0.0069
-11 14 13 0.0572 0.0190
-11 14 14 -0.5437 -0.0040
-11 14 15 1.0163 0.0121
-11 14 16 -0.4591 -0.0128
-11 14 17 -1.0063 -0.0223
-11 14 18 -0.7783 -0.0002
-11 14 19 -0.3437 0.0021
-11 14 20 -1.1304 0.0190
-11 14 21 -0.8076 -0.0130
-11 14 22 0.4041 -0.0096
-11 14 23 1.4596 -0.0180
-11 14 24 2.9971 -0.0384
-11 14 25 1.9989 -0.0207
-11 14 26 0.6402 -0.0154
-11 15 1 1.6571 0.1581
-11 15 2 0.3888 0.0588
-11 15 3 -0.5265 -0.0055
-11 15 4 -0.0744 0.0492
-11 15 5 0.3761 -0.0231
-11 15 6 0.6659 -0.0139
-11 15 7 0.5441 0.0045
-11 15 8 0.1782 -0.0010
-11 15 9 0.4377 -0.0125
-11 15 10 -0.3681 0.0051
-11 15 11 -0.0285 0.0180
-11 15 12 0.6484 0.0099
-11 15 13 -0.6650 -0.0066
-11 15 14 0.2476 -0.0054
-11 15 15 0.3682 0.0117
-11 15 16 -0.4925 -0.0119
-11 15 17 0.9731 0.0125
-11 15 18 1.4672 -0.0005
-11 15 19 1.3563 -0.0110
-11 15 20 0.7206 0.0007
-11 15 21 0.8630 -0.0154
-11 15 22 -0.3165 0.0034
-11 15 23 -1.1954 0.0227
-11 15 24 -1.7539 0.0515
-11 15 25 -1.4351 0.0453
-11 16 1 -0.7085 -0.0489
-11 16 2 0.7643 -0.1140
-11 16 3 1.3151 -0.0462
-11 16 4 0.8247 0.0171
-11 16 5 -0.8914 0.0369
-11 16 6 -0.3767 0.0411
-11 16 7 0.2568 -0.0461
-11 16 8 -0.6293 -0.0454
-11 16 9 -0.2512 0.0116
-11 16 10 0.7643 0.0179
-11 16 11 0.2006 -0.0038
-11 16 12 -0.6912 0.0041
-11 16 13 -0.2268 -0.0067
-11 16 14 0.5815 0.0045
-11 16 15 0.2203 0.0009
-11 16 16 0.2391 -0.0065
-11 16 17 -0.1476 0.0067
-11 16 18 -0.5724 -0.0106
-11 16 19 -1.2474 0.0098
-11 16 20 -2.4836 0.0048
-11 16 21 -2.6480 -0.0049
-11 16 22 -2.2763 0.0248
-11 16 23 -0.5112 -0.0043
-11 16 24 -0.1193 -0.0453
-11 17 1 -0.1354 0.0894
-11 17 2 1.0607 0.0526
-11 17 3 0.9153 0.0739
-11 17 4 1.0174 0.0010
-11 17 5 0.0670 -0.0382
-11 17 6 0.3957 -0.0273
-11 17 7 -1.0015 -0.0107
-11 17 8 -0.5710 0.0195
-11 17 9 1.3450 0.0031
-11 17 10 0.5323 -0.0050
-11 17 11 -0.6669 0.0120
-11 17 12 0.5719 -0.0075
-11 17 13 0.7824 -0.0211
-11 17 14 0.7133 0.0067
-11 17 15 0.6055 -0.0077
-11 17 16 -0.6582 -0.0011
-11 17 17 -0.9756 0.0047
-11 17 18 -0.7721 -0.0052
-11 17 19 -0.7298 0.0140
-11 17 20 1.9948 0.0109
-11 17 21 3.8034 0.0231
-11 17 22 2.8785 0.0138
-11 17 23 1.4214 -0.0257
-11 18 1 -0.0700 -0.1490
-11 18 2 -0.0718 -0.1126
-11 18 3 -0.5199 -0.0054
-11 18 4 -1.0096 0.0258
-11 18 5 -0.8225 0.0341
-11 18 6 0.7430 -0.0175
-11 18 7 0.4471 -0.0359
-11 18 8 1.0194 -0.0037
-11 18 9 0.0820 0.0085
-11 18 10 -0.7011 0.0015
-11 18 11 0.2102 -0.0147
-11 18 12 0.5496 -0.0177
-11 18 13 -0.3594 0.0151
-11 18 14 1.0512 0.0100
-11 18 15 2.3804 -0.0140
-11 18 16 4.7168 -0.0002
-11 18 17 6.7955 -0.0076
-11 18 18 4.2963 0.0012
-11 18 19 1.7204 0.0147
-11 18 20 0.9167 -0.0076
-11 18 21 -0.8137 -0.0040
-11 19 1 0.0851 0.1818
-11 19 2 -1.1799 0.1409
-11 19 3 -1.2078 0.0216
-11 19 4 -0.8816 -0.0838
-11 19 5 0.8543 -0.0691
-11 19 6 0.7717 -0.0160
-11 19 7 0.0363 0.0428
-11 19 8 0.3768 0.0266
-11 19 9 -0.2215 -0.0126
-11 19 10 -0.4095 -0.0222
-11 19 11 -0.4281 -0.0088
-11 19 12 0.0568 0.0048
-11 19 13 -0.2962 0.0045
-11 19 14 -1.9225 -0.0129
-11 19 15 -5.9123 0.0094
-11 19 16 -7.7695 0.0287
-11 19 17 -8.0501 0.0223
-11 19 18 -5.5277 0.0205
-11 19 19 -0.8603 -0.0064
-11 20 1 0.6488 -0.2217
-11 20 2 -0.4911 -0.0838
-11 20 3 -0.1105 -0.0070
-11 20 4 -0.9569 0.0374
-11 20 5 -0.4374 0.0263
-11 20 6 -0.4340 -0.0045
-11 20 7 0.1229 -0.0126
-11 20 8 -0.2969 0.0025
-11 20 9 0.2721 0.0258
-11 20 10 0.6440 0.0080
-11 20 11 -0.0022 -0.0047
-11 20 12 -1.6249 0.0009
-11 20 13 -3.3964 0.0199
-11 20 14 -2.4688 0.0369
-11 20 15 -0.1716 0.0362
-11 20 16 2.7827 -0.0074
-11 20 17 2.4934 -0.0319
-11 21 1 2.3055 0.2149
-11 21 2 0.6943 0.0833
-11 21 3 1.3616 -0.0178
-11 21 4 2.8269 -0.0242
-11 21 5 4.0397 -0.0039
-11 21 6 1.6710 0.0231
-11 21 7 -0.1471 0.0162
-11 21 8 -0.2875 0.0077
-11 21 9 0.7033 -0.0104
-11 21 10 -0.2595 0.0062
-11 21 11 0.6950 0.0319
-11 21 12 1.5643 0.0064
-11 21 13 2.8911 -0.0405
-11 21 14 3.7015 -0.0790
-11 22 2 -0.0489 -0.0401
-11 22 3 1.3302 -0.0060
-11 22 4 0.0753 0.0129
-11 22 5 -2.0905 0.0325
-11 22 6 -1.7837 0.0300
-11 22 7 1.0896 0.0061
-11 22 8 1.5701 -0.0168
-11 22 9 -0.1348 -0.0406
-10 -31 1 2.7747 -0.0203
-10 -31 2 2.6829 0.0103
-10 -30 1 -4.3025 0.0588
-10 -30 2 -4.5353 0.0103
-10 -30 3 -4.1659 -0.0186
-10 -30 4 -2.5366 0.0238
-10 -30 5 -1.1542 0.0187
-10 -29 1 1.6258 -0.0460
-10 -29 2 1.0776 -0.0099
-10 -29 3 1.1775 0.0169
-10 -29 4 1.1844 -0.0054
-10 -29 5 0.4356 -0.0193
-10 -29 6 -0.5283 0.0082
-10 -29 7 -1.8534 -0.0148
-10 -29 8 -0.9152 -0.0162
-10 -28 1 0.2105 0.0570
-10 -28 2 0.3520 0.0036
-10 -28 3 0.8828 -0.0031
-10 -28 4 1.1608 -0.0190
-10 -28 5 1.5731 -0.0048
-10 -28 6 0.7796 0.0037
-10 -28 7 0.0810 0.0268
-10 -28 8 0.8813 0.0359
-10 -28 9 0.4486 -0.0113
-10 -28 10 0.1886 -0.0303
-10 -27 1 0.9657 -0.0218
-10 -27 2 0.3271 -0.0172
-10 -27 3 0.2825 -0.0017
-10 -27 4 -0.3965 0.0018
-10 -27 5 -0.6350 0.0157
-10 -27 6 -1.1380 0.0048
-10 -27 7 0.2421 -0.0027
-10 -27 8 0.8102 -0.0290
-10 -27 9 -0.1609 -0.0111
-10 -27 10 0.2027 0.0060
-10 -27 11 0.6383 -0.0074
-10 -27 12 0.0970 -0.0195
-10 -26 1 -0.9438 -0.0376
-10 -26 2 -0.2151 -0.0045
-10 -26 3 0.3461 -0.0083
-10 -26 4 0.3497 -0.0002
-10 -26 5 -0.4364 -0.0088
-10 -26 6 -0.5972 -0.0129
-10 -26 7 0.8507 -0.0150
-10 -26 8 0.0123 -0.0140
-10 -26 9 -0.9604 -0.0030
-10 -26 10 -0.9468 -0.0096
-10 -26 11 -1.1514 0.0183
-10 -26 12 -0.7933 0.0133
-10 -26 13 0.6170 -0.0077
-10 -26 14 0.1106 -0.0340
-10 -25 1 1.4064 0.0355
-10 -25 2 0.6637 0.0403
-10 -25 3 -0.6334 0.0045
-10 -25 4 -0.2130 0.0164
-10 -25 5 0.1609 0.0093
-10 -25 6 0.9016 0.0080
-10 -25 7 0.0417 -0.0304
-10 -25 8 -0.9872 -0.0239
-10 -25 9 0.1897 0.0012
-10 -25 10 1.0553 0.0261
-10 -25 11 0.8599 0.0234
-10 -25 12 1.0643 -0.0047
-10 -25 13 0.4660 0.0059
-10 -25 14 -1.0556 -0.0077
-10 -25 15 0.2474 0.0065
-10 -25 16 0.5291 0.0359
-10 -24 1 0.4260 -0.0309
-10 -24 2 0.0565 -0.0614
-10 -24 3 0.1156 0.0088
-10 -24 4 0.8523 0.0219
-10 -24 5 0.4501 0.0010
-10 -24 6 0.7496 -0.0012
-10 -24 7 0.3220 0.0017
-10 -24 8 0.5205 0.0244
-10 -24 9 0.1786 0.0002
-10 -24 10 -0.2904 -0.0001
-10 -24 11 -0.3715 0.0037
-10 -24 12 0.4561 0.0198
-10 -24 13 0.4563 0.0189
-10 -24 14 0.9590 -0.0011
-10 -24 15 0.9532 0.0083
-10 -24 16 -0.9711 -0.0119
-10 -24 17 -0.3359 -0.0223
-10 -23 1 -0.8309 0.0271
-10 -23 2 -0.2089 0.0613
-10 -23 3 1.4091 0.0388
-10 -23 4 1.4678 -0.0265
-10 -23 5 0.0287 -0.0021
-10 -23 6 0.1003 -0.0062
-10 -23 7 0.1405 -0.0003
-10 -23 8 0.3232 0.0102
-10 -23 9 0.3965 0.0207
-10 -23 10 0.8329 0.0289
-10 -23 11 0.4048 -0.0048
-10 -23 12 -0.1428 -0.0172
-10 -23 13 -1.0753 -0.0156
-10 -23 14 0.2270 -0.0020
-10 -23 15 0.3235 0.0089
-10 -23 16 0.0464 0.0039
-10 -23 17 0.6083 0.0070
-10 -23 18 0.7325 0.0008
-10 -22 1 -0.3038 -0.0689
-10 -22 2 -0.8399 -0.0451
-10 -22 3 -0.7958 -0.0395
-10 -22 4 -1.3401 0.0013
-10 -22 5 -0.2489 0.0046
-10 -22 6 1.3102 -0.0188
-10 -22 7 0.4653 0.0171
-10 -22 8 -0.0647 0.0152
-10 -22 9 -0.0888 0.0064
-10 -22 10 -0.6401 -0.0157
-10 -22 11 -0.2416 -0.0142
-10 -22 12 0.4625 -0.0055
-10 -22 13 0.3838 -0.0119
-10 -22 14 0.7812 -0.0035
-10 -22 15 -0.1794 0.0142
-10 -22 16 0.5760 0.0042
-10 -22 17 0.2930 0.0034
-10 -22 18 -0.9020 0.0118
-10 -22 19 -2.1135 -0.0087
-10 -22 20 -1.4491 -0.0349
-10 -21 1 0.7848 0.1129
-10 -21 2 0.9526 0.0715
-10 -21 3 0.9569 -0.0046
-10 -21 4 -0.2329 -0.0393
-10 -21 5 -0.1723 -0.0507
-10 -21 6 -0.2980 -0.0084
-10 -21 7 -0.1605 0.0079
-10 -21 8 0.9747 -0.0010
-10 -21 9 0.8857 0.0049
-10 -21 10 0.9084 -0.0092
-10 -21 11 0.9454 -0.0129
-10 -21 12 -0.7716 -0.0170
-10 -21 13 -0.6320 0.0025
-10 -21 14 -0.5612 0.0119
-10 -21 15 -1.7301 0.0110
-10 -21 16 -0.8972 0.0042
-10 -21 17 -0.2699 0.0153
-10 -21 18 0.4782 -0.0040
-10 -21 19 0.3296 -0.0013
-10 -21 20 1.4038 0.0372
-10 -21 21 1.0975 0.0378
-10 -20 1 -0.2710 -0.0557
-10 -20 2 0.7291 -0.0583
-10 -20 3 0.3930 -0.0232
-10 -20 4 -1.2822 0.0073
-10 -20 5 -0.8024 0.0134
-10 -20 6 -1.2225 0.0106
-10 -20 7 -1.1637 -0.0065
-10 -20 8 -0.8544 -0.0040
-10 -20 9 -1.1641 -0.0146
-10 -20 10 -0.7743 -0.0152
-10 -20 11 -0.9079 -0.0021
-10 -20 12 -0.4529 0.0143
-10 -20 13 0.5102 0.0192
-10 -20 14 -1.2307 0.0062
-10 -20 15 -0.5767 0.0024
-10 -20 16 1.4037 -0.0085
-10 -20 17 1.2284 -0.0048
-10 -20 18 0.4050 -0.0067
-10 -20 19 -0.4951 0.0160
-10 -20 20 -0.9770 0.0180
-10 -20 21 -2.4846 0.0142
-10 -20 22 -1.5621 0.0188
-10 -19 1 -1.4888 0.1550
-10 -19 2 -0.7851 0.0538
-10 -19 3 -0.7090 -0.0110
-10 -19 4 -1.0572 -0.0212
-10 -19 5 0.0309 0.0052
-10 -19 6 -0.1400 0.0184
-10 -19 7 0.4526 0.0163
-10 -19 8 0.2620 0.0049
-10 -19 9 0.6748 -0.0103
-10 -19 10 0.5638 -0.0029
-10 -19 11 -1.5073 0.0037
-10 -19 12 -1.7556 0.0115
-10 -19 13 -1.0638 0.0050
-10 -19 14 -0.3883 0.0141
-10 -19 15 1.6588 0.0036
-10 -19 16 0.7088 -0.0104
-10 -19 17 -0.4557 -0.0011
-10 -19 18 -0.3815 0.0012
-10 -19 19 0.2716 0.0050
-10 -19 20 0.8972 -0.0010
-10 -19 21 0.7923 0.0023
-10 -19 22 1.2208 -0.0031
-10 -19 23 0.4383 -0.0035
-10 -18 1 0.0092 -0.2296
-10 -18 2 0.4698 -0.1216
-10 -18 3 -0.5984 0.0474
-10 -18 4 1.3617 0.0837
-10 -18 5 3.5569 0.0333
-10 -18 6 1.2135 0.0164
-10 -18 7 -0.8930 0.0064
-10 -18 8 -0.9375 -0.0150
-10 -18 9 1.3922 -0.0148
-10 -18 10 2.2914 0.0066
-10 -18 11 3.4490 0.0173
-10 -18 12 4.2035 0.0193
-10 -18 13 1.8260 0.0118
-10 -18 14 0.4588 -0.0004
-10 -18 15 0.5342 -0.0245
-10 -18 16 -1.4474 -0.0030
-10 -18 17 -1.9236 0.0135
-10 -18 18 -1.6606 0.0170
-10 -18 19 -0.1388 0.0189
-10 -18 20 0.5796 0.0011
-10 -18 21 0.2614 -0.0222
-10 -18 22 0.4569 -0.0165
-10 -18 23 -0.4917 0.0060
-10 -18 24 -1.3020 0.0055
-10 -17 1 0.3056 0.1129
-10 -17 2 -1.8076 0.0603
-10 -17 3 -1.6479 -0.0353
-10 -17 4 1.3472 -0.0282
-10 -17 5 -0.0111 0.0404
-10 -17 6 -1.7032 0.0298
-10 -17 7 0.3565 -0.0216
-10 -17 8 0.8709 -0.0018
-10 -17 9 -1.0656 0.0151
-10 -17 10 -2.7993 0.0066
-10 -17 11 -1.3875 0.0057
-10 -17 12 -0.7452 0.0065
-10 -17 13 -0.1551 -0.0123
-10 -17 14 1.1624 -0.0138
-10 -17 15 0.2544 0.0081
-10 -17 16 -0.9921 0.0185
-10 -17 17 0.3372 -0.0071
-10 -17 18 0.3474 -0.0084
-10 -17 19 0.5336 -0.0038
-10 -17 20 0.1379 -0.0037
-10 -17 21 0.8781 0.0052
-10 -17 22 1.5047 0.0127
-10 -17 23 0.9086 -0.0112
-10 -17 24 2.2313 -0.0202
-10 -17 25 3.1132 -0.0063
-10 -16 1 1.6459 -0.1683
-10 -16 2 2.2794 -0.0461
-10 -16 3 1.1392 0.0838
-10 -16 4 -1.9125 0.0591
-10 -16 5 -4.4840 -0.0328
-10 -16 6 -1.3566 -0.0440
-10 -16 7 0.7875 0.0039
-10 -16 8 -0.1695 -0.0018
-10 -16 9 -1.1137 -0.0157
-10 -16 10 -1.3214 0.0223
-10 -16 11 -1.2320 0.0190
-10 -16 12 -1.1160 -0.0143
-10 -16 13 -0.0709 -0.0140
-10 -16 14 -0.5282 -0.0043
-10 -16 15 -1.8796 -0.0190
-10 -16 16 -1.5853 -0.0048
-10 -16 17 -0.9709 0.0209
-10 -16 18 -1.1467 0.0083
-10 -16 19 0.0612 -0.0234
-10 -16 20 -0.2842 -0.0221
-10 -16 21 0.1089 -0.0068
-10 -16 22 -0.4707 -0.0080
-10 -16 23 -0.9962 -0.0025
-10 -16 24 -0.8492 0.0199
-10 -16 25 -2.0708 0.0019
-10 -16 26 -1.7567 -0.0148
-10 -15 1 -0.0839 -0.0290
-10 -15 2 -0.2728 0.1031
-10 -15 3 0.5325 -0.0655
-10 -15 4 0.8754 -0.0986
-10 -15 5 0.9051 0.0135
-10 -15 6 1.2796 0.0231
-10 -15 7 0.0007 -0.0333
-10 -15 8 0.2004 -0.0160
-10 -15 9 -0.0301 0.0385
-10 -15 10 -0.2513 0.0085
-10 -15 11 -0.2547 -0.0305
-10 -15 12 -0.1270 -0.0123
-10 -15 13 -0.8822 -0.0060
-10 -15 14 -1.2610 -0.0129
-10 -15 15 -0.4325 0.0155
-10 -15 16 0.9148 0.0240
-10 -15 17 1.1088 -0.0193
-10 -15 18 0.8238 -0.0187
-10 -15 19 -0.0176 0.0089
-10 -15 20 -2.0659 -0.0012
-10 -15 21 -2.1713 -0.0108
-10 -15 22 -2.3705 -0.0011
-10 -15 23 -0.7238 0.0049
-10 -15 24 -0.1529 -0.0158
-10 -15 25 -0.4591 -0.0160
-10 -15 26 0.4130 0.0314
-10 -14 1 -0.4635 0.2935
-10 -14 2 -0.3036 0.0223
-10 -14 3 -0.9155 0.0099
-10 -14 4 -0.2564 0.0933
-10 -14 5 1.4142 -0.0544
-10 -14 6 1.0213 -0.1026
-10 -14 7 0.2388 0.0272
-10 -14 8 0.7673 0.0562
-10 -14 9 0.9378 -0.0190
-10 -14 10 1.7639 -0.0213
-10 -14 11 0.5662 0.0201
-10 -14 12 -1.3433 -0.0104
-10 -14 13 -1.6354 -0.0252
-10 -14 14 0.6906 0.0121
-10 -14 15 1.3714 0.0212
-10 -14 16 1.0732 -0.0078
-10 -14 17 0.3861 0.0040
-10 -14 18 0.8744 0.0125
-10 -14 19 0.6082 -0.0216
-10 -14 20 0.1868 -0.0087
-10 -14 21 1.0140 0.0237
-10 -14 22 0.8005 0.0041
-10 -14 23 0.5471 -0.0058
-10 -14 24 -0.0913 0.0056
-10 -14 25 0.9394 0.0119
-10 -14 26 0.4522 -0.0184
-10 -14 27 -0.9664 -0.0499
-10 -13 1 -0.2852 -0.1501
-10 -13 2 -1.5163 -0.0578
-10 -13 3 0.2599 0.0196
-10 -13 4 2.1415 -0.0972
-10 -13 5 1.3575 -0.0147
-10 -13 6 -0.0034 0.1016
-10 -13 7 0.6510 0.0039
-10 -13 8 -1.1021 -0.0502
-10 -13 9 -1.8624 0.0342
-10 -13 10 -0.0790 0.0255
-10 -13 11 0.5459 -0.0583
-10 -13 12 0.0812 -0.0193
-10 -13 13 -0.7039 0.0555
-10 -13 14 -1.2949 0.0238
-10 -13 15 -1.4347 -0.0112
-10 -13 16 0.1946 -0.0003
-10 -13 17 0.5742 -0.0080
-10 -13 18 0.6718 -0.0266
-10 -13 19 -0.3930 0.0139
-10 -13 20 0.5879 0.0351
-10 -13 21 1.5466 -0.0089
-10 -13 22 0.7642 -0.0123
-10 -13 23 0.3657 0.0133
-10 -13 24 0.5003 -0.0043
-10 -13 25 0.2560 -0.0014
-10 -13 26 -0.1902 0.0141
-10 -13 27 1.1913 0.0036
-10 -13 28 1.4968 -0.0265
-10 -12 1 -1.1338 0.3504
-10 -12 2 0.9200 0.0787
-10 -12 3 1.5206 -0.0327
-10 -12 4 -1.1469 0.0033
-10 -12 5 -1.6745 0.0400
-10 -12 6 0.2954 -0.0439
-10 -12 7 0.4178 0.0206
-10 -12 8 -0.9203 0.0725
-10 -12 9 0.9776 -0.0196
-10 -12 10 -0.1927 -0.0590
-10 -12 11 -1.8199 0.0272
-10 -12 12 -0.2507 0.0443
-10 -12 13 1.7230 -0.0214
-10 -12 14 0.8092 -0.0026
-10 -12 15 -0.1999 0.0276
-10 -12 16 -0.0812 -0.0155
-10 -12 17 -0.1545 -0.0209
-10 -12 18 -0.2551 0.0237
-10 -12 19 -0.4723 0.0112
-10 -12 20 1.0549 -0.0259
-10 -12 21 0.1140 0.0024
-10 -12 22 -0.4565 0.0242
-10 -12 23 0.5685 -0.0073
-10 -12 24 1.0785 -0.0024
-10 -12 25 0.0246 0.0178
-10 -12 26 0.0797 -0.0109
-10 -12 27 -0.1746 -0.0033
-10 -12 28 -1.0352 0.0322
-10 -11 1 0.8182 -0.5188
-10 -11 2 1.0965 -0.2842
-10 -11 3 0.2543 0.0191
-10 -11 4 -0.4066 0.0574
-10 -11 5 -1.0596 -0.0025
-10 -11 6 -2.2369 0.0365
-10 -11 7 -2.8206 0.0394
-10 -11 8 -0.4538 -0.0543
-10 -11 9 1.1683 -0.0174
-10 -11 10 -0.0489 0.0278
-10 -11 11 1.1923 -0.0016
-10 -11 12 0.9117 -0.0127
-10 -11 13 -0.4049 0.0292
-10 -11 14 -0.2292 0.0163
-10 -11 15 1.3464 -0.0405
-10 -11 16 0.6346 -0.0177
-10 -11 17 -0.1843 0.0157
-10 -11 18 -0.1721 -0.0118
-10 -11 19 0.4080 -0.0108
-10 -11 20 0.3856 0.0351
-10 -11 21 -0.5077 0.0145
-10 -11 22 0.7474 -0.0249
-10 -11 23 0.9561 -0.0050
-10 -11 24 -0.2623 0.0138
-10 -11 25 -0.8798 -0.0095
-10 -11 26 0.1261 0.0035
-10 -11 27 0.0881 0.0252
-10 -11 28 1.3180 -0.0081
-10 -11 29 1.1131 -0.0112
-10 -10 1 -0.0780 0.3132
-10 -10 2 -0.4203 0.3223
-10 -10 3 -1.4943 -0.0114
-10 -10 4 1.7570 -0.1062
-10 -10 5 2.6466 0.0088
-10 -10 6 1.3804 0.0261
-10 -10 7 -0.2288 -0.0475
-10 -10 8 -0.8295 0.0089
-10 -10 9 -2.2525 0.0269
-10 -10 10 -1.2430 -0.0370
-10 -10 11 0.3559 0.0073
-10 -10 12 0.1417 0.0429
-10 -10 13 1.2482 -0.0054
-10 -10 14 1.7911 -0.0431
-10 -10 15 0.8623 -0.0121
-10 -10 16 -0.2454 0.0071
-10 -10 17 -0.0882 -0.0055
-10 -10 18 -0.3230 0.0110
-10 -10 19 -0.2093 0.0191
-10 -10 20 -0.5359 -0.0223
-10 -10 21 0.0177 -0.0263
-10 -10 22 0.4034 0.0284
-10 -10 23 -0.3942 0.0207
-10 -10 24 -0.7481 -0.0079
-10 -10 25 0.3743 0.0001
-10 -10 26 0.6453 0.0016
-10 -10 27 -0.5246 -0.0256
-10 -10 28 -0.7322 0.0004
-10 -10 29 -1.6830 0.0366
-10 -9 1 -0.4355 -0.4550
-10 -9 2 -1.6810 -0.2648
-10 -9 3 -0.3889 -0.0388
-10 -9 4 -0.9070 0.1442
-10 -9 5 -2.8601 0.0646
-10 -9 6 0.9254 -0.0323
-10 -9 7 2.7946 -0.0108
-10 -9 8 1.6546 -0.0267
-10 -9 9 0.7452 -0.0618
-10 -9 10 0.9640 0.0459
-10 -9 11 -1.0448 0.0718
-10 -9 12 -0.6641 -0.0304
-10 -9 13 0.3015 -0.0369
-10 -9 14 -0.4333 0.0100
-10 -9 15 -1.0899 0.0023
-10 -9 16 -0.3328 -0.0092
-10 -9 17 0.3174 0.0143
-10 -9 18 0.5461 0.0069
-10 -9 19 0.4915 -0.0189
-10 -9 20 0.0735 -0.0008
-10 -9 21 -0.3471 0.0278
-10 -9 22 -1.1057 -0.0046
-10 -9 23 -0.4665 -0.0191
-10 -9 24 0.1645 0.0203
-10 -9 25 0.8147 0.0078
-10 -9 26 -0.1687 -0.0168
-10 -9 27 0.0849 -0.0057
-10 -9 28 -0.1917 0.0024
-10 -9 29 -0.8288 -0.0218
-10 -9 30 0.6051 0.0026
-10 -8 1 1.4189 0.4397
-10 -8 2 1.3706 0.3287
-10 -8 3 -0.2904 0.1220
-10 -8 4 -3.9471 -0.0431
-10 -8 5 -3.2280 -0.1194
-10 -8 6 -1.7787 -0.0279
-10 -8 7 -3.2531 0.0117
-10 -8 8 -0.9320 0.0012
-10 -8 9 0.5728 0.0448
-10 -8 10 -0.5863 0.0207
-10 -8 11 -0.6179 -0.0532
-10 -8 12 1.0845 -0.0103
-10 -8 13 -0.0770 0.0247
-10 -8 14 -0.2027 -0.0214
-10 -8 15 -0.0460 -0.0150
-10 -8 16 -0.2539 0.0261
-10 -8 17 -1.0666 0.0043
-10 -8 18 -0.4916 -0.0153
-10 -8 19 0.0656 0.0129
-10 -8 20 0.7350 0.0100
-10 -8 21 0.5217 -0.0204
-10 -8 22 0.4226 -0.0065
-10 -8 23 -0.3285 0.0284
-10 -8 24 -1.1177 -0.0076
-10 -8 25 -0.7509 -0.0280
-10 -8 26 -0.5172 0.0116
-10 -8 27 1.0475 0.0130
-10 -8 28 0.2234 -0.0116
-10 -8 29 0.9033 -0.0158
-10 -8 30 0.6046 -0.0154
-10 -7 1 0.0739 -0.2937
-10 -7 2 0.6803 -0.1951
-10 -7 3 2.5623 -0.1752
-10 -7 4 3.7416 0.0379
-10 -7 5 4.4963 0.1502
-10 -7 6 0.4552 0.0530
-10 -7 7 -1.6778 -0.0926
-10 -7 8 -0.8121 -0.0285
-10 -7 9 -1.5181 0.0248
-10 -7 10 -0.6996 0.0052
-10 -7 11 1.0760 0.0234
-10 -7 12 -0.0051 0.0050
-10 -7 13 -2.1211 -0.0518
-10 -7 14 -1.7969 -0.0212
-10 -7 15 -0.6292 0.0350
-10 -7 16 0.4977 0.0122
-10 -7 17 0.0434 -0.0069
-10 -7 18 -0.1704 0.0147
-10 -7 19 -0.5302 -0.0023
-10 -7 20 -0.5074 -0.0185
-10 -7 21 -1.3453 0.0089
-10 -7 22 -0.8321 0.0098
-10 -7 23 -0.7816 -0.0249
-10 -7 24 0.5616 -0.0141
-10 -7 25 0.7862 0.0246
-10 -7 26 0.2248 -0.0024
-10 -7 27 -0.8051 -0.0100
-10 -7 28 -1.0910 0.0196
-10 -7 29 1.6236 -0.0021
-10 -7 30 0.4945 -0.0481
-10 -7 31 0.0445 -0.0560
-10 -6 1 -0.4063 0.6019
-10 -6 2 -0.3148 0.0743
-10 -6 3 -2.6284 0.1461
-10 -6 4 -4.2116 -0.0195
-10 -6 5 -1.9791 -0.2181
-10 -6 6 -0.8469 -0.0638
-10 -6 7 1.3877 0.1390
-10 -6 8 2.2396 0.1080
-10 -6 9 1.9956 -0.0334
-10 -6 10 0.7704 -0.0260
-10 -6 11 -1.0334 -0.0461
-10 -6 12 -1.6505 -0.0493
-10 -6 13 0.9892 0.0401
-10 -6 14 1.8026 0.0716
-10 -6 15 0.5590 -0.0053
-10 -6 16 -0.2460 -0.0310
-10 -6 17 0.7857 0.0091
-10 -6 18 1.1443 0.0005
-10 -6 19 0.2738 -0.0104
-10 -6 20 0.1188 0.0178
-10 -6 21 0.6846 0.0082
-10 -6 22 1.2486 -0.0171
-10 -6 23 0.3876 -0.0010
-10 -6 24 0.5492 0.0056
-10 -6 25 -0.6548 -0.0228
-10 -6 26 -0.4974 -0.0064
-10 -6 27 -0.3555 0.0224
-10 -6 28 0.8799 -0.0139
-10 -6 29 -0.1020 -0.0078
-10 -6 30 -2.2392 0.0393
-10 -6 31 -0.2556 0.0391
-10 -5 1 -1.4020 -0.6569
-10 -5 2 -1.8835 -0.2394
-10 -5 3 -0.6603 0.0151
-10 -5 4 1.0883 -0.0302
-10 -5 5 1.0092 0.1654
-10 -5 6 -0.3536 0.0467
-10 -5 7 1.4701 -0.1427
-10 -5 8 0.4308 -0.0675
-10 -5 9 -0.7812 0.0717
-10 -5 10 1.1671 0.0226
-10 -5 11 3.8148 -0.0390
-10 -5 12 2.7105 0.0302
-10 -5 13 1.1404 -0.0074
-10 -5 14 -0.5192 -0.0459
-10 -5 15 -0.0578 0.0205
-10 -5 16 -0.2551 0.0542
-10 -5 17 0.2260 -0.0165
-10 -5 18 0.0136 -0.0292
-10 -5 19 0.2593 0.0117
-10 -5 20 -0.6338 -0.0097
-10 -5 21 -0.4851 -0.0192
-10 -5 22 0.0134 0.0183
-10 -5 23 0.2079 0.0087
-10 -5 24 -0.3906 -0.0274
-10 -5 25 -1.1815 -0.0073
-10 -5 26 -0.2635 0.0144
-10 -5 27 0.2119 -0.0181
-10 -5 28 0.8753 -0.0082
-10 -5 29 -0.1539 0.0249
-10 -5 30 1.0617 -0.0006
-10 -5 31 1.3952 0.0091
-10 -4 1 1.9300 0.7417
-10 -4 2 0.7680 0.2639
-10 -4 3 0.2305 -0.1264
-10 -4 4 1.9929 -0.1114
-10 -4 5 1.9783 -0.0904
-10 -4 6 1.2489 -0.0852
-10 -4 7 1.5295 0.1569
-10 -4 8 0.7530 0.0959
-10 -4 9 1.3147 -0.0963
-10 -4 10 0.6797 -0.0952
-10 -4 11 -1.2271 0.0394
-10 -4 12 -0.9209 0.0178
-10 -4 13 0.8237 -0.0009
-10 -4 14 0.6597 0.0541
-10 -4 15 1.7001 -0.0106
-10 -4 16 1.5026 -0.0695
-10 -4 17 0.4960 -0.0079
-10 -4 18 -1.1834 0.0438
-10 -4 19 -0.4945 -0.0129
-10 -4 20 -0.3504 -0.0102
-10 -4 21 0.3083 0.0198
-10 -4 22 -0.4110 -0.0297
-10 -4 23 0.6630 -0.0375
-10 -4 24 1.1385 0.0249
-10 -4 25 1.2821 0.0269
-10 -4 26 0.5821 -0.0235
-10 -4 27 -0.1190 -0.0162
-10 -4 28 -1.0593 0.0073
-10 -4 29 -1.5124 -0.0133
-10 -4 30 -0.0275 0.0228
-10 -4 31 0.1978 0.0948
-10 -3 1 -2.9053 -1.2362
-10 -3 2 -1.2881 -0.2456
-10 -3 3 1.1565 0.1661
-10 -3 4 1.0810 0.1207
-10 -3 5 -0.0941 0.0168
-10 -3 6 0.3798 0.0876
-10 -3 7 0.0221 -0.0357
-10 -3 8 -1.4202 -0.1397
-10 -3 9 -1.4678 0.0388
-10 -3 10 -0.7093 0.0867
-10 -3 11 0.5280 -0.0026
-10 -3 12 1.4877 -0.0340
-10 -3 13 -0.5236 0.0247
-10 -3 14 -1.3890 -0.0382
-10 -3 15 -0.8064 -0.0295
-10 -3 16 -1.1694 0.0451
-10 -3 17 -0.7231 0.0147
-10 -3 18 -0.1731 -0.0454
-10 -3 19 0.1823 -0.0086
-10 -3 20 -0.0423 0.0319
-10 -3 21 0.7340 -0.0209
-10 -3 22 0.0595 -0.0052
-10 -3 23 -0.3868 0.0290
-10 -3 24 -1.4630 -0.0208
-10 -3 25 -0.4151 -0.0278
-10 -3 26 -0.5254 0.0241
-10 -3 27 -0.4984 0.0149
-10 -3 28 -0.6629 -0.0254
-10 -3 29 0.0764 0.0018
-10 -3 30 -0.8044 0.0208
-10 -3 31 -1.8842 -0.0306
-10 -3 32 -1.3237 -0.0480
-10 -2 1 0.2110 1.0083
-10 -2 2 0.5505 0.3678
-10 -2 3 0.6757 -0.2804
-10 -2 4 0.0951 -0.0833
-10 -2 5 -0.6632 0.0686
-10 -2 6 0.3985 0.0222
-10 -2 7 0.7544 0.0107
-10 -2 8 0.8202 0.0935
-10 -2 9 1.9295 -0.0424
-10 -2 10 1.4250 -0.1052
-10 -2 11 -1.9658 0.0219
-10 -2 12 -3.1668 0.0537
-10 -2 13 -1.3653 -0.0165
-10 -2 14 1.5896 -0.0235
-10 -2 15 0.2381 0.0255
-10 -2 16 -0.5833 -0.0445
-10 -2 17 0.3524 -0.0248
-10 -2 18 1.0970 0.0417
-10 -2 19 0.6803 0.0270
-10 -2 20 0.8346 -0.0318
-10 -2 21 0.6511 -0.0097
-10 -2 22 -0.1732 0.0201
-10 -2 23 -0.0195 -0.0166
-10 -2 24 0.5601 0.0093
-10 -2 25 0.9179 0.0296
-10 -2 26 0.3241 -0.0301
-10 -2 27 0.5613 -0.0288
-10 -2 28 -0.0869 0.0320
-10 -2 29 0.2813 0.0215
-10 -2 30 0.2471 -0.0299
-10 -2 31 0.8885 -0.0333
-10 -2 32 0.1741 -0.0489
-10 -1 1 1.8938 -0.4139
-10 -1 2 1.0532 -0.2556
-10 -1 3 -1.4194 0.2151
-10 -1 4 -0.1416 0.1998
-10 -1 5 0.7635 -0.0255
-10 -1 6 1.1666 0.0163
-10 -1 7 -0.3469 -0.0229
-10 -1 8 -0.7359 -0.1129
-10 -1 9 -1.3006 -0.0154
-10 -1 10 -1.9113 0.1233
-10 -1 11 0.4159 -0.0048
-10 -1 12 2.4673 -0.0625
-10 -1 13 0.8433 0.0078
-10 -1 14 0.2475 0.0207
-10 -1 15 0.0208 -0.0306
-10 -1 16 0.4574 0.0089
-10 -1 17 -0.6146 0.0516
-10 -1 18 -0.4322 -0.0336
-10 -1 19 -0.2471 -0.0277
-10 -1 20 0.0356 0.0295
-10 -1 21 -0.8673 0.0272
-10 -1 22 -0.1415 -0.0165
-10 -1 23 0.4192 0.0073
-10 -1 24 0.6843 0.0127
-10 -1 25 0.1920 -0.0322
-10 -1 26 0.0615 -0.0006
-10 -1 27 -0.4489 0.0353
-10 -1 28 -0.1361 -0.0098
-10 -1 29 0.5984 -0.0222
-10 -1 30 0.1656 0.0051
-10 -1 31 0.3940 -0.0127
-10 -1 32 0.0493 -0.0303
-10 0 1 1.0856 0.3095
-10 0 2 0.3871 0.0415
-10 0 3 1.0588 -0.0591
-10 0 4 0.7624 -0.1045
-10 0 5 -0.4022 0.0547
-10 0 6 -0.1141 0.0322
-10 0 7 -0.7670 -0.0597
-10 0 8 0.3813 0.0268
-10 0 9 1.1164 0.0521
-10 0 10 1.3386 -0.0492
-10 0 11 1.1392 -0.0208
-10 0 12 0.9736 0.0631
-10 0 13 2.3575 -0.0122
-10 0 14 2.4996 -0.0210
-10 0 15 0.3407 0.0241
-10 0 16 0.2337 0.0156
-10 0 17 0.4012 -0.0369
-10 0 18 0.0729 0.0184
-10 0 19 -0.8113 0.0514
-10 0 20 -0.1296 -0.0258
-10 0 21 -0.2779 -0.0293
-10 0 22 0.1080 0.0251
-10 0 23 -0.4454 0.0213
-10 0 24 -0.5297 -0.0199
-10 0 25 -1.1962 0.0055
-10 0 26 0.1709 0.0093
-10 0 27 1.4834 -0.0194
-10 0 28 1.7949 0.0146
-10 0 29 -0.9987 0.0340
-10 0 30 -1.5239 -0.0243
-10 0 31 -0.1775 -0.0516
-10 0 32 0.0804 -0.0371
-10 1 1 -2.3637 -0.0447
-10 1 2 -1.0743 -0.0587
-10 1 3 1.9866 0.1454
-10 1 4 0.7095 0.0930
-10 1 5 -1.3398 -0.0484
-10 1 6 -1.4765 -0.1380
-10 1 7 -0.5983 -0.0265
-10 1 8 0.2892 0.0584
-10 1 9 -1.4113 0.0234
-10 1 10 -2.3611 0.0212
-10 1 11 -1.6556 0.0250
-10 1 12 -1.5925 -0.0400
-10 1 13 -3.1479 -0.0320
-10 1 14 -4.3099 0.0145
-10 1 15 -2.3888 -0.0047
-10 1 16 0.1637 0.0127
-10 1 17 -0.0061 0.0309
-10 1 18 -0.7970 0.0049
-10 1 19 -0.0897 -0.0418
-10 1 20 0.7730 0.0024
-10 1 21 0.3915 0.0269
-10 1 22 -0.1059 -0.0117
-10 1 23 -1.2475 -0.0176
-10 1 24 -1.1186 0.0162
-10 1 25 -0.3622 0.0045
-10 1 26 0.4355 -0.0092
-10 1 27 -0.8319 0.0289
-10 1 28 -0.9881 0.0118
-10 1 29 -0.2819 -0.0379
-10 1 30 0.7644 -0.0085
-10 1 31 -1.9668 0.0335
-10 1 32 -2.3272 0.0338
-10 2 1 0.6426 -0.0223
-10 2 2 3.0585 0.0585
-10 2 3 1.5888 -0.0430
-10 2 4 -1.5763 -0.1784
-10 2 5 -0.2573 -0.0354
-10 2 6 0.1922 0.0560
-10 2 7 -1.0334 0.0497
-10 2 8 -2.1104 0.0012
-10 2 9 -1.7448 -0.0170
-10 2 10 -0.6425 -0.0133
-10 2 11 -1.0785 -0.0307
-10 2 12 -2.1781 -0.0107
-10 2 13 -0.7225 0.0274
-10 2 14 1.3900 0.0118
-10 2 15 1.3441 0.0016
-10 2 16 0.0094 0.0030
-10 2 17 -0.5748 -0.0107
-10 2 18 -0.2183 -0.0061
-10 2 19 -0.0082 0.0079
-10 2 20 -1.2542 0.0045
-10 2 21 -0.9017 -0.0095
-10 2 22 0.6927 0.0031
-10 2 23 1.8840 -0.0022
-10 2 24 0.8756 -0.0090
-10 2 25 -1.1497 0.0069
-10 2 26 -1.9692 0.0355
-10 2 27 -1.2573 -0.0012
-10 2 28 0.1030 -0.0324
-10 2 29 0.8871 0.0018
-10 2 30 1.8820 0.0169
-10 2 31 1.8380 0.0078
-10 2 32 2.2516 0.0402
-10 3 1 0.6719 -0.2948
-10 3 2 -1.4581 0.1168
-10 3 3 -4.6491 0.0695
-10 3 4 -3.3923 0.0386
-10 3 5 0.4150 -0.0053
-10 3 6 0.3190 -0.0967
-10 3 7 0.8498 -0.0048
-10 3 8 1.3296 0.0345
-10 3 9 1.7865 0.0027
-10 3 10 2.2468 -0.0117
-10 3 11 2.1462 0.0039
-10 3 12 0.8825 0.0072
-10 3 13 0.3309 -0.0127
-10 3 14 -0.9090 0.0004
-10 3 15 -0.8153 0.0253
-10 3 16 0.0936 0.0142
-10 3 17 0.9604 -0.0073
-10 3 18 2.2490 -0.0033
-10 3 19 2.4956 -0.0052
-10 3 20 1.1724 -0.0160
-10 3 21 0.7420 -0.0004
-10 3 22 -0.7334 0.0082
-10 3 23 -1.2113 0.0082
-10 3 24 -0.5446 0.0041
-10 3 25 1.4495 0.0004
-10 3 26 1.2026 -0.0018
-10 3 27 -0.4471 -0.0079
-10 3 28 -1.3150 0.0066
-10 3 29 -0.8376 -0.0020
-10 3 30 -0.9626 0.0013
-10 3 31 -0.6832 0.0449
-10 3 32 0.6021 0.0648
-10 4 1 1.5965 0.2270
-10 4 2 1.3135 -0.0013
-10 4 3 1.1454 -0.2135
-10 4 4 0.5588 0.0110
-10 4 5 -1.0823 0.0299
-10 4 6 -2.2809 0.0526
-10 4 7 -1.2193 0.0696
-10 4 8 -0.1844 -0.0451
-10 4 9 1.3684 -0.0527
-10 4 10 0.9489 -0.0070
-10 4 11 -0.2203 0.0209
-10 4 12 0.2115 0.0145
-10 4 13 1.4060 0.0284
-10 4 14 0.4853 0.0188
-10 4 15 0.7341 -0.0157
-10 4 16 0.4506 -0.0248
-10 4 17 0.1086 -0.0091
-10 4 18 -0.9442 -0.0008
-10 4 19 -2.0709 -0.0048
-10 4 20 -1.5711 0.0206
-10 4 21 -0.4645 0.0119
-10 4 22 -0.1246 -0.0274
-10 4 23 0.1727 -0.0162
-10 4 24 -0.7238 0.0069
-10 4 25 -0.3680 0.0122
-10 4 26 -0.6400 -0.0049
-10 4 27 0.0420 -0.0024
-10 4 28 0.0866 -0.0017
-10 4 29 -0.4509 0.0001
-10 4 30 -0.6205 0.0222
-10 4 31 0.4929 0.0120
-10 4 32 0.4086 -0.0286
-10 5 1 -1.5561 0.0686
-10 5 2 -0.8632 0.1065
-10 5 3 -0.1581 0.0307
-10 5 4 0.3443 -0.0389
-10 5 5 0.9859 -0.0556
-10 5 6 1.0157 0.0886
-10 5 7 0.5423 -0.0035
-10 5 8 -0.5612 -0.0400
-10 5 9 -2.4788 0.0316
-10 5 10 -2.8469 0.0162
-10 5 11 -0.3906 -0.0202
-10 5 12 1.4537 -0.0054
-10 5 13 0.4700 0.0249
-10 5 14 -0.8430 -0.0106
-10 5 15 -0.3710 -0.0069
-10 5 16 -0.6760 0.0031
-10 5 17 -0.6643 -0.0044
-10 5 18 -0.1582 -0.0154
-10 5 19 1.0678 -0.0004
-10 5 20 1.1470 0.0042
-10 5 21 0.1872 -0.0150
-10 5 22 -0.0632 0.0106
-10 5 23 0.0942 0.0150
-10 5 24 0.9687 -0.0115
-10 5 25 1.5654 -0.0095
-10 5 26 0.4131 0.0014
-10 5 27 1.0264 -0.0043
-10 5 28 0.7954 -0.0036
-10 5 29 1.1265 0.0283
-10 5 30 1.3029 0.0049
-10 5 31 0.5247 -0.0391
-10 5 32 -0.4084 -0.0287
-10 6 1 -0.4034 -0.0494
-10 6 2 -2.3306 -0.3663
-10 6 3 -3.4424 -0.1234
-10 6 4 0.5275 0.1151
-10 6 5 1.7473 0.1229
-10 6 6 -0.3131 0.0015
-10 6 7 -0.6186 -0.0635
-10 6 8 0.4057 -0.0016
-10 6 9 1.0287 -0.0346
-10 6 10 1.7524 -0.0031
-10 6 11 0.2470 0.0460
-10 6 12 -0.9166 0.0285
-10 6 13 -0.2266 -0.0292
-10 6 14 1.1648 -0.0190
-10 6 15 0.6738 0.0118
-10 6 16 -0.2309 -0.0209
-10 6 17 -0.4590 -0.0009
-10 6 18 -0.2668 0.0298
-10 6 19 -0.7785 0.0191
-10 6 20 -0.9512 -0.0226
-10 6 21 0.0061 -0.0087
-10 6 22 0.2766 0.0062
-10 6 23 -0.0548 -0.0046
-10 6 24 0.7124 0.0174
-10 6 25 -0.0817 0.0136
-10 6 26 -0.5551 -0.0162
-10 6 27 0.3407 -0.0156
-10 6 28 0.0456 0.0220
-10 6 29 0.2355 0.0129
-10 6 30 -1.0806 -0.0080
-10 6 31 -1.2013 0.0250
-10 7 1 -1.0602 0.0622
-10 7 2 -0.7598 0.0800
-10 7 3 1.6698 0.2298
-10 7 4 2.2738 -0.0251
-10 7 5 -0.6856 -0.1166
-10 7 6 -0.2222 -0.0638
-10 7 7 1.4023 0.0102
-10 7 8 0.0119 0.0309
-10 7 9 -0.6694 0.0485
-10 7 10 -0.4995 0.0163
-10 7 11 -1.2333 -0.0632
-10 7 12 -0.4520 -0.0195
-10 7 13 -0.5449 0.0216
-10 7 14 -0.3475 0.0215
-10 7 15 0.2931 -0.0162
-10 7 16 0.2473 0.0068
-10 7 17 -0.6433 0.0161
-10 7 18 -0.3968 -0.0198
-10 7 19 -1.1705 -0.0053
-10 7 20 -0.5405 0.0255
-10 7 21 0.1190 0.0221
-10 7 22 -0.3491 -0.0094
-10 7 23 -0.8423 0.0100
-10 7 24 -0.8196 -0.0007
-10 7 25 -1.0060 -0.0241
-10 7 26 0.9046 0.0028
-10 7 27 1.2205 0.0221
-10 7 28 0.7244 0.0074
-10 7 29 0.8629 -0.0030
-10 7 30 0.5629 0.0447
-10 7 31 1.3985 0.0428
-10 8 1 0.6863 -0.1905
-10 8 2 1.1754 -0.0391
-10 8 3 1.0798 -0.0684
-10 8 4 -1.1427 -0.0199
-10 8 5 -2.5935 0.1097
-10 8 6 -1.5160 0.0041
-10 8 7 -1.1116 -0.0674
-10 8 8 -0.1519 -0.0408
-10 8 9 1.2892 0.0029
-10 8 10 0.1363 -0.0014
-10 8 11 0.0425 0.0436
-10 8 12 0.6618 0.0212
-10 8 13 -0.2971 -0.0459
-10 8 14 -0.2323 -0.0243
-10 8 15 0.2766 0.0004
-10 8 16 0.2265 0.0157
-10 8 17 0.4751 -0.0017
-10 8 18 -0.3523 0.0225
-10 8 19 -1.3003 0.0032
-10 8 20 0.1633 -0.0243
-10 8 21 -0.2044 -0.0085
-10 8 22 -0.1531 0.0174
-10 8 23 0.8787 0.0088
-10 8 24 0.7187 -0.0168
-10 8 25 -0.5593 0.0066
-10 8 26 0.1072 0.0005
-10 8 27 0.1395 0.0046
-10 8 28 0.9109 0.0291
-10 8 29 0.5267 0.0171
-10 8 30 0.0558 -0.0278
-10 8 31 -0.0128 -0.0632
-10 9 1 -0.8655 -0.1187
-10 9 2 -0.4612 0.1120
-10 9 3 -0.5100 0.0824
-10 9 4 -0.0397 -0.0363
-10 9 5 1.3839 -0.1636
-10 9 6 2.8658 -0.0805
-10 9 7 2.5524 0.0829
-10 9 8 1.1171 0.0621
-10 9 9 -0.6757 -0.0108
-10 9 10 -0.6320 -0.0250
-10 9 11 1.2587 -0.0175
-10 9 12 0.7295 -0.0361
-10 9 13 0.5417 0.0196
-10 9 14 0.9716 0.0267
-10 9 15 0.3496 -0.0018
-10 9 16 -0.7489 -0.0046
-10 9 17 -0.2297 -0.0010
-10 9 18 -0.1650 -0.0000
-10 9 19 0.8465 -0.0193
-10 9 20 0.6662 0.0171
-10 9 21 -0.5928 0.0061
-10 9 22 0.1924 -0.0158
-10 9 23 0.4162 -0.0205
-10 9 24 -0.2722 -0.0005
-10 9 25 0.1901 0.0095
-10 9 26 0.8336 0.0082
-10 9 27 -0.3085 0.0181
-10 9 28 -0.3089 -0.0171
-10 9 29 -0.6699 -0.0203
-10 9 30 -0.0084 0.0037
-10 10 1 0.8961 0.1399
-10 10 2 1.9584 0.0544
-10 10 3 1.5997 -0.1356
-10 10 4 1.2974 -0.0223
-10 10 5 0.4827 0.0664
-10 10 6 0.6252 0.0551
-10 10 7 0.4395 -0.0281
-10 10 8 0.0851 -0.0338
-10 10 9 0.1348 0.0110
-10 10 10 0.3773 0.0123
-10 10 11 -0.6519 0.0147
-10 10 12 -1.3487 0.0189
-10 10 13 -0.9375 -0.0105
-10 10 14 -1.6321 -0.0395
-10 10 15 -1.9252 0.0139
-10 10 16 -1.8083 0.0260
-10 10 17 -0.6199 0.0151
-10 10 18 -0.0839 -0.0083
-10 10 19 1.0656 -0.0094
-10 10 20 0.9071 -0.0031
-10 10 21 1.1920 -0.0181
-10 10 22 0.8314 0.0115
-10 10 23 0.1301 0.0074
-10 10 24 -0.1727 -0.0030
-10 10 25 0.0494 -0.0089
-10 10 26 -0.5857 0.0036
-10 10 27 -0.9510 0.0040
-10 10 28 -1.0758 -0.0093
-10 10 29 -1.4730 -0.0204
-10 10 30 -0.5664 -0.0575
-10 11 1 1.5795 0.1788
-10 11 2 0.0260 0.0457
-10 11 3 0.3685 -0.0121
-10 11 4 0.6177 -0.0421
-10 11 5 0.5872 -0.0577
-10 11 6 1.0170 0.0370
-10 11 7 -0.3874 0.0544
-10 11 8 -0.8987 0.0176
-10 11 9 0.0553 -0.0162
-10 11 10 0.6964 -0.0198
-10 11 11 0.2444 -0.0149
-10 11 12 0.3418 -0.0144
-10 11 13 -0.2761 0.0199
-10 11 14 -0.1277 0.0400
-10 11 15 -0.2379 0.0020
-10 11 16 0.2609 -0.0335
-10 11 17 1.7197 -0.0107
-10 11 18 0.4776 -0.0128
-10 11 19 -0.5734 0.0136
-10 11 20 -0.9377 0.0168
-10 11 21 -0.6374 0.0001
-10 11 22 -0.8495 -0.0171
-10 11 23 -0.4132 -0.0256
-10 11 24 0.0436 0.0089
-10 11 25 1.0433 0.0180
-10 11 26 -0.1025 0.0086
-10 11 27 -1.4644 -0.0145
-10 11 28 -1.4094 -0.0343
-10 11 29 0.2439 -0.0342
-10 12 1 0.6871 -0.1185
-10 12 2 1.2001 -0.1475
-10 12 3 1.3115 -0.0001
-10 12 4 0.2760 0.0841
-10 12 5 0.2814 0.0772
-10 12 6 0.2188 0.0167
-10 12 7 0.0378 -0.0682
-10 12 8 0.6542 -0.0421
-10 12 9 0.7831 -0.0057
-10 12 10 0.5494 0.0236
-10 12 11 0.5822 0.0261
-10 12 12 0.8928 -0.0033
-10 12 13 0.1617 -0.0225
-10 12 14 0.8687 -0.0178
-10 12 15 0.8101 0.0088
-10 12 16 1.5934 0.0156
-10 12 17 0.5256 -0.0022
-10 12 18 -0.0009 -0.0095
-10 12 19 1.8367 0.0050
-10 12 20 0.5696 -0.0258
-10 12 21 -1.1942 -0.0091
-10 12 22 -0.7687 0.0232
-10 12 23 -0.2719 0.0214
-10 12 24 -0.5666 -0.0013
-10 12 25 -0.5612 -0.0232
-10 12 26 -0.2742 -0.0225
-10 12 27 1.2940 -0.0277
-10 12 28 1.7388 -0.0142
-10 12 29 0.8648 0.0110
-10 13 1 -0.8214 0.0151
-10 13 2 -2.2462 -0.0692
-10 13 3 -1.8427 0.0178
-10 13 4 -1.6951 0.0043
-10 13 5 -1.5440 0.0043
-10 13 6 -1.4084 -0.0088
-10 13 7 -2.0557 -0.0046
-10 13 8 -1.5838 0.0383
-10 13 9 0.1718 0.0076
-10 13 10 -0.4117 -0.0145
-10 13 11 -1.2400 -0.0312
-10 13 12 -0.8900 0.0033
-10 13 13 0.0353 0.0351
-10 13 14 1.2487 0.0233
-10 13 15 0.2205 -0.0077
-10 13 16 0.0518 -0.0189
-10 13 17 -1.0640 -0.0145
-10 13 18 -0.2224 -0.0073
-10 13 19 -0.3666 0.0154
-10 13 20 -1.1085 0.0149
-10 13 21 0.4011 0.0141
-10 13 22 0.6033 -0.0162
-10 13 23 -0.2740 -0.0111
-10 13 24 -0.0836 0.0152
-10 13 25 -0.4482 0.0102
-10 13 26 -0.5221 -0.0030
-10 13 27 -0.0123 -0.0119
-10 13 28 0.2159 -0.0033
-10 14 1 0.1492 0.0850
-10 14 2 0.0870 0.0796
-10 14 3 0.2966 0.0539
-10 14 4 -1.4375 -0.0215
-10 14 5 -0.4958 0.0115
-10 14 6 0.1142 -0.0166
-10 14 7 -0.6173 -0.0050
-10 14 8 0.7115 0.0025
-10 14 9 0.2242 -0.0080
-10 14 10 -1.2169 0.0119
-10 14 11 0.6813 0.0076
-10 14 12 0.1755 0.0114
-10 14 13 -0.4517 -0.0114
-10 14 14 -0.3410 -0.0115
-10 14 15 -0.5758 -0.0082
-10 14 16 0.6245 0.0090
-10 14 17 0.5236 0.0102
-10 14 18 0.6192 0.0131
-10 14 19 -0.9216 -0.0119
-10 14 20 -0.2174 -0.0403
-10 14 21 1.1561 0.0038
-10 14 22 1.3059 0.0242
-10 14 23 1.2266 0.0194
-10 14 24 0.7832 -0.0138
-10 14 25 0.8822 -0.0219
-10 14 26 1.1456 -0.0032
-10 14 27 0.3715 0.0057
-10 15 1 -0.4012 -0.2869
-10 15 2 -0.0334 -0.0655
-10 15 3 0.7921 0.0609
-10 15 4 0.8630 0.0134
-10 15 5 1.5288 -0.0248
-10 15 6 -0.3884 -0.0333
-10 15 7 0.1870 0.0410
-10 15 8 1.9407 0.0178
-10 15 9 0.3647 -0.0005
-10 15 10 0.4269 -0.0086
-10 15 11 0.3753 -0.0120
-10 15 12 -1.3324 -0.0048
-10 15 13 0.2305 0.0036
-10 15 14 -0.4961 0.0074
-10 15 15 -0.6209 -0.0138
-10 15 16 0.3747 -0.0096
-10 15 17 -0.0999 -0.0112
-10 15 18 -0.0995 0.0119
-10 15 19 -0.5989 0.0061
-10 15 20 0.2981 0.0205
-10 15 21 0.2649 0.0118
-10 15 22 0.0418 -0.0342
-10 15 23 -0.6227 -0.0176
-10 15 24 -0.4839 0.0060
-10 15 25 0.0683 0.0266
-10 15 26 -0.6687 0.0129
-10 15 27 -0.5562 0.0048
-10 16 1 -0.4026 0.2042
-10 16 2 1.3227 0.2152
-10 16 3 0.4342 -0.0475
-10 16 4 -0.4271 -0.0428
-10 16 5 0.0535 0.0203
-10 16 6 -0.5156 0.0145
-10 16 7 0.2242 0.0063
-10 16 8 -0.3361 -0.0093
-10 16 9 -0.7919 0.0135
-10 16 10 0.7912 0.0060
-10 16 11 0.7342 0.0212
-10 16 12 1.1368 0.0137
-10 16 13 1.1852 -0.0101
-10 16 14 -0.7810 -0.0341
-10 16 15 0.2651 -0.0044
-10 16 16 0.0956 0.0167
-10 16 17 0.0691 0.0077
-10 16 18 0.5640 0.0097
-10 16 19 0.9766 -0.0113
-10 16 20 1.4798 0.0044
-10 16 21 0.2533 0.0041
-10 16 22 -0.3955 0.0231
-10 16 23 -0.0262 0.0342
-10 16 24 0.9631 0.0175
-10 16 25 0.0075 0.0176
-10 16 26 -0.5030 0.0098
-10 17 1 0.1340 -0.1068
-10 17 2 -0.5054 -0.0974
-10 17 3 -0.9189 -0.0557
-10 17 4 0.9357 0.0459
-10 17 5 1.7903 0.0015
-10 17 6 0.6912 0.0214
-10 17 7 1.0028 0.0128
-10 17 8 -0.0094 -0.0199
-10 17 9 -0.8610 -0.0106
-10 17 10 -0.7825 0.0165
-10 17 11 -0.8279 0.0167
-10 17 12 -0.1427 -0.0103
-10 17 13 0.0813 -0.0091
-10 17 14 0.4650 -0.0029
-10 17 15 0.9229 0.0079
-10 17 16 -0.2903 -0.0098
-10 17 17 -0.4898 0.0036
-10 17 18 -0.6895 -0.0111
-10 17 19 0.4546 -0.0190
-10 17 20 0.0937 0.0151
-10 17 21 -1.2011 0.0068
-10 17 22 -1.5927 -0.0020
-10 17 23 -1.3227 -0.0099
-10 17 24 -0.6303 -0.0163
-10 18 1 -0.3555 0.1785
-10 18 2 -0.0370 0.0469
-10 18 3 -0.7654 0.0209
-10 18 4 -0.6785 0.0053
-10 18 5 -0.8754 -0.0134
-10 18 6 -0.7260 0.0045
-10 18 7 0.0710 -0.0207
-10 18 8 -1.3004 0.0007
-10 18 9 -1.3045 0.0136
-10 18 10 -0.5864 0.0121
-10 18 11 -0.2292 -0.0026
-10 18 12 0.2093 -0.0062
-10 18 13 0.3085 -0.0179
-10 18 14 -0.1302 -0.0070
-10 18 15 -0.3142 0.0056
-10 18 16 -0.8567 0.0012
-10 18 17 -1.4273 -0.0039
-10 18 18 -0.8455 -0.0215
-10 18 19 -0.0027 0.0084
-10 18 20 -0.1783 -0.0031
-10 18 21 1.9265 -0.0414
-10 18 22 3.0416 -0.0324
-10 18 23 2.2901 -0.0234
-10 19 1 -0.3049 -0.0928
-10 19 2 -0.3039 -0.1081
-10 19 3 -0.9040 -0.0043
-10 19 4 0.6686 0.0309
-10 19 5 0.0070 0.0296
-10 19 6 -0.5656 0.0002
-10 19 7 -0.0080 -0.0148
-10 19 8 0.1409 0.0029
-10 19 9 0.5324 0.0021
-10 19 10 -0.3349 -0.0045
-10 19 11 -0.7765 -0.0163
-10 19 12 -0.2917 -0.0004
-10 19 13 0.2403 0.0158
-10 19 14 0.5524 0.0197
-10 19 15 1.0950 -0.0152
-10 19 16 0.2117 -0.0145
-10 19 17 0.1487 -0.0044
-10 19 18 0.7277 0.0122
-10 19 19 -0.7542 0.0113
-10 19 20 -1.5952 -0.0237
-10 19 21 -1.4417 -0.0027
-10 19 22 -1.8955 0.0317
-10 20 1 -0.8398 0.1312
-10 20 2 0.0403 0.0861
-10 20 3 0.5814 0.0194
-10 20 4 0.5837 -0.0625
-10 20 5 -1.2376 -0.0433
-10 20 6 0.6303 -0.0033
-10 20 7 1.2762 0.0290
-10 20 8 0.5613 0.0218
-10 20 9 1.0016 0.0001
-10 20 10 2.1015 -0.0176
-10 20 11 1.9524 -0.0224
-10 20 12 1.0027 -0.0072
-10 20 13 0.0643 0.0100
-10 20 14 -0.5326 0.0190
-10 20 15 -0.5723 0.0205
-10 20 16 -0.5747 0.0136
-10 20 17 1.3181 -0.0189
-10 20 18 1.6600 -0.0023
-10 20 19 0.5817 0.0139
-10 20 20 0.7325 0.0347
-10 21 1 0.4571 -0.2999
-10 21 2 -0.2728 -0.1383
-10 21 3 -0.6035 0.0103
-10 21 4 -0.7094 0.0572
-10 21 5 -1.8890 0.0211
-10 21 6 -1.6043 -0.0206
-10 21 7 -2.1960 -0.0029
-10 21 8 -0.6964 0.0028
-10 21 9 0.5684 0.0111
-10 21 10 0.9711 -0.0006
-10 21 11 0.0853 -0.0019
-10 21 12 0.2473 0.0136
-10 21 13 0.3692 0.0176
-10 21 14 1.7791 0.0071
-10 21 15 3.2716 0.0099
-10 21 16 3.2991 0.0086
-10 21 17 2.6668 0.0231
-10 21 18 0.1402 0.0334
-10 22 1 1.2663 0.2043
-10 22 2 1.3632 0.1300
-10 22 3 1.2202 -0.0322
-10 22 4 0.2163 -0.0731
-10 22 5 1.5269 -0.0178
-10 22 6 3.5750 0.0387
-10 22 7 2.1546 0.0210
-10 22 8 0.0008 -0.0165
-10 22 9 -1.4545 -0.0091
-10 22 10 -1.7523 -0.0124
-10 22 11 -2.4373 0.0144
-10 22 12 -1.8878 0.0148
-10 22 13 -2.7323 -0.0045
-10 22 14 -2.6289 -0.0032
-10 22 15 -2.8579 0.0017
-10 23 1 0.0307 -0.0651
-10 23 2 -0.7005 -0.0639
-10 23 3 0.0319 -0.0223
-10 23 4 -0.2254 0.0311
-10 23 5 -0.3582 0.0281
-10 23 6 -3.1126 0.0042
-10 23 7 -4.0629 -0.0309
-10 23 8 -1.5526 -0.0238
-10 23 9 0.6239 -0.0193
-10 23 10 0.0433 -0.0076
-9 -31 1 1.2050 0.0780
-9 -31 2 0.0357 0.0381
-9 -30 1 -1.0889 -0.0399
-9 -30 2 -0.4939 -0.0097
-9 -30 3 1.0029 0.0015
-9 -30 4 1.4049 -0.0060
-9 -30 5 -0.5267 0.0210
-9 -30 6 -1.8805 0.0245
-9 -29 1 0.4986 0.0713
-9 -29 2 -0.1361 0.0247
-9 -29 3 0.4677 -0.0063
-9 -29 4 -0.0616 -0.0126
-9 -29 5 -0.5685 0.0113
-9 -29 6 0.6268 -0.0017
-9 -29 7 1.5574 -0.0018
-9 -29 8 -0.0064 0.0029
-9 -28 1 0.8141 -0.1151
-9 -28 2 1.3408 -0.0485
-9 -28 3 1.0036 0.0154
-9 -28 4 0.0528 0.0274
-9 -28 5 0.3968 0.0141
-9 -28 6 1.2769 -0.0033
-9 -28 7 0.5244 0.0054
-9 -28 8 -1.1612 -0.0089
-9 -28 9 -0.9034 -0.0038
-9 -28 10 -1.1652 0.0116
-9 -28 11 -0.7642 -0.0185
-9 -27 1 -0.6565 0.0430
-9 -27 2 0.4336 0.0166
-9 -27 3 0.3721 -0.0441
-9 -27 4 0.1097 -0.0079
-9 -27 5 0.1964 0.0209
-9 -27 6 0.6021 0.0094
-9 -27 7 -0.0048 -0.0043
-9 -27 8 -0.1873 -0.0107
-9 -27 9 0.5326 -0.0046
-9 -27 10 0.2207 -0.0052
-9 -27 11 0.0660 0.0156
-9 -27 12 0.2726 0.0302
-9 -27 13 1.0120 -0.0083
-9 -26 1 -0.7229 -0.0528
-9 -26 2 -0.8208 -0.0053
-9 -26 3 -1.0239 0.0320
-9 -26 4 -1.1576 0.0272
-9 -26 5 -0.7369 -0.0243
-9 -26 6 -0.1371 -0.0217
-9 -26 7 -0.8621 -0.0051
-9 -26 8 -0.3986 0.0012
-9 -26 9 -0.1014 0.0079
-9 -26 10 -0.8237 0.0105
-9 -26 11 -1.0196 0.0009
-9 -26 12 -1.0300 -0.0115
-9 -26 13 -2.3860 -0.0066
-9 -26 14 -2.4722 0.0117
-9 -25 1 0.9031 0.0623
-9 -25 2 -0.2034 -0.0229
-9 -25 3 -0.6018 -0.0420
-9 -25 4 -0.4915 -0.0395
-9 -25 5 0.4336 0.0040
-9 -25 6 -0.2436 0.0130
-9 -25 7 -0.6799 -0.0061
-9 -25 8 0.6966 -0.0075
-9 -25 9 0.8155 -0.0011
-9 -25 10 0.2484 -0.0060
-9 -25 11 0.1374 -0.0055
-9 -25 12 0.2191 -0.0028
-9 -25 13 0.7063 -0.0118
-9 -25 14 2.1282 0.0044
-9 -25 15 0.4720 0.0256
-9 -25 16 -1.2940 0.0430
-9 -24 1 -1.0480 0.0224
-9 -24 2 0.6077 0.0497
-9 -24 3 0.5468 0.0809
-9 -24 4 -0.5214 0.0200
-9 -24 5 -0.2281 -0.0393
-9 -24 6 -0.6708 -0.0580
-9 -24 7 -0.0806 0.0057
-9 -24 8 0.1127 0.0282
-9 -24 9 0.1388 0.0203
-9 -24 10 0.5715 0.0016
-9 -24 11 0.9682 -0.0107
-9 -24 12 0.5187 -0.0217
-9 -24 13 0.1534 -0.0014
-9 -24 14 -0.5714 0.0212
-9 -24 15 -1.3950 -0.0044
-9 -24 16 0.6880 -0.0071
-9 -24 17 1.0191 -0.0101
-9 -24 18 0.2618 -0.0431
-9 -23 1 -0.9635 -0.0200
-9 -23 2 -0.6216 -0.0056
-9 -23 3 -1.0789 -0.0492
-9 -23 4 0.2104 -0.0168
-9 -23 5 0.4890 0.0331
-9 -23 6 -0.7242 0.0446
-9 -23 7 -0.5517 0.0098
-9 -23 8 -0.6556 -0.0224
-9 -23 9 -0.7482 0.0053
-9 -23 10 -0.9334 0.0104
-9 -23 11 -0.3392 0.0131
-9 -23 12 -0.5467 0.0042
-9 -23 13 -0.0762 -0.0042
-9 -23 14 -0.3422 -0.0195
-9 -23 15 -0.2340 -0.0079
-9 -23 16 -0.5190 0.0199
-9 -23 17 -1.6459 0.0055
-9 -23 18 -0.4575 0.0088
-9 -23 19 -0.3239 0.0294
-9 -22 1 1.3509 0.0459
-9 -22 2 1.0487 0.0388
-9 -22 3 -0.3160 0.0456
-9 -22 4 0.0595 0.0313
-9 -22 5 -0.6753 -0.0310
-9 -22 6 -0.8795 -0.0108
-9 -22 7 -0.5731 0.0265
-9 -22 8 -0.3872 0.0494
-9 -22 9 0.0900 0.0072
-9 -22 10 0.5315 -0.0295
-9 -22 11 0.5474 -0.0212
-9 -22 12 0.0212 -0.0122
-9 -22 13 -0.1182 0.0120
-9 -22 14 -1.3046 0.0263
-9 -22 15 0.2544 0.0155
-9 -22 16 1.1686 -0.0143
-9 -22 17 1.0778 -0.0241
-9 -22 18 0.0720 0.0041
-9 -22 19 -0.6683 0.0242
-9 -22 20 0.3826 0.0283
-9 -21 1 -0.5288 -0.1133
-9 -21 2 -1.7035 -0.0862
-9 -21 3 -1.0467 -0.0634
-9 -21 4 0.3948 -0.0220
-9 -21 5 0.0908 0.0507
-9 -21 6 0.5655 0.0697
-9 -21 7 0.7875 0.0015
-9 -21 8 0.1374 -0.0390
-9 -21 9 -1.1683 -0.0375
-9 -21 10 -1.3447 0.0038
-9 -21 11 -0.6607 0.0027
-9 -21 12 0.8843 0.0077
-9 -21 13 1.1127 0.0092
-9 -21 14 0.9907 -0.0095
-9 -21 15 1.6179 -0.0136
-9 -21 16 0.0021 0.0058
-9 -21 17 -0.2758 -0.0004
-9 -21 18 -0.7533 -0.0179
-9 -21 19 -0.3042 -0.0225
-9 -21 20 -0.3050 -0.0242
-9 -21 21 -0.2917 -0.0256
-9 -20 1 0.9251 0.1271
-9 -20 2 0.1985 0.0720
-9 -20 3 0.2016 0.0245
-9 -20 4 0.3929 -0.0121
-9 -20 5 -0.2219 -0.0341
-9 -20 6 -0.5500 -0.0415
-9 -20 7 -0.8863 -0.0042
-9 -20 8 -0.5425 0.0137
-9 -20 9 0.1073 0.0012
-9 -20 10 0.2067 -0.0176
-9 -20 11 -0.3423 -0.0152
-9 -20 12 -0.2496 0.0111
-9 -20 13 -0.7883 0.0032
-9 -20 14 1.0216 0.0004
-9 -20 15 1.1202 -0.0096
-9 -20 16 -0.5714 -0.0205
-9 -20 17 -0.7249 -0.0243
-9 -20 18 -0.3299 0.0031
-9 -20 19 0.7643 -0.0008
-9 -20 20 -0.1299 -0.0197
-9 -20 21 0.2826 -0.0193
-9 -20 22 0.9543 -0.0268
-9 -19 1 -0.2155 -0.1924
-9 -19 2 -0.5924 -0.1195
-9 -19 3 1.4849 -0.0570
-9 -19 4 1.2615 0.0247
-9 -19 5 0.0558 0.0544
-9 -19 6 0.7136 0.0249
-9 -19 7 1.4122 -0.0295
-9 -19 8 0.9901 -0.0603
-9 -19 9 0.1878 -0.0231
-9 -19 10 -0.1609 0.0147
-9 -19 11 0.1656 0.0402
-9 -19 12 -0.3856 0.0139
-9 -19 13 -0.5368 -0.0100
-9 -19 14 0.9866 -0.0195
-9 -19 15 -0.9956 -0.0231
-9 -19 16 -1.3181 -0.0092
-9 -19 17 -0.4721 0.0012
-9 -19 18 0.1583 0.0104
-9 -19 19 0.3756 -0.0058
-9 -19 20 0.5413 0.0015
-9 -19 21 1.5402 0.0116
-9 -19 22 0.3711 0.0052
-9 -19 23 -0.5374 -0.0039
-9 -18 1 0.5416 0.1413
-9 -18 2 -0.2879 0.1179
-9 -18 3 -0.4249 0.0744
-9 -18 4 -1.4812 -0.0154
-9 -18 5 -1.8006 -0.0644
-9 -18 6 -0.4790 -0.0346
-9 -18 7 0.4912 -0.0022
-9 -18 8 0.7034 0.0261
-9 -18 9 0.4879 0.0260
-9 -18 10 0.5741 -0.0009
-9 -18 11 0.6080 -0.0112
-9 -18 12 -0.6108 -0.0123
-9 -18 13 -0.0980 0.0120
-9 -18 14 -0.3828 0.0007
-9 -18 15 -1.9607 0.0053
-9 -18 16 -0.2924 0.0008
-9 -18 17 0.2960 -0.0006
-9 -18 18 1.0208 0.0034
-9 -18 19 0.7537 0.0025
-9 -18 20 0.0867 0.0056
-9 -18 21 -0.7273 -0.0054
-9 -18 22 -1.4309 0.0050
-9 -18 23 -0.6898 0.0317
-9 -18 24 0.1681 0.0294
-9 -17 1 1.3038 -0.0399
-9 -17 2 1.3610 -0.0985
-9 -17 3 1.0215 -0.0405
-9 -17 4 -0.0754 0.0542
-9 -17 5 0.8523 0.0898
-9 -17 6 2.0839 -0.0065
-9 -17 7 0.2555 -0.0578
-9 -17 8 -1.1002 -0.0218
-9 -17 9 -0.5705 0.0066
-9 -17 10 0.4075 0.0330
-9 -17 11 -0.1304 0.0369
-9 -17 12 -0.7930 0.0017
-9 -17 13 -0.0760 -0.0333
-9 -17 14 -1.6386 -0.0289
-9 -17 15 -0.5635 0.0207
-9 -17 16 2.5413 0.0268
-9 -17 17 2.1702 0.0288
-9 -17 18 0.7127 0.0049
-9 -17 19 -1.2330 -0.0135
-9 -17 20 -0.6398 -0.0144
-9 -17 21 -0.0626 -0.0023
-9 -17 22 -0.8530 0.0007
-9 -17 23 -0.8215 -0.0107
-9 -17 24 0.0056 -0.0042
-9 -17 25 -0.1418 0.0296
-9 -16 1 -2.7309 0.1439
-9 -16 2 0.8306 0.0964
-9 -16 3 0.5184 0.1194
-9 -16 4 0.0561 -0.0356
-9 -16 5 1.4593 -0.1274
-9 -16 6 0.7273 -0.0477
-9 -16 7 -1.3670 0.0757
-9 -16 8 -0.7085 0.0640
-9 -16 9 -0.0570 0.0186
-9 -16 10 -0.0462 -0.0160
-9 -16 11 -0.1617 -0.0557
-9 -16 12 1.2729 -0.0286
-9 -16 13 1.9021 0.0335
-9 -16 14 0.4917 0.0411
-9 -16 15 0.9192 -0.0019
-9 -16 16 -0.3024 -0.0229
-9 -16 17 -1.3432 -0.0045
-9 -16 18 0.0213 -0.0075
-9 -16 19 0.7553 0.0077
-9 -16 20 1.3790 0.0184
-9 -16 21 0.5705 0.0054
-9 -16 22 1.1028 -0.0197
-9 -16 23 2.2959 -0.0124
-9 -16 24 0.4938 -0.0063
-9 -16 25 -1.2356 -0.0176
-9 -16 26 -0.3093 -0.0190
-9 -15 1 1.4333 -0.1224
-9 -15 2 -0.4159 0.0050
-9 -15 3 0.3695 -0.0964
-9 -15 4 1.3595 -0.0555
-9 -15 5 -0.1452 0.0695
-9 -15 6 -1.4446 0.0368
-9 -15 7 1.1855 -0.0520
-9 -15 8 3.2362 -0.0354
-9 -15 9 2.0075 0.0176
-9 -15 10 1.0092 0.0097
-9 -15 11 -0.0017 0.0121
-9 -15 12 -0.5146 0.0070
-9 -15 13 -1.5416 -0.0436
-9 -15 14 -0.9745 -0.0368
-9 -15 15 0.7506 0.0229
-9 -15 16 0.1195 0.0325
-9 -15 17 0.1183 -0.0059
-9 -15 18 0.5018 -0.0196
-9 -15 19 0.1776 -0.0122
-9 -15 20 0.0614 -0.0173
-9 -15 21 -0.8475 0.0019
-9 -15 22 -0.4002 0.0324
-9 -15 23 -0.5580 0.0219
-9 -15 24 -0.6768 -0.0153
-9 -15 25 1.1345 -0.0094
-9 -15 26 1.3482 -0.0094
-9 -15 27 0.4881 -0.0376
-9 -14 1 -2.1365 0.0438
-9 -14 2 -2.4177 -0.0391
-9 -14 3 -1.7678 0.0197
-9 -14 4 -2.0523 0.0186
-9 -14 5 -0.9355 -0.1231
-9 -14 6 -0.5562 -0.0651
-9 -14 7 -1.5423 0.0884
-9 -14 8 -2.3581 0.0700
-9 -14 9 -0.0959 -0.0447
-9 -14 10 1.5089 -0.0513
-9 -14 11 0.9932 -0.0200
-9 -14 12 1.2290 -0.0102
-9 -14 13 1.1196 0.0308
-9 -14 14 1.5425 0.0537
-9 -14 15 1.0484 -0.0153
-9 -14 16 -0.0151 -0.0532
-9 -14 17 0.6680 -0.0122
-9 -14 18 0.3699 0.0150
-9 -14 19 -0.6546 0.0123
-9 -14 20 -0.7974 0.0179
-9 -14 21 -1.1506 0.0036
-9 -14 22 -0.7174 -0.0252
-9 -14 23 -0.4876 -0.0148
-9 -14 24 0.5299 0.0285
-9 -14 25 0.5193 0.0312
-9 -14 26 -0.7052 0.0013
-9 -14 27 -0.4108 0.0164
-9 -13 1 0.3450 -0.1972
-9 -13 2 0.7536 0.0630
-9 -13 3 0.6434 -0.0624
-9 -13 4 0.1750 -0.0627
-9 -13 5 1.0120 0.0981
-9 -13 6 0.2320 0.1187
-9 -13 7 -1.1799 -0.0678
-9 -13 8 -1.7428 -0.1004
-9 -13 9 -1.4439 0.0164
-9 -13 10 -1.7223 0.0397
-9 -13 11 -0.3013 -0.0013
-9 -13 12 0.9047 0.0226
-9 -13 13 0.4840 0.0069
-9 -13 14 0.2424 -0.0371
-9 -13 15 -0.2894 -0.0074
-9 -13 16 -0.2270 0.0448
-9 -13 17 -0.2285 0.0044
-9 -13 18 -1.9120 -0.0283
-9 -13 19 -1.3854 -0.0011
-9 -13 20 0.1991 0.0066
-9 -13 21 0.7441 -0.0017
-9 -13 22 1.4987 0.0179
-9 -13 23 0.4570 0.0106
-9 -13 24 -1.3727 -0.0250
-9 -13 25 -2.2129 -0.0226
-9 -13 26 -0.9189 0.0187
-9 -13 27 -0.4157 0.0272
-9 -13 28 -1.2397 -0.0030
-9 -12 1 2.6907 0.2449
-9 -12 2 4.3291 -0.0756
-9 -12 3 0.7173 -0.1128
-9 -12 4 0.9256 0.0668
-9 -12 5 2.5002 0.0131
-9 -12 6 2.4844 -0.0232
-9 -12 7 2.7388 0.0453
-9 -12 8 2.6918 0.0559
-9 -12 9 -0.1735 -0.0501
-9 -12 10 -2.5308 -0.0537
-9 -12 11 -1.4296 0.0343
-9 -12 12 -0.2350 0.0249
-9 -12 13 -0.0666 -0.0060
-9 -12 14 -0.2784 0.0299
-9 -12 15 -0.1236 0.0020
-9 -12 16 0.3723 -0.0526
-9 -12 17 0.2509 -0.0129
-9 -12 18 0.0955 0.0474
-9 -12 19 1.4048 0.0125
-9 -12 20 0.4901 -0.0164
-9 -12 21 -0.1033 -0.0024
-9 -12 22 0.4110 -0.0125
-9 -12 23 -0.1615 -0.0179
-9 -12 24 0.2699 0.0228
-9 -12 25 1.0250 0.0198
-9 -12 26 0.6291 -0.0293
-9 -12 27 0.1179 -0.0315
-9 -12 28 0.8847 0.0014
-9 -12 29 0.9140 0.0089
-9 -11 1 -2.0201 -0.1818
-9 -11 2 -3.8573 -0.0534
-9 -11 3 -2.4350 0.1745
-9 -11 4 -1.7833 0.0663
-9 -11 5 -5.8047 0.0067
-9 -11 6 -5.5177 0.0414
-9 -11 7 -0.2706 -0.0413
-9 -11 8 3.1472 -0.0578
-9 -11 9 2.6438 0.0217
-9 -11 10 2.4441 0.0684
-9 -11 11 1.0185 0.0025
-9 -11 12 -1.1744 -0.0273
-9 -11 13 -1.4149 0.0117
-9 -11 14 -0.0263 -0.0151
-9 -11 15 0.6622 -0.0257
-9 -11 16 -0.2893 0.0357
-9 -11 17 -1.3062 0.0294
-9 -11 18 -1.0310 -0.0296
-9 -11 19 -0.3785 -0.0109
-9 -11 20 -0.8158 0.0221
-9 -11 21 0.2704 -0.0036
-9 -11 22 -0.2670 0.0016
-9 -11 23 -1.1902 0.0216
-9 -11 24 0.0694 -0.0132
-9 -11 25 0.9536 -0.0362
-9 -11 26 0.5244 0.0122
-9 -11 27 0.1671 0.0247
-9 -11 28 -0.3306 -0.0036
-9 -11 29 -0.0632 0.0170
-9 -10 1 -0.6079 0.2572
-9 -10 2 -0.0730 -0.0434
-9 -10 3 2.2641 -0.0665
-9 -10 4 0.9043 -0.0128
-9 -10 5 0.4873 0.1043
-9 -10 6 0.7975 -0.0209
-9 -10 7 -2.5269 -0.0291
-9 -10 8 -5.6453 0.0493
-9 -10 9 -3.3174 0.0055
-9 -10 10 0.1295 -0.0386
-9 -10 11 0.4332 -0.0076
-9 -10 12 0.6029 0.0358
-9 -10 13 1.2634 -0.0061
-9 -10 14 1.6964 -0.0304
-9 -10 15 0.4865 0.0101
-9 -10 16 -0.6669 -0.0005
-9 -10 17 0.0089 -0.0128
-9 -10 18 1.2049 0.0331
-9 -10 19 0.9332 0.0301
-9 -10 20 -0.1339 -0.0312
-9 -10 21 -0.5373 -0.0170
-9 -10 22 -1.2208 0.0096
-9 -10 23 -0.3017 -0.0105
-9 -10 24 0.3931 0.0040
-9 -10 25 -0.4208 0.0333
-9 -10 26 -0.8101 0.0029
-9 -10 27 -0.3450 -0.0247
-9 -10 28 -0.3945 0.0145
-9 -10 29 0.0563 0.0164
-9 -10 30 -0.5088 -0.0162
-9 -9 1 1.8949 -0.2025
-9 -9 2 2.2947 0.0315
-9 -9 3 -0.0883 0.1651
-9 -9 4 -2.2603 0.0095
-9 -9 5 3.1932 -0.1082
-9 -9 6 3.7456 -0.0834
-9 -9 7 0.9902 0.0551
-9 -9 8 -0.1636 -0.0061
-9 -9 9 0.0642 -0.0013
-9 -9 10 -0.5444 0.0453
-9 -9 11 0.7043 -0.0046
-9 -9 12 0.6381 -0.0647
-9 -9 13 -1.2042 -0.0336
-9 -9 14 -2.9191 0.0302
-9 -9 15 -3.2440 0.0162
-9 -9 16 -1.0164 0.0043
-9 -9 17 0.4194 0.0215
-9 -9 18 -0.2599 -0.0160
-9 -9 19 -0.7349 -0.0486
-9 -9 20 -0.2514 0.0052
-9 -9 21 0.1435 0.0341
-9 -9 22 -0.0378 -0.0155
-9 -9 23 0.2727 -0.0116
-9 -9 24 -0.1269 0.0049
-9 -9 25 -0.9920 -0.0162
-9 -9 26 -0.2902 -0.0037
-9 -9 27 0.3977 0.0345
-9 -9 28 0.6767 0.0061
-9 -9 29 0.7729 -0.0371
-9 -9 30 -0.3621 -0.0175
-9 -8 1 0.9779 -0.3461
-9 -8 2 -0.6275 0.0453
-9 -8 3 -3.4541 -0.0058
-9 -8 4 1.7220 -0.0245
-9 -8 5 2.9223 -0.0104
-9 -8 6 -2.6219 0.0024
-9 -8 7 0.5304 -0.0274
-9 -8 8 3.8739 -0.0248
-9 -8 9 2.6991 0.0360
-9 -8 10 0.4813 -0.0207
-9 -8 11 -0.0302 -0.0174
-9 -8 12 -1.0495 0.0255
-9 -8 13 0.4854 0.0152
-9 -8 14 1.4189 -0.0274
-9 -8 15 1.4634 -0.0051
-9 -8 16 0.6640 0.0221
-9 -8 17 -0.3530 -0.0116
-9 -8 18 0.0662 -0.0085
-9 -8 19 0.5264 0.0217
-9 -8 20 -0.1638 -0.0039
-9 -8 21 0.2610 -0.0358
-9 -8 22 0.8270 0.0061
-9 -8 23 0.9732 0.0201
-9 -8 24 0.6155 -0.0259
-9 -8 25 0.6909 -0.0117
-9 -8 26 0.9762 0.0161
-9 -8 27 -0.2253 -0.0058
-9 -8 28 0.0863 -0.0120
-9 -8 29 -0.8156 0.0218
-9 -8 30 -1.2299 -0.0033
-9 -8 31 0.4829 -0.0344
-9 -7 1 -2.2568 0.7616
-9 -7 2 -2.8299 0.3543
-9 -7 3 0.9673 -0.1719
-9 -7 4 2.4589 -0.1106
-9 -7 5 -3.6403 -0.0485
-9 -7 6 -0.7378 -0.0198
-9 -7 7 4.7769 0.0147
-9 -7 8 1.8718 0.0603
-9 -7 9 -0.0192 -0.0040
-9 -7 10 0.5247 -0.0320
-9 -7 11 -0.3063 0.0115
-9 -7 12 -1.0711 -0.0107
-9 -7 13 -0.7722 -0.0168
-9 -7 14 -1.7410 0.0231
-9 -7 15 -0.6811 0.0386
-9 -7 16 0.3966 -0.0149
-9 -7 17 0.8594 -0.0134
-9 -7 18 0.4745 0.0021
-9 -7 19 -0.0995 -0.0192
-9 -7 20 0.1618 0.0028
-9 -7 21 0.6817 0.0319
-9 -7 22 -0.2879 -0.0030
-9 -7 23 0.2446 -0.0344
-9 -7 24 0.3479 0.0096
-9 -7 25 -0.1425 0.0200
-9 -7 26 -0.9016 -0.0147
-9 -7 27 -0.8625 -0.0063
-9 -7 28 0.5346 0.0085
-9 -7 29 0.2310 -0.0138
-9 -7 30 2.3991 0.0002
-9 -7 31 1.8592 0.0862
-9 -6 1 -3.4034 -0.6052
-9 -6 2 0.8964 -0.3680
-9 -6 3 2.8170 0.0867
-9 -6 4 2.8993 0.1041
-9 -6 5 2.4422 -0.0459
-9 -6 6 4.3591 0.0555
-9 -6 7 -1.7971 0.0445
-9 -6 8 -4.2707 -0.0678
-9 -6 9 -0.5461 -0.0365
-9 -6 10 1.3136 0.0566
-9 -6 11 0.4361 -0.0102
-9 -6 12 1.8172 -0.0261
-9 -6 13 2.2128 0.0431
-9 -6 14 1.0498 0.0294
-9 -6 15 -0.4198 -0.0329
-9 -6 16 -0.9762 -0.0118
-9 -6 17 -0.0715 0.0256
-9 -6 18 -0.2028 -0.0194
-9 -6 19 -0.9400 -0.0031
-9 -6 20 -0.7269 0.0248
-9 -6 21 -0.2991 -0.0110
-9 -6 22 -0.0954 -0.0144
-9 -6 23 0.3202 0.0233
-9 -6 24 -0.6080 0.0134
-9 -6 25 0.3657 -0.0045
-9 -6 26 0.9446 0.0194
-9 -6 27 0.7624 -0.0020
-9 -6 28 -1.2443 -0.0252
-9 -6 29 -2.1702 0.0066
-9 -6 30 -0.6956 0.0311
-9 -6 31 -2.4188 -0.0068
-9 -5 1 2.7922 0.4710
-9 -5 2 -0.0340 0.1876
-9 -5 3 -0.7554 -0.1400
-9 -5 4 -1.7759 -0.1078
-9 -5 5 -2.9591 0.1272
-9 -5 6 -1.0437 0.0717
-9 -5 7 -0.5749 -0.0599
-9 -5 8 0.5012 0.0321
-9 -5 9 -2.2757 0.0519
-9 -5 10 -2.7275 -0.0665
-9 -5 11 -1.0849 -0.0219
-9 -5 12 -0.2461 0.0785
-9 -5 13 -1.9353 0.0050
-9 -5 14 0.2001 -0.0260
-9 -5 15 2.1188 0.0260
-9 -5 16 1.6148 0.0076
-9 -5 17 -0.3385 -0.0481
-9 -5 18 0.0799 0.0088
-9 -5 19 0.9392 0.0517
-9 -5 20 1.3112 -0.0240
-9 -5 21 0.5546 -0.0207
-9 -5 22 0.2447 0.0326
-9 -5 23 -0.1299 0.0137
-9 -5 24 -0.3669 -0.0053
-9 -5 25 0.1501 0.0224
-9 -5 26 -0.5740 0.0035
-9 -5 27 -0.0134 -0.0105
-9 -5 28 0.1726 0.0254
-9 -5 29 1.1022 0.0085
-9 -5 30 -0.3472 -0.0161
-9 -5 31 -1.2423 -0.0060
-9 -5 32 0.8817 -0.0076
-9 -4 1 5.7288 -0.0534
-9 -4 2 3.4286 -0.3806
-9 -4 3 2.0676 0.0506
-9 -4 4 -2.1382 0.2064
-9 -4 5 -1.5855 0.0246
-9 -4 6 -1.1376 -0.0354
-9 -4 7 -3.6373 0.0466
-9 -4 8 -2.2571 -0.0017
-9 -4 9 0.4184 -0.0833
-9 -4 10 0.0063 0.0108
-9 -4 11 -2.2828 0.0670
-9 -4 12 -1.0523 -0.0174
-9 -4 13 0.7727 -0.0040
-9 -4 14 1.7176 0.0373
-9 -4 15 -0.0644 -0.0339
-9 -4 16 0.3480 -0.0361
-9 -4 17 0.0578 0.0298
-9 -4 18 -0.4316 0.0117
-9 -4 19 -0.7947 -0.0384
-9 -4 20 0.4442 0.0173
-9 -4 21 -0.8800 0.0428
-9 -4 22 -1.2634 -0.0250
-9 -4 23 -1.1290 -0.0137
-9 -4 24 -0.2915 0.0356
-9 -4 25 -0.2078 0.0038
-9 -4 26 -0.0986 -0.0212
-9 -4 27 0.3389 0.0222
-9 -4 28 -0.2756 0.0059
-9 -4 29 0.0759 -0.0215
-9 -4 30 -0.0077 0.0080
-9 -4 31 1.7589 -0.0071
-9 -4 32 1.6107 -0.0371
-9 -3 1 -3.4048 -0.3437
-9 -3 2 -1.0333 0.1806
-9 -3 3 -1.9257 0.1348
-9 -3 4 -1.9771 -0.2039
-9 -3 5 1.9048 -0.0305
-9 -3 6 1.6311 0.0555
-9 -3 7 1.9498 -0.0673
-9 -3 8 2.7325 -0.0328
-9 -3 9 1.1450 0.0759
-9 -3 10 -0.7474 0.0277
-9 -3 11 0.3984 -0.0672
-9 -3 12 0.0423 0.0002
-9 -3 13 -1.5629 0.0341
-9 -3 14 -2.2418 -0.0368
-9 -3 15 -2.2198 -0.0181
-9 -3 16 -1.3833 0.0323
-9 -3 17 -1.6374 -0.0128
-9 -3 18 -0.5780 -0.0128
-9 -3 19 -0.2037 0.0291
-9 -3 20 0.0575 -0.0094
-9 -3 21 0.1110 -0.0372
-9 -3 22 1.4963 0.0299
-9 -3 23 0.3502 0.0344
-9 -3 24 0.1843 -0.0322
-9 -3 25 -0.2618 -0.0227
-9 -3 26 -0.0172 0.0193
-9 -3 27 0.1136 -0.0053
-9 -3 28 1.2043 -0.0125
-9 -3 29 1.6327 0.0320
-9 -3 30 0.4258 -0.0075
-9 -3 31 -0.4440 -0.0719
-9 -3 32 -1.4573 -0.0530
-9 -2 1 -3.4807 0.1702
-9 -2 2 -0.8014 -0.0289
-9 -2 3 0.7165 -0.0363
-9 -2 4 0.4165 0.1746
-9 -2 5 -1.7562 0.0468
-9 -2 6 -3.6644 -0.1990
-9 -2 7 -2.2659 -0.0053
-9 -2 8 -0.9935 0.0671
-9 -2 9 0.3102 -0.0631
-9 -2 10 0.7434 -0.0152
-9 -2 11 0.2210 0.1112
-9 -2 12 -1.8164 0.0286
-9 -2 13 -0.1456 -0.1008
-9 -2 14 0.5212 -0.0266
-9 -2 15 0.5570 0.0296
-9 -2 16 0.4896 -0.0032
-9 -2 17 1.0415 0.0176
-9 -2 18 0.5576 0.0475
-9 -2 19 -0.7214 -0.0267
-9 -2 20 -1.0891 -0.0344
-9 -2 21 -0.6783 0.0281
-9 -2 22 -0.2877 -0.0016
-9 -2 23 -0.5117 -0.0281
-9 -2 24 -0.2632 0.0222
-9 -2 25 -1.2186 0.0145
-9 -2 26 -0.1999 -0.0273
-9 -2 27 0.0818 -0.0045
-9 -2 28 0.1329 0.0196
-9 -2 29 -0.0954 -0.0224
-9 -2 30 0.7370 -0.0300
-9 -2 31 0.4233 0.0129
-9 -2 32 -0.5204 0.0048
-9 -1 1 4.8404 -0.3611
-9 -1 2 0.6205 0.1649
-9 -1 3 -1.7647 0.0548
-9 -1 4 0.0974 -0.1247
-9 -1 5 1.9863 -0.1205
-9 -1 6 -0.4111 0.0683
-9 -1 7 -1.5305 0.0561
-9 -1 8 -0.7892 -0.0646
-9 -1 9 -0.9839 0.0577
-9 -1 10 0.2588 0.0477
-9 -1 11 3.0524 -0.0875
-9 -1 12 2.9537 -0.0626
-9 -1 13 0.4069 0.0770
-9 -1 14 -2.9045 0.0374
-9 -1 15 -1.0967 -0.0405
-9 -1 16 -0.5261 0.0163
-9 -1 17 0.4040 0.0117
-9 -1 18 1.5042 -0.0434
-9 -1 19 2.6509 -0.0097
-9 -1 20 0.9240 0.0575
-9 -1 21 -0.0201 -0.0049
-9 -1 22 0.0878 -0.0303
-9 -1 23 0.6699 0.0158
-9 -1 24 0.3067 -0.0140
-9 -1 25 0.4808 -0.0244
-9 -1 26 0.4528 0.0313
-9 -1 27 -1.0072 0.0169
-9 -1 28 -1.0597 -0.0348
-9 -1 29 -0.9889 -0.0193
-9 -1 30 -0.2531 0.0121
-9 -1 31 0.9754 0.0032
-9 -1 32 2.6060 0.0415
-9 -1 33 1.9770 0.0909
-9 0 1 -2.4183 0.3332
-9 0 2 1.0973 0.1865
-9 0 3 0.7443 -0.1847
-9 0 4 -0.4178 0.0230
-9 0 5 -0.5685 0.0441
-9 0 6 -0.1306 0.0008
-9 0 7 1.9446 -0.0449
-9 0 8 0.5885 0.0011
-9 0 9 -1.3255 -0.0092
-9 0 10 -1.3627 -0.0215
-9 0 11 -2.4528 0.0641
-9 0 12 -1.7572 0.0233
-9 0 13 0.5642 -0.0611
-9 0 14 1.3571 -0.0442
-9 0 15 0.8132 0.0596
-9 0 16 -1.2780 0.0149
-9 0 17 -0.9481 -0.0230
-9 0 18 -1.7662 0.0237
-9 0 19 -1.0527 0.0052
-9 0 20 0.0062 -0.0393
-9 0 21 1.0266 -0.0112
-9 0 22 -0.4946 0.0407
-9 0 23 -0.3585 -0.0124
-9 0 24 0.1975 -0.0197
-9 0 25 0.9939 0.0242
-9 0 26 0.2095 -0.0127
-9 0 27 0.5291 -0.0337
-9 0 28 0.5734 0.0118
-9 0 29 0.2857 0.0142
-9 0 30 0.1138 -0.0137
-9 0 31 -0.4451 0.0215
-9 0 32 -0.8456 0.0595
-9 0 33 -0.8199 0.0210
-9 1 1 0.4196 0.0534
-9 1 2 -0.7807 -0.3084
-9 1 3 0.1534 -0.0194
-9 1 4 1.8694 0.0593
-9 1 5 0.7429 -0.1040
-9 1 6 1.7365 0.0151
-9 1 7 3.2606 0.0541
-9 1 8 0.3990 0.0373
-9 1 9 -0.0457 -0.0106
-9 1 10 0.6874 -0.0020
-9 1 11 0.9760 -0.0466
-9 1 12 1.8151 -0.0309
-9 1 13 1.3162 0.0538
-9 1 14 1.6752 0.0533
-9 1 15 1.8693 -0.0014
-9 1 16 1.5558 -0.0373
-9 1 17 1.1792 0.0053
-9 1 18 0.1937 -0.0234
-9 1 19 0.0386 0.0033
-9 1 20 -0.6597 0.0484
-9 1 21 -0.5333 0.0101
-9 1 22 0.0529 -0.0426
-9 1 23 0.9280 -0.0202
-9 1 24 0.3474 0.0180
-9 1 25 0.7989 -0.0139
-9 1 26 0.0268 -0.0028
-9 1 27 -0.2740 0.0249
-9 1 28 -0.5763 -0.0102
-9 1 29 0.6640 -0.0202
-9 1 30 0.1039 0.0188
-9 1 31 -0.1623 0.0268
-9 1 32 0.0853 -0.0015
-9 1 33 0.1909 0.0061
-9 2 1 2.7142 0.4055
-9 2 2 -1.9042 0.0772
-9 2 3 -2.9058 0.0614
-9 2 4 -0.6370 -0.1087
-9 2 5 0.7099 0.0375
-9 2 6 1.0291 0.0658
-9 2 7 -0.4695 -0.0472
-9 2 8 0.9598 -0.0093
-9 2 9 4.4491 0.0346
-9 2 10 3.2173 0.0120
-9 2 11 1.0984 -0.0310
-9 2 12 0.4930 0.0184
-9 2 13 0.4431 -0.0035
-9 2 14 0.9961 -0.0133
-9 2 15 0.2389 0.0036
-9 2 16 0.3047 0.0172
-9 2 17 0.5592 0.0033
-9 2 18 1.0222 -0.0154
-9 2 19 -0.0474 0.0069
-9 2 20 -0.7770 -0.0320
-9 2 21 -0.2253 -0.0134
-9 2 22 0.2371 0.0240
-9 2 23 -0.5512 0.0149
-9 2 24 -0.6737 -0.0177
-9 2 25 -0.0274 -0.0015
-9 2 26 0.4317 0.0052
-9 2 27 1.3493 -0.0214
-9 2 28 0.7467 0.0036
-9 2 29 -0.2706 0.0273
-9 2 30 -0.9363 0.0091
-9 2 31 0.5236 0.0066
-9 2 32 -0.3094 0.0022
-9 2 33 -0.7401 -0.0281
-9 3 1 -4.9773 -0.6063
-9 3 2 -4.6571 -0.3815
-9 3 3 0.0957 -0.0269
-9 3 4 0.9697 0.0264
-9 3 5 -2.3572 0.1051
-9 3 6 -1.9595 0.0073
-9 3 7 -0.9275 0.0178
-9 3 8 0.3298 0.0095
-9 3 9 -1.1815 -0.0382
-9 3 10 -2.5645 -0.0494
-9 3 11 -1.2754 0.0122
-9 3 12 -0.7672 0.0321
-9 3 13 -1.5814 -0.0046
-9 3 14 -0.5967 0.0134
-9 3 15 -0.1124 -0.0192
-9 3 16 -0.5372 -0.0340
-9 3 17 -1.0684 -0.0226
-9 3 18 -0.6027 0.0221
-9 3 19 -0.0554 0.0125
-9 3 20 1.0244 -0.0110
-9 3 21 0.2258 0.0018
-9 3 22 -0.2344 -0.0142
-9 3 23 -0.0356 -0.0048
-9 3 24 1.2867 0.0185
-9 3 25 0.5193 0.0199
-9 3 26 -0.0917 -0.0148
-9 3 27 0.1350 -0.0011
-9 3 28 1.0737 0.0078
-9 3 29 0.7846 -0.0044
-9 3 30 -0.0484 0.0089
-9 3 31 -0.3502 0.0007
-9 3 32 -0.5540 -0.0266
-9 3 33 0.5450 -0.0164
-9 4 1 -0.1635 0.1346
-9 4 2 3.4298 0.2238
-9 4 3 3.6092 0.1652
-9 4 4 1.0156 0.0161
-9 4 5 2.3313 -0.0683
-9 4 6 4.4066 -0.0829
-9 4 7 1.1791 0.0207
-9 4 8 -0.1147 0.0227
-9 4 9 -1.0602 0.0023
-9 4 10 -0.3969 -0.0016
-9 4 11 -0.2685 0.0080
-9 4 12 -1.0273 -0.0294
-9 4 13 -1.4247 -0.0029
-9 4 14 -1.0863 0.0064
-9 4 15 -1.5931 -0.0203
-9 4 16 -0.1144 0.0050
-9 4 17 0.2961 0.0112
-9 4 18 -1.6260 -0.0055
-9 4 19 -2.3256 -0.0256
-9 4 20 -1.2077 0.0100
-9 4 21 -0.0424 0.0103
-9 4 22 0.5822 0.0111
-9 4 23 -0.4378 0.0181
-9 4 24 -1.0473 0.0015
-9 4 25 -1.9957 -0.0218
-9 4 26 -0.6218 -0.0081
-9 4 27 -0.4054 0.0172
-9 4 28 -0.7054 -0.0021
-9 4 29 -0.8542 0.0091
-9 4 30 0.7251 0.0101
-9 4 31 0.3985 -0.0142
-9 4 32 -0.4772 -0.0188
-9 4 33 -0.5184 -0.0241
-9 5 1 2.5141 -0.3855
-9 5 2 4.4052 0.0417
-9 5 3 1.7738 -0.1017
-9 5 4 0.9121 -0.0344
-9 5 5 1.2649 0.1016
-9 5 6 0.9741 0.0618
-9 5 7 1.8087 -0.0388
-9 5 8 2.0062 -0.0492
-9 5 9 -0.4421 -0.0013
-9 5 10 0.5069 0.0103
-9 5 11 1.3624 0.0119
-9 5 12 0.8323 0.0248
-9 5 13 1.2271 0.0111
-9 5 14 1.8766 -0.0514
-9 5 15 1.1915 -0.0170
-9 5 16 0.6919 0.0201
-9 5 17 -1.2047 0.0065
-9 5 18 -1.2821 0.0064
-9 5 19 -0.1319 0.0182
-9 5 20 -0.3491 0.0031
-9 5 21 -0.4720 -0.0172
-9 5 22 -0.3329 0.0034
-9 5 23 0.6976 -0.0067
-9 5 24 0.9466 -0.0018
-9 5 25 0.3059 0.0041
-9 5 26 0.8515 0.0073
-9 5 27 0.1377 -0.0099
-9 5 28 0.2510 0.0035
-9 5 29 0.0972 0.0138
-9 5 30 0.0077 -0.0214
-9 5 31 -0.5344 -0.0165
-9 5 32 0.3160 -0.0044
-9 6 1 2.2676 0.5316
-9 6 2 0.4024 0.3075
-9 6 3 2.0181 0.0040
-9 6 4 0.5578 0.0097
-9 6 5 -1.9597 -0.1002
-9 6 6 -4.0742 -0.0442
-9 6 7 -4.4376 0.0746
-9 6 8 -3.4988 0.0367
-9 6 9 0.0952 -0.0307
-9 6 10 1.3692 0.0125
-9 6 11 -0.4594 0.0333
-9 6 12 -0.1138 -0.0198
-9 6 13 1.4199 -0.0352
-9 6 14 0.0151 0.0142
-9 6 15 -1.0626 0.0200
-9 6 16 -0.0037 -0.0182
-9 6 17 2.0724 0.0088
-9 6 18 4.1580 0.0136
-9 6 19 3.4128 -0.0137
-9 6 20 2.3960 -0.0082
-9 6 21 1.9362 0.0221
-9 6 22 0.9425 0.0000
-9 6 23 0.7544 -0.0186
-9 6 24 -0.0916 0.0002
-9 6 25 0.5393 -0.0052
-9 6 26 0.2367 0.0015
-9 6 27 -0.4663 0.0071
-9 6 28 -0.0008 0.0071
-9 6 29 -0.9565 -0.0179
-9 6 30 -1.3347 -0.0020
-9 6 31 -1.2161 0.0094
-9 6 32 -1.0321 -0.0271
-9 7 1 -3.1927 -0.5270
-9 7 2 -2.1284 -0.2969
-9 7 3 -2.5418 -0.0187
-9 7 4 -3.9246 0.1170
-9 7 5 -0.3371 0.0690
-9 7 6 0.6514 0.0453
-9 7 7 0.6773 -0.0793
-9 7 8 0.9551 -0.0654
-9 7 9 0.4724 0.0459
-9 7 10 -1.4268 0.0542
-9 7 11 -0.7281 -0.0117
-9 7 12 -0.5889 -0.0124
-9 7 13 -1.2906 0.0049
-9 7 14 -1.3685 -0.0223
-9 7 15 -0.4626 -0.0059
-9 7 16 -1.2838 0.0402
-9 7 17 -2.2685 0.0043
-9 7 18 -2.5872 -0.0351
-9 7 19 -1.2414 0.0100
-9 7 20 0.0804 0.0167
-9 7 21 -0.4142 -0.0162
-9 7 22 -0.5467 -0.0085
-9 7 23 -0.2658 0.0209
-9 7 24 -0.5517 -0.0091
-9 7 25 0.2325 -0.0120
-9 7 26 -0.8663 0.0210
-9 7 27 -1.0350 0.0089
-9 7 28 -1.3587 -0.0159
-9 7 29 -0.5292 -0.0116
-9 7 30 1.1494 -0.0063
-9 7 31 0.2084 -0.0373
-9 7 32 -0.2143 -0.0110
-9 8 1 1.2420 1.0013
-9 8 2 0.1780 0.2482
-9 8 3 -1.9509 -0.0612
-9 8 4 -1.2115 -0.0932
-9 8 5 0.7129 -0.0416
-9 8 6 -0.2836 -0.0119
-9 8 7 0.0458 0.0255
-9 8 8 -0.3925 0.0861
-9 8 9 -1.3058 0.0069
-9 8 10 -0.3398 -0.0482
-9 8 11 0.6527 -0.0336
-9 8 12 0.1118 0.0048
-9 8 13 0.2058 0.0115
-9 8 14 -0.4638 0.0205
-9 8 15 -0.0081 0.0252
-9 8 16 1.9863 -0.0236
-9 8 17 3.1650 -0.0245
-9 8 18 3.1453 0.0224
-9 8 19 3.5431 0.0099
-9 8 20 1.6594 -0.0172
-9 8 21 0.1791 0.0122
-9 8 22 0.2306 0.0065
-9 8 23 -0.1290 -0.0193
-9 8 24 -0.5015 -0.0006
-9 8 25 -0.5760 0.0217
-9 8 26 -0.8498 -0.0108
-9 8 27 0.2287 -0.0136
-9 8 28 -0.3742 0.0118
-9 8 29 0.1006 -0.0063
-9 8 30 0.4063 -0.0345
-9 8 31 0.9246 0.0017
-9 8 32 2.0833 0.0477
-9 9 1 0.5433 -0.8036
-9 9 2 -0.2546 -0.4021
-9 9 3 -1.0159 0.1685
-9 9 4 0.5632 0.1066
-9 9 5 -0.1275 0.0441
-9 9 6 -0.7229 0.0061
-9 9 7 0.4493 -0.0233
-9 9 8 0.3790 -0.0519
-9 9 9 0.2267 -0.0054
-9 9 10 0.3982 0.0482
-9 9 11 -1.0123 0.0003
-9 9 12 -0.8861 -0.0173
-9 9 13 0.0917 -0.0159
-9 9 14 0.2894 0.0076
-9 9 15 0.4726 0.0020
-9 9 16 -0.2966 0.0022
-9 9 17 -1.4088 0.0148
-9 9 18 -0.5674 -0.0113
-9 9 19 -1.6021 -0.0184
-9 9 20 -2.8950 0.0015
-9 9 21 -1.0771 0.0031
-9 9 22 -0.2485 -0.0100
-9 9 23 -0.4065 0.0118
-9 9 24 0.5536 0.0069
-9 9 25 0.9367 -0.0088
-9 9 26 0.7101 -0.0003
-9 9 27 0.4384 -0.0010
-9 9 28 -0.0152 -0.0199
-9 9 29 0.7799 -0.0102
-9 9 30 -0.4314 0.0052
-9 9 31 -0.9088 -0.0124
-9 10 1 -2.0272 0.4869
-9 10 2 -1.5135 0.3040
-9 10 3 -0.8460 -0.0060
-9 10 4 -0.7131 -0.1337
-9 10 5 -1.8896 -0.0455
-9 10 6 -1.6493 -0.0673
-9 10 7 -1.4458 0.0414
-9 10 8 -0.8183 0.0772
-9 10 9 0.5535 0.0086
-9 10 10 0.7618 -0.0791
-9 10 11 0.6376 -0.0366
-9 10 12 1.4646 0.0254
-9 10 13 1.1460 0.0170
-9 10 14 0.9536 0.0211
-9 10 15 1.5056 -0.0018
-9 10 16 1.4594 -0.0129
-9 10 17 0.3021 -0.0264
-9 10 18 -0.7585 0.0043
-9 10 19 -2.1806 0.0182
-9 10 20 -0.3220 -0.0073
-9 10 21 0.4416 -0.0148
-9 10 22 -0.2233 -0.0053
-9 10 23 -0.6621 0.0054
-9 10 24 -0.9337 -0.0005
-9 10 25 -1.2803 0.0160
-9 10 26 -0.4143 0.0060
-9 10 27 0.0575 -0.0117
-9 10 28 0.3611 -0.0043
-9 10 29 0.1501 0.0085
-9 10 30 -1.1466 0.0268
-9 10 31 -0.4284 0.0583
-9 11 1 -0.7383 -0.5524
-9 11 2 -0.0253 -0.1022
-9 11 3 0.5265 -0.0228
-9 11 4 0.8661 0.0714
-9 11 5 0.3071 0.0422
-9 11 6 -1.0913 0.0236
-9 11 7 -0.5499 0.0126
-9 11 8 0.6104 -0.0677
-9 11 9 0.3408 -0.0206
-9 11 10 -0.2354 0.0287
-9 11 11 0.0674 0.0401
-9 11 12 0.2342 0.0042
-9 11 13 0.0093 0.0043
-9 11 14 -0.5219 -0.0150
-9 11 15 -0.1574 -0.0208
-9 11 16 -0.5183 0.0176
-9 11 17 -0.8427 0.0242
-9 11 18 -0.2283 0.0097
-9 11 19 -0.1992 -0.0318
-9 11 20 0.1945 -0.0020
-9 11 21 -0.2885 0.0127
-9 11 22 0.3221 0.0091
-9 11 23 0.6333 0.0132
-9 11 24 2.0176 0.0057
-9 11 25 2.0527 -0.0015
-9 11 26 1.0739 -0.0061
-9 11 27 0.1925 0.0202
-9 11 28 0.8117 0.0229
-9 11 29 0.3435 0.0082
-9 11 30 0.0518 0.0085
-9 11 31 0.6915 0.0119
-9 12 1 0.6761 0.2817
-9 12 2 0.8276 0.1839
-9 12 3 -0.1881 -0.1066
-9 12 4 0.8323 -0.0647
-9 12 5 1.0429 -0.0485
-9 12 6 1.3346 0.0609
-9 12 7 2.0022 0.0535
-9 12 8 -0.1537 0.0154
-9 12 9 -0.7584 -0.0102
-9 12 10 0.2883 -0.0242
-9 12 11 0.5874 0.0102
-9 12 12 0.4046 0.0160
-9 12 13 -0.3498 0.0134
-9 12 14 -0.8233 0.0053
-9 12 15 0.2215 0.0100
-9 12 16 -0.9495 -0.0241
-9 12 17 0.0888 -0.0153
-9 12 18 1.4695 0.0077
-9 12 19 1.4260 0.0104
-9 12 20 1.2413 0.0220
-9 12 21 0.8956 -0.0056
-9 12 22 0.1128 0.0016
-9 12 23 -0.0676 -0.0099
-9 12 24 -0.3417 0.0035
-9 12 25 -1.7297 0.0222
-9 12 26 -0.3908 0.0046
-9 12 27 0.5434 -0.0160
-9 12 28 -0.3192 -0.0139
-9 12 29 -1.3093 0.0118
-9 12 30 0.0183 0.0188
-9 13 1 -1.3080 -0.1418
-9 13 2 -0.2862 -0.1941
-9 13 3 0.6078 0.0235
-9 13 4 0.7725 0.1281
-9 13 5 0.1988 0.0321
-9 13 6 1.3376 -0.0008
-9 13 7 0.7517 -0.0671
-9 13 8 -0.5594 -0.0334
-9 13 9 -0.1016 0.0053
-9 13 10 -0.8568 0.0362
-9 13 11 -1.1647 0.0233
-9 13 12 -0.4817 -0.0052
-9 13 13 -0.4519 -0.0245
-9 13 14 0.6300 -0.0276
-9 13 15 0.7218 -0.0083
-9 13 16 -0.4982 0.0147
-9 13 17 1.1690 0.0235
-9 13 18 -0.4591 -0.0185
-9 13 19 -1.1365 -0.0052
-9 13 20 -0.1237 0.0032
-9 13 21 0.0721 -0.0052
-9 13 22 -0.1519 0.0117
-9 13 23 0.6414 -0.0003
-9 13 24 -0.5917 -0.0115
-9 13 25 -0.7249 -0.0413
-9 13 26 0.0719 -0.0211
-9 13 27 -0.0923 0.0144
-9 13 28 0.7988 0.0163
-9 13 29 1.5864 0.0052
-9 14 1 1.1272 0.3837
-9 14 2 0.9924 0.0414
-9 14 3 -0.6558 -0.0455
-9 14 4 -0.7917 -0.0915
-9 14 5 -1.5408 0.0084
-9 14 6 -0.9630 0.0314
-9 14 7 -0.3624 -0.0188
-9 14 8 0.0303 0.0068
-9 14 9 -0.0858 0.0124
-9 14 10 -0.1977 -0.0011
-9 14 11 -0.3576 -0.0183
-9 14 12 -0.8863 -0.0120
-9 14 13 -0.8414 -0.0001
-9 14 14 0.3997 0.0180
-9 14 15 -0.2919 0.0044
-9 14 16 -0.5093 -0.0124
-9 14 17 -0.8188 -0.0166
-9 14 18 -2.7881 -0.0001
-9 14 19 -0.9603 0.0261
-9 14 20 0.0821 0.0093
-9 14 21 0.1170 0.0097
-9 14 22 0.1843 -0.0100
-9 14 23 -0.1818 -0.0241
-9 14 24 -0.6043 -0.0022
-9 14 25 0.4387 0.0059
-9 14 26 -0.7984 0.0019
-9 14 27 -1.4216 -0.0140
-9 14 28 -0.9154 -0.0015
-9 14 29 -0.2604 0.0108
-9 15 1 0.6987 -0.3631
-9 15 2 -1.3464 -0.0954
-9 15 3 -1.1952 0.1387
-9 15 4 0.5080 0.0737
-9 15 5 0.2431 -0.0045
-9 15 6 1.5320 -0.0626
-9 15 7 0.7107 -0.0293
-9 15 8 0.0217 0.0035
-9 15 9 0.8024 0.0066
-9 15 10 0.5541 0.0196
-9 15 11 0.4557 0.0100
-9 15 12 1.4686 -0.0134
-9 15 13 0.7665 -0.0088
-9 15 14 0.0909 -0.0040
-9 15 15 -0.7439 -0.0042
-9 15 16 0.0381 0.0197
-9 15 17 -0.2402 0.0197
-9 15 18 0.0003 0.0027
-9 15 19 1.1159 -0.0123
-9 15 20 -0.0949 -0.0153
-9 15 21 -0.7961 0.0019
-9 15 22 -0.3048 0.0138
-9 15 23 0.3681 0.0286
-9 15 24 0.3947 0.0054
-9 15 25 -0.0824 -0.0161
-9 15 26 -0.1343 0.0104
-9 15 27 0.4304 0.0385
-9 15 28 -0.2626 0.0317
-9 16 1 0.1572 0.1467
-9 16 2 -0.6254 0.0199
-9 16 3 1.1851 -0.0483
-9 16 4 0.5603 -0.0585
-9 16 5 -0.1928 -0.0221
-9 16 6 0.7773 -0.0200
-9 16 7 -0.4126 0.0198
-9 16 8 0.7325 0.0364
-9 16 9 1.0601 0.0026
-9 16 10 -0.4626 -0.0359
-9 16 11 -0.0885 -0.0369
-9 16 12 -0.1717 -0.0027
-9 16 13 -0.4450 0.0188
-9 16 14 0.4410 0.0141
-9 16 15 -0.9474 0.0134
-9 16 16 -0.8960 -0.0074
-9 16 17 -0.4150 -0.0247
-9 16 18 1.3096 0.0051
-9 16 19 1.2538 0.0234
-9 16 20 -0.7302 0.0042
-9 16 21 -1.4876 -0.0092
-9 16 22 -0.6649 -0.0128
-9 16 23 -0.0336 -0.0108
-9 16 24 0.0671 0.0006
-9 16 25 0.6220 0.0321
-9 16 26 1.0540 0.0237
-9 16 27 0.2569 -0.0320
-9 17 1 0.9571 -0.0002
-9 17 2 0.1815 0.1313
-9 17 3 1.5254 0.0617
-9 17 4 -0.2015 -0.0471
-9 17 5 0.1719 -0.0431
-9 17 6 -0.0019 -0.0125
-9 17 7 -1.1293 0.0220
-9 17 8 0.0555 0.0049
-9 17 9 -0.3621 -0.0060
-9 17 10 0.1301 0.0008
-9 17 11 0.7926 -0.0002
-9 17 12 -0.8725 0.0021
-9 17 13 -0.8049 0.0004
-9 17 14 -0.4915 -0.0091
-9 17 15 -0.5619 -0.0077
-9 17 16 0.6248 0.0132
-9 17 17 0.2419 0.0277
-9 17 18 0.2853 0.0109
-9 17 19 -0.8112 -0.0170
-9 17 20 -0.6652 -0.0112
-9 17 21 0.4161 0.0036
-9 17 22 -0.2222 0.0026
-9 17 23 -2.1738 0.0083
-9 17 24 -2.0627 -0.0006
-9 17 25 -0.3956 -0.0188
-9 17 26 0.0024 -0.0364
-9 18 1 1.5153 -0.1500
-9 18 2 2.4348 -0.0759
-9 18 3 2.2053 -0.0974
-9 18 4 0.1908 0.0018
-9 18 5 0.6689 0.0487
-9 18 6 -0.3150 0.0333
-9 18 7 -0.1500 0.0122
-9 18 8 0.1541 -0.0306
-9 18 9 -0.8950 -0.0212
-9 18 10 0.1551 -0.0047
-9 18 11 0.5592 0.0090
-9 18 12 0.1228 0.0098
-9 18 13 0.2653 0.0013
-9 18 14 -0.7584 0.0016
-9 18 15 -0.4461 0.0120
-9 18 16 0.7347 -0.0014
-9 18 17 1.4763 -0.0099
-9 18 18 1.1057 0.0076
-9 18 19 -0.4248 0.0081
-9 18 20 -0.3610 0.0060
-9 18 21 -0.6258 0.0031
-9 18 22 -0.6166 -0.0022
-9 18 23 -0.0488 -0.0221
-9 18 24 0.8371 -0.0233
-9 18 25 0.7342 0.0035
-9 19 1 -1.5150 0.1442
-9 19 2 -1.7375 0.0681
-9 19 3 -0.8417 0.0120
-9 19 4 0.0024 0.0176
-9 19 5 1.2862 -0.0275
-9 19 6 0.4776 -0.0087
-9 19 7 0.4057 -0.0014
-9 19 8 -0.0150 0.0034
-9 19 9 0.5802 0.0034
-9 19 10 0.9306 -0.0147
-9 19 11 -0.3746 0.0008
-9 19 12 -0.3471 0.0049
-9 19 13 0.3561 -0.0022
-9 19 14 0.7328 -0.0032
-9 19 15 1.4248 0.0059
-9 19 16 1.0164 -0.0002
-9 19 17 -0.8039 0.0101
-9 19 18 -2.6355 -0.0089
-9 19 19 -1.5633 -0.0195
-9 19 20 0.4700 0.0028
-9 19 21 1.4353 -0.0013
-9 19 22 1.9039 -0.0133
-9 19 23 1.3923 -0.0140
-9 19 24 1.1840 0.0074
-9 20 1 -1.8657 -0.0369
-9 20 2 0.0789 -0.0870
-9 20 3 -0.0795 -0.0519
-9 20 4 -1.1821 0.0192
-9 20 5 -0.6218 0.0616
-9 20 6 -1.0365 0.0442
-9 20 7 -1.1345 -0.0327
-9 20 8 -0.8161 -0.0368
-9 20 9 0.2397 -0.0135
-9 20 10 -0.1688 0.0240
-9 20 11 -0.4283 0.0228
-9 20 12 -0.5932 -0.0059
-9 20 13 -1.1007 -0.0064
-9 20 14 -1.2614 0.0062
-9 20 15 -1.0186 -0.0008
-9 20 16 0.6038 -0.0041
-9 20 17 1.8867 0.0058
-9 20 18 2.6457 -0.0164
-9 20 19 2.6506 -0.0026
-9 20 20 1.0001 -0.0098
-9 20 21 0.1421 -0.0089
-9 20 22 -0.2215 0.0235
-9 21 1 0.9804 0.0701
-9 21 2 0.4315 0.0398
-9 21 3 -1.1893 0.0637
-9 21 4 -0.7780 0.0003
-9 21 5 0.0490 -0.0365
-9 21 6 0.1882 -0.0281
-9 21 7 2.1824 0.0070
-9 21 8 2.8199 0.0288
-9 21 9 0.5203 0.0062
-9 21 10 -1.6938 -0.0003
-9 21 11 -0.9559 -0.0147
-9 21 12 -0.0797 -0.0059
-9 21 13 1.2260 0.0003
-9 21 14 0.7457 -0.0011
-9 21 15 -1.6397 -0.0074
-9 21 16 -5.4172 0.0079
-9 21 17 -8.8378 -0.0138
-9 21 18 -6.6471 -0.0252
-9 21 19 -2.8884 0.0054
-9 21 20 -0.9842 0.0032
-9 22 1 0.7728 -0.1466
-9 22 2 0.8621 -0.0798
-9 22 3 0.2876 0.0156
-9 22 4 1.4342 0.0506
-9 22 5 0.8047 0.0310
-9 22 6 -1.4146 -0.0362
-9 22 7 -2.4981 -0.0251
-9 22 8 -2.8235 0.0156
-9 22 9 -2.2495 0.0273
-9 22 10 -0.5674 0.0121
-9 22 11 0.2801 -0.0202
-9 22 12 -0.3076 -0.0151
-9 22 13 -0.3188 0.0029
-9 22 14 -1.0032 0.0108
-9 22 15 1.5602 -0.0039
-9 22 16 4.5121 -0.0183
-9 22 17 6.3822 -0.0323
-9 22 18 5.9435 0.0243
-9 23 1 -1.5539 0.1492
-9 23 2 -0.9863 0.1218
-9 23 3 -1.6903 0.0123
-9 23 4 -1.3274 -0.0578
-9 23 5 -1.8043 -0.0455
-9 23 6 -0.1364 0.0161
-9 23 7 2.0867 0.0517
-9 23 8 1.2891 0.0015
-9 23 9 -0.4033 -0.0186
-9 23 10 0.0898 -0.0074
-9 23 11 0.6830 0.0090
-9 23 12 1.3924 0.0280
-9 23 13 1.8290 0.0018
-9 23 14 1.0357 -0.0339
-9 23 15 1.0677 -0.0302
-9 24 2 0.8208 -0.0180
-9 24 3 1.6583 -0.0119
-9 24 4 1.9048 0.0184
-9 24 5 0.9505 0.0192
-9 24 6 1.6836 0.0052
-9 24 7 0.5113 -0.0194
-9 24 8 -1.0508 -0.0273
-9 24 9 0.6942 -0.0010
-9 24 10 2.9045 -0.0049
-8 -31 1 -0.8746 -0.0106
-8 -31 2 -0.4280 -0.0071
-8 -31 3 0.7235 -0.0328
-8 -30 1 1.3285 0.0382
-8 -30 2 3.5374 -0.0126
-8 -30 3 2.5121 -0.0120
-8 -30 4 0.4720 0.0224
-8 -30 5 0.7241 0.0157
-8 -30 6 1.0941 -0.0252
-8 -29 1 -1.2357 -0.0624
-8 -29 2 -1.5781 -0.0147
-8 -29 3 -3.2254 0.0072
-8 -29 4 -2.0894 -0.0031
-8 -29 5 0.1694 -0.0125
-8 -29 6 -0.5646 0.0134
-8 -29 7 -2.1839 0.0060
-8 -29 8 -0.7209 -0.0494
-8 -29 9 0.2721 -0.0019
-8 -28 1 0.0553 0.0334
-8 -28 2 -0.9739 0.0334
-8 -28 3 -1.9597 0.0007
-8 -28 4 0.0235 0.0023
-8 -28 5 -0.0963 -0.0100
-8 -28 6 -0.9863 -0.0024
-8 -28 7 0.4150 -0.0037
-8 -28 8 1.5885 0.0203
-8 -28 9 -0.4194 0.0221
-8 -28 10 -1.1761 -0.0192
-8 -28 11 -0.9228 0.0066
-8 -27 1 -0.2190 0.0137
-8 -27 2 -0.3225 -0.0024
-8 -27 3 0.5691 0.0223
-8 -27 4 0.1711 0.0284
-8 -27 5 -1.7474 -0.0007
-8 -27 6 -1.5177 -0.0044
-8 -27 7 -0.4453 -0.0151
-8 -27 8 -0.3021 0.0081
-8 -27 9 -0.5802 0.0105
-8 -27 10 0.4082 0.0328
-8 -27 11 1.3780 0.0253
-8 -27 12 1.9253 -0.0084
-8 -27 13 0.1163 0.0109
-8 -26 1 0.3852 -0.0061
-8 -26 2 -1.0540 -0.0013
-8 -26 3 -0.3508 0.0178
-8 -26 4 -0.0481 -0.0227
-8 -26 5 0.9658 -0.0098
-8 -26 6 1.1907 0.0006
-8 -26 7 0.7288 -0.0001
-8 -26 8 0.2726 0.0202
-8 -26 9 0.1702 0.0157
-8 -26 10 1.0591 0.0118
-8 -26 11 1.3463 -0.0267
-8 -26 12 0.1512 -0.0185
-8 -26 13 0.2260 -0.0192
-8 -26 14 2.5533 -0.0210
-8 -26 15 1.7878 0.0218
-8 -25 1 1.3111 0.0308
-8 -25 2 1.0460 0.0280
-8 -25 3 1.5996 -0.0067
-8 -25 4 0.9465 -0.0147
-8 -25 5 0.1916 0.0017
-8 -25 6 -0.7384 -0.0073
-8 -25 7 -0.1085 0.0083
-8 -25 8 -0.0746 -0.0018
-8 -25 9 -0.2435 -0.0121
-8 -25 10 -0.3879 -0.0063
-8 -25 11 -1.2422 -0.0081
-8 -25 12 -1.1284 0.0073
-8 -25 13 0.6225 -0.0118
-8 -25 14 -0.3079 -0.0053
-8 -25 15 -2.0041 -0.0085
-8 -25 16 -0.9952 -0.0210
-8 -24 1 -0.5858 -0.1032
-8 -24 2 0.2968 -0.0509
-8 -24 3 0.0509 -0.0354
-8 -24 4 0.1040 -0.0044
-8 -24 5 0.1932 -0.0164
-8 -24 6 0.2073 -0.0011
-8 -24 7 0.1552 0.0025
-8 -24 8 -0.5163 -0.0097
-8 -24 9 -0.4338 -0.0036
-8 -24 10 0.0052 -0.0155
-8 -24 11 -0.0257 -0.0080
-8 -24 12 -0.2056 0.0108
-8 -24 13 -0.8133 0.0143
-8 -24 14 -1.1848 0.0203
-8 -24 15 0.7906 -0.0069
-8 -24 16 1.2215 -0.0332
-8 -24 17 1.1651 -0.0368
-8 -24 18 1.2990 -0.0090
-8 -23 1 -1.7933 0.1247
-8 -23 2 -2.0929 0.0642
-8 -23 3 -0.3332 -0.0273
-8 -23 4 0.3623 -0.0320
-8 -23 5 -0.3314 -0.0059
-8 -23 6 0.7273 0.0213
-8 -23 7 1.3930 -0.0083
-8 -23 8 0.8503 0.0000
-8 -23 9 0.8832 -0.0061
-8 -23 10 1.7502 -0.0077
-8 -23 11 1.3198 0.0123
-8 -23 12 0.6835 0.0062
-8 -23 13 0.0624 0.0008
-8 -23 14 0.1268 0.0030
-8 -23 15 0.0042 0.0011
-8 -23 16 -0.3819 0.0026
-8 -23 17 0.4745 0.0107
-8 -23 18 -0.9357 -0.0007
-8 -23 19 -0.9980 -0.0318
-8 -22 1 0.9062 -0.1038
-8 -22 2 1.2345 -0.1220
-8 -22 3 0.4937 0.0004
-8 -22 4 -0.5398 0.0335
-8 -22 5 0.6463 0.0273
-8 -22 6 1.2596 0.0040
-8 -22 7 0.2887 0.0050
-8 -22 8 0.1703 0.0144
-8 -22 9 0.3871 -0.0100
-8 -22 10 -0.6353 0.0008
-8 -22 11 -1.5022 -0.0021
-8 -22 12 -0.2521 -0.0022
-8 -22 13 0.3447 0.0143
-8 -22 14 0.8744 0.0166
-8 -22 15 0.5336 0.0103
-8 -22 16 0.4152 0.0029
-8 -22 17 -0.5989 0.0059
-8 -22 18 -0.4701 0.0066
-8 -22 19 2.5574 0.0277
-8 -22 20 2.0917 0.0445
-8 -21 1 0.4936 0.1984
-8 -21 2 1.3532 0.1011
-8 -21 3 1.4495 0.0416
-8 -21 4 0.7705 -0.0173
-8 -21 5 0.3568 0.0200
-8 -21 6 0.2535 0.0091
-8 -21 7 0.8951 0.0063
-8 -21 8 0.1596 -0.0119
-8 -21 9 -0.4282 -0.0035
-8 -21 10 -0.4660 0.0078
-8 -21 11 -0.0670 0.0061
-8 -21 12 -0.1855 0.0203
-8 -21 13 -0.1567 0.0117
-8 -21 14 0.0083 -0.0113
-8 -21 15 -1.2267 -0.0145
-8 -21 16 -0.7288 0.0057
-8 -21 17 -0.1174 0.0235
-8 -21 18 1.0586 0.0147
-8 -21 19 -0.1542 0.0105
-8 -21 20 -1.7918 -0.0063
-8 -21 21 -0.4459 -0.0340
-8 -21 22 -0.0759 -0.0546
-8 -20 1 -0.1667 -0.3514
-8 -20 2 0.3857 -0.1477
-8 -20 3 -0.5087 0.0125
-8 -20 4 -0.8365 0.0733
-8 -20 5 -0.0250 0.0478
-8 -20 6 -0.1391 -0.0169
-8 -20 7 -0.9274 -0.0167
-8 -20 8 -0.1914 -0.0161
-8 -20 9 1.6814 0.0013
-8 -20 10 0.7059 0.0069
-8 -20 11 -0.6052 0.0150
-8 -20 12 -0.8178 -0.0000
-8 -20 13 -0.1209 -0.0142
-8 -20 14 -0.9803 -0.0056
-8 -20 15 -0.7732 0.0040
-8 -20 16 0.4288 -0.0047
-8 -20 17 0.3036 -0.0112
-8 -20 18 1.0168 -0.0050
-8 -20 19 0.1989 0.0016
-8 -20 20 0.6589 -0.0008
-8 -20 21 1.1165 0.0104
-8 -20 22 1.1927 0.0145
-8 -20 23 1.1624 0.0012
-8 -19 1 -0.5187 0.2831
-8 -19 2 0.6364 0.1988
-8 -19 3 -0.7906 0.0003
-8 -19 4 -0.8874 -0.0645
-8 -19 5 -0.7219 -0.0774
-8 -19 6 -0.2894 -0.0268
-8 -19 7 0.0895 0.0214
-8 -19 8 0.4912 0.0214
-8 -19 9 0.1842 0.0051
-8 -19 10 0.3669 -0.0048
-8 -19 11 1.2044 -0.0122
-8 -19 12 0.9477 -0.0140
-8 -19 13 0.2407 -0.0072
-8 -19 14 -0.5496 -0.0084
-8 -19 15 0.5246 -0.0066
-8 -19 16 -0.3662 0.0046
-8 -19 17 -1.2711 0.0164
-8 -19 18 -1.5076 -0.0011
-8 -19 19 -1.4262 -0.0205
-8 -19 20 0.3428 -0.0150
-8 -19 21 -0.4210 0.0060
-8 -19 22 -1.5999 0.0336
-8 -19 23 -2.2043 0.0554
-8 -19 24 -1.2333 0.0392
-8 -18 1 -0.1109 -0.3124
-8 -18 2 -0.5632 -0.1085
-8 -18 3 -0.8707 0.0049
-8 -18 4 0.8744 0.0493
-8 -18 5 0.8839 0.0139
-8 -18 6 -0.6501 -0.0097
-8 -18 7 -1.7654 -0.0451
-8 -18 8 -1.0536 -0.0329
-8 -18 9 -0.7614 0.0164
-8 -18 10 -0.5336 0.0379
-8 -18 11 -0.4325 0.0092
-8 -18 12 0.3145 -0.0073
-8 -18 13 -0.3167 -0.0284
-8 -18 14 -0.6866 -0.0172
-8 -18 15 0.7325 0.0081
-8 -18 16 0.5207 0.0209
-8 -18 17 1.1484 0.0050
-8 -18 18 0.6360 -0.0013
-8 -18 19 0.2668 0.0191
-8 -18 20 -0.7238 0.0109
-8 -18 21 -1.8671 -0.0125
-8 -18 22 -0.5129 -0.0054
-8 -18 23 0.9233 0.0051
-8 -18 24 1.6821 0.0099
-8 -18 25 0.6853 0.0234
-8 -17 1 1.3681 0.4531
-8 -17 2 -0.1427 0.1794
-8 -17 3 0.8210 -0.0557
-8 -17 4 1.6092 -0.0699
-8 -17 5 0.8746 -0.0525
-8 -17 6 -0.3912 -0.0038
-8 -17 7 -0.0664 0.0413
-8 -17 8 0.2799 0.0475
-8 -17 9 -0.8470 0.0043
-8 -17 10 -1.5139 -0.0289
-8 -17 11 -0.7366 -0.0154
-8 -17 12 0.7516 0.0026
-8 -17 13 0.2453 0.0048
-8 -17 14 0.9324 0.0300
-8 -17 15 0.7214 0.0102
-8 -17 16 -0.0683 -0.0074
-8 -17 17 0.9804 -0.0098
-8 -17 18 0.2727 0.0063
-8 -17 19 0.4326 0.0010
-8 -17 20 0.2025 0.0071
-8 -17 21 0.0836 0.0261
-8 -17 22 0.0037 0.0059
-8 -17 23 -0.1713 -0.0320
-8 -17 24 -0.2922 -0.0277
-8 -17 25 -0.1950 -0.0291
-8 -17 26 0.6623 -0.0465
-8 -16 1 -0.3914 -0.4294
-8 -16 2 -0.2639 -0.1771
-8 -16 3 0.1703 0.0746
-8 -16 4 -1.7118 0.0865
-8 -16 5 -1.3261 0.0181
-8 -16 6 0.6986 0.0267
-8 -16 7 1.7120 -0.0100
-8 -16 8 -0.5796 -0.0186
-8 -16 9 -0.9071 0.0206
-8 -16 10 0.9137 0.0235
-8 -16 11 2.2215 -0.0094
-8 -16 12 1.3533 -0.0214
-8 -16 13 0.4122 0.0119
-8 -16 14 1.3374 0.0188
-8 -16 15 0.1700 0.0018
-8 -16 16 0.0760 0.0150
-8 -16 17 0.4630 0.0001
-8 -16 18 -0.1073 -0.0133
-8 -16 19 0.1458 -0.0075
-8 -16 20 -0.8434 0.0110
-8 -16 21 0.3277 -0.0042
-8 -16 22 2.2125 -0.0011
-8 -16 23 1.5279 0.0136
-8 -16 24 -0.6098 0.0008
-8 -16 25 -0.7086 -0.0121
-8 -16 26 -0.1903 0.0222
-8 -15 1 -1.2907 0.6396
-8 -15 2 -1.5904 0.1382
-8 -15 3 -0.6874 -0.1367
-8 -15 4 0.2354 -0.0983
-8 -15 5 0.2431 0.0614
-8 -15 6 -0.5453 0.0674
-8 -15 7 0.0878 0.0329
-8 -15 8 0.9823 0.0394
-8 -15 9 1.4052 -0.0250
-8 -15 10 -1.1259 -0.0579
-8 -15 11 -2.2301 0.0026
-8 -15 12 -2.9069 0.0379
-8 -15 13 -1.7518 0.0196
-8 -15 14 0.2018 -0.0018
-8 -15 15 0.1392 0.0012
-8 -15 16 -0.2604 -0.0179
-8 -15 17 -1.9696 -0.0191
-8 -15 18 -1.9684 0.0188
-8 -15 19 -0.4295 0.0193
-8 -15 20 0.2092 -0.0100
-8 -15 21 1.1555 -0.0077
-8 -15 22 -0.0600 0.0107
-8 -15 23 -0.9993 -0.0104
-8 -15 24 0.6240 -0.0008
-8 -15 25 1.3902 0.0264
-8 -15 26 -0.2816 0.0163
-8 -15 27 -0.8325 -0.0090
-8 -14 1 0.9797 -0.6928
-8 -14 2 1.5550 -0.3452
-8 -14 3 -1.6986 0.2030
-8 -14 4 -1.9045 0.1501
-8 -14 5 -1.5516 -0.0165
-8 -14 6 -1.6469 -0.0346
-8 -14 7 -1.7796 0.0263
-8 -14 8 -0.8917 -0.0224
-8 -14 9 0.2869 -0.0260
-8 -14 10 0.5888 0.0264
-8 -14 11 0.9271 0.0018
-8 -14 12 -0.4854 -0.0283
-8 -14 13 0.6378 0.0128
-8 -14 14 0.1944 0.0179
-8 -14 15 -1.0208 -0.0151
-8 -14 16 -0.1513 -0.0117
-8 -14 17 0.1418 0.0100
-8 -14 18 0.1483 -0.0148
-8 -14 19 -0.3022 -0.0203
-8 -14 20 -0.4805 0.0108
-8 -14 21 -0.0095 0.0175
-8 -14 22 -0.8333 -0.0122
-8 -14 23 -0.5446 -0.0060
-8 -14 24 -0.4864 0.0102
-8 -14 25 -1.2374 -0.0142
-8 -14 26 -0.5644 -0.0057
-8 -14 27 0.3680 0.0219
-8 -14 28 0.3055 0.0141
-8 -13 1 -0.9436 0.3310
-8 -13 2 -0.3334 0.2595
-8 -13 3 2.1551 -0.1742
-8 -13 4 3.7227 -0.2136
-8 -13 5 0.5241 0.0680
-8 -13 6 -0.4133 0.0699
-8 -13 7 -0.7832 -0.0291
-8 -13 8 -1.4667 -0.0261
-8 -13 9 -2.0001 0.0082
-8 -13 10 -0.6186 -0.0441
-8 -13 11 0.0996 -0.0091
-8 -13 12 -0.0194 0.0532
-8 -13 13 0.5524 0.0104
-8 -13 14 -1.0544 -0.0513
-8 -13 15 -0.4143 -0.0143
-8 -13 16 0.4366 0.0101
-8 -13 17 -0.2587 -0.0076
-8 -13 18 -0.0966 0.0108
-8 -13 19 -0.1799 0.0233
-8 -13 20 -0.4349 -0.0247
-8 -13 21 -0.1477 -0.0350
-8 -13 22 -0.9346 0.0018
-8 -13 23 -0.8014 0.0199
-8 -13 24 -0.3593 -0.0011
-8 -13 25 0.5852 0.0018
-8 -13 26 0.7724 0.0018
-8 -13 27 0.2852 -0.0298
-8 -13 28 0.5555 -0.0240
-8 -13 29 0.1455 0.0000
-8 -12 1 2.8801 -0.1775
-8 -12 2 0.2978 -0.0650
-8 -12 3 -1.1766 0.1289
-8 -12 4 -2.3700 0.2119
-8 -12 5 -0.3928 -0.0544
-8 -12 6 2.9738 -0.1549
-8 -12 7 2.5688 -0.0197
-8 -12 8 1.7029 0.0092
-8 -12 9 0.4738 -0.0146
-8 -12 10 0.5568 0.0498
-8 -12 11 -0.0215 0.0599
-8 -12 12 0.0908 -0.0481
-8 -12 13 -0.9533 -0.0505
-8 -12 14 -1.7304 0.0114
-8 -12 15 -0.7138 0.0140
-8 -12 16 -1.1126 -0.0086
-8 -12 17 -0.5123 0.0206
-8 -12 18 1.3983 0.0087
-8 -12 19 1.4425 -0.0312
-8 -12 20 1.1892 0.0046
-8 -12 21 0.6240 0.0367
-8 -12 22 -0.1546 -0.0149
-8 -12 23 1.2126 -0.0274
-8 -12 24 1.0757 0.0115
-8 -12 25 0.0029 0.0180
-8 -12 26 -0.2378 -0.0092
-8 -12 27 0.6509 -0.0040
-8 -12 28 0.1861 0.0049
-8 -12 29 -0.9649 -0.0109
-8 -11 1 0.3513 -0.1195
-8 -11 2 0.2054 0.1170
-8 -11 3 0.9023 -0.0443
-8 -11 4 -0.4918 -0.1344
-8 -11 5 -0.1021 -0.0212
-8 -11 6 -0.0867 0.1040
-8 -11 7 0.0098 -0.0127
-8 -11 8 0.8075 -0.0701
-8 -11 9 0.4791 0.0206
-8 -11 10 -0.0349 0.0332
-8 -11 11 -1.2299 -0.0327
-8 -11 12 -0.3273 0.0119
-8 -11 13 0.1647 0.0354
-8 -11 14 0.6708 -0.0257
-8 -11 15 -0.3685 -0.0157
-8 -11 16 -0.7006 0.0202
-8 -11 17 0.3297 0.0027
-8 -11 18 0.6005 -0.0112
-8 -11 19 -0.1981 0.0231
-8 -11 20 0.4344 0.0121
-8 -11 21 0.3035 -0.0258
-8 -11 22 0.7961 0.0069
-8 -11 23 1.0537 0.0352
-8 -11 24 -0.2191 -0.0189
-8 -11 25 0.0616 -0.0287
-8 -11 26 0.0575 0.0082
-8 -11 27 -0.6462 0.0055
-8 -11 28 -0.7540 -0.0071
-8 -11 29 0.7267 0.0089
-8 -11 30 1.1600 -0.0018
-8 -10 1 -0.2919 0.4100
-8 -10 2 -0.9547 0.1270
-8 -10 3 0.2888 -0.0047
-8 -10 4 3.0172 0.0965
-8 -10 5 3.0882 -0.0262
-8 -10 6 -1.0277 -0.1300
-8 -10 7 -2.6986 -0.0419
-8 -10 8 -1.3277 0.0926
-8 -10 9 1.4606 0.0491
-8 -10 10 3.0530 -0.0189
-8 -10 11 2.0967 0.0077
-8 -10 12 1.2831 0.0034
-8 -10 13 1.2329 -0.0522
-8 -10 14 1.1743 0.0129
-8 -10 15 0.0256 0.0543
-8 -10 16 0.6074 0.0010
-8 -10 17 0.8998 -0.0140
-8 -10 18 0.6809 0.0087
-8 -10 19 -0.5693 -0.0056
-8 -10 20 -0.3935 -0.0071
-8 -10 21 -0.7476 0.0195
-8 -10 22 -0.1426 0.0067
-8 -10 23 -0.2343 -0.0249
-8 -10 24 0.2246 -0.0036
-8 -10 25 0.7498 0.0223
-8 -10 26 0.4368 -0.0091
-8 -10 27 0.6414 -0.0005
-8 -10 28 0.4928 0.0146
-8 -10 29 0.2597 -0.0279
-8 -10 30 0.0422 -0.0484
-8 -9 1 -2.3197 -0.0383
-8 -9 2 -0.4795 -0.2080
-8 -9 3 1.2941 -0.0496
-8 -9 4 1.8997 -0.0303
-8 -9 5 -1.6823 -0.0103
-8 -9 6 -0.8885 0.1137
-8 -9 7 2.6565 0.0461
-8 -9 8 2.1855 -0.0459
-8 -9 9 0.1753 -0.0212
-8 -9 10 -1.1980 0.0293
-8 -9 11 -1.0722 -0.0103
-8 -9 12 -0.3506 -0.0296
-8 -9 13 -1.0257 0.0350
-8 -9 14 -1.7586 0.0379
-8 -9 15 0.6502 -0.0314
-8 -9 16 2.1322 -0.0002
-8 -9 17 0.0220 0.0261
-8 -9 18 -1.6040 -0.0184
-8 -9 19 -1.3874 -0.0247
-8 -9 20 0.2742 0.0141
-8 -9 21 -0.4760 -0.0023
-8 -9 22 -0.1056 -0.0067
-8 -9 23 0.0497 0.0182
-8 -9 24 0.0947 0.0129
-8 -9 25 -0.6543 -0.0164
-8 -9 26 -0.7238 -0.0068
-8 -9 27 -0.7111 0.0134
-8 -9 28 -0.9986 -0.0129
-8 -9 29 -1.0970 0.0015
-8 -9 30 -1.3623 0.0268
-8 -9 31 -1.0865 0.0133
-8 -8 1 -1.9024 -0.0154
-8 -8 2 -2.3704 0.0114
-8 -8 3 -2.1760 0.1217
-8 -8 4 -3.5273 -0.0531
-8 -8 5 -1.8483 -0.0229
-8 -8 6 5.5888 -0.0255
-8 -8 7 4.9861 -0.0249
-8 -8 8 0.6341 0.0690
-8 -8 9 -1.5134 0.0260
-8 -8 10 -2.9410 -0.0663
-8 -8 11 -1.6409 -0.0459
-8 -8 12 1.7494 0.0293
-8 -8 13 2.6008 0.0163
-8 -8 14 2.2292 -0.0093
-8 -8 15 1.7225 0.0169
-8 -8 16 -0.5821 -0.0098
-8 -8 17 0.0295 -0.0518
-8 -8 18 1.3760 0.0020
-8 -8 19 1.3956 0.0337
-8 -8 20 0.7150 -0.0174
-8 -8 21 -0.2955 -0.0247
-8 -8 22 -0.0683 0.0226
-8 -8 23 -1.3994 -0.0010
-8 -8 24 -1.6725 -0.0126
-8 -8 25 -0.8901 0.0144
-8 -8 26 0.0093 0.0115
-8 -8 27 0.4737 -0.0249
-8 -8 28 1.1245 -0.0127
-8 -8 29 1.4644 0.0207
-8 -8 30 1.5718 0.0123
-8 -8 31 1.5139 0.0321
-8 -7 1 -2.4529 -0.0457
-8 -7 2 3.2382 -0.2385
-8 -7 3 4.0891 -0.1838
-8 -7 4 -1.3681 -0.0133
-8 -7 5 1.0736 0.1062
-8 -7 6 0.4671 -0.0191
-8 -7 7 -6.1707 0.0299
-8 -7 8 -4.4305 0.0003
-8 -7 9 -0.3818 -0.0866
-8 -7 10 1.3619 -0.0210
-8 -7 11 2.0132 0.0532
-8 -7 12 -0.3229 0.0081
-8 -7 13 -3.0501 -0.0293
-8 -7 14 -1.2292 0.0037
-8 -7 15 0.1114 -0.0146
-8 -7 16 0.1425 -0.0228
-8 -7 17 0.2377 0.0212
-8 -7 18 -1.5265 0.0058
-8 -7 19 -0.5113 -0.0273
-8 -7 20 -0.1071 0.0056
-8 -7 21 -0.5054 0.0274
-8 -7 22 0.1002 -0.0180
-8 -7 23 0.2265 -0.0206
-8 -7 24 0.4001 0.0210
-8 -7 25 -0.2214 -0.0040
-8 -7 26 -0.2996 -0.0141
-8 -7 27 -0.3785 0.0142
-8 -7 28 -1.1062 0.0087
-8 -7 29 -0.7761 -0.0264
-8 -7 30 -1.1622 -0.0001
-8 -7 31 -1.8828 0.0126
-8 -7 32 -1.2426 -0.0356
-8 -6 1 11.6283 -0.3045
-8 -6 2 5.5174 0.2803
-8 -6 3 -3.1798 0.2171
-8 -6 4 -4.3263 -0.0673
-8 -6 5 -2.0097 -0.1405
-8 -6 6 -7.7620 0.0082
-8 -6 7 -4.8376 0.0659
-8 -6 8 1.8441 -0.0425
-8 -6 9 1.6483 0.0313
-8 -6 10 0.1627 0.0334
-8 -6 11 -1.7951 -0.0546
-8 -6 12 -4.1332 -0.0277
-8 -6 13 -2.3564 0.0589
-8 -6 14 -0.0472 0.0062
-8 -6 15 -1.1825 -0.0432
-8 -6 16 -0.7832 0.0130
-8 -6 17 0.1475 0.0036
-8 -6 18 0.2410 -0.0180
-8 -6 19 0.0535 0.0187
-8 -6 20 -1.3576 0.0190
-8 -6 21 0.6997 -0.0130
-8 -6 22 1.6833 -0.0067
-8 -6 23 0.2721 0.0107
-8 -6 24 0.0714 -0.0149
-8 -6 25 0.5297 -0.0102
-8 -6 26 0.6168 0.0165
-8 -6 27 -0.0979 -0.0068
-8 -6 28 0.6694 -0.0135
-8 -6 29 1.4825 0.0183
-8 -6 30 0.2641 0.0069
-8 -6 31 1.4851 -0.0440
-8 -6 32 1.2323 -0.0088
-8 -5 1 -3.3416 -0.1931
-8 -5 2 -3.1804 -0.1022
-8 -5 3 2.8315 -0.3279
-8 -5 4 8.0494 0.1012
-8 -5 5 5.9112 0.2301
-8 -5 6 0.5167 0.0489
-8 -5 7 1.5840 -0.0973
-8 -5 8 -0.9409 -0.0410
-8 -5 9 -1.6144 -0.0280
-8 -5 10 0.2626 -0.0200
-8 -5 11 2.2818 0.1034
-8 -5 12 2.7746 0.0592
-8 -5 13 2.9250 -0.0728
-8 -5 14 0.8985 -0.0605
-8 -5 15 0.0461 0.0434
-8 -5 16 0.0597 0.0031
-8 -5 17 -0.5122 -0.0180
-8 -5 18 0.6210 0.0455
-8 -5 19 1.7283 0.0047
-8 -5 20 0.8867 -0.0421
-8 -5 21 -0.0960 -0.0013
-8 -5 22 -1.7501 0.0213
-8 -5 23 -0.6963 -0.0077
-8 -5 24 0.7961 -0.0063
-8 -5 25 0.5457 0.0072
-8 -5 26 0.4396 -0.0174
-8 -5 27 0.7577 -0.0106
-8 -5 28 1.0208 0.0190
-8 -5 29 -0.3961 0.0071
-8 -5 30 0.3548 -0.0199
-8 -5 31 2.0040 -0.0131
-8 -5 32 -0.3623 -0.0275
-8 -4 1 -4.5968 0.5042
-8 -4 2 0.1367 0.1749
-8 -4 3 -2.6342 0.2412
-8 -4 4 -2.5435 0.0741
-8 -4 5 -0.6174 -0.2795
-8 -4 6 1.8524 -0.0652
-8 -4 7 2.6368 0.1235
-8 -4 8 1.1589 0.0727
-8 -4 9 1.3848 -0.0021
-8 -4 10 -0.5029 0.0393
-8 -4 11 0.4454 -0.0558
-8 -4 12 2.6180 -0.0816
-8 -4 13 3.2299 0.0530
-8 -4 14 -0.3012 0.0597
-8 -4 15 -0.4348 -0.0231
-8 -4 16 0.1722 -0.0141
-8 -4 17 0.1298 0.0367
-8 -4 18 -0.4914 -0.0379
-8 -4 19 -0.2158 -0.0260
-8 -4 20 0.9451 0.0562
-8 -4 21 2.0009 0.0096
-8 -4 22 1.6899 -0.0360
-8 -4 23 1.7166 0.0096
-8 -4 24 0.7750 0.0206
-8 -4 25 0.4677 -0.0263
-8 -4 26 0.2984 -0.0093
-8 -4 27 -0.1864 0.0189
-8 -4 28 -0.2680 -0.0069
-8 -4 29 -0.6186 -0.0086
-8 -4 30 -0.2171 0.0156
-8 -4 31 -1.9216 0.0183
-8 -4 32 -1.1031 0.0055
-8 -4 33 1.8502 0.0327
-8 -3 1 -2.3574 -0.0730
-8 -3 2 -5.3222 -0.1072
-8 -3 3 -2.8767 -0.1115
-8 -3 4 0.7656 -0.0436
-8 -3 5 -3.4777 0.2838
-8 -3 6 -1.9570 0.1594
-8 -3 7 2.4323 -0.2136
-8 -3 8 2.6124 -0.1325
-8 -3 9 -1.1275 0.0788
-8 -3 10 -0.8212 0.0647
-8 -3 11 0.6322 0.0024
-8 -3 12 -1.9193 0.0580
-8 -3 13 -2.3765 -0.0435
-8 -3 14 0.1646 -0.0936
-8 -3 15 1.6887 0.0104
-8 -3 16 -1.0146 0.0469
-8 -3 17 -0.4742 -0.0012
-8 -3 18 0.5715 0.0105
-8 -3 19 -0.2514 0.0361
-8 -3 20 -2.0259 -0.0473
-8 -3 21 -2.0518 -0.0242
-8 -3 22 -2.1021 0.0492
-8 -3 23 -1.2981 0.0041
-8 -3 24 -0.6888 -0.0357
-8 -3 25 -0.0491 0.0139
-8 -3 26 -0.4970 0.0215
-8 -3 27 -0.3522 -0.0272
-8 -3 28 -0.4989 0.0012
-8 -3 29 -0.6783 0.0259
-8 -3 30 -0.2020 -0.0091
-8 -3 31 -0.4306 0.0014
-8 -3 32 0.7867 0.0507
-8 -3 33 -0.4410 0.0756
-8 -2 1 6.1819 0.3809
-8 -2 2 2.6793 -0.1213
-8 -2 3 -0.5230 0.1618
-8 -2 4 -6.6455 0.0432
-8 -2 5 -4.8244 -0.2025
-8 -2 6 2.5546 -0.1994
-8 -2 7 2.1804 0.1644
-8 -2 8 -0.4409 0.1724
-8 -2 9 -0.4121 -0.0694
-8 -2 10 1.4724 -0.0922
-8 -2 11 -1.8710 -0.0039
-8 -2 12 -1.5363 -0.0420
-8 -2 13 0.5978 -0.0207
-8 -2 14 0.7115 0.1008
-8 -2 15 -1.1404 0.0143
-8 -2 16 -0.6045 -0.0743
-8 -2 17 0.5569 -0.0196
-8 -2 18 -0.9615 0.0228
-8 -2 19 -1.1443 -0.0063
-8 -2 20 -0.4466 0.0154
-8 -2 21 -0.1401 0.0357
-8 -2 22 -0.3232 -0.0439
-8 -2 23 0.2695 -0.0329
-8 -2 24 -0.2017 0.0257
-8 -2 25 0.1682 0.0073
-8 -2 26 0.0677 -0.0153
-8 -2 27 -0.2054 0.0260
-8 -2 28 -0.6651 0.0170
-8 -2 29 0.6141 -0.0345
-8 -2 30 1.2248 -0.0006
-8 -2 31 0.4935 0.0372
-8 -2 32 -0.4697 0.0117
-8 -2 33 -1.6706 0.0130
-8 -1 1 -2.4046 -0.6439
-8 -1 2 -2.1704 -0.0495
-8 -1 3 1.8593 0.0689
-8 -1 4 8.7131 -0.0745
-8 -1 5 11.1159 0.0969
-8 -1 6 2.8410 0.0594
-8 -1 7 -2.8509 -0.1153
-8 -1 8 -1.2044 -0.1098
-8 -1 9 1.2017 0.0948
-8 -1 10 2.1381 0.0537
-8 -1 11 1.4781 -0.0583
-8 -1 12 2.5383 -0.0142
-8 -1 13 -0.6619 0.0290
-8 -1 14 -0.9196 -0.0560
-8 -1 15 -0.3822 -0.0185
-8 -1 16 1.1404 0.0984
-8 -1 17 -0.2779 0.0209
-8 -1 18 -0.0287 -0.0597
-8 -1 19 0.2839 -0.0207
-8 -1 20 -0.1598 0.0032
-8 -1 21 0.5506 -0.0230
-8 -1 22 1.4866 0.0162
-8 -1 23 0.8120 0.0364
-8 -1 24 0.1160 -0.0281
-8 -1 25 0.0407 -0.0185
-8 -1 26 -0.3211 0.0271
-8 -1 27 0.5817 0.0088
-8 -1 28 0.2929 -0.0214
-8 -1 29 -1.3235 0.0111
-8 -1 30 -2.8336 0.0136
-8 -1 31 -1.1319 -0.0068
-8 -1 32 0.5431 0.0196
-8 -1 33 0.7635 0.0277
-8 0 1 -1.0356 0.5495
-8 0 2 1.2345 0.3151
-8 0 3 2.6680 -0.1304
-8 0 4 -0.2115 -0.1129
-8 0 5 -4.5871 -0.0548
-8 0 6 -1.7953 -0.0439
-8 0 7 1.9936 0.1192
-8 0 8 0.7824 0.1191
-8 0 9 1.2337 -0.0680
-8 0 10 0.1554 -0.1071
-8 0 11 -2.0466 0.0266
-8 0 12 -1.4921 0.0319
-8 0 13 0.2983 0.0035
-8 0 14 1.7750 0.0508
-8 0 15 0.4720 0.0284
-8 0 16 1.8543 -0.0847
-8 0 17 0.4971 -0.0412
-8 0 18 0.0820 0.0642
-8 0 19 -0.3940 0.0163
-8 0 20 1.8828 -0.0278
-8 0 21 1.5744 0.0061
-8 0 22 -0.0918 -0.0072
-8 0 23 -0.4531 -0.0364
-8 0 24 0.4721 0.0249
-8 0 25 -0.6288 0.0410
-8 0 26 -0.5743 -0.0234
-8 0 27 0.2080 -0.0224
-8 0 28 0.4466 0.0202
-8 0 29 1.3452 0.0081
-8 0 30 1.2924 -0.0094
-8 0 31 -0.2404 0.0155
-8 0 32 -1.8137 -0.0167
-8 0 33 -0.7916 -0.0591
-8 1 1 0.9059 -0.8282
-8 1 2 3.9644 -0.1622
-8 1 3 2.2489 0.0819
-8 1 4 -1.1428 0.1450
-8 1 5 -2.0133 0.0205
-8 1 6 -0.8850 0.0361
-8 1 7 -2.4242 0.0106
-8 1 8 -1.9960 -0.0945
-8 1 9 -1.0273 -0.0187
-8 1 10 -1.5763 0.0901
-8 1 11 0.9158 0.0290
-8 1 12 0.6806 -0.0304
-8 1 13 -1.4105 -0.0051
-8 1 14 -2.5674 -0.0171
-8 1 15 0.1489 -0.0203
-8 1 16 1.5669 0.0493
-8 1 17 0.4766 0.0383
-8 1 18 1.8869 -0.0547
-8 1 19 0.5927 -0.0386
-8 1 20 -0.3069 0.0314
-8 1 21 -1.2584 0.0117
-8 1 22 -0.1871 -0.0009
-8 1 23 -0.3066 0.0304
-8 1 24 -0.5190 -0.0033
-8 1 25 -0.6355 -0.0402
-8 1 26 0.3480 0.0101
-8 1 27 -0.8285 0.0200
-8 1 28 -0.7228 -0.0180
-8 1 29 -0.1833 -0.0014
-8 1 30 0.0495 0.0364
-8 1 31 0.5155 -0.0101
-8 1 32 0.8255 -0.0475
-8 1 33 0.3616 -0.0196
-8 2 1 -1.2659 0.5861
-8 2 2 -1.0854 0.2512
-8 2 3 -3.6426 -0.2334
-8 2 4 -2.7973 -0.0815
-8 2 5 -1.1252 0.0215
-8 2 6 -1.4103 0.0749
-8 2 7 -1.7441 0.0179
-8 2 8 -0.4432 0.0218
-8 2 9 -1.3839 0.0174
-8 2 10 -2.6304 -0.0671
-8 2 11 -2.5091 -0.0347
-8 2 12 -2.0766 0.0597
-8 2 13 0.5860 0.0451
-8 2 14 1.2760 -0.0080
-8 2 15 0.1297 -0.0109
-8 2 16 -3.9019 -0.0261
-8 2 17 -2.5967 -0.0318
-8 2 18 -0.7782 0.0405
-8 2 19 -0.5120 0.0557
-8 2 20 0.6815 -0.0037
-8 2 21 0.3219 -0.0271
-8 2 22 0.1158 -0.0012
-8 2 23 0.0994 -0.0015
-8 2 24 0.0335 0.0064
-8 2 25 -0.5007 0.0310
-8 2 26 -0.2513 0.0022
-8 2 27 -0.3908 -0.0209
-8 2 28 -0.2711 0.0125
-8 2 29 -1.5480 0.0125
-8 2 30 -0.6287 -0.0197
-8 2 31 0.2129 -0.0229
-8 2 32 0.2479 0.0050
-8 2 33 -0.0236 -0.0281
-8 3 1 0.5944 0.1698
-8 3 2 -1.9221 -0.1298
-8 3 3 -2.4158 -0.0074
-8 3 4 -1.0274 0.1302
-8 3 5 0.9758 0.0224
-8 3 6 -0.2365 0.0231
-8 3 7 -2.3765 -0.0583
-8 3 8 -2.8701 -0.0398
-8 3 9 -1.4410 -0.0098
-8 3 10 0.2102 0.0470
-8 3 11 0.9798 0.0611
-8 3 12 1.3586 -0.0170
-8 3 13 0.4188 -0.0417
-8 3 14 -1.1841 -0.0071
-8 3 15 -1.0013 0.0142
-8 3 16 -0.3493 0.0105
-8 3 17 1.1407 0.0249
-8 3 18 -1.0981 -0.0051
-8 3 19 -0.2763 -0.0371
-8 3 20 0.0378 0.0031
-8 3 21 -0.1306 0.0247
-8 3 22 0.2614 0.0106
-8 3 23 0.3908 -0.0027
-8 3 24 -0.7006 0.0019
-8 3 25 -0.3356 -0.0114
-8 3 26 0.1953 -0.0074
-8 3 27 0.4495 0.0169
-8 3 28 0.5681 0.0104
-8 3 29 0.7462 -0.0034
-8 3 30 0.7240 -0.0030
-8 3 31 -0.8367 -0.0103
-8 3 32 -0.2348 -0.0237
-8 3 33 0.3912 -0.0284
-8 4 1 -1.3916 -0.3352
-8 4 2 -0.8329 -0.3606
-8 4 3 0.2073 0.1592
-8 4 4 -0.9109 0.0678
-8 4 5 -1.7510 -0.0153
-8 4 6 -1.4465 0.0012
-8 4 7 3.3316 -0.0291
-8 4 8 4.7927 0.0008
-8 4 9 2.8142 -0.0045
-8 4 10 1.4396 0.0205
-8 4 11 2.0648 -0.0184
-8 4 12 1.5287 -0.0097
-8 4 13 -0.0670 0.0178
-8 4 14 -0.5698 0.0025
-8 4 15 -0.2852 -0.0117
-8 4 16 0.5281 -0.0130
-8 4 17 0.6901 -0.0065
-8 4 18 0.5558 -0.0085
-8 4 19 1.8613 0.0210
-8 4 20 0.0078 0.0019
-8 4 21 -0.7452 -0.0216
-8 4 22 -1.0333 -0.0040
-8 4 23 0.0236 0.0061
-8 4 24 0.8460 -0.0028
-8 4 25 1.6300 -0.0004
-8 4 26 0.0778 0.0144
-8 4 27 -0.8010 -0.0050
-8 4 28 -1.0372 -0.0186
-8 4 29 0.6148 -0.0135
-8 4 30 0.8963 -0.0123
-8 4 31 0.6116 -0.0077
-8 4 32 0.5457 0.0053
-8 4 33 -0.4371 0.0396
-8 5 1 2.8800 0.3786
-8 5 2 -0.0706 0.2581
-8 5 3 0.7759 0.0943
-8 5 4 1.3155 -0.0896
-8 5 5 0.7228 0.0335
-8 5 6 0.0303 -0.1045
-8 5 7 -1.5256 -0.0811
-8 5 8 -4.3129 0.0478
-8 5 9 -1.7627 0.0528
-8 5 10 0.7038 -0.0128
-8 5 11 0.0188 -0.0166
-8 5 12 -1.8787 0.0190
-8 5 13 -1.6189 -0.0404
-8 5 14 -0.0353 -0.0250
-8 5 15 0.7601 0.0202
-8 5 16 -0.0438 0.0179
-8 5 17 -0.3658 -0.0050
-8 5 18 0.7518 0.0014
-8 5 19 0.3208 0.0000
-8 5 20 0.0259 -0.0230
-8 5 21 1.0539 0.0082
-8 5 22 0.9080 0.0147
-8 5 23 -0.0594 0.0026
-8 5 24 -0.7393 -0.0101
-8 5 25 0.1001 -0.0069
-8 5 26 0.0073 -0.0139
-8 5 27 0.2124 -0.0021
-8 5 28 -0.2384 0.0170
-8 5 29 -0.1946 -0.0056
-8 5 30 -0.7651 -0.0221
-8 5 31 0.9042 -0.0162
-8 5 32 1.1388 0.0025
-8 5 33 0.8101 0.0250
-8 6 1 -0.2628 -0.3245
-8 6 2 3.5054 -0.0825
-8 6 3 2.1120 0.0259
-8 6 4 0.6941 -0.0075
-8 6 5 0.6473 -0.0577
-8 6 6 1.2383 -0.0438
-8 6 7 1.2156 0.0935
-8 6 8 3.1966 -0.0222
-8 6 9 2.6310 -0.0560
-8 6 10 -1.3141 0.0075
-8 6 11 -1.7026 0.0223
-8 6 12 0.3003 -0.0351
-8 6 13 1.8209 0.0076
-8 6 14 1.5508 0.0497
-8 6 15 0.0581 -0.0227
-8 6 16 -0.2765 -0.0168
-8 6 17 0.8244 0.0236
-8 6 18 0.0707 0.0167
-8 6 19 -1.1981 -0.0161
-8 6 20 -0.5898 0.0161
-8 6 21 -0.8160 0.0175
-8 6 22 -0.7688 -0.0252
-8 6 23 -1.1151 -0.0167
-8 6 24 -0.5628 0.0050
-8 6 25 -0.7216 0.0150
-8 6 26 -0.3835 -0.0009
-8 6 27 0.7706 0.0046
-8 6 28 0.8565 -0.0157
-8 6 29 0.1260 -0.0155
-8 6 30 -1.1051 0.0091
-8 6 31 -0.8118 0.0163
-8 6 32 -0.4036 0.0346
-8 6 33 0.8374 0.0374
-8 7 1 -2.0557 -0.0860
-8 7 2 -4.8092 0.3111
-8 7 3 -4.1736 0.0138
-8 7 4 1.3242 -0.1014
-8 7 5 1.4309 -0.0714
-8 7 6 1.5354 0.0176
-8 7 7 1.5016 0.0171
-8 7 8 1.2343 0.0061
-8 7 9 -0.9694 0.0483
-8 7 10 -0.6919 -0.0247
-8 7 11 -0.3555 -0.0366
-8 7 12 -0.5142 0.0051
-8 7 13 0.0634 0.0239
-8 7 14 0.9487 -0.0185
-8 7 15 1.1778 0.0248
-8 7 16 1.1793 0.0398
-8 7 17 -0.4268 -0.0159
-8 7 18 -1.5424 -0.0110
-8 7 19 -0.6947 0.0108
-8 7 20 -1.2713 0.0020
-8 7 21 -1.5438 -0.0235
-8 7 22 0.0298 0.0213
-8 7 23 0.0809 0.0143
-8 7 24 0.0947 -0.0205
-8 7 25 -0.3636 -0.0117
-8 7 26 0.2888 0.0108
-8 7 27 -0.4500 0.0081
-8 7 28 0.1528 -0.0088
-8 7 29 0.7458 0.0195
-8 7 30 0.4387 0.0099
-8 7 31 0.4688 0.0044
-8 7 32 0.2501 0.0128
-8 7 33 -0.3668 -0.0156
-8 8 1 1.8028 0.1857
-8 8 2 1.5603 -0.1720
-8 8 3 1.2714 -0.2376
-8 8 4 -0.3862 0.0586
-8 8 5 -1.0339 0.0426
-8 8 6 0.6778 0.0248
-8 8 7 -1.1133 0.0105
-8 8 8 -1.7529 0.0063
-8 8 9 -0.4148 -0.0467
-8 8 10 1.7199 -0.0263
-8 8 11 1.6004 0.0337
-8 8 12 1.2040 0.0097
-8 8 13 -0.9956 -0.0021
-8 8 14 -1.8450 0.0155
-8 8 15 -1.1145 0.0086
-8 8 16 -0.5208 -0.0299
-8 8 17 -1.1732 0.0102
-8 8 18 -1.1634 0.0079
-8 8 19 -1.5434 -0.0135
-8 8 20 -0.9875 0.0026
-8 8 21 0.9315 0.0069
-8 8 22 -0.0855 -0.0120
-8 8 23 -0.8578 -0.0241
-8 8 24 0.3457 0.0302
-8 8 25 0.5850 0.0159
-8 8 26 0.5134 -0.0134
-8 8 27 0.4581 -0.0088
-8 8 28 1.1070 0.0079
-8 8 29 -0.7569 -0.0056
-8 8 30 -0.2975 -0.0078
-8 8 31 0.4363 0.0339
-8 8 32 -1.3140 -0.0005
-8 8 33 -1.9226 -0.0442
-8 9 1 0.2400 0.0975
-8 9 2 0.6948 0.0541
-8 9 3 3.2666 -0.0099
-8 9 4 2.1490 -0.1040
-8 9 5 1.2075 -0.0429
-8 9 6 1.4607 0.0925
-8 9 7 1.8866 -0.0021
-8 9 8 1.8133 -0.0268
-8 9 9 -0.1856 0.0126
-8 9 10 -1.0034 0.0240
-8 9 11 -0.0512 -0.0385
-8 9 12 0.0507 -0.0182
-8 9 13 -0.1940 0.0357
-8 9 14 0.7863 0.0117
-8 9 15 -0.3021 -0.0168
-8 9 16 -0.6585 0.0074
-8 9 17 0.6625 -0.0021
-8 9 18 0.7077 -0.0350
-8 9 19 0.1259 0.0080
-8 9 20 1.0766 0.0074
-8 9 21 0.7214 -0.0011
-8 9 22 -0.3123 0.0050
-8 9 23 1.0240 0.0061
-8 9 24 1.2646 -0.0065
-8 9 25 0.7072 -0.0158
-8 9 26 0.1966 0.0137
-8 9 27 0.3726 -0.0084
-8 9 28 0.5587 -0.0147
-8 9 29 0.4248 0.0051
-8 9 30 1.2044 0.0240
-8 9 31 -0.5028 0.0028
-8 9 32 -0.8765 -0.0014
-8 10 1 0.1509 -0.2759
-8 10 2 0.6514 -0.3739
-8 10 3 1.6382 -0.0162
-8 10 4 -0.4250 0.1737
-8 10 5 0.6367 0.1335
-8 10 6 0.0549 -0.0143
-8 10 7 -0.4661 -0.0611
-8 10 8 0.8331 -0.0074
-8 10 9 1.9409 -0.0243
-8 10 10 1.3034 0.0153
-8 10 11 -0.3425 0.0506
-8 10 12 -1.7536 0.0258
-8 10 13 -0.9039 -0.0415
-8 10 14 -0.6547 -0.0319
-8 10 15 -0.8471 0.0118
-8 10 16 -0.2581 0.0010
-8 10 17 -0.7094 -0.0172
-8 10 18 -0.9090 0.0181
-8 10 19 0.7074 0.0131
-8 10 20 0.3805 -0.0222
-8 10 21 -0.4728 0.0037
-8 10 22 0.8766 0.0063
-8 10 23 1.2378 0.0054
-8 10 24 -0.9780 0.0002
-8 10 25 -2.0257 -0.0044
-8 10 26 -1.9208 -0.0158
-8 10 27 -0.8208 -0.0144
-8 10 28 -0.7188 0.0154
-8 10 29 0.1251 0.0082
-8 10 30 1.3684 0.0029
-8 10 31 1.5324 -0.0101
-8 10 32 1.9860 -0.0236
-8 11 1 1.6660 0.2726
-8 11 2 1.0429 0.1670
-8 11 3 0.4237 0.1227
-8 11 4 0.0232 -0.1037
-8 11 5 0.2969 -0.0813
-8 11 6 -0.8015 -0.0379
-8 11 7 -0.4561 0.0202
-8 11 8 -1.1611 0.0493
-8 11 9 -1.9935 0.0274
-8 11 10 -1.1856 -0.0138
-8 11 11 -0.1855 -0.0576
-8 11 12 -0.2707 -0.0116
-8 11 13 -0.3527 0.0268
-8 11 14 -0.7779 0.0162
-8 11 15 -0.3480 -0.0157
-8 11 16 0.6378 -0.0145
-8 11 17 0.9473 -0.0015
-8 11 18 1.0355 -0.0039
-8 11 19 0.6966 -0.0009
-8 11 20 -0.3160 0.0165
-8 11 21 -0.1319 0.0038
-8 11 22 -0.4749 -0.0152
-8 11 23 -0.4027 0.0072
-8 11 24 0.4799 0.0018
-8 11 25 1.0575 -0.0088
-8 11 26 0.5002 -0.0088
-8 11 27 -0.2096 0.0076
-8 11 28 -1.4163 0.0004
-8 11 29 -0.9061 -0.0022
-8 11 30 -0.7150 0.0216
-8 11 31 -0.9391 0.0199
-8 12 1 0.4263 -0.1760
-8 12 2 0.5056 -0.0114
-8 12 3 -0.4034 0.0631
-8 12 4 -0.8290 0.0359
-8 12 5 0.6242 0.0586
-8 12 6 0.5587 -0.0556
-8 12 7 -1.0092 -0.0343
-8 12 8 -0.9162 -0.0406
-8 12 9 0.3653 -0.0144
-8 12 10 0.3530 0.0300
-8 12 11 -0.1144 0.0388
-8 12 12 0.5470 0.0078
-8 12 13 2.1452 -0.0340
-8 12 14 2.4544 -0.0256
-8 12 15 0.6684 -0.0099
-8 12 16 -0.3639 0.0124
-8 12 17 -1.0726 0.0225
-8 12 18 -0.1150 0.0186
-8 12 19 0.7375 -0.0098
-8 12 20 0.4229 -0.0220
-8 12 21 -0.3342 0.0035
-8 12 22 -0.5066 0.0142
-8 12 23 -0.6668 0.0023
-8 12 24 -1.4115 -0.0086
-8 12 25 -0.2446 0.0037
-8 12 26 0.8928 0.0013
-8 12 27 0.5130 0.0047
-8 12 28 -0.0859 0.0096
-8 12 29 0.2417 0.0080
-8 12 30 -0.6208 -0.0401
-8 12 31 -0.9807 -0.0701
-8 13 1 -1.8035 -0.1914
-8 13 2 -0.2581 0.1505
-8 13 3 -1.1273 0.0325
-8 13 4 -1.1767 -0.0463
-8 13 5 -0.5274 -0.0707
-8 13 6 -1.5469 -0.0312
-8 13 7 -0.1712 0.0701
-8 13 8 1.4130 0.0257
-8 13 9 0.1646 0.0175
-8 13 10 0.4524 -0.0320
-8 13 11 0.6854 -0.0286
-8 13 12 -0.0005 0.0053
-8 13 13 0.0352 0.0254
-8 13 14 -1.3040 0.0146
-8 13 15 -1.4336 0.0004
-8 13 16 0.2497 -0.0120
-8 13 17 -0.3752 -0.0234
-8 13 18 0.1916 0.0056
-8 13 19 -0.2607 0.0207
-8 13 20 -0.0771 0.0231
-8 13 21 1.0089 -0.0055
-8 13 22 1.1546 -0.0201
-8 13 23 -0.6985 -0.0037
-8 13 24 -0.1830 -0.0018
-8 13 25 0.8030 0.0096
-8 13 26 0.4489 0.0154
-8 13 27 0.8889 0.0076
-8 13 28 1.1784 -0.0111
-8 13 29 0.1720 -0.0034
-8 13 30 -0.8211 0.0100
-8 14 1 -0.7938 0.1983
-8 14 2 -0.9686 0.1183
-8 14 3 -0.0640 -0.1112
-8 14 4 0.8472 0.0553
-8 14 5 -0.5030 0.0216
-8 14 6 -1.4211 0.0134
-8 14 7 0.4847 -0.0201
-8 14 8 -0.4023 -0.0368
-8 14 9 -1.3341 -0.0030
-8 14 10 -0.6879 0.0038
-8 14 11 -1.0170 0.0371
-8 14 12 0.3946 -0.0024
-8 14 13 0.7183 -0.0294
-8 14 14 -0.8608 -0.0254
-8 14 15 1.2968 0.0065
-8 14 16 1.4880 0.0157
-8 14 17 0.5839 0.0263
-8 14 18 1.6452 0.0004
-8 14 19 0.6048 -0.0339
-8 14 20 0.3150 -0.0116
-8 14 21 -0.8481 -0.0030
-8 14 22 -2.2315 0.0107
-8 14 23 -1.5884 -0.0024
-8 14 24 0.6140 -0.0107
-8 14 25 -0.4816 -0.0079
-8 14 26 -0.6406 -0.0044
-8 14 27 -0.3605 0.0169
-8 14 28 -0.1163 0.0098
-8 14 29 0.3913 -0.0225
-8 14 30 0.4589 -0.0387
-8 15 1 -0.0275 0.0842
-8 15 2 0.8173 -0.0845
-8 15 3 0.0679 -0.1035
-8 15 4 -0.7444 -0.0513
-8 15 5 -0.7007 -0.0352
-8 15 6 -0.2693 0.1026
-8 15 7 0.5126 0.0172
-8 15 8 -0.0546 -0.0136
-8 15 9 0.6658 -0.0111
-8 15 10 0.4998 -0.0034
-8 15 11 0.1833 -0.0219
-8 15 12 -0.0209 -0.0192
-8 15 13 -1.4857 0.0206
-8 15 14 -0.6199 0.0231
-8 15 15 1.4343 0.0107
-8 15 16 -0.3032 -0.0113
-8 15 17 0.5614 -0.0115
-8 15 18 0.2777 -0.0207
-8 15 19 -1.1427 0.0164
-8 15 20 -0.2439 0.0165
-8 15 21 0.9993 -0.0145
-8 15 22 2.4747 -0.0140
-8 15 23 2.7608 -0.0214
-8 15 24 1.0228 0.0029
-8 15 25 -0.0497 0.0126
-8 15 26 0.7880 0.0123
-8 15 27 -0.3828 -0.0165
-8 15 28 -0.5015 -0.0255
-8 15 29 -0.2340 0.0116
-8 16 1 -0.0963 0.0847
-8 16 2 0.3931 -0.0922
-8 16 3 -1.3036 0.0843
-8 16 4 -0.3977 0.0789
-8 16 5 0.4997 0.0296
-8 16 6 0.1174 -0.0389
-8 16 7 -0.7959 -0.0508
-8 16 8 -2.2280 0.0430
-8 16 9 -0.5125 0.0140
-8 16 10 1.0957 0.0137
-8 16 11 0.8673 0.0149
-8 16 12 0.1260 0.0066
-8 16 13 0.2439 -0.0290
-8 16 14 0.6569 -0.0027
-8 16 15 -0.2833 0.0228
-8 16 16 -0.9000 0.0209
-8 16 17 0.4612 0.0083
-8 16 18 -1.1136 -0.0109
-8 16 19 -1.2102 -0.0195
-8 16 20 -0.7714 -0.0379
-8 16 21 -0.5982 0.0133
-8 16 22 -0.5754 0.0339
-8 16 23 0.0074 0.0153
-8 16 24 0.3940 0.0043
-8 16 25 0.4208 -0.0150
-8 16 26 -0.6170 -0.0081
-8 16 27 -0.3195 0.0087
-8 16 28 0.6552 0.0469
-8 17 1 -0.0605 -0.1336
-8 17 2 0.0376 -0.1028
-8 17 3 -1.2890 0.0205
-8 17 4 0.1872 -0.0153
-8 17 5 -0.7809 0.0250
-8 17 6 -0.3430 0.0010
-8 17 7 0.4430 0.0167
-8 17 8 0.5403 0.0052
-8 17 9 1.1622 0.0009
-8 17 10 -0.3725 0.0042
-8 17 11 -1.2652 -0.0286
-8 17 12 -0.2050 -0.0041
-8 17 13 -0.0167 0.0300
-8 17 14 0.0460 0.0285
-8 17 15 -0.1634 -0.0247
-8 17 16 -0.2878 -0.0194
-8 17 17 -0.2824 -0.0207
-8 17 18 -0.6206 -0.0032
-8 17 19 0.7828 0.0181
-8 17 20 1.0846 0.0169
-8 17 21 0.9691 -0.0067
-8 17 22 0.5957 -0.0424
-8 17 23 1.1441 0.0007
-8 17 24 1.1424 0.0308
-8 17 25 1.1843 0.0338
-8 17 26 0.7396 0.0317
-8 17 27 0.5092 0.0096
-8 18 1 -0.3850 0.0914
-8 18 2 -1.4608 0.1251
-8 18 3 -0.4646 0.0445
-8 18 4 1.0967 -0.0411
-8 18 5 -0.3271 -0.0194
-8 18 6 0.6620 -0.0148
-8 18 7 -0.1680 0.0122
-8 18 8 -0.3842 0.0031
-8 18 9 0.2284 0.0076
-8 18 10 -0.3025 -0.0098
-8 18 11 0.6218 0.0062
-8 18 12 1.0656 0.0091
-8 18 13 0.0283 -0.0083
-8 18 14 0.4222 -0.0152
-8 18 15 0.6496 -0.0097
-8 18 16 0.7865 0.0011
-8 18 17 0.2915 -0.0039
-8 18 18 0.4434 0.0158
-8 18 19 1.2123 -0.0114
-8 18 20 0.6471 -0.0140
-8 18 21 -0.1600 0.0050
-8 18 22 -0.7261 0.0185
-8 18 23 -1.0468 0.0144
-8 18 24 -1.9859 -0.0105
-8 18 25 -2.3074 -0.0083
-8 18 26 -1.6150 -0.0269
-8 19 1 -0.2865 -0.3276
-8 19 2 -0.1202 -0.1094
-8 19 3 0.9187 -0.0079
-8 19 4 -0.3116 0.0423
-8 19 5 -1.3941 0.0228
-8 19 6 -0.7131 -0.0040
-8 19 7 -1.1322 0.0098
-8 19 8 0.2890 -0.0058
-8 19 9 -1.2021 -0.0197
-8 19 10 -3.3473 -0.0090
-8 19 11 -2.1280 0.0143
-8 19 12 -0.6893 0.0058
-8 19 13 1.0047 0.0141
-8 19 14 2.1927 0.0006
-8 19 15 1.0315 -0.0099
-8 19 16 -0.0745 -0.0141
-8 19 17 -0.4128 -0.0070
-8 19 18 0.3824 0.0071
-8 19 19 0.5926 0.0106
-8 19 20 0.7901 0.0246
-8 19 21 0.6887 0.0022
-8 19 22 0.6852 -0.0058
-8 19 23 1.0138 -0.0080
-8 19 24 0.8273 -0.0168
-8 19 25 0.7733 -0.0158
-8 20 1 1.3603 0.3231
-8 20 2 -0.8237 0.1856
-8 20 3 -1.3554 -0.0267
-8 20 4 -1.1503 -0.0525
-8 20 5 0.9937 -0.0340
-8 20 6 1.9179 0.0034
-8 20 7 1.3352 0.0113
-8 20 8 0.7549 -0.0031
-8 20 9 0.1660 0.0009
-8 20 10 2.7657 -0.0022
-8 20 11 3.4480 -0.0006
-8 20 12 1.3565 0.0129
-8 20 13 0.1101 0.0077
-8 20 14 -1.0846 -0.0176
-8 20 15 -1.2684 -0.0023
-8 20 16 -0.0398 0.0041
-8 20 17 1.0776 0.0033
-8 20 18 0.8209 -0.0051
-8 20 19 -0.2130 -0.0095
-8 20 20 -0.0466 0.0008
-8 20 21 0.3961 -0.0037
-8 20 22 1.0607 -0.0054
-8 20 23 -0.2489 -0.0144
-8 20 24 -1.5900 -0.0129
-8 21 1 -0.5178 -0.2081
-8 21 2 -0.6434 -0.1154
-8 21 3 0.6538 -0.0348
-8 21 4 0.1723 0.0192
-8 21 5 -0.7126 0.0214
-8 21 6 -0.9523 0.0274
-8 21 7 0.2061 -0.0116
-8 21 8 0.5275 -0.0325
-8 21 9 0.5544 -0.0133
-8 21 10 0.4588 0.0178
-8 21 11 -1.1853 0.0340
-8 21 12 -0.9863 0.0079
-8 21 13 -0.7685 -0.0138
-8 21 14 -0.1777 -0.0073
-8 21 15 0.3671 0.0048
-8 21 16 -0.4205 -0.0019
-8 21 17 -0.5061 0.0135
-8 21 18 -0.6608 0.0059
-8 21 19 -0.8216 -0.0141
-8 21 20 -1.5279 -0.0251
-8 21 21 -1.9203 -0.0227
-8 21 22 -1.2663 0.0210
-8 22 1 0.9532 0.2008
-8 22 2 1.2618 0.0766
-8 22 3 1.6250 0.0172
-8 22 4 0.8925 -0.0112
-8 22 5 -0.0025 -0.0307
-8 22 6 -0.7373 -0.0235
-8 22 7 -1.6003 -0.0058
-8 22 8 -1.5394 0.0281
-8 22 9 0.1844 0.0277
-8 22 10 0.4408 0.0079
-8 22 11 0.4337 -0.0196
-8 22 12 0.5722 -0.0285
-8 22 13 -0.7793 -0.0048
-8 22 14 -0.4132 0.0170
-8 22 15 -0.0863 0.0238
-8 22 16 1.9906 0.0104
-8 22 17 2.9717 0.0064
-8 22 18 1.2398 -0.0096
-8 22 19 1.2894 0.0160
-8 22 20 1.3522 0.0418
-8 23 1 -0.3982 -0.1771
-8 23 2 -0.7397 -0.1338
-8 23 3 -0.3255 -0.0011
-8 23 4 0.0041 0.0477
-8 23 5 1.6662 0.0327
-8 23 6 2.7913 -0.0143
-8 23 7 1.5091 -0.0295
-8 23 8 1.2244 0.0041
-8 23 9 1.3605 0.0210
-8 23 10 -0.2545 0.0079
-8 23 11 -0.8171 -0.0220
-8 23 12 -1.3283 -0.0195
-8 23 13 -0.1778 -0.0041
-8 23 14 1.2396 0.0103
-8 23 15 -0.1388 0.0155
-8 23 16 -0.5999 0.0162
-8 23 17 -2.0815 0.0021
-8 23 18 -1.3007 -0.0230
-8 24 1 -1.6337 0.1326
-8 24 2 0.4068 0.0811
-8 24 3 0.9538 0.0028
-8 24 4 -0.4584 -0.0622
-8 24 5 -0.1695 -0.0321
-8 24 6 -0.5199 0.0217
-8 24 7 -0.6777 0.0441
-8 24 8 0.4488 0.0088
-8 24 9 -0.4623 -0.0234
-8 24 10 -0.6951 -0.0125
-8 24 11 1.0230 0.0034
-8 24 12 0.8462 0.0146
-8 24 13 0.9363 0.0042
-8 24 14 -0.5865 -0.0110
-8 24 15 -1.4152 -0.0250
-8 25 2 1.0885 0.0101
-8 25 3 0.0451 0.0079
-8 25 4 0.2926 0.0104
-8 25 5 -0.3330 0.0191
-8 25 6 -2.3659 -0.0006
-8 25 7 -0.8233 -0.0176
-8 25 8 0.6729 -0.0176
-8 25 9 -0.7749 -0.0028
-8 25 10 -0.5134 -0.0064
-7 -31 1 -1.5179 0.0936
-7 -31 2 -1.8244 0.0114
-7 -31 3 -1.5288 -0.0248
-7 -30 1 2.2538 -0.1274
-7 -30 2 0.5266 -0.0386
-7 -30 3 0.0334 0.0295
-7 -30 4 0.0709 0.0231
-7 -30 5 -0.1833 -0.0052
-7 -30 6 -0.4923 -0.0075
-7 -29 1 -0.1023 0.1021
-7 -29 2 -0.7424 0.0566
-7 -29 3 0.1775 -0.0099
-7 -29 4 0.3510 -0.0410
-7 -29 5 0.2908 -0.0294
-7 -29 6 0.6117 -0.0095
-7 -29 7 1.7641 0.0089
-7 -29 8 1.3206 0.0569
-7 -29 9 0.5726 0.0224
-7 -28 1 -0.2701 -0.0949
-7 -28 2 0.1871 -0.0654
-7 -28 3 1.6990 0.0051
-7 -28 4 0.5840 0.0250
-7 -28 5 -0.0379 0.0202
-7 -28 6 0.7946 -0.0044
-7 -28 7 1.1154 -0.0123
-7 -28 8 -0.4056 -0.0141
-7 -28 9 0.0665 -0.0111
-7 -28 10 0.9573 0.0281
-7 -28 11 0.9141 0.0032
-7 -27 1 -0.1457 0.1286
-7 -27 2 1.7053 0.0594
-7 -27 3 0.8088 -0.0006
-7 -27 4 0.2471 -0.0315
-7 -27 5 1.1028 0.0031
-7 -27 6 0.2683 0.0110
-7 -27 7 -1.1020 0.0297
-7 -27 8 -1.1648 0.0147
-7 -27 9 0.2624 0.0010
-7 -27 10 0.1838 -0.0171
-7 -27 11 -0.2158 -0.0041
-7 -27 12 -0.5324 0.0276
-7 -27 13 0.0165 0.0106
-7 -26 1 -0.9155 -0.1174
-7 -26 2 -0.4236 -0.0258
-7 -26 3 -1.1527 0.0179
-7 -26 4 0.4280 0.0382
-7 -26 5 0.3706 0.0317
-7 -26 6 0.3492 0.0052
-7 -26 7 1.0155 0.0071
-7 -26 8 0.8806 -0.0059
-7 -26 9 0.5104 0.0134
-7 -26 10 -1.0481 -0.0013
-7 -26 11 -1.9993 -0.0038
-7 -26 12 -0.6165 -0.0314
-7 -26 13 1.3825 -0.0094
-7 -26 14 0.3946 0.0136
-7 -26 15 -0.3600 -0.0150
-7 -25 1 -0.6559 0.0747
-7 -25 2 -0.2203 0.0288
-7 -25 3 -0.3304 -0.0333
-7 -25 4 0.4995 -0.0171
-7 -25 5 -0.2622 -0.0046
-7 -25 6 0.8687 0.0254
-7 -25 7 0.2743 0.0320
-7 -25 8 -0.4195 0.0117
-7 -25 9 -0.2120 -0.0177
-7 -25 10 -0.4902 -0.0473
-7 -25 11 0.2539 -0.0244
-7 -25 12 0.5222 -0.0144
-7 -25 13 -1.7354 0.0317
-7 -25 14 -2.4685 0.0149
-7 -25 15 0.2948 0.0236
-7 -25 16 1.3420 0.0409
-7 -24 1 2.1118 -0.0916
-7 -24 2 1.0452 -0.0304
-7 -24 3 1.0243 0.0347
-7 -24 4 0.2809 0.0421
-7 -24 5 -0.7063 0.0037
-7 -24 6 -0.3719 -0.0133
-7 -24 7 -1.5797 -0.0253
-7 -24 8 -0.4663 -0.0153
-7 -24 9 0.3720 -0.0135
-7 -24 10 0.3720 0.0107
-7 -24 11 0.4403 0.0056
-7 -24 12 -0.4414 -0.0132
-7 -24 13 -0.6676 -0.0018
-7 -24 14 1.0249 -0.0152
-7 -24 15 0.7053 0.0127
-7 -24 16 -0.8249 -0.0007
-7 -24 17 -0.7311 -0.0083
-7 -24 18 0.1623 -0.0165
-7 -23 1 -0.1855 0.1225
-7 -23 2 -0.2361 -0.0043
-7 -23 3 -0.1956 -0.0672
-7 -23 4 -2.0308 -0.0588
-7 -23 5 -0.8141 0.0025
-7 -23 6 0.2955 0.0148
-7 -23 7 -0.1367 0.0060
-7 -23 8 0.6567 -0.0128
-7 -23 9 -0.1867 -0.0180
-7 -23 10 -0.9399 -0.0026
-7 -23 11 -0.5548 -0.0019
-7 -23 12 0.4052 0.0307
-7 -23 13 1.3228 0.0112
-7 -23 14 1.1235 -0.0199
-7 -23 15 0.2648 -0.0172
-7 -23 16 0.2216 -0.0252
-7 -23 17 -0.5730 -0.0028
-7 -23 18 -0.1681 0.0240
-7 -23 19 0.2478 0.0358
-7 -22 1 2.5474 -0.0893
-7 -22 2 0.3991 0.0158
-7 -22 3 -0.3686 0.0844
-7 -22 4 0.4999 0.0490
-7 -22 5 0.9683 -0.0280
-7 -22 6 -1.6420 -0.0540
-7 -22 7 -1.7545 -0.0180
-7 -22 8 -0.2656 -0.0066
-7 -22 9 -0.6463 0.0252
-7 -22 10 -0.2416 0.0232
-7 -22 11 0.9544 0.0105
-7 -22 12 0.5917 -0.0005
-7 -22 13 -0.3379 -0.0204
-7 -22 14 -0.4684 0.0084
-7 -22 15 0.2255 0.0047
-7 -22 16 0.1154 -0.0058
-7 -22 17 0.4174 -0.0057
-7 -22 18 1.2434 -0.0046
-7 -22 19 -0.8817 -0.0013
-7 -22 20 -1.5135 0.0216
-7 -22 21 -0.8221 0.0318
-7 -21 1 -1.0883 -0.0209
-7 -21 2 -0.0897 0.0018
-7 -21 3 1.0518 -0.0622
-7 -21 4 0.1847 -0.0066
-7 -21 5 -0.9626 0.0319
-7 -21 6 -1.1354 0.0468
-7 -21 7 0.2005 -0.0070
-7 -21 8 0.3247 -0.0303
-7 -21 9 0.3072 -0.0052
-7 -21 10 0.8961 -0.0024
-7 -21 11 0.3836 0.0266
-7 -21 12 -0.3366 0.0252
-7 -21 13 0.4204 0.0090
-7 -21 14 0.2499 -0.0167
-7 -21 15 -0.8338 -0.0316
-7 -21 16 -1.6771 0.0024
-7 -21 17 -0.7718 0.0150
-7 -21 18 -1.6264 0.0147
-7 -21 19 -1.8714 -0.0075
-7 -21 20 0.9856 -0.0222
-7 -21 21 1.4188 -0.0306
-7 -21 22 0.7245 0.0077
-7 -20 1 -2.1854 0.1330
-7 -20 2 -1.6170 0.0688
-7 -20 3 -1.6466 0.0632
-7 -20 4 -0.6444 0.0402
-7 -20 5 1.0921 -0.0398
-7 -20 6 1.3460 -0.0357
-7 -20 7 0.9364 -0.0178
-7 -20 8 -0.7445 0.0418
-7 -20 9 -2.4554 0.0341
-7 -20 10 -2.1580 0.0148
-7 -20 11 -0.7305 -0.0012
-7 -20 12 0.0030 -0.0363
-7 -20 13 -0.1680 -0.0241
-7 -20 14 -0.0074 0.0070
-7 -20 15 0.7465 0.0307
-7 -20 16 1.3052 0.0108
-7 -20 17 2.0153 -0.0084
-7 -20 18 1.3037 -0.0108
-7 -20 19 1.6697 -0.0203
-7 -20 20 -0.1131 -0.0016
-7 -20 21 -2.3959 0.0121
-7 -20 22 -2.0416 -0.0019
-7 -20 23 -1.4612 -0.0494
-7 -19 1 0.3561 -0.0494
-7 -19 2 -1.2231 -0.1141
-7 -19 3 0.3803 0.0085
-7 -19 4 0.9556 -0.0048
-7 -19 5 0.0814 0.0160
-7 -19 6 -0.3747 0.0303
-7 -19 7 0.0621 0.0070
-7 -19 8 -0.2353 -0.0032
-7 -19 9 1.0439 -0.0204
-7 -19 10 2.4539 0.0024
-7 -19 11 0.9884 -0.0045
-7 -19 12 -0.4309 -0.0010
-7 -19 13 0.0848 0.0087
-7 -19 14 0.7809 -0.0075
-7 -19 15 -0.0024 -0.0156
-7 -19 16 -0.0170 -0.0028
-7 -19 17 -0.4084 0.0165
-7 -19 18 -0.8808 0.0014
-7 -19 19 0.3423 0.0009
-7 -19 20 0.2071 -0.0062
-7 -19 21 0.7814 -0.0188
-7 -19 22 0.9482 -0.0004
-7 -19 23 1.8139 0.0176
-7 -19 24 1.9662 -0.0000
-7 -18 1 0.1330 0.1208
-7 -18 2 0.1948 0.0955
-7 -18 3 -0.9275 0.0169
-7 -18 4 -1.7773 -0.0905
-7 -18 5 -1.1246 -0.0283
-7 -18 6 -0.9798 -0.0243
-7 -18 7 -0.8770 0.0061
-7 -18 8 -0.6040 0.0279
-7 -18 9 -0.5461 0.0148
-7 -18 10 -1.2538 -0.0240
-7 -18 11 -0.4324 -0.0406
-7 -18 12 1.1457 -0.0126
-7 -18 13 0.9292 0.0037
-7 -18 14 0.0407 0.0163
-7 -18 15 -0.0112 0.0244
-7 -18 16 0.7510 0.0018
-7 -18 17 -0.4011 -0.0297
-7 -18 18 -0.5021 -0.0248
-7 -18 19 -0.9038 0.0049
-7 -18 20 -1.5202 0.0053
-7 -18 21 -0.4834 0.0161
-7 -18 22 -0.1525 -0.0003
-7 -18 23 -0.6286 -0.0214
-7 -18 24 -2.5793 -0.0114
-7 -18 25 -1.7857 0.0146
-7 -17 1 -0.5761 -0.2468
-7 -17 2 0.6994 -0.1543
-7 -17 3 0.0916 -0.0866
-7 -17 4 -0.2520 0.0039
-7 -17 5 -0.9030 0.0243
-7 -17 6 0.3268 -0.0031
-7 -17 7 2.1176 0.0220
-7 -17 8 2.2722 -0.0158
-7 -17 9 1.9344 -0.0345
-7 -17 10 1.4092 -0.0113
-7 -17 11 -0.2146 0.0162
-7 -17 12 -1.9246 0.0023
-7 -17 13 -1.6689 0.0012
-7 -17 14 -1.4281 0.0020
-7 -17 15 -1.3177 -0.0080
-7 -17 16 -0.8518 -0.0048
-7 -17 17 -0.9844 0.0156
-7 -17 18 -0.1238 0.0071
-7 -17 19 -0.0349 -0.0193
-7 -17 20 1.2677 -0.0126
-7 -17 21 1.4234 0.0019
-7 -17 22 0.4339 -0.0170
-7 -17 23 -0.2058 0.0021
-7 -17 24 0.5554 0.0180
-7 -17 25 2.2897 0.0094
-7 -17 26 1.1483 -0.0074
-7 -16 1 1.0855 0.0319
-7 -16 2 2.7049 0.1607
-7 -16 3 0.8443 0.0166
-7 -16 4 0.8812 -0.0778
-7 -16 5 1.0290 -0.0600
-7 -16 6 1.5954 0.0147
-7 -16 7 -0.4326 0.0174
-7 -16 8 -1.2556 0.0069
-7 -16 9 -0.4739 0.0217
-7 -16 10 -0.1195 -0.0068
-7 -16 11 -0.5521 -0.0299
-7 -16 12 -0.2541 0.0049
-7 -16 13 0.1452 0.0335
-7 -16 14 -0.1309 0.0056
-7 -16 15 0.3328 -0.0019
-7 -16 16 -0.2438 -0.0084
-7 -16 17 -0.2537 -0.0192
-7 -16 18 0.9019 -0.0071
-7 -16 19 -0.0873 0.0228
-7 -16 20 -0.7714 0.0145
-7 -16 21 -0.6191 -0.0124
-7 -16 22 0.9209 -0.0088
-7 -16 23 0.8075 -0.0009
-7 -16 24 0.3862 -0.0150
-7 -16 25 -0.8370 0.0133
-7 -16 26 -1.5500 0.0408
-7 -16 27 -0.2304 0.0310
-7 -15 1 -0.9958 0.0829
-7 -15 2 -2.5428 -0.0879
-7 -15 3 0.0790 -0.1199
-7 -15 4 2.4109 0.0923
-7 -15 5 0.2424 0.1100
-7 -15 6 -1.1987 0.0058
-7 -15 7 -0.9655 -0.0382
-7 -15 8 0.7325 -0.0272
-7 -15 9 -0.0584 -0.0415
-7 -15 10 -0.1932 0.0050
-7 -15 11 -0.0061 0.0669
-7 -15 12 0.0617 0.0401
-7 -15 13 -0.3281 -0.0343
-7 -15 14 -0.1201 -0.0276
-7 -15 15 0.1601 0.0028
-7 -15 16 -0.6592 -0.0021
-7 -15 17 -0.4635 0.0124
-7 -15 18 -0.3472 0.0166
-7 -15 19 -0.1413 -0.0114
-7 -15 20 1.5003 -0.0158
-7 -15 21 0.9705 0.0089
-7 -15 22 -0.4295 0.0108
-7 -15 23 -0.7243 0.0065
-7 -15 24 0.4339 0.0129
-7 -15 25 -0.2540 -0.0043
-7 -15 26 -0.1950 -0.0397
-7 -15 27 -0.0529 -0.0399
-7 -14 1 0.7181 -0.1771
-7 -14 2 0.3611 0.0357
-7 -14 3 -0.0036 0.1387
-7 -14 4 -1.4722 0.0256
-7 -14 5 0.3994 -0.0733
-7 -14 6 2.0103 0.0103
-7 -14 7 0.3511 0.0222
-7 -14 8 -0.2108 -0.0056
-7 -14 9 1.0672 0.0260
-7 -14 10 1.9367 0.0331
-7 -14 11 0.3361 -0.0395
-7 -14 12 1.3782 -0.0319
-7 -14 13 1.9436 0.0313
-7 -14 14 0.5647 0.0310
-7 -14 15 -0.3908 -0.0191
-7 -14 16 0.7031 -0.0063
-7 -14 17 1.6975 0.0055
-7 -14 18 0.6006 -0.0110
-7 -14 19 0.1480 0.0061
-7 -14 20 0.5420 0.0263
-7 -14 21 -0.5482 -0.0094
-7 -14 22 -0.6737 -0.0181
-7 -14 23 -0.1047 0.0080
-7 -14 24 0.5128 0.0051
-7 -14 25 1.0816 -0.0063
-7 -14 26 2.0318 0.0056
-7 -14 27 0.7761 0.0012
-7 -14 28 -0.5092 -0.0041
-7 -13 1 0.9479 0.3569
-7 -13 2 0.2734 0.0049
-7 -13 3 0.0929 -0.0671
-7 -13 4 -1.6778 0.0709
-7 -13 5 -1.0264 0.1184
-7 -13 6 -1.5553 -0.0116
-7 -13 7 -0.1526 -0.0889
-7 -13 8 0.6796 -0.0124
-7 -13 9 -0.5049 0.0023
-7 -13 10 -1.3483 -0.0006
-7 -13 11 0.3077 0.0458
-7 -13 12 1.9596 0.0412
-7 -13 13 -0.1197 -0.0517
-7 -13 14 -0.0793 -0.0530
-7 -13 15 1.0415 0.0125
-7 -13 16 0.3455 0.0195
-7 -13 17 -0.6515 -0.0031
-7 -13 18 -0.5733 0.0173
-7 -13 19 0.1385 0.0056
-7 -13 20 -0.3976 -0.0319
-7 -13 21 -1.4835 -0.0147
-7 -13 22 -0.5288 0.0290
-7 -13 23 0.0821 0.0001
-7 -13 24 -0.2767 -0.0196
-7 -13 25 -0.8640 -0.0066
-7 -13 26 -0.7050 -0.0053
-7 -13 27 -0.0837 -0.0016
-7 -13 28 1.0744 0.0347
-7 -13 29 1.1575 0.0325
-7 -12 1 0.0927 -0.2241
-7 -12 2 1.5022 -0.1822
-7 -12 3 2.7298 0.1501
-7 -12 4 3.4433 0.0037
-7 -12 5 3.3010 -0.1398
-7 -12 6 1.2657 -0.0633
-7 -12 7 2.4186 0.0710
-7 -12 8 1.3925 0.0348
-7 -12 9 0.4333 -0.0152
-7 -12 10 -0.2161 0.0014
-7 -12 11 -0.1343 -0.0412
-7 -12 12 -1.4035 -0.0548
-7 -12 13 -1.8616 0.0146
-7 -12 14 -0.2854 0.0510
-7 -12 15 -0.3265 -0.0161
-7 -12 16 -0.5494 -0.0276
-7 -12 17 0.1325 0.0071
-7 -12 18 0.3216 -0.0124
-7 -12 19 0.6466 -0.0175
-7 -12 20 -0.2081 0.0234
-7 -12 21 -0.0897 0.0159
-7 -12 22 1.1600 -0.0251
-7 -12 23 -0.0830 -0.0155
-7 -12 24 -1.3744 0.0201
-7 -12 25 -1.1986 -0.0023
-7 -12 26 -0.6271 -0.0125
-7 -12 27 -1.0646 -0.0007
-7 -12 28 -1.0570 -0.0050
-7 -12 29 -0.1897 -0.0212
-7 -12 30 0.1402 0.0007
-7 -11 1 -3.4697 -0.0024
-7 -11 2 -2.3131 0.2514
-7 -11 3 -2.2053 -0.0284
-7 -11 4 -2.9590 -0.1580
-7 -11 5 -2.7375 0.0403
-7 -11 6 -0.4433 0.0382
-7 -11 7 0.9593 -0.0454
-7 -11 8 -0.7093 -0.0350
-7 -11 9 0.0248 0.0493
-7 -11 10 -0.5729 0.0004
-7 -11 11 -0.8483 -0.0208
-7 -11 12 -0.7896 0.0130
-7 -11 13 0.7089 -0.0150
-7 -11 14 0.7442 -0.0378
-7 -11 15 0.2274 0.0092
-7 -11 16 0.2621 0.0461
-7 -11 17 0.6579 -0.0036
-7 -11 18 0.2535 -0.0158
-7 -11 19 0.0168 0.0045
-7 -11 20 -0.6451 -0.0217
-7 -11 21 0.5757 -0.0077
-7 -11 22 0.4358 0.0402
-7 -11 23 -0.3130 0.0165
-7 -11 24 0.7938 -0.0335
-7 -11 25 0.7089 -0.0118
-7 -11 26 -0.1618 0.0270
-7 -11 27 -0.1888 0.0081
-7 -11 28 0.7141 -0.0053
-7 -11 29 0.1448 -0.0048
-7 -11 30 -1.1756 -0.0126
-7 -10 1 -1.7299 -0.1304
-7 -10 2 0.5695 -0.1268
-7 -10 3 -1.5580 -0.0643
-7 -10 4 -1.9830 0.0805
-7 -10 5 -0.8109 -0.0502
-7 -10 6 -0.3262 -0.0692
-7 -10 7 -3.2607 0.0800
-7 -10 8 -4.1407 0.0665
-7 -10 9 -1.8761 -0.0406
-7 -10 10 -0.7393 -0.0503
-7 -10 11 0.3267 0.0328
-7 -10 12 -0.3076 -0.0079
-7 -10 13 -0.1897 -0.0032
-7 -10 14 -0.2580 0.0433
-7 -10 15 0.1109 0.0166
-7 -10 16 0.3871 -0.0374
-7 -10 17 1.3037 -0.0170
-7 -10 18 0.4158 0.0263
-7 -10 19 0.2776 0.0087
-7 -10 20 0.0898 0.0078
-7 -10 21 0.4365 0.0142
-7 -10 22 -0.5894 -0.0318
-7 -10 23 0.2052 -0.0286
-7 -10 24 0.3382 0.0267
-7 -10 25 -0.4392 0.0228
-7 -10 26 -0.1995 -0.0082
-7 -10 27 -0.2360 0.0114
-7 -10 28 -0.4306 0.0212
-7 -10 29 -0.4726 -0.0020
-7 -10 30 0.5885 0.0103
-7 -10 31 1.3371 0.0342
-7 -9 1 3.1382 0.2306
-7 -9 2 2.7592 0.2340
-7 -9 3 0.7025 -0.0021
-7 -9 4 2.7328 -0.0973
-7 -9 5 2.3882 -0.0313
-7 -9 6 -0.8703 0.1045
-7 -9 7 -3.2074 0.0103
-7 -9 8 -0.1280 -0.0388
-7 -9 9 1.1364 0.0254
-7 -9 10 0.6664 0.0308
-7 -9 11 1.7783 -0.0340
-7 -9 12 1.5169 -0.0185
-7 -9 13 -0.1116 0.0498
-7 -9 14 -0.4504 -0.0098
-7 -9 15 0.8604 -0.0171
-7 -9 16 0.8020 0.0358
-7 -9 17 -0.8808 0.0286
-7 -9 18 -1.7430 -0.0326
-7 -9 19 0.1781 -0.0205
-7 -9 20 -0.0310 0.0144
-7 -9 21 0.4533 -0.0027
-7 -9 22 0.4861 -0.0015
-7 -9 23 0.4738 0.0217
-7 -9 24 -0.5489 -0.0067
-7 -9 25 0.8296 -0.0175
-7 -9 26 1.1905 0.0146
-7 -9 27 0.6819 0.0020
-7 -9 28 0.4032 -0.0179
-7 -9 29 -0.4297 0.0137
-7 -9 30 -0.1387 0.0290
-7 -9 31 0.4301 0.0082
-7 -8 1 3.1384 -0.2058
-7 -8 2 -2.9225 -0.2080
-7 -8 3 -3.5885 -0.1635
-7 -8 4 -0.8435 0.0462
-7 -8 5 0.2767 0.1676
-7 -8 6 -1.4762 0.0856
-7 -8 7 -0.3524 -0.0251
-7 -8 8 2.0448 -0.0016
-7 -8 9 -0.6576 -0.0247
-7 -8 10 -1.2176 -0.0209
-7 -8 11 -0.1496 0.0232
-7 -8 12 -0.6743 0.0427
-7 -8 13 0.2133 -0.0055
-7 -8 14 1.2996 -0.0002
-7 -8 15 -0.7151 0.0252
-7 -8 16 -1.2695 -0.0346
-7 -8 17 -1.0229 -0.0380
-7 -8 18 -0.1636 0.0288
-7 -8 19 -0.5893 0.0436
-7 -8 20 -1.1688 -0.0150
-7 -8 21 0.5587 -0.0078
-7 -8 22 -0.1341 0.0108
-7 -8 23 -0.0316 -0.0114
-7 -8 24 0.9430 -0.0045
-7 -8 25 1.5569 0.0323
-7 -8 26 0.4490 0.0011
-7 -8 27 1.2414 -0.0283
-7 -8 28 0.7891 0.0086
-7 -8 29 0.1544 0.0130
-7 -8 30 0.1000 -0.0110
-7 -8 31 -1.1923 -0.0091
-7 -8 32 -1.3590 -0.0116
-7 -7 1 0.0356 0.5389
-7 -7 2 2.4228 -0.0203
-7 -7 3 5.3083 0.1360
-7 -7 4 2.3939 0.1386
-7 -7 5 -2.6380 -0.0741
-7 -7 6 -2.6832 -0.0979
-7 -7 7 2.5388 0.0443
-7 -7 8 0.3945 0.0401
-7 -7 9 -2.1899 -0.0181
-7 -7 10 0.6389 0.0235
-7 -7 11 -1.1885 0.0148
-7 -7 12 -2.9118 -0.0213
-7 -7 13 -0.4170 -0.0153
-7 -7 14 -0.0596 0.0055
-7 -7 15 -0.9557 -0.0218
-7 -7 16 0.2039 0.0032
-7 -7 17 -0.4004 0.0264
-7 -7 18 0.8254 -0.0111
-7 -7 19 0.0708 -0.0314
-7 -7 20 0.2539 0.0070
-7 -7 21 0.0029 0.0215
-7 -7 22 -0.7119 -0.0091
-7 -7 23 0.2577 0.0170
-7 -7 24 -0.4049 0.0221
-7 -7 25 -1.4195 -0.0186
-7 -7 26 -1.2699 -0.0219
-7 -7 27 -0.6830 0.0251
-7 -7 28 -0.6271 0.0087
-7 -7 29 0.8994 -0.0169
-7 -7 30 0.5837 0.0077
-7 -7 31 -0.5733 -0.0015
-7 -7 32 -0.3863 -0.0266
-7 -6 1 -2.2221 -0.7602
-7 -6 2 -4.8058 -0.2175
-7 -6 3 -4.0901 0.0882
-7 -6 4 -2.5827 -0.0458
-7 -6 5 -1.0379 0.0957
-7 -6 6 3.9798 0.0987
-7 -6 7 5.1898 -0.1048
-7 -6 8 1.4119 -0.1079
-7 -6 9 2.5179 0.0521
-7 -6 10 1.3780 0.0245
-7 -6 11 -2.2852 -0.0373
-7 -6 12 -0.1369 0.0331
-7 -6 13 0.7329 0.0279
-7 -6 14 -1.3622 -0.0505
-7 -6 15 -1.0628 -0.0323
-7 -6 16 -0.8790 0.0157
-7 -6 17 -0.7398 -0.0093
-7 -6 18 0.5888 0.0060
-7 -6 19 -1.2719 0.0223
-7 -6 20 -0.1965 -0.0004
-7 -6 21 -0.7941 -0.0267
-7 -6 22 -0.9627 0.0035
-7 -6 23 -0.6232 0.0133
-7 -6 24 0.2368 -0.0130
-7 -6 25 0.7441 0.0076
-7 -6 26 0.0792 0.0150
-7 -6 27 -0.7674 -0.0063
-7 -6 28 -0.8013 -0.0078
-7 -6 29 -0.9462 0.0153
-7 -6 30 -0.3602 -0.0178
-7 -6 31 1.5199 -0.0313
-7 -6 32 1.6917 -0.0091
-7 -5 1 -0.4113 0.9000
-7 -5 2 1.3606 0.4083
-7 -5 3 -0.1714 -0.0518
-7 -5 4 -0.6797 -0.0631
-7 -5 5 -1.2683 -0.0435
-7 -5 6 -1.2495 -0.1524
-7 -5 7 -3.6350 0.0382
-7 -5 8 -1.2668 0.1202
-7 -5 9 0.9108 -0.0424
-7 -5 10 -1.3234 -0.0611
-7 -5 11 0.3129 0.0583
-7 -5 12 3.0239 -0.0023
-7 -5 13 -0.1298 -0.0709
-7 -5 14 -1.2318 0.0295
-7 -5 15 0.2337 0.0485
-7 -5 16 -0.5932 -0.0341
-7 -5 17 -0.6050 0.0012
-7 -5 18 -0.4665 0.0391
-7 -5 19 0.6408 -0.0239
-7 -5 20 2.2558 -0.0215
-7 -5 21 -0.2337 0.0223
-7 -5 22 -0.0027 0.0108
-7 -5 23 -0.1371 -0.0293
-7 -5 24 -0.6233 0.0004
-7 -5 25 -1.2832 0.0102
-7 -5 26 -0.2549 -0.0130
-7 -5 27 0.3227 0.0053
-7 -5 28 -0.2138 0.0133
-7 -5 29 -0.4389 -0.0125
-7 -5 30 -0.3766 -0.0127
-7 -5 31 -1.7609 0.0184
-7 -5 32 -1.6776 0.0032
-7 -5 33 -0.4814 0.0300
-7 -4 1 -1.9849 -1.3018
-7 -4 2 -4.4875 -0.3395
-7 -4 3 -4.2028 0.3193
-7 -4 4 -1.4939 0.1917
-7 -4 5 1.0117 -0.1007
-7 -4 6 2.4151 -0.0469
-7 -4 7 -0.9647 -0.0047
-7 -4 8 -1.4279 -0.1115
-7 -4 9 -0.8292 0.0301
-7 -4 10 1.4821 0.1070
-7 -4 11 2.7272 -0.0278
-7 -4 12 1.5688 -0.0619
-7 -4 13 0.5008 0.0319
-7 -4 14 1.2078 0.0042
-7 -4 15 0.4018 -0.0273
-7 -4 16 0.8552 0.0607
-7 -4 17 1.8489 0.0400
-7 -4 18 0.0797 -0.0604
-7 -4 19 -0.3780 -0.0120
-7 -4 20 -0.4264 0.0407
-7 -4 21 0.0010 -0.0193
-7 -4 22 1.3600 -0.0246
-7 -4 23 0.7337 0.0233
-7 -4 24 0.5655 0.0013
-7 -4 25 -0.0356 -0.0334
-7 -4 26 0.1392 0.0165
-7 -4 27 -0.3449 0.0183
-7 -4 28 -0.3895 -0.0280
-7 -4 29 -0.6015 -0.0168
-7 -4 30 -1.4630 0.0120
-7 -4 31 0.1065 -0.0006
-7 -4 32 2.5989 0.0301
-7 -4 33 1.4801 0.0906
-7 -3 1 -0.4142 1.3266
-7 -3 2 3.0828 0.7815
-7 -3 3 8.7888 -0.4326
-7 -3 4 5.0696 -0.3554
-7 -3 5 -0.4978 0.0418
-7 -3 6 0.4307 0.0767
-7 -3 7 2.8508 -0.0201
-7 -3 8 1.4445 0.0735
-7 -3 9 -1.4968 0.0334
-7 -3 10 -1.3066 -0.1374
-7 -3 11 -1.1473 -0.0232
-7 -3 12 -1.8259 0.0888
-7 -3 13 -1.3263 0.0222
-7 -3 14 1.2634 -0.0091
-7 -3 15 1.5610 0.0334
-7 -3 16 1.1349 -0.0207
-7 -3 17 0.3496 -0.0484
-7 -3 18 -0.0211 0.0375
-7 -3 19 -0.3358 0.0306
-7 -3 20 -1.0007 -0.0331
-7 -3 21 -0.1557 0.0034
-7 -3 22 0.2195 0.0308
-7 -3 23 -0.2448 -0.0235
-7 -3 24 -0.8791 -0.0216
-7 -3 25 -0.8980 0.0259
-7 -3 26 -0.4428 -0.0056
-7 -3 27 -0.3633 -0.0292
-7 -3 28 1.1797 0.0262
-7 -3 29 2.4163 0.0210
-7 -3 30 2.2978 -0.0244
-7 -3 31 0.5742 -0.0092
-7 -3 32 -3.5422 0.0152
-7 -3 33 -3.8763 -0.0471
-7 -2 1 5.0039 -0.9267
-7 -2 2 6.6430 -0.6743
-7 -2 3 -1.4972 0.0756
-7 -2 4 -3.2357 0.3321
-7 -2 5 2.1072 -0.1075
-7 -2 6 0.7469 -0.0219
-7 -2 7 -4.0360 0.0710
-7 -2 8 -2.2669 -0.0320
-7 -2 9 2.7909 -0.0662
-7 -2 10 0.6211 0.1131
-7 -2 11 -1.6029 0.0723
-7 -2 12 -1.4902 -0.1130
-7 -2 13 -0.9209 -0.0363
-7 -2 14 -1.0460 0.0555
-7 -2 15 -0.4338 0.0085
-7 -2 16 0.5685 -0.0049
-7 -2 17 -0.4122 0.0372
-7 -2 18 -0.0374 -0.0283
-7 -2 19 0.9940 -0.0489
-7 -2 20 1.1401 0.0353
-7 -2 21 0.2676 0.0224
-7 -2 22 -0.1129 -0.0271
-7 -2 23 0.0794 0.0010
-7 -2 24 -0.0911 0.0273
-7 -2 25 0.3333 -0.0106
-7 -2 26 -0.0220 -0.0066
-7 -2 27 -0.2176 0.0229
-7 -2 28 -0.1655 -0.0189
-7 -2 29 -1.0213 -0.0263
-7 -2 30 -0.7056 0.0365
-7 -2 31 0.6827 0.0292
-7 -2 32 2.0869 -0.0281
-7 -2 33 3.5381 -0.0551
-7 -2 34 1.3451 -0.0487
-7 -1 1 -3.9952 0.6407
-7 -1 2 -3.4906 0.1762
-7 -1 3 3.5864 -0.1222
-7 -1 4 7.6484 -0.2703
-7 -1 5 3.1198 0.0383
-7 -1 6 -1.3092 0.1662
-7 -1 7 -0.3995 -0.0597
-7 -1 8 2.7261 0.0527
-7 -1 9 1.6412 0.0651
-7 -1 10 -0.8722 -0.0831
-7 -1 11 2.6787 -0.1122
-7 -1 12 1.7114 0.0870
-7 -1 13 -0.4554 0.0742
-7 -1 14 -2.2863 -0.0579
-7 -1 15 -1.9696 -0.0165
-7 -1 16 -1.5498 0.0097
-7 -1 17 0.6807 -0.0441
-7 -1 18 1.7671 -0.0111
-7 -1 19 0.8747 0.0686
-7 -1 20 0.2767 -0.0182
-7 -1 21 0.0803 -0.0603
-7 -1 22 0.2755 0.0233
-7 -1 23 -0.1500 0.0213
-7 -1 24 0.0554 -0.0178
-7 -1 25 0.6951 0.0048
-7 -1 26 0.9397 0.0226
-7 -1 27 1.1261 -0.0226
-7 -1 28 -0.0493 -0.0118
-7 -1 29 -0.7679 0.0297
-7 -1 30 0.3837 -0.0049
-7 -1 31 0.7529 -0.0313
-7 -1 32 0.6230 -0.0073
-7 -1 33 -0.0661 -0.0182
-7 -1 34 -0.9063 -0.0137
-7 0 1 0.3275 -0.0059
-7 0 2 -0.7989 -0.4164
-7 0 3 -1.9396 0.0738
-7 0 4 -12.2646 0.1793
-7 0 5 -9.0831 0.1147
-7 0 6 -1.7037 -0.1263
-7 0 7 -0.6378 -0.0287
-7 0 8 -1.4799 0.0142
-7 0 9 -2.8802 -0.0935
-7 0 10 0.0772 0.0282
-7 0 11 1.3792 0.0822
-7 0 12 -1.0326 -0.0150
-7 0 13 1.7305 -0.0689
-7 0 14 2.3716 0.0421
-7 0 15 1.6928 0.0096
-7 0 16 -0.5298 -0.0435
-7 0 17 -0.5588 0.0157
-7 0 18 -1.7933 0.0228
-7 0 19 0.0670 -0.0437
-7 0 20 0.5313 -0.0238
-7 0 21 -0.5699 0.0542
-7 0 22 -1.1159 -0.0119
-7 0 23 -0.8087 -0.0320
-7 0 24 -0.0644 0.0357
-7 0 25 -0.0631 0.0131
-7 0 26 -0.5188 -0.0359
-7 0 27 -0.8187 -0.0041
-7 0 28 0.0756 0.0219
-7 0 29 1.3314 -0.0222
-7 0 30 0.4230 -0.0127
-7 0 31 -0.9980 0.0179
-7 0 32 0.1668 -0.0165
-7 0 33 0.9738 -0.0343
-7 0 34 0.8500 0.0047
-7 1 1 5.1150 -0.4315
-7 1 2 0.4932 0.0928
-7 1 3 -5.4358 0.1560
-7 1 4 -0.6478 -0.1887
-7 1 5 7.5820 -0.0458
-7 1 6 1.9998 0.0416
-7 1 7 1.4197 0.0688
-7 1 8 2.2932 -0.0694
-7 1 9 -2.3136 0.0118
-7 1 10 -1.8587 0.0163
-7 1 11 -1.1605 -0.0487
-7 1 12 0.0325 0.0121
-7 1 13 0.3999 0.0615
-7 1 14 -0.4816 -0.0038
-7 1 15 -1.0311 -0.0521
-7 1 16 -1.9631 0.0184
-7 1 17 -0.5956 -0.0022
-7 1 18 -0.5650 -0.0118
-7 1 19 -0.1299 0.0215
-7 1 20 -2.6857 0.0157
-7 1 21 -0.9327 -0.0254
-7 1 22 0.5054 -0.0064
-7 1 23 0.0333 0.0370
-7 1 24 0.1675 -0.0211
-7 1 25 1.2697 -0.0216
-7 1 26 1.0752 0.0290
-7 1 27 0.6825 0.0071
-7 1 28 0.4024 -0.0307
-7 1 29 -0.0297 0.0071
-7 1 30 0.3904 0.0089
-7 1 31 1.0250 -0.0420
-7 1 32 -0.4896 -0.0107
-7 1 33 -2.4720 0.0526
-7 1 34 -1.2755 0.0541
-7 2 1 -1.1246 -0.1541
-7 2 2 2.4798 0.1593
-7 2 3 4.7057 0.0481
-7 2 4 6.8900 0.1737
-7 2 5 2.7846 0.0866
-7 2 6 -1.7087 -0.1479
-7 2 7 1.1371 -0.0808
-7 2 8 0.9013 0.0042
-7 2 9 2.1078 0.0357
-7 2 10 2.4950 -0.0089
-7 2 11 -2.4710 0.0711
-7 2 12 -1.7733 0.0133
-7 2 13 0.8274 -0.0653
-7 2 14 2.5037 -0.0412
-7 2 15 1.0938 0.0298
-7 2 16 1.7970 0.0084
-7 2 17 0.2898 -0.0101
-7 2 18 -1.4938 0.0285
-7 2 19 -0.9509 -0.0071
-7 2 20 -0.2541 -0.0129
-7 2 21 1.6824 0.0157
-7 2 22 0.0065 0.0205
-7 2 23 -0.1489 -0.0143
-7 2 24 -0.0072 -0.0111
-7 2 25 -0.8188 0.0083
-7 2 26 -1.2281 -0.0207
-7 2 27 0.1474 -0.0006
-7 2 28 -0.2411 0.0316
-7 2 29 -0.9622 0.0073
-7 2 30 -1.2070 -0.0317
-7 2 31 -0.6900 0.0095
-7 2 32 0.9498 0.0144
-7 2 33 2.9797 -0.0059
-7 2 34 2.5810 0.0205
-7 3 1 -2.3648 0.3267
-7 3 2 -0.3792 0.2412
-7 3 3 2.1188 -0.1639
-7 3 4 5.1472 -0.1121
-7 3 5 1.2237 -0.1003
-7 3 6 0.2411 0.0570
-7 3 7 2.3952 0.1007
-7 3 8 1.3295 -0.0013
-7 3 9 1.3702 -0.0365
-7 3 10 1.9490 -0.0148
-7 3 11 2.7232 -0.0264
-7 3 12 3.1314 -0.0328
-7 3 13 0.2442 0.0498
-7 3 14 -1.3974 0.0132
-7 3 15 -0.4573 -0.0309
-7 3 16 2.8652 -0.0168
-7 3 17 0.4902 0.0328
-7 3 18 1.3180 -0.0015
-7 3 19 0.6359 -0.0066
-7 3 20 0.5930 0.0317
-7 3 21 0.7794 0.0042
-7 3 22 0.0919 -0.0199
-7 3 23 0.7465 -0.0052
-7 3 24 0.6918 0.0152
-7 3 25 0.8098 -0.0054
-7 3 26 1.1092 0.0024
-7 3 27 0.6871 0.0136
-7 3 28 0.2639 -0.0085
-7 3 29 1.2130 -0.0094
-7 3 30 0.1690 0.0063
-7 3 31 -0.8252 0.0123
-7 3 32 -1.5665 0.0070
-7 3 33 -2.5934 0.0544
-7 3 34 -2.9692 0.0332
-7 4 1 2.9571 -0.2537
-7 4 2 1.2545 0.0347
-7 4 3 -2.7779 0.0616
-7 4 4 -4.7840 0.0578
-7 4 5 -5.0185 -0.0540
-7 4 6 3.4327 0.0214
-7 4 7 3.1319 -0.0501
-7 4 8 -4.0238 -0.0468
-7 4 9 -3.8333 0.0489
-7 4 10 -1.0259 0.0657
-7 4 11 -1.4432 -0.0186
-7 4 12 -1.1485 -0.0340
-7 4 13 0.1478 -0.0381
-7 4 14 0.8482 -0.0173
-7 4 15 1.0115 0.0454
-7 4 16 -0.6566 0.0399
-7 4 17 -1.5451 0.0026
-7 4 18 1.0450 -0.0251
-7 4 19 -1.2564 -0.0038
-7 4 20 -0.5988 -0.0138
-7 4 21 -1.2205 0.0027
-7 4 22 -0.4669 0.0256
-7 4 23 0.3603 0.0025
-7 4 24 0.0805 -0.0237
-7 4 25 -1.1256 -0.0093
-7 4 26 -1.3880 0.0171
-7 4 27 -0.7393 -0.0041
-7 4 28 0.6192 -0.0007
-7 4 29 0.3190 0.0082
-7 4 30 0.2423 0.0047
-7 4 31 1.2213 0.0080
-7 4 32 0.0808 0.0266
-7 4 33 -0.1415 0.0128
-7 4 34 0.7523 -0.0377
-7 5 1 0.0709 0.4102
-7 5 2 0.6773 -0.2452
-7 5 3 1.8071 -0.2300
-7 5 4 4.2577 0.0375
-7 5 5 3.0963 0.0622
-7 5 6 -0.3266 0.0192
-7 5 7 -3.0392 -0.0154
-7 5 8 5.0062 0.0638
-7 5 9 8.7728 -0.0030
-7 5 10 1.9935 -0.0658
-7 5 11 -1.4093 -0.0037
-7 5 12 0.0735 0.0439
-7 5 13 -1.3447 -0.0029
-7 5 14 -2.2851 0.0109
-7 5 15 -0.4722 0.0087
-7 5 16 0.1323 -0.0199
-7 5 17 1.6332 -0.0245
-7 5 18 0.5892 0.0070
-7 5 19 -0.3011 0.0181
-7 5 20 1.4457 -0.0069
-7 5 21 0.1008 -0.0121
-7 5 22 -0.3274 -0.0216
-7 5 23 -1.4288 -0.0068
-7 5 24 -0.5136 0.0147
-7 5 25 0.1639 0.0150
-7 5 26 0.9001 -0.0104
-7 5 27 0.4716 -0.0158
-7 5 28 -0.2480 0.0008
-7 5 29 -1.4195 -0.0058
-7 5 30 -0.2225 0.0150
-7 5 31 0.0365 0.0320
-7 5 32 0.5083 0.0194
-7 5 33 1.7671 -0.0142
-7 5 34 1.0233 0.0061
-7 6 1 -0.6647 0.1609
-7 6 2 -4.7052 0.0130
-7 6 3 -4.1690 0.2329
-7 6 4 -4.8492 -0.0390
-7 6 5 -3.7586 -0.1173
-7 6 6 -2.5296 0.0044
-7 6 7 -2.9626 0.0152
-7 6 8 -5.4170 0.0180
-7 6 9 -7.8011 0.0331
-7 6 10 -2.9496 0.0461
-7 6 11 3.0837 -0.0349
-7 6 12 2.0239 -0.0535
-7 6 13 -0.7105 0.0118
-7 6 14 -0.6865 0.0278
-7 6 15 -0.9308 -0.0106
-7 6 16 -1.4958 0.0095
-7 6 17 -0.7456 0.0071
-7 6 18 -1.1378 -0.0284
-7 6 19 0.5258 -0.0339
-7 6 20 -0.0725 0.0100
-7 6 21 -0.1352 0.0158
-7 6 22 0.9020 -0.0044
-7 6 23 0.9761 0.0038
-7 6 24 0.4134 0.0026
-7 6 25 -0.7117 -0.0096
-7 6 26 -0.4840 -0.0034
-7 6 27 -0.7100 0.0126
-7 6 28 -0.7036 0.0001
-7 6 29 0.0842 -0.0053
-7 6 30 1.2115 0.0102
-7 6 31 -0.0459 0.0028
-7 6 32 -0.2008 -0.0098
-7 6 33 -1.3154 -0.0192
-7 6 34 -1.7436 -0.0197
-7 7 1 -2.1045 -0.5165
-7 7 2 1.8170 -0.2559
-7 7 3 5.3667 -0.1125
-7 7 4 0.1679 -0.0590
-7 7 5 -1.2832 0.1904
-7 7 6 -1.2768 0.0565
-7 7 7 1.3891 -0.0461
-7 7 8 1.8573 -0.0107
-7 7 9 1.8352 -0.0274
-7 7 10 0.1790 -0.0380
-7 7 11 -1.4681 0.0228
-7 7 12 -1.0218 0.0657
-7 7 13 0.9675 -0.0047
-7 7 14 1.4804 -0.0287
-7 7 15 0.8658 -0.0071
-7 7 16 -0.0591 -0.0197
-7 7 17 0.0965 -0.0205
-7 7 18 1.5773 0.0323
-7 7 19 1.9651 0.0341
-7 7 20 0.6811 -0.0194
-7 7 21 1.4183 -0.0290
-7 7 22 0.7177 0.0056
-7 7 23 1.3524 0.0053
-7 7 24 1.0761 -0.0007
-7 7 25 0.9464 0.0206
-7 7 26 0.4762 0.0111
-7 7 27 0.2043 -0.0219
-7 7 28 0.0497 -0.0099
-7 7 29 0.3748 0.0181
-7 7 30 -0.1809 0.0062
-7 7 31 -1.2232 -0.0125
-7 7 32 -0.9600 -0.0105
-7 7 33 -0.7739 0.0070
-7 7 34 0.4104 0.0203
-7 8 1 -1.3361 0.1251
-7 8 2 0.0823 0.2505
-7 8 3 -1.8011 0.2261
-7 8 4 0.2286 0.0618
-7 8 5 3.6869 -0.1305
-7 8 6 0.7927 -0.1472
-7 8 7 -2.0825 0.1117
-7 8 8 -4.0707 0.0730
-7 8 9 -1.2955 -0.0258
-7 8 10 0.7997 -0.0210
-7 8 11 0.9099 -0.0016
-7 8 12 -1.4271 -0.0233
-7 8 13 -0.9656 0.0065
-7 8 14 1.1354 0.0402
-7 8 15 1.8723 -0.0074
-7 8 16 1.6730 -0.0148
-7 8 17 1.8887 0.0062
-7 8 18 0.6936 -0.0018
-7 8 19 -0.3458 -0.0148
-7 8 20 0.6501 0.0135
-7 8 21 -0.4658 0.0188
-7 8 22 -1.1016 -0.0126
-7 8 23 1.1908 -0.0019
-7 8 24 0.9532 0.0103
-7 8 25 0.5197 -0.0135
-7 8 26 0.0663 -0.0175
-7 8 27 0.2059 0.0233
-7 8 28 -0.9104 0.0194
-7 8 29 -0.5972 -0.0160
-7 8 30 -0.9284 -0.0017
-7 8 31 -0.4183 0.0075
-7 8 32 0.8636 -0.0199
-7 8 33 1.5076 -0.0311
-7 9 1 -1.5177 -0.2329
-7 9 2 -2.5737 0.0694
-7 9 3 -4.5694 -0.1933
-7 9 4 -4.1502 -0.0418
-7 9 5 -4.7089 0.1413
-7 9 6 -1.2088 0.1320
-7 9 7 1.6907 -0.0456
-7 9 8 1.4090 -0.1306
-7 9 9 0.2623 0.0049
-7 9 10 -1.9220 0.0186
-7 9 11 -1.6553 0.0221
-7 9 12 1.5300 0.0347
-7 9 13 3.9090 0.0169
-7 9 14 1.6457 -0.0487
-7 9 15 -0.6150 -0.0268
-7 9 16 -1.2594 0.0219
-7 9 17 -1.5248 0.0091
-7 9 18 -1.6775 0.0007
-7 9 19 -0.2144 0.0010
-7 9 20 0.6489 0.0022
-7 9 21 0.3349 -0.0131
-7 9 22 0.7301 0.0067
-7 9 23 -2.9001 0.0131
-7 9 24 -5.0165 -0.0133
-7 9 25 -1.7720 0.0010
-7 9 26 0.9175 0.0134
-7 9 27 0.6829 -0.0018
-7 9 28 0.8032 -0.0096
-7 9 29 1.3158 0.0204
-7 9 30 -0.5202 0.0041
-7 9 31 0.4684 -0.0283
-7 9 32 1.2685 0.0090
-7 9 33 0.1466 0.0307
-7 10 1 0.2508 0.3815
-7 10 2 1.1520 0.1509
-7 10 3 -0.4901 -0.0091
-7 10 4 1.2448 0.0221
-7 10 5 -0.1402 -0.1365
-7 10 6 -1.7704 -0.0354
-7 10 7 -3.1081 0.0465
-7 10 8 0.4133 0.0481
-7 10 9 1.8559 -0.0140
-7 10 10 0.5824 -0.0178
-7 10 11 -0.0649 0.0199
-7 10 12 0.0115 -0.0264
-7 10 13 -1.7238 -0.0103
-7 10 14 -1.7953 0.0278
-7 10 15 -0.0655 0.0211
-7 10 16 0.2391 -0.0352
-7 10 17 0.2558 -0.0124
-7 10 18 0.2784 0.0077
-7 10 19 -0.4307 -0.0003
-7 10 20 -1.6357 0.0030
-7 10 21 -0.6642 0.0076
-7 10 22 0.6567 0.0163
-7 10 23 0.5434 -0.0124
-7 10 24 2.4302 -0.0048
-7 10 25 1.9816 0.0049
-7 10 26 -0.0748 -0.0023
-7 10 27 -1.2329 0.0129
-7 10 28 -0.2410 0.0202
-7 10 29 -0.4657 0.0080
-7 10 30 0.1781 -0.0130
-7 10 31 1.0032 -0.0047
-7 10 32 -1.2168 -0.0197
-7 10 33 -1.6318 -0.0416
-7 11 1 1.3699 -0.2313
-7 11 2 -0.4990 -0.2909
-7 11 3 -0.1615 0.0090
-7 11 4 0.1250 0.1289
-7 11 5 -1.3411 0.0962
-7 11 6 0.2792 0.0344
-7 11 7 1.0489 -0.1076
-7 11 8 1.3132 -0.0405
-7 11 9 0.4509 0.0316
-7 11 10 1.0241 0.0666
-7 11 11 1.4672 0.0236
-7 11 12 0.1334 -0.0056
-7 11 13 -1.6606 -0.0287
-7 11 14 -1.0696 -0.0470
-7 11 15 -1.1927 0.0035
-7 11 16 -0.5838 0.0493
-7 11 17 0.5908 0.0284
-7 11 18 0.5430 -0.0282
-7 11 19 0.6825 -0.0075
-7 11 20 1.1118 -0.0042
-7 11 21 0.5709 -0.0013
-7 11 22 -0.5050 0.0097
-7 11 23 0.2579 0.0080
-7 11 24 0.9755 0.0095
-7 11 25 -0.5185 -0.0106
-7 11 26 -0.9751 0.0093
-7 11 27 0.0821 0.0087
-7 11 28 1.1953 -0.0049
-7 11 29 -0.3021 -0.0022
-7 11 30 -1.0313 -0.0019
-7 11 31 -1.8741 -0.0049
-7 11 32 -1.3019 -0.0068
-7 12 1 1.1092 0.5100
-7 12 2 0.4799 0.1648
-7 12 3 1.3929 0.0510
-7 12 4 1.0705 -0.1032
-7 12 5 2.2429 -0.0657
-7 12 6 2.4196 -0.0174
-7 12 7 1.2608 0.0384
-7 12 8 0.2340 0.0771
-7 12 9 -0.6604 0.0082
-7 12 10 -0.1065 -0.0269
-7 12 11 0.4403 -0.0519
-7 12 12 -0.6233 -0.0092
-7 12 13 -0.3983 0.0254
-7 12 14 0.5743 0.0419
-7 12 15 0.9596 0.0010
-7 12 16 1.5741 -0.0287
-7 12 17 0.8186 -0.0165
-7 12 18 -0.5843 0.0141
-7 12 19 -1.4306 0.0178
-7 12 20 -1.7459 -0.0027
-7 12 21 -0.8804 0.0065
-7 12 22 0.0714 -0.0187
-7 12 23 0.3234 -0.0162
-7 12 24 -0.0009 0.0058
-7 12 25 0.2401 0.0152
-7 12 26 0.1373 0.0065
-7 12 27 -0.0381 -0.0179
-7 12 28 -0.3422 0.0019
-7 12 29 -0.0244 -0.0117
-7 12 30 1.2846 -0.0172
-7 12 31 1.4948 0.0193
-7 12 32 1.4603 0.0421
-7 13 1 -0.1499 -0.4690
-7 13 2 -0.8492 -0.2082
-7 13 3 1.7059 0.0501
-7 13 4 1.8105 0.0611
-7 13 5 1.7017 0.0739
-7 13 6 1.9665 -0.0226
-7 13 7 1.2944 -0.0581
-7 13 8 -0.8734 -0.0438
-7 13 9 -1.2156 -0.0011
-7 13 10 -0.7034 0.0347
-7 13 11 -0.6784 0.0163
-7 13 12 -0.0921 -0.0104
-7 13 13 0.6741 -0.0365
-7 13 14 -0.1441 -0.0140
-7 13 15 -0.8610 0.0123
-7 13 16 -1.5204 0.0333
-7 13 17 -1.3187 0.0086
-7 13 18 -0.7011 -0.0033
-7 13 19 0.3668 -0.0168
-7 13 20 0.4818 -0.0147
-7 13 21 -0.1585 -0.0017
-7 13 22 -0.9973 0.0060
-7 13 23 -0.4259 0.0098
-7 13 24 0.2731 -0.0150
-7 13 25 0.7086 -0.0080
-7 13 26 0.6072 -0.0014
-7 13 27 0.3121 -0.0004
-7 13 28 -1.0664 -0.0078
-7 13 29 -1.4325 -0.0200
-7 13 30 -0.8341 0.0037
-7 13 31 -0.0530 -0.0222
-7 14 1 -0.5100 0.1128
-7 14 2 -0.3893 0.0993
-7 14 3 -0.4599 0.0543
-7 14 4 -2.0447 -0.0665
-7 14 5 -1.3885 -0.0854
-7 14 6 -1.0335 -0.0423
-7 14 7 -2.0138 0.0958
-7 14 8 -0.2239 0.0736
-7 14 9 0.7913 -0.0186
-7 14 10 0.0228 -0.0618
-7 14 11 0.6284 -0.0437
-7 14 12 0.6808 0.0097
-7 14 13 -0.0899 0.0510
-7 14 14 0.8735 0.0380
-7 14 15 0.7748 -0.0116
-7 14 16 0.0844 -0.0324
-7 14 17 0.0621 -0.0209
-7 14 18 -0.0932 0.0161
-7 14 19 0.9345 0.0213
-7 14 20 0.5324 0.0209
-7 14 21 0.2650 -0.0063
-7 14 22 0.7348 -0.0271
-7 14 23 0.9975 -0.0120
-7 14 24 -0.2319 0.0140
-7 14 25 -1.0800 0.0192
-7 14 26 -1.4996 -0.0037
-7 14 27 -0.3448 -0.0054
-7 14 28 1.1775 -0.0157
-7 14 29 1.8736 -0.0057
-7 14 30 1.2459 0.0169
-7 14 31 0.3760 0.0173
-7 15 1 1.5085 -0.0770
-7 15 2 -0.2537 0.0945
-7 15 3 -0.7868 -0.0652
-7 15 4 0.3366 -0.0518
-7 15 5 1.1410 0.0621
-7 15 6 -0.0966 0.0372
-7 15 7 0.1349 -0.0053
-7 15 8 1.9496 -0.0521
-7 15 9 0.5063 0.0079
-7 15 10 -0.1754 0.0160
-7 15 11 -1.2494 0.0103
-7 15 12 -1.7858 0.0153
-7 15 13 0.5831 -0.0054
-7 15 14 0.9542 -0.0261
-7 15 15 -1.1998 0.0028
-7 15 16 0.4241 0.0249
-7 15 17 0.5770 0.0121
-7 15 18 0.1875 -0.0082
-7 15 19 -0.2346 -0.0243
-7 15 20 -0.5925 -0.0065
-7 15 21 1.0862 0.0085
-7 15 22 1.3019 0.0248
-7 15 23 -0.2989 0.0163
-7 15 24 -0.8530 -0.0087
-7 15 25 -0.4099 -0.0141
-7 15 26 -0.1043 -0.0098
-7 15 27 0.4557 0.0052
-7 15 28 -0.3807 0.0102
-7 15 29 -0.3477 0.0058
-7 15 30 0.3562 -0.0341
-7 16 1 -1.3802 -0.0684
-7 16 2 0.0233 -0.0281
-7 16 3 1.4345 -0.1141
-7 16 4 0.5055 -0.0110
-7 16 5 0.1648 -0.0391
-7 16 6 -0.1006 0.0249
-7 16 7 0.4378 0.0668
-7 16 8 0.6917 -0.0152
-7 16 9 0.5063 -0.0345
-7 16 10 0.9735 -0.0250
-7 16 11 0.1657 0.0246
-7 16 12 0.6516 0.0042
-7 16 13 0.3846 -0.0009
-7 16 14 -1.3174 0.0128
-7 16 15 -0.1887 0.0047
-7 16 16 0.8446 -0.0249
-7 16 17 -1.2777 -0.0068
-7 16 18 -0.2135 0.0083
-7 16 19 -0.2918 0.0050
-7 16 20 0.0464 0.0115
-7 16 21 -0.3135 -0.0023
-7 16 22 -1.0661 -0.0052
-7 16 23 -0.4946 -0.0051
-7 16 24 0.2152 0.0107
-7 16 25 -0.4005 0.0088
-7 16 26 0.2027 -0.0132
-7 16 27 0.4062 -0.0132
-7 16 28 -0.2998 -0.0214
-7 16 29 -0.0488 -0.0110
-7 17 1 0.3842 0.0795
-7 17 2 0.8446 0.0013
-7 17 3 0.1150 0.0011
-7 17 4 -1.2567 0.0737
-7 17 5 -0.3986 0.0142
-7 17 6 0.1362 0.0114
-7 17 7 1.4030 -0.0806
-7 17 8 0.1866 -0.0169
-7 17 9 -1.2965 0.0523
-7 17 10 -0.6176 0.0225
-7 17 11 0.6036 0.0064
-7 17 12 0.1820 -0.0030
-7 17 13 -1.5647 -0.0003
-7 17 14 -1.4136 -0.0266
-7 17 15 0.3836 -0.0002
-7 17 16 -0.0861 0.0236
-7 17 17 -0.1430 0.0195
-7 17 18 0.3283 -0.0202
-7 17 19 -1.0210 -0.0060
-7 17 20 -0.4914 0.0048
-7 17 21 -1.0452 0.0017
-7 17 22 -0.9956 0.0272
-7 17 23 -0.9827 0.0172
-7 17 24 -0.6033 -0.0091
-7 17 25 -0.1807 -0.0355
-7 17 26 0.0301 -0.0090
-7 17 27 -1.2626 0.0130
-7 17 28 -0.6921 0.0071
-7 17 29 0.0696 0.0244
-7 18 1 -1.4426 0.1346
-7 18 2 1.8045 -0.0636
-7 18 3 2.1590 -0.0037
-7 18 4 1.6261 0.0152
-7 18 5 1.1192 0.0137
-7 18 6 -0.6605 0.0070
-7 18 7 -0.6933 -0.0207
-7 18 8 -0.8148 0.0248
-7 18 9 0.2585 -0.0232
-7 18 10 0.7483 0.0064
-7 18 11 0.0882 0.0119
-7 18 12 -0.4635 -0.0067
-7 18 13 0.3773 -0.0049
-7 18 14 0.5651 0.0095
-7 18 15 -0.3335 0.0005
-7 18 16 -1.5722 -0.0278
-7 18 17 -0.5075 -0.0039
-7 18 18 0.0775 0.0115
-7 18 19 0.6268 0.0254
-7 18 20 0.1608 -0.0050
-7 18 21 -1.1183 -0.0015
-7 18 22 -0.6794 -0.0078
-7 18 23 -0.2363 -0.0110
-7 18 24 0.0622 0.0248
-7 18 25 0.4013 0.0242
-7 18 26 1.2604 0.0043
-7 18 27 1.3461 -0.0372
-7 18 28 1.0370 -0.0313
-7 19 1 1.9549 -0.0430
-7 19 2 1.2766 0.0215
-7 19 3 -0.0678 0.1208
-7 19 4 1.8059 0.0006
-7 19 5 1.9329 -0.0222
-7 19 6 0.8043 -0.0344
-7 19 7 0.6191 -0.0157
-7 19 8 -0.5667 -0.0053
-7 19 9 -0.3215 0.0089
-7 19 10 0.3813 0.0322
-7 19 11 0.3773 -0.0225
-7 19 12 0.3049 -0.0112
-7 19 13 0.1578 -0.0167
-7 19 14 -0.7702 -0.0099
-7 19 15 -0.5169 -0.0045
-7 19 16 0.1492 0.0176
-7 19 17 0.6663 0.0045
-7 19 18 0.1016 -0.0124
-7 19 19 0.7962 -0.0014
-7 19 20 0.7728 -0.0110
-7 19 21 1.1909 0.0068
-7 19 22 0.6106 -0.0002
-7 19 23 -0.5840 0.0069
-7 19 24 -0.6165 -0.0130
-7 19 25 0.2521 -0.0117
-7 19 26 -0.1895 0.0256
-7 19 27 -0.6911 0.0246
-7 20 1 0.8471 -0.1015
-7 20 2 0.3306 -0.0600
-7 20 3 -0.2262 0.0002
-7 20 4 -0.0421 0.0204
-7 20 5 -0.8309 0.0358
-7 20 6 0.2310 -0.0249
-7 20 7 0.4042 -0.0000
-7 20 8 0.0850 0.0058
-7 20 9 1.1546 0.0016
-7 20 10 0.3179 -0.0234
-7 20 11 -0.9085 -0.0036
-7 20 12 -0.0816 0.0154
-7 20 13 0.4120 -0.0080
-7 20 14 0.5153 0.0099
-7 20 15 0.3754 -0.0013
-7 20 16 -0.5909 -0.0041
-7 20 17 -1.1054 -0.0164
-7 20 18 -0.9889 0.0128
-7 20 19 -1.4195 0.0139
-7 20 20 -1.9994 0.0078
-7 20 21 -0.6733 0.0033
-7 20 22 -0.7173 -0.0208
-7 20 23 -0.3411 -0.0210
-7 20 24 0.6026 -0.0253
-7 20 25 0.2863 -0.0008
-7 21 1 -0.2348 0.1540
-7 21 2 -0.8288 0.1745
-7 21 3 -1.4989 0.0173
-7 21 4 -1.5725 -0.0546
-7 21 5 -0.8515 -0.0437
-7 21 6 0.4926 0.0058
-7 21 7 0.1938 0.0373
-7 21 8 0.0833 0.0088
-7 21 9 -0.5400 0.0026
-7 21 10 -0.9684 -0.0223
-7 21 11 0.1098 -0.0165
-7 21 12 0.0092 -0.0054
-7 21 13 -0.6399 0.0227
-7 21 14 0.2023 0.0083
-7 21 15 0.2887 -0.0186
-7 21 16 0.4027 -0.0022
-7 21 17 0.5329 0.0059
-7 21 18 0.3017 0.0135
-7 21 19 -0.5249 -0.0117
-7 21 20 -0.0786 -0.0017
-7 21 21 0.2115 0.0049
-7 21 22 0.4393 0.0053
-7 21 23 1.9376 -0.0040
-7 21 24 0.9195 -0.0036
-7 22 1 -1.7376 -0.1940
-7 22 2 -1.1599 -0.1187
-7 22 3 -0.0220 -0.0598
-7 22 4 -0.2062 0.0192
-7 22 5 -0.7953 0.0277
-7 22 6 -1.5254 0.0337
-7 22 7 -1.2829 0.0032
-7 22 8 0.0971 -0.0178
-7 22 9 0.2200 -0.0259
-7 22 10 -0.0928 -0.0090
-7 22 11 -0.5230 0.0310
-7 22 12 -0.3463 0.0089
-7 22 13 0.1951 -0.0194
-7 22 14 -1.0032 -0.0197
-7 22 15 -1.1284 0.0106
-7 22 16 -0.0791 0.0125
-7 22 17 -0.2858 0.0064
-7 22 18 -0.6807 0.0016
-7 22 19 -1.2957 -0.0120
-7 22 20 -1.0542 -0.0004
-7 22 21 -1.1241 0.0002
-7 22 22 -0.0832 0.0086
-7 23 1 0.5218 0.1626
-7 23 2 0.4576 0.0807
-7 23 3 -0.5069 0.0017
-7 23 4 0.0296 -0.0339
-7 23 5 0.8171 -0.0245
-7 23 6 0.1704 0.0053
-7 23 7 0.2491 0.0105
-7 23 8 -0.3980 0.0236
-7 23 9 -1.0104 0.0063
-7 23 10 -0.4479 -0.0013
-7 23 11 -0.2506 -0.0150
-7 23 12 0.2121 -0.0192
-7 23 13 0.3279 0.0123
-7 23 14 0.4229 0.0162
-7 23 15 0.8977 0.0085
-7 23 16 -1.0596 0.0087
-7 23 17 -1.2011 0.0108
-7 23 18 -0.2197 0.0076
-7 23 19 1.0674 0.0146
-7 23 20 2.8453 0.0065
-7 23 21 2.3877 -0.0293
-7 24 1 0.2720 -0.0911
-7 24 2 0.2342 -0.0865
-7 24 3 -0.8183 -0.0247
-7 24 4 -0.6381 0.0499
-7 24 5 -1.6546 0.0638
-7 24 6 -1.3203 -0.0082
-7 24 7 -0.3766 -0.0417
-7 24 8 -1.1018 -0.0143
-7 24 9 0.0510 0.0128
-7 24 10 0.7026 0.0272
-7 24 11 -0.0531 -0.0017
-7 24 12 -0.2793 -0.0154
-7 24 13 -0.5941 -0.0013
-7 24 14 0.8903 0.0101
-7 24 15 2.1682 0.0225
-7 24 16 2.1507 0.0021
-7 24 17 2.6552 -0.0221
-7 24 18 0.8782 -0.0310
-7 25 1 1.3654 0.0824
-7 25 2 0.2533 0.0636
-7 25 3 1.5447 0.0408
-7 25 4 2.6095 0.0079
-7 25 5 1.2321 -0.0363
-7 25 6 1.7052 -0.0223
-7 25 7 0.9032 0.0356
-7 25 8 -0.2376 0.0147
-7 25 9 -0.4432 -0.0186
-7 25 10 -1.4999 -0.0043
-7 25 11 -0.3410 0.0142
-7 25 12 0.4707 0.0225
-7 25 13 -1.1308 -0.0035
-7 25 14 -1.8838 -0.0349
-7 25 15 -2.9414 -0.0358
-7 26 4 -1.5867 -0.0187
-7 26 5 -1.0166 -0.0195
-7 26 6 0.0808 0.0160
-7 26 7 -1.1990 0.0047
-7 26 8 0.4095 -0.0288
-7 26 9 1.7331 -0.0044
-6 -31 1 0.0174 -0.0603
-6 -31 2 0.0569 -0.0203
-6 -30 1 -0.0283 0.0754
-6 -30 2 -0.0805 0.0502
-6 -30 3 0.5247 -0.0012
-6 -30 4 1.9760 0.0049
-6 -30 5 1.3612 0.0250
-6 -30 6 0.1737 0.0189
-6 -29 1 -0.3760 -0.0537
-6 -29 2 0.4021 -0.0404
-6 -29 3 0.7015 -0.0018
-6 -29 4 0.2922 0.0082
-6 -29 5 0.0387 -0.0119
-6 -29 6 2.0316 -0.0095
-6 -29 7 2.1335 0.0023
-6 -29 8 1.4352 -0.0212
-6 -29 9 1.1679 0.0069
-6 -28 1 -0.5047 0.0716
-6 -28 2 -0.5542 0.0329
-6 -28 3 -0.5755 -0.0195
-6 -28 4 -1.5838 -0.0328
-6 -28 5 -1.5290 -0.0173
-6 -28 6 -1.5890 -0.0051
-6 -28 7 -3.1931 0.0021
-6 -28 8 -2.6362 0.0060
-6 -28 9 -2.1940 -0.0036
-6 -28 10 -1.5354 -0.0460
-6 -28 11 0.0394 -0.0327
-6 -27 1 0.5951 -0.0893
-6 -27 2 -0.2088 -0.0541
-6 -27 3 -0.1099 0.0047
-6 -27 4 -0.2253 0.0297
-6 -27 5 0.3086 -0.0085
-6 -27 6 -0.4060 -0.0165
-6 -27 7 -0.1644 -0.0118
-6 -27 8 1.0590 -0.0096
-6 -27 9 0.0858 -0.0056
-6 -27 10 -0.2523 0.0083
-6 -27 11 -0.1279 0.0063
-6 -27 12 0.0048 -0.0096
-6 -27 13 0.2769 0.0113
-6 -26 1 0.3024 0.0848
-6 -26 2 0.1867 0.0567
-6 -26 3 0.4797 -0.0167
-6 -26 4 -0.7028 -0.0420
-6 -26 5 -0.1659 -0.0182
-6 -26 6 -0.5499 0.0197
-6 -26 7 -0.3637 -0.0036
-6 -26 8 0.1055 0.0010
-6 -26 9 0.3915 0.0017
-6 -26 10 0.9405 0.0025
-6 -26 11 0.3478 -0.0013
-6 -26 12 -0.1650 0.0212
-6 -26 13 -0.3870 0.0006
-6 -26 14 0.3398 -0.0221
-6 -26 15 0.6845 -0.0022
-6 -25 1 0.0574 -0.0022
-6 -25 2 0.6311 -0.0294
-6 -25 3 0.4270 0.0293
-6 -25 4 -0.3539 0.0482
-6 -25 5 -0.2345 0.0130
-6 -25 6 -1.5808 -0.0150
-6 -25 7 -0.4352 -0.0195
-6 -25 8 0.1757 -0.0014
-6 -25 9 -0.0392 -0.0095
-6 -25 10 0.5033 0.0164
-6 -25 11 0.3126 0.0172
-6 -25 12 -0.4853 0.0189
-6 -25 13 -0.2308 -0.0013
-6 -25 14 0.9437 0.0204
-6 -25 15 0.1192 -0.0084
-6 -25 16 -0.6011 -0.0173
-6 -25 17 -0.1284 0.0471
-6 -24 1 -1.1828 -0.0155
-6 -24 2 -0.7709 -0.0283
-6 -24 3 -1.8406 -0.0004
-6 -24 4 -0.6487 -0.0255
-6 -24 5 0.7210 0.0110
-6 -24 6 0.0992 0.0222
-6 -24 7 0.8944 0.0045
-6 -24 8 -0.2486 -0.0167
-6 -24 9 -0.6176 -0.0121
-6 -24 10 -0.3249 0.0031
-6 -24 11 -0.2375 0.0078
-6 -24 12 0.7657 0.0279
-6 -24 13 1.1630 0.0119
-6 -24 14 -0.3187 0.0075
-6 -24 15 -1.2289 -0.0301
-6 -24 16 0.2576 -0.0154
-6 -24 17 1.0693 -0.0256
-6 -24 18 0.5742 -0.0332
-6 -23 1 -1.1967 0.0166
-6 -23 2 -1.0099 0.0348
-6 -23 3 -1.9833 0.0251
-6 -23 4 0.1368 0.0132
-6 -23 5 0.1425 0.0001
-6 -23 6 0.5320 -0.0407
-6 -23 7 1.4352 -0.0192
-6 -23 8 -0.2685 0.0083
-6 -23 9 -0.3145 0.0193
-6 -23 10 -0.0500 0.0030
-6 -23 11 0.1277 0.0074
-6 -23 12 0.0491 -0.0078
-6 -23 13 -0.4953 -0.0185
-6 -23 14 -0.3321 -0.0061
-6 -23 15 0.4165 -0.0054
-6 -23 16 0.3079 0.0146
-6 -23 17 -0.4209 -0.0084
-6 -23 18 -0.8358 -0.0190
-6 -23 19 -0.4903 -0.0352
-6 -22 1 -0.3106 -0.2240
-6 -22 2 0.2365 -0.0769
-6 -22 3 1.2170 -0.0467
-6 -22 4 1.3275 -0.0238
-6 -22 5 -2.0462 -0.0095
-6 -22 6 -1.2763 0.0169
-6 -22 7 -0.1483 0.0091
-6 -22 8 0.1315 -0.0158
-6 -22 9 1.2409 -0.0063
-6 -22 10 0.8671 0.0070
-6 -22 11 0.1638 0.0041
-6 -22 12 -0.2237 -0.0157
-6 -22 13 -0.3209 0.0013
-6 -22 14 -0.7123 -0.0127
-6 -22 15 -1.5258 -0.0066
-6 -22 16 -1.3352 0.0167
-6 -22 17 -0.4602 0.0169
-6 -22 18 -0.1899 0.0080
-6 -22 19 0.3868 -0.0016
-6 -22 20 -0.4330 -0.0050
-6 -22 21 -1.7734 -0.0188
-6 -21 1 0.9583 0.2578
-6 -21 2 0.8761 0.1340
-6 -21 3 0.0343 -0.0032
-6 -21 4 0.4054 -0.0383
-6 -21 5 1.9720 -0.0465
-6 -21 6 4.0342 -0.0259
-6 -21 7 1.6231 0.0061
-6 -21 8 0.5225 0.0426
-6 -21 9 0.7847 0.0235
-6 -21 10 0.0631 -0.0047
-6 -21 11 -0.4163 -0.0150
-6 -21 12 0.0311 -0.0074
-6 -21 13 0.5071 -0.0075
-6 -21 14 0.4203 -0.0064
-6 -21 15 0.4392 0.0244
-6 -21 16 0.7727 0.0096
-6 -21 17 -0.2807 0.0047
-6 -21 18 -0.5335 0.0107
-6 -21 19 0.7066 0.0164
-6 -21 20 0.9785 -0.0015
-6 -21 21 2.1172 -0.0054
-6 -21 22 2.3282 -0.0174
-6 -20 1 -0.6032 -0.1578
-6 -20 2 -0.6444 -0.1163
-6 -20 3 -0.1390 -0.0241
-6 -20 4 -0.1773 0.0160
-6 -20 5 -0.8240 0.0359
-6 -20 6 -0.8187 0.0162
-6 -20 7 -1.2456 0.0053
-6 -20 8 -0.0770 -0.0022
-6 -20 9 0.0576 0.0045
-6 -20 10 -0.4192 0.0220
-6 -20 11 -0.7010 0.0033
-6 -20 12 -0.9597 -0.0154
-6 -20 13 -1.3384 -0.0186
-6 -20 14 -0.8156 0.0111
-6 -20 15 0.1591 0.0140
-6 -20 16 0.6265 0.0078
-6 -20 17 0.7540 0.0103
-6 -20 18 2.0331 -0.0080
-6 -20 19 1.0020 -0.0052
-6 -20 20 -0.7041 0.0088
-6 -20 21 -0.3184 0.0315
-6 -20 22 -0.3254 0.0132
-6 -20 23 -0.3038 0.0040
-6 -19 1 0.9490 0.1925
-6 -19 2 0.5575 0.1702
-6 -19 3 0.7639 0.0456
-6 -19 4 0.3752 -0.0228
-6 -19 5 0.0821 -0.0212
-6 -19 6 -0.1994 0.0053
-6 -19 7 -0.2988 0.0420
-6 -19 8 0.6963 0.0242
-6 -19 9 0.2018 0.0094
-6 -19 10 -0.1174 -0.0251
-6 -19 11 0.8099 -0.0323
-6 -19 12 1.3785 -0.0013
-6 -19 13 0.7237 0.0241
-6 -19 14 0.4621 0.0216
-6 -19 15 0.8885 -0.0025
-6 -19 16 0.9108 -0.0008
-6 -19 17 0.2820 -0.0168
-6 -19 18 -0.3342 -0.0028
-6 -19 19 -1.2405 0.0123
-6 -19 20 -0.1793 0.0043
-6 -19 21 0.3319 -0.0017
-6 -19 22 0.4713 0.0138
-6 -19 23 1.2584 0.0432
-6 -19 24 1.7473 0.0244
-6 -18 1 1.6371 -0.2599
-6 -18 2 0.0551 -0.2189
-6 -18 3 -0.0036 -0.0821
-6 -18 4 0.2254 0.1031
-6 -18 5 0.3545 0.1089
-6 -18 6 -0.3693 0.0397
-6 -18 7 -0.5103 -0.0226
-6 -18 8 -0.4845 -0.0334
-6 -18 9 -0.4639 -0.0185
-6 -18 10 0.4559 -0.0087
-6 -18 11 0.3288 0.0225
-6 -18 12 -0.8944 0.0122
-6 -18 13 -1.1317 -0.0062
-6 -18 14 -0.5707 -0.0066
-6 -18 15 -0.7583 0.0074
-6 -18 16 -1.5884 0.0009
-6 -18 17 -1.4630 -0.0107
-6 -18 18 -1.4883 0.0064
-6 -18 19 -1.2842 -0.0056
-6 -18 20 -0.1092 0.0051
-6 -18 21 0.4922 0.0035
-6 -18 22 0.5138 -0.0004
-6 -18 23 -0.6805 -0.0086
-6 -18 24 -0.5763 0.0020
-6 -18 25 -0.5288 0.0221
-6 -17 1 -0.3685 0.3737
-6 -17 2 0.0913 0.1474
-6 -17 3 1.8337 0.0678
-6 -17 4 -0.3018 -0.0438
-6 -17 5 0.0121 -0.0994
-6 -17 6 0.9231 -0.0062
-6 -17 7 0.5674 0.0489
-6 -17 8 -0.7803 0.0301
-6 -17 9 -0.9032 -0.0244
-6 -17 10 -1.2573 -0.0315
-6 -17 11 -1.4374 -0.0247
-6 -17 12 -0.2936 0.0018
-6 -17 13 0.8954 0.0378
-6 -17 14 0.8096 0.0154
-6 -17 15 0.4116 -0.0265
-6 -17 16 0.0326 -0.0326
-6 -17 17 0.0254 0.0020
-6 -17 18 -0.1971 0.0066
-6 -17 19 0.9198 0.0006
-6 -17 20 1.1163 0.0127
-6 -17 21 0.5486 -0.0052
-6 -17 22 -0.5989 -0.0073
-6 -17 23 -0.5723 -0.0170
-6 -17 24 -0.1696 -0.0107
-6 -17 25 -1.6498 -0.0203
-6 -17 26 -1.0597 -0.0252
-6 -16 1 -0.7691 -0.5248
-6 -16 2 -1.0173 -0.2381
-6 -16 3 -0.2806 0.0058
-6 -16 4 0.0131 0.0576
-6 -16 5 1.3505 0.1074
-6 -16 6 -0.5482 0.0253
-6 -16 7 -0.4085 -0.0879
-6 -16 8 1.1523 -0.0833
-6 -16 9 1.7704 -0.0093
-6 -16 10 1.0355 0.0374
-6 -16 11 1.1936 0.0343
-6 -16 12 0.6338 0.0215
-6 -16 13 0.5106 -0.0297
-6 -16 14 1.0642 -0.0393
-6 -16 15 0.8087 0.0014
-6 -16 16 0.1824 0.0181
-6 -16 17 1.2912 0.0012
-6 -16 18 2.0990 -0.0078
-6 -16 19 1.7367 0.0044
-6 -16 20 0.1020 -0.0107
-6 -16 21 -0.0474 -0.0059
-6 -16 22 -0.5037 0.0177
-6 -16 23 0.3152 0.0031
-6 -16 24 0.1478 -0.0082
-6 -16 25 1.3945 -0.0064
-6 -16 26 2.9149 0.0008
-6 -16 27 1.0466 -0.0320
-6 -15 1 -1.4800 0.5177
-6 -15 2 -0.0602 0.2597
-6 -15 3 -0.2941 0.0193
-6 -15 4 -1.2192 -0.0610
-6 -15 5 -2.6144 -0.1082
-6 -15 6 -2.9294 -0.0678
-6 -15 7 -0.6527 0.0718
-6 -15 8 -0.7078 0.0647
-6 -15 9 -1.4427 -0.0141
-6 -15 10 -1.3794 -0.0343
-6 -15 11 -0.3695 0.0035
-6 -15 12 0.3613 0.0045
-6 -15 13 0.8506 0.0060
-6 -15 14 -0.5646 0.0237
-6 -15 15 -1.1504 -0.0083
-6 -15 16 0.0967 -0.0236
-6 -15 17 0.6759 0.0045
-6 -15 18 0.0562 0.0235
-6 -15 19 0.4279 0.0106
-6 -15 20 0.2335 -0.0005
-6 -15 21 -0.9077 0.0020
-6 -15 22 -1.6038 -0.0171
-6 -15 23 0.1081 -0.0057
-6 -15 24 -0.4970 0.0194
-6 -15 25 -0.8358 0.0144
-6 -15 26 -2.3252 0.0037
-6 -15 27 -1.6712 0.0326
-6 -15 28 0.5904 0.0714
-6 -14 1 3.6629 -0.5308
-6 -14 2 2.9924 -0.0740
-6 -14 3 -0.0603 0.0729
-6 -14 4 1.0119 0.0602
-6 -14 5 2.3047 0.0460
-6 -14 6 2.6172 0.0324
-6 -14 7 1.0223 -0.0970
-6 -14 8 -0.6330 -0.0911
-6 -14 9 0.0021 0.0694
-6 -14 10 0.1205 0.0892
-6 -14 11 0.3605 0.0112
-6 -14 12 0.4349 -0.0314
-6 -14 13 -0.4144 -0.0200
-6 -14 14 -0.6580 -0.0333
-6 -14 15 0.8872 0.0054
-6 -14 16 1.3364 0.0579
-6 -14 17 0.0317 0.0245
-6 -14 18 -0.9236 -0.0262
-6 -14 19 -0.8096 -0.0192
-6 -14 20 -0.5305 0.0051
-6 -14 21 0.2732 0.0090
-6 -14 22 1.2582 0.0097
-6 -14 23 0.6740 0.0103
-6 -14 24 -1.1296 -0.0172
-6 -14 25 -0.3651 -0.0160
-6 -14 26 -0.5146 0.0066
-6 -14 27 0.1309 0.0304
-6 -14 28 -0.6105 0.0199
-6 -13 1 -1.2502 0.6361
-6 -13 2 -1.2453 0.2223
-6 -13 3 -0.4105 -0.1092
-6 -13 4 -0.3674 -0.0800
-6 -13 5 -1.3026 -0.0271
-6 -13 6 0.4786 -0.0110
-6 -13 7 0.8809 0.0517
-6 -13 8 -0.2289 0.1036
-6 -13 9 -1.0393 -0.0181
-6 -13 10 -0.5692 -0.0759
-6 -13 11 0.5250 0.0000
-6 -13 12 -0.8594 0.0165
-6 -13 13 -1.4199 0.0057
-6 -13 14 0.3641 0.0269
-6 -13 15 0.2514 0.0225
-6 -13 16 -0.8862 -0.0443
-6 -13 17 -0.2040 -0.0248
-6 -13 18 1.8422 0.0376
-6 -13 19 1.6083 0.0247
-6 -13 20 -0.1551 -0.0156
-6 -13 21 -0.1091 -0.0068
-6 -13 22 0.4242 0.0013
-6 -13 23 -0.4610 -0.0055
-6 -13 24 0.0284 0.0084
-6 -13 25 1.4440 0.0242
-6 -13 26 1.1911 -0.0070
-6 -13 27 1.0937 -0.0197
-6 -13 28 0.0011 -0.0186
-6 -13 29 -0.3599 0.0011
-6 -12 1 -4.8249 -0.5092
-6 -12 2 -2.8539 -0.2658
-6 -12 3 -2.4659 0.1363
-6 -12 4 -1.8024 0.1328
-6 -12 5 -1.2370 -0.0153
-6 -12 6 -1.0532 -0.0233
-6 -12 7 -2.8303 -0.0158
-6 -12 8 -1.4158 -0.0208
-6 -12 9 0.2503 0.0307
-6 -12 10 0.7889 0.0756
-6 -12 11 0.7442 -0.0155
-6 -12 12 0.3817 -0.0603
-6 -12 13 1.0844 -0.0062
-6 -12 14 0.9328 0.0033
-6 -12 15 -0.0105 0.0033
-6 -12 16 0.5934 0.0441
-6 -12 17 -0.1745 0.0292
-6 -12 18 -2.1793 -0.0485
-6 -12 19 -4.1889 -0.0361
-6 -12 20 -2.7406 0.0233
-6 -12 21 -0.4281 0.0177
-6 -12 22 -0.3418 -0.0066
-6 -12 23 -0.1581 0.0095
-6 -12 24 1.0201 0.0086
-6 -12 25 0.2801 -0.0076
-6 -12 26 -0.4806 0.0074
-6 -12 27 -0.0272 0.0217
-6 -12 28 0.7409 -0.0275
-6 -12 29 1.5146 -0.0502
-6 -12 30 1.2203 -0.0573
-6 -11 1 1.7249 0.6898
-6 -11 2 1.4720 0.1745
-6 -11 3 -0.3857 -0.2350
-6 -11 4 1.1203 -0.2693
-6 -11 5 1.5116 0.0161
-6 -11 6 -0.1711 0.0925
-6 -11 7 -1.0043 0.0355
-6 -11 8 2.6701 0.0461
-6 -11 9 2.6302 -0.0194
-6 -11 10 1.1806 -0.1050
-6 -11 11 -1.7428 -0.0476
-6 -11 12 -2.6921 0.0714
-6 -11 13 -0.7171 0.0530
-6 -11 14 -0.4860 -0.0046
-6 -11 15 -1.2780 -0.0113
-6 -11 16 -0.5184 -0.0378
-6 -11 17 -0.4222 -0.0377
-6 -11 18 0.0315 0.0323
-6 -11 19 0.6617 0.0385
-6 -11 20 2.4125 -0.0253
-6 -11 21 1.2167 -0.0282
-6 -11 22 0.0315 0.0109
-6 -11 23 0.2824 0.0035
-6 -11 24 -0.0847 -0.0013
-6 -11 25 -0.5268 0.0149
-6 -11 26 0.5683 -0.0002
-6 -11 27 0.6777 -0.0281
-6 -11 28 -0.0540 -0.0093
-6 -11 29 -1.0039 0.0313
-6 -11 30 -0.8350 0.0262
-6 -10 1 5.0960 -0.6955
-6 -10 2 -0.4869 -0.3961
-6 -10 3 -0.4494 0.1550
-6 -10 4 1.1984 0.2016
-6 -10 5 -0.0737 0.0006
-6 -10 6 -0.1504 -0.1156
-6 -10 7 1.0897 -0.0135
-6 -10 8 0.7610 -0.0108
-6 -10 9 -2.0834 -0.0406
-6 -10 10 -0.4586 0.0638
-6 -10 11 -0.3075 0.0593
-6 -10 12 0.5434 -0.0484
-6 -10 13 0.0161 -0.0578
-6 -10 14 -1.4663 0.0246
-6 -10 15 -0.6080 0.0273
-6 -10 16 -0.0017 -0.0006
-6 -10 17 -1.2043 0.0068
-6 -10 18 -0.4986 -0.0261
-6 -10 19 0.2609 -0.0446
-6 -10 20 0.3482 0.0207
-6 -10 21 -1.1519 0.0393
-6 -10 22 -0.0162 -0.0103
-6 -10 23 0.3000 -0.0221
-6 -10 24 0.4949 0.0029
-6 -10 25 0.3553 -0.0113
-6 -10 26 -0.7556 -0.0019
-6 -10 27 -1.0905 0.0196
-6 -10 28 -0.0850 0.0053
-6 -10 29 0.2127 -0.0216
-6 -10 30 0.4472 -0.0008
-6 -10 31 0.0498 0.0221
-6 -9 1 5.5759 0.0624
-6 -9 2 3.5091 0.1928
-6 -9 3 6.4019 -0.0555
-6 -9 4 2.1408 -0.1446
-6 -9 5 -0.2027 0.0200
-6 -9 6 0.2864 0.0768
-6 -9 7 3.2020 0.0415
-6 -9 8 2.8807 -0.0288
-6 -9 9 -0.3987 -0.0051
-6 -9 10 -1.2137 -0.0343
-6 -9 11 -0.6092 -0.0466
-6 -9 12 1.6013 0.0679
-6 -9 13 -0.0625 0.0694
-6 -9 14 -0.7843 -0.0344
-6 -9 15 0.9769 -0.0605
-6 -9 16 0.5800 0.0022
-6 -9 17 0.3726 0.0106
-6 -9 18 1.7615 0.0104
-6 -9 19 1.2121 0.0364
-6 -9 20 0.6362 -0.0059
-6 -9 21 -0.0076 -0.0515
-6 -9 22 -0.1841 -0.0026
-6 -9 23 -1.5627 0.0353
-6 -9 24 -0.6907 0.0060
-6 -9 25 -0.4687 -0.0116
-6 -9 26 0.2267 -0.0008
-6 -9 27 0.3940 -0.0192
-6 -9 28 -0.7638 0.0010
-6 -9 29 -0.3801 0.0301
-6 -9 30 0.7946 0.0094
-6 -9 31 0.4018 -0.0517
-6 -8 1 -12.5593 0.1434
-6 -8 2 -7.3097 0.2316
-6 -8 3 -2.3529 -0.0260
-6 -8 4 -2.5524 0.0827
-6 -8 5 -1.5892 0.0458
-6 -8 6 -1.3956 -0.0525
-6 -8 7 -1.2058 -0.0536
-6 -8 8 -5.0338 -0.0304
-6 -8 9 -1.4178 0.0145
-6 -8 10 3.1645 0.0196
-6 -8 11 2.1550 0.0459
-6 -8 12 1.1770 -0.0169
-6 -8 13 2.2428 -0.0682
-6 -8 14 3.4590 0.0105
-6 -8 15 1.7394 0.0442
-6 -8 16 -0.9598 -0.0025
-6 -8 17 -0.1658 -0.0144
-6 -8 18 -0.8560 0.0121
-6 -8 19 -1.6338 -0.0161
-6 -8 20 -0.4525 -0.0080
-6 -8 21 -0.5864 0.0420
-6 -8 22 -0.5271 0.0140
-6 -8 23 -0.1143 -0.0384
-6 -8 24 -0.2296 -0.0168
-6 -8 25 -1.3871 0.0111
-6 -8 26 -0.0523 -0.0046
-6 -8 27 0.2224 0.0002
-6 -8 28 0.4214 0.0176
-6 -8 29 0.1495 -0.0111
-6 -8 30 -1.9702 -0.0146
-6 -8 31 -2.4173 0.0096
-6 -8 32 -0.8264 0.0288
-6 -7 1 1.6214 -0.4379
-6 -7 2 5.8334 -0.2115
-6 -7 3 -1.2956 0.0668
-6 -7 4 -3.3420 0.1469
-6 -7 5 -0.4965 -0.0792
-6 -7 6 3.7249 0.0265
-6 -7 7 2.4059 0.0390
-6 -7 8 0.4284 -0.0558
-6 -7 9 4.4569 -0.0427
-6 -7 10 0.8028 0.0307
-6 -7 11 -1.0007 0.0347
-6 -7 12 0.9601 -0.0169
-6 -7 13 0.4752 0.0154
-6 -7 14 -0.9528 -0.0033
-6 -7 15 -0.9524 -0.0393
-6 -7 16 -0.6065 0.0023
-6 -7 17 1.0106 0.0355
-6 -7 18 0.3563 0.0008
-6 -7 19 1.5502 0.0004
-6 -7 20 1.0161 0.0217
-6 -7 21 0.4748 -0.0276
-6 -7 22 1.2750 -0.0253
-6 -7 23 1.0362 0.0295
-6 -7 24 0.1605 0.0146
-6 -7 25 0.4438 -0.0247
-6 -7 26 0.1828 -0.0025
-6 -7 27 -1.1909 0.0097
-6 -7 28 -0.1896 -0.0194
-6 -7 29 0.2346 -0.0091
-6 -7 30 1.1051 0.0110
-6 -7 31 2.3719 -0.0153
-6 -7 32 1.4653 -0.0180
-6 -6 1 1.6832 0.6878
-6 -6 2 1.4405 0.3762
-6 -6 3 2.0372 -0.0187
-6 -6 4 7.4957 -0.1368
-6 -6 5 7.8849 -0.0048
-6 -6 6 4.3584 0.0121
-6 -6 7 -0.3098 -0.1227
-6 -6 8 3.7756 0.0681
-6 -6 9 3.6079 0.1228
-6 -6 10 -1.4121 -0.0317
-6 -6 11 1.5370 -0.0800
-6 -6 12 0.2783 0.0099
-6 -6 13 -2.6973 0.0137
-6 -6 14 -1.1379 -0.0184
-6 -6 15 -0.3106 0.0369
-6 -6 16 -0.2989 0.0201
-6 -6 17 0.5590 -0.0409
-6 -6 18 -0.6707 -0.0289
-6 -6 19 0.0656 0.0233
-6 -6 20 -1.4149 -0.0054
-6 -6 21 -0.4401 0.0008
-6 -6 22 -0.0518 0.0363
-6 -6 23 0.0609 -0.0156
-6 -6 24 0.1443 -0.0375
-6 -6 25 -0.0638 0.0050
-6 -6 26 -1.1069 0.0096
-6 -6 27 -0.2935 -0.0142
-6 -6 28 0.1667 0.0085
-6 -6 29 -0.4176 0.0093
-6 -6 30 0.4815 -0.0191
-6 -6 31 0.2273 0.0066
-6 -6 32 -0.4929 0.0364
-6 -6 33 -0.3238 0.0110
-6 -5 1 -0.4168 0.2062
-6 -5 2 -3.0238 -0.5135
-6 -5 3 0.8936 -0.1367
-6 -5 4 -1.4547 0.0580
-6 -5 5 -3.8620 0.0170
-6 -5 6 -4.8540 -0.0491
-6 -5 7 -2.2378 0.0586
-6 -5 8 0.7452 0.0246
-6 -5 9 -4.6625 -0.1186
-6 -5 10 -2.5097 0.0183
-6 -5 11 1.6273 0.0796
-6 -5 12 -0.7558 -0.0334
-6 -5 13 -0.4927 -0.0555
-6 -5 14 -0.2607 0.0307
-6 -5 15 -0.4912 -0.0105
-6 -5 16 1.8725 -0.0361
-6 -5 17 0.9596 0.0358
-6 -5 18 -0.1419 0.0303
-6 -5 19 1.1168 -0.0311
-6 -5 20 -0.1540 -0.0287
-6 -5 21 0.5595 0.0227
-6 -5 22 0.0265 -0.0207
-6 -5 23 0.3387 -0.0187
-6 -5 24 -0.2677 0.0331
-6 -5 25 0.4101 0.0085
-6 -5 26 1.1867 -0.0193
-6 -5 27 1.3312 0.0022
-6 -5 28 0.2737 0.0020
-6 -5 29 0.9862 -0.0233
-6 -5 30 0.5380 0.0075
-6 -5 31 -0.5753 0.0292
-6 -5 32 0.0346 0.0249
-6 -5 33 0.3912 0.0384
-6 -4 1 5.0381 -0.9602
-6 -4 2 6.9805 -0.0179
-6 -4 3 4.6908 0.3574
-6 -4 4 -2.9437 -0.1453
-6 -4 5 0.8781 -0.1065
-6 -4 6 1.1314 0.0207
-6 -4 7 1.1074 0.0151
-6 -4 8 -1.3844 -0.0234
-6 -4 9 -0.3599 0.0905
-6 -4 10 4.6983 0.0235
-6 -4 11 0.9996 -0.1229
-6 -4 12 -0.9498 -0.0228
-6 -4 13 2.0627 0.0591
-6 -4 14 1.6539 -0.0065
-6 -4 15 0.5311 -0.0057
-6 -4 16 0.4976 0.0565
-6 -4 17 0.2254 -0.0285
-6 -4 18 2.0817 -0.0494
-6 -4 19 0.9966 0.0217
-6 -4 20 0.0125 0.0185
-6 -4 21 1.0001 -0.0214
-6 -4 22 -0.0231 0.0000
-6 -4 23 -0.4888 0.0322
-6 -4 24 -0.0998 -0.0251
-6 -4 25 1.4298 -0.0107
-6 -4 26 0.8921 0.0365
-6 -4 27 0.5988 0.0052
-6 -4 28 0.3552 -0.0221
-6 -4 29 -0.0160 0.0136
-6 -4 30 -0.8276 0.0163
-6 -4 31 0.1804 -0.0227
-6 -4 32 -0.0244 -0.0160
-6 -4 33 -0.4685 -0.0250
-6 -3 1 0.5051 0.6987
-6 -3 2 -0.4250 0.0656
-6 -3 3 -3.3963 -0.4320
-6 -3 4 -0.9019 0.0374
-6 -3 5 1.7557 0.2777
-6 -3 6 -2.0249 -0.0485
-6 -3 7 -0.8309 -0.0148
-6 -3 8 -5.1273 0.0593
-6 -3 9 -5.4408 -0.0626
-6 -3 10 -4.0303 -0.1119
-6 -3 11 -4.8490 0.0835
-6 -3 12 -3.0571 0.0818
-6 -3 13 -0.6792 -0.0400
-6 -3 14 0.5143 -0.0044
-6 -3 15 0.7098 0.0256
-6 -3 16 -0.8591 -0.0520
-6 -3 17 -1.0542 -0.0204
-6 -3 18 -0.0438 0.0716
-6 -3 19 -1.6512 -0.0058
-6 -3 20 -1.0080 -0.0334
-6 -3 21 -0.7216 0.0157
-6 -3 22 -0.8649 0.0021
-6 -3 23 -0.3463 -0.0208
-6 -3 24 1.0903 0.0312
-6 -3 25 0.7856 0.0417
-6 -3 26 -0.7592 -0.0371
-6 -3 27 -0.5979 -0.0178
-6 -3 28 -0.2675 0.0296
-6 -3 29 -0.0330 0.0054
-6 -3 30 0.0343 -0.0098
-6 -3 31 -0.0919 0.0275
-6 -3 32 0.1600 -0.0089
-6 -3 33 1.5144 -0.0645
-6 -3 34 0.6645 -0.0305
-6 -2 1 -1.9513 -0.4935
-6 -2 2 -8.3586 0.2127
-6 -2 3 -12.1245 0.3455
-6 -2 4 -0.2614 -0.0489
-6 -2 5 2.9699 -0.3253
-6 -2 6 -0.8183 0.0281
-6 -2 7 -1.9150 0.1845
-6 -2 8 0.5110 -0.0539
-6 -2 9 4.8555 -0.0094
-6 -2 10 0.5531 0.0894
-6 -2 11 -0.8294 -0.0399
-6 -2 12 3.2014 -0.0915
-6 -2 13 2.2005 0.0717
-6 -2 14 -1.7083 0.0445
-6 -2 15 -1.2516 -0.0549
-6 -2 16 0.1905 0.0007
-6 -2 17 -1.1128 0.0428
-6 -2 18 -2.7876 -0.0453
-6 -2 19 -1.8635 -0.0258
-6 -2 20 0.5286 0.0669
-6 -2 21 0.5753 0.0090
-6 -2 22 0.2719 -0.0284
-6 -2 23 -0.4781 0.0118
-6 -2 24 -0.9033 0.0010
-6 -2 25 -1.9109 -0.0285
-6 -2 26 -0.3151 0.0250
-6 -2 27 0.4916 0.0364
-6 -2 28 -0.4217 -0.0217
-6 -2 29 -0.9494 -0.0026
-6 -2 30 -0.7302 0.0196
-6 -2 31 -0.2523 -0.0163
-6 -2 32 0.2745 -0.0250
-6 -2 33 -0.9319 0.0416
-6 -2 34 -1.2151 0.0249
-6 -1 1 -0.8417 0.0429
-6 -1 2 6.5284 0.0746
-6 -1 3 9.5875 -0.2957
-6 -1 4 3.9890 0.0664
-6 -1 5 -10.4810 0.2949
-6 -1 6 -7.7390 0.0903
-6 -1 7 3.1534 -0.1598
-6 -1 8 8.3394 -0.0428
-6 -1 9 5.1730 0.0528
-6 -1 10 0.7592 -0.0338
-6 -1 11 -0.7118 0.0396
-6 -1 12 -1.4094 0.0998
-6 -1 13 -2.0456 -0.0473
-6 -1 14 0.5706 -0.0916
-6 -1 15 1.9584 0.0438
-6 -1 16 0.0554 0.0218
-6 -1 17 -1.1151 -0.0371
-6 -1 18 -0.2051 0.0268
-6 -1 19 0.5934 0.0448
-6 -1 20 0.9326 -0.0483
-6 -1 21 0.2264 -0.0279
-6 -1 22 -0.6843 0.0536
-6 -1 23 0.4895 0.0124
-6 -1 24 1.2124 -0.0263
-6 -1 25 0.3013 0.0112
-6 -1 26 0.6559 0.0007
-6 -1 27 0.2848 -0.0327
-6 -1 28 1.1156 0.0201
-6 -1 29 1.2069 0.0333
-6 -1 30 0.5999 -0.0138
-6 -1 31 0.0517 -0.0073
-6 -1 32 -0.6500 0.0106
-6 -1 33 -1.0317 -0.0064
-6 -1 34 0.3106 -0.0207
-6 0 1 -0.7745 0.4936
-6 0 2 -1.6011 -0.0087
-6 0 3 -7.7453 0.0988
-6 0 4 -5.9513 0.1543
-6 0 5 -1.7773 -0.2072
-6 0 6 9.4308 -0.0640
-6 0 7 6.5992 0.1351
-6 0 8 -4.1658 0.0822
-6 0 9 -6.5560 -0.0393
-6 0 10 -1.1945 -0.0092
-6 0 11 1.0872 -0.0033
-6 0 12 1.2948 -0.0666
-6 0 13 -0.2357 0.0066
-6 0 14 0.3324 0.0712
-6 0 15 -0.8182 -0.0202
-6 0 16 -0.7053 -0.0430
-6 0 17 0.4199 0.0320
-6 0 18 0.7241 -0.0133
-6 0 19 -0.9317 -0.0397
-6 0 20 -1.4041 0.0426
-6 0 21 -1.0675 0.0372
-6 0 22 0.2124 -0.0449
-6 0 23 1.3377 -0.0152
-6 0 24 -0.1385 0.0336
-6 0 25 -0.5180 -0.0121
-6 0 26 -0.6101 -0.0266
-6 0 27 -1.0666 0.0316
-6 0 28 -0.5241 0.0113
-6 0 29 -0.7732 -0.0427
-6 0 30 -0.4415 -0.0062
-6 0 31 -0.3190 0.0100
-6 0 32 -0.6792 -0.0023
-6 0 33 -0.4442 0.0315
-6 0 34 -0.5877 0.0629
-6 1 1 5.2934 -0.1714
-6 1 2 -1.5284 -0.1132
-6 1 3 8.1948 -0.0010
-6 1 4 16.3416 -0.0248
-6 1 5 7.8609 0.1473
-6 1 6 0.3695 0.1570
-6 1 7 -8.1899 -0.2231
-6 1 8 -5.2774 -0.1415
-6 1 9 1.3541 0.0698
-6 1 10 1.1895 0.0773
-6 1 11 1.9121 0.0001
-6 1 12 2.3026 0.0155
-6 1 13 -0.7827 -0.0180
-6 1 14 -0.4837 -0.0856
-6 1 15 -0.2476 -0.0113
-6 1 16 0.3876 0.0699
-6 1 17 0.9873 0.0173
-6 1 18 2.1615 -0.0182
-6 1 19 1.1864 0.0131
-6 1 20 1.0298 -0.0285
-6 1 21 0.0469 -0.0356
-6 1 22 0.3167 0.0470
-6 1 23 -0.2530 0.0274
-6 1 24 -0.9244 -0.0372
-6 1 25 0.1879 -0.0056
-6 1 26 0.3296 0.0198
-6 1 27 0.1305 -0.0267
-6 1 28 -0.8447 -0.0232
-6 1 29 -0.6258 0.0292
-6 1 30 0.7291 0.0046
-6 1 31 0.0747 -0.0208
-6 1 32 -1.0574 0.0310
-6 1 33 -0.4971 0.0218
-6 1 34 0.1620 -0.0217
-6 2 1 -6.3071 0.0285
-6 2 2 -5.2848 -0.2346
-6 2 3 -3.2432 0.1204
-6 2 4 -15.5858 0.0182
-6 2 5 -12.4164 -0.0830
-6 2 6 -4.5288 -0.1446
-6 2 7 -6.8789 0.0418
-6 2 8 -2.8013 0.1567
-6 2 9 -0.3356 -0.0741
-6 2 10 -0.7109 -0.0696
-6 2 11 1.3647 0.0155
-6 2 12 -0.4887 0.0119
-6 2 13 -0.0424 -0.0119
-6 2 14 -0.6008 0.0648
-6 2 15 -1.7600 0.0375
-6 2 16 -0.1058 -0.0642
-6 2 17 1.3286 -0.0415
-6 2 18 0.6933 0.0340
-6 2 19 0.8436 0.0279
-6 2 20 2.3159 0.0003
-6 2 21 0.4025 0.0167
-6 2 22 0.3864 -0.0223
-6 2 23 0.1004 -0.0428
-6 2 24 0.0071 0.0188
-6 2 25 -0.5821 0.0155
-6 2 26 -0.7524 -0.0143
-6 2 27 -0.4873 0.0083
-6 2 28 -0.4081 0.0128
-6 2 29 -0.1106 -0.0313
-6 2 30 -1.2526 -0.0062
-6 2 31 -0.8070 0.0383
-6 2 32 1.9359 0.0076
-6 2 33 2.3838 -0.0134
-6 2 34 0.5415 0.0407
-6 3 1 -5.6149 0.0417
-6 3 2 -2.6261 0.1114
-6 3 3 0.9457 0.1497
-6 3 4 -2.3080 -0.0546
-6 3 5 3.6607 0.0202
-6 3 6 4.2112 -0.0747
-6 3 7 5.8582 -0.0180
-6 3 8 7.3773 -0.0166
-6 3 9 2.9246 0.0489
-6 3 10 0.6795 0.0772
-6 3 11 0.0293 -0.0259
-6 3 12 -2.0445 -0.0224
-6 3 13 -0.7965 -0.0100
-6 3 14 -1.4595 -0.0112
-6 3 15 -0.1212 -0.0136
-6 3 16 -1.2747 0.0636
-6 3 17 -1.5799 0.0373
-6 3 18 -1.9141 -0.0391
-6 3 19 -0.1948 -0.0340
-6 3 20 -0.1924 0.0071
-6 3 21 -0.0959 0.0022
-6 3 22 1.4356 -0.0138
-6 3 23 0.0734 0.0172
-6 3 24 0.1637 -0.0049
-6 3 25 0.9311 -0.0277
-6 3 26 0.5499 0.0091
-6 3 27 -0.7268 0.0118
-6 3 28 0.2286 -0.0102
-6 3 29 1.1982 0.0040
-6 3 30 1.3965 0.0215
-6 3 31 1.5192 -0.0144
-6 3 32 0.1241 -0.0085
-6 3 33 -1.1535 -0.0071
-6 3 34 -0.3371 -0.0433
-6 4 1 3.7959 -0.3695
-6 4 2 4.3797 0.2082
-6 4 3 -2.4529 -0.0964
-6 4 4 -5.4898 -0.2019
-6 4 5 1.4308 0.0007
-6 4 6 -1.4132 0.0787
-6 4 7 -2.6655 0.1235
-6 4 8 -2.6450 -0.0060
-6 4 9 -3.8372 -0.0133
-6 4 10 -3.7645 -0.0718
-6 4 11 -2.3972 -0.0309
-6 4 12 -1.3016 0.0213
-6 4 13 0.8353 0.0466
-6 4 14 2.9362 0.0363
-6 4 15 3.0981 -0.0206
-6 4 16 0.8086 -0.0406
-6 4 17 1.7462 -0.0311
-6 4 18 0.3631 0.0424
-6 4 19 0.6616 0.0283
-6 4 20 -1.3865 -0.0103
-6 4 21 -0.7783 -0.0167
-6 4 22 -1.3471 -0.0057
-6 4 23 -1.5366 -0.0121
-6 4 24 -0.3205 -0.0089
-6 4 25 -0.2676 0.0306
-6 4 26 -0.0304 0.0084
-6 4 27 0.8899 -0.0158
-6 4 28 0.3511 -0.0021
-6 4 29 -1.3632 0.0075
-6 4 30 -0.6028 -0.0104
-6 4 31 -0.1490 -0.0076
-6 4 32 -0.2018 0.0064
-6 4 33 0.6398 -0.0206
-6 4 34 0.9100 -0.0103
-6 5 1 -4.4506 0.0555
-6 5 2 -6.7954 0.0581
-6 5 3 -3.5895 -0.1094
-6 5 4 4.7574 0.1539
-6 5 5 3.1198 0.0032
-6 5 6 -5.3259 -0.0598
-6 5 7 0.4006 0.0258
-6 5 8 4.4900 0.0135
-6 5 9 1.5410 -0.0201
-6 5 10 1.6318 -0.0181
-6 5 11 1.7929 0.0529
-6 5 12 -0.1020 -0.0277
-6 5 13 0.2128 -0.0312
-6 5 14 0.6994 -0.0055
-6 5 15 -1.1507 0.0407
-6 5 16 -0.8439 0.0197
-6 5 17 -1.6847 -0.0047
-6 5 18 -2.3167 -0.0122
-6 5 19 -0.1283 -0.0286
-6 5 20 -1.0331 0.0059
-6 5 21 0.0886 0.0103
-6 5 22 -0.5409 0.0143
-6 5 23 0.3915 0.0069
-6 5 24 -0.1480 0.0071
-6 5 25 -0.0279 -0.0094
-6 5 26 0.4382 -0.0129
-6 5 27 0.7034 0.0136
-6 5 28 0.4561 0.0005
-6 5 29 0.4767 0.0048
-6 5 30 -0.9171 0.0089
-6 5 31 -1.9862 0.0024
-6 5 32 -0.5256 -0.0327
-6 5 33 -0.2909 -0.0345
-6 5 34 -0.9106 -0.0301
-6 6 1 4.3907 0.0183
-6 6 2 12.0434 -0.0927
-6 6 3 8.9800 -0.1113
-6 6 4 3.8080 -0.0216
-6 6 5 1.3343 -0.0282
-6 6 6 4.6057 0.1227
-6 6 7 3.0442 0.0003
-6 6 8 -4.1993 -0.0515
-6 6 9 -1.7819 0.0007
-6 6 10 2.0616 0.0136
-6 6 11 -2.5051 -0.0346
-6 6 12 -2.1020 0.0075
-6 6 13 1.0748 0.0726
-6 6 14 -1.1372 -0.0147
-6 6 15 -2.8160 -0.0311
-6 6 16 -0.1323 -0.0082
-6 6 17 -0.1154 0.0218
-6 6 18 0.3085 -0.0170
-6 6 19 -1.7897 0.0076
-6 6 20 -1.3460 0.0177
-6 6 21 1.3568 -0.0161
-6 6 22 1.3221 -0.0084
-6 6 23 0.8267 0.0065
-6 6 24 -0.2495 0.0124
-6 6 25 0.6378 -0.0032
-6 6 26 -0.0896 0.0124
-6 6 27 -0.3639 -0.0009
-6 6 28 0.2229 -0.0109
-6 6 29 1.1782 0.0062
-6 6 30 0.8642 -0.0040
-6 6 31 1.1935 0.0000
-6 6 32 0.0101 -0.0005
-6 6 33 -1.0235 0.0090
-6 6 34 -0.2539 -0.0107
-6 7 1 4.4841 0.7847
-6 7 2 2.7344 0.1054
-6 7 3 -1.3544 -0.0845
-6 7 4 2.5575 -0.0342
-6 7 5 2.3641 0.0478
-6 7 6 1.7774 0.0085
-6 7 7 0.8145 -0.0738
-6 7 8 2.0853 0.0161
-6 7 9 1.4155 -0.0013
-6 7 10 -1.2614 0.0054
-6 7 11 0.1762 0.0283
-6 7 12 2.9032 0.0326
-6 7 13 -0.5043 -0.0381
-6 7 14 -2.1050 -0.0181
-6 7 15 0.4145 0.0239
-6 7 16 0.7220 -0.0119
-6 7 17 -1.3254 -0.0095
-6 7 18 -0.6280 0.0107
-6 7 19 -0.1695 0.0117
-6 7 20 1.5257 -0.0361
-6 7 21 -0.5545 0.0144
-6 7 22 -1.0533 0.0298
-6 7 23 -1.0374 -0.0051
-6 7 24 -0.1892 -0.0099
-6 7 25 0.0112 0.0039
-6 7 26 -0.6354 -0.0052
-6 7 27 -0.1662 -0.0181
-6 7 28 -0.5432 0.0252
-6 7 29 -1.0054 0.0135
-6 7 30 -0.3019 -0.0184
-6 7 31 1.1171 -0.0180
-6 7 32 0.8142 -0.0120
-6 7 33 1.2861 0.0012
-6 7 34 0.8818 0.0149
-6 8 1 1.0567 -0.9955
-6 8 2 -2.4561 -0.5967
-6 8 3 -0.1693 0.2395
-6 8 4 1.8515 0.2188
-6 8 5 -1.2571 0.0230
-6 8 6 -1.4283 -0.0550
-6 8 7 -1.5660 -0.0342
-6 8 8 0.3350 -0.0533
-6 8 9 1.5925 -0.0297
-6 8 10 2.7397 0.0697
-6 8 11 1.7962 0.0303
-6 8 12 -0.1026 -0.0207
-6 8 13 -1.1689 -0.0258
-6 8 14 -0.5846 0.0049
-6 8 15 -0.3370 -0.0230
-6 8 16 -0.1375 0.0008
-6 8 17 0.5208 0.0168
-6 8 18 1.0624 0.0009
-6 8 19 0.7395 -0.0053
-6 8 20 -0.3808 0.0128
-6 8 21 -1.4836 0.0095
-6 8 22 -0.4430 -0.0294
-6 8 23 -0.9257 0.0069
-6 8 24 0.2317 0.0114
-6 8 25 -1.0229 -0.0033
-6 8 26 -1.4628 -0.0014
-6 8 27 -1.0743 0.0082
-6 8 28 -0.6858 -0.0148
-6 8 29 -0.9579 -0.0326
-6 8 30 -0.4448 0.0034
-6 8 31 -0.3943 -0.0011
-6 8 32 -0.6269 -0.0054
-6 8 33 -0.0446 0.0078
-6 8 34 0.0118 0.0168
-6 9 1 -1.0305 0.6604
-6 9 2 -1.4945 0.4933
-6 9 3 1.0131 0.0668
-6 9 4 0.0103 -0.1564
-6 9 5 1.5052 -0.0140
-6 9 6 1.6859 -0.0491
-6 9 7 1.9611 -0.0098
-6 9 8 1.0308 0.0695
-6 9 9 -2.7324 0.0558
-6 9 10 -3.5689 -0.0616
-6 9 11 -2.0251 -0.0726
-6 9 12 -0.1966 0.0248
-6 9 13 -0.2328 0.0233
-6 9 14 0.2130 -0.0043
-6 9 15 1.2385 0.0021
-6 9 16 0.7138 0.0137
-6 9 17 -0.2321 -0.0209
-6 9 18 0.0315 0.0011
-6 9 19 -0.1557 0.0140
-6 9 20 -0.6734 0.0056
-6 9 21 0.7067 -0.0077
-6 9 22 -0.3380 0.0109
-6 9 23 -0.5363 0.0015
-6 9 24 1.1302 -0.0248
-6 9 25 0.7603 -0.0033
-6 9 26 1.0887 -0.0066
-6 9 27 1.0185 -0.0054
-6 9 28 1.2335 0.0043
-6 9 29 0.8604 0.0063
-6 9 30 0.7644 -0.0224
-6 9 31 -0.8506 -0.0233
-6 9 32 -0.8263 0.0119
-6 9 33 -0.3134 0.0050
-6 9 34 -0.2974 0.0133
-6 10 1 2.0359 -0.5632
-6 10 2 -0.4958 -0.1432
-6 10 3 -0.9376 0.0318
-6 10 4 -1.3337 0.0623
-6 10 5 -0.6263 0.0232
-6 10 6 -0.7559 -0.0009
-6 10 7 1.6466 0.0401
-6 10 8 -0.0317 -0.0595
-6 10 9 0.4398 -0.0406
-6 10 10 1.7298 0.0331
-6 10 11 0.5729 0.0388
-6 10 12 -0.3853 -0.0297
-6 10 13 0.0548 -0.0326
-6 10 14 0.4574 0.0185
-6 10 15 -0.2896 0.0069
-6 10 16 -0.9276 -0.0045
-6 10 17 0.0752 0.0184
-6 10 18 0.6852 0.0163
-6 10 19 -0.2123 -0.0227
-6 10 20 0.0269 0.0024
-6 10 21 0.6137 0.0161
-6 10 22 0.2983 -0.0077
-6 10 23 1.9291 -0.0217
-6 10 24 -0.2123 0.0118
-6 10 25 -1.7616 0.0031
-6 10 26 -0.2877 -0.0128
-6 10 27 0.5451 0.0050
-6 10 28 -0.7391 -0.0055
-6 10 29 -0.6022 -0.0155
-6 10 30 0.3574 0.0007
-6 10 31 -0.0598 0.0256
-6 10 32 0.6796 0.0073
-6 10 33 0.4049 0.0039
-6 11 1 -2.1024 0.1760
-6 11 2 1.1637 0.3291
-6 11 3 1.1960 -0.0521
-6 11 4 0.0669 -0.1223
-6 11 5 -0.2218 -0.1202
-6 11 6 0.5405 -0.0216
-6 11 7 0.4319 0.0540
-6 11 8 -1.1870 0.0478
-6 11 9 1.4193 0.0374
-6 11 10 1.1554 -0.0576
-6 11 11 -0.0383 -0.0438
-6 11 12 -0.0445 0.0009
-6 11 13 0.6615 0.0211
-6 11 14 0.7112 0.0037
-6 11 15 1.0431 0.0048
-6 11 16 0.3636 0.0099
-6 11 17 -0.1962 -0.0082
-6 11 18 -0.5189 -0.0129
-6 11 19 -0.5068 0.0083
-6 11 20 0.1684 0.0104
-6 11 21 -0.8148 -0.0170
-6 11 22 -0.5453 0.0019
-6 11 23 0.5582 0.0141
-6 11 24 -0.2254 -0.0091
-6 11 25 0.2661 -0.0120
-6 11 26 0.0757 0.0210
-6 11 27 -0.4492 0.0054
-6 11 28 -0.3989 -0.0128
-6 11 29 1.2903 0.0047
-6 11 30 1.0205 0.0104
-6 11 31 1.9535 0.0010
-6 11 32 2.3314 -0.0059
-6 11 33 0.4020 0.0028
-6 12 1 0.1905 0.0450
-6 12 2 1.2763 -0.1710
-6 12 3 -0.3265 -0.1784
-6 12 4 0.6227 0.0768
-6 12 5 -0.1950 0.0356
-6 12 6 0.0742 0.0419
-6 12 7 -0.9041 -0.0375
-6 12 8 -0.6958 -0.0268
-6 12 9 1.3857 0.0077
-6 12 10 0.7366 0.0114
-6 12 11 0.1571 0.0322
-6 12 12 0.0702 -0.0126
-6 12 13 -0.2771 -0.0134
-6 12 14 -0.2186 -0.0138
-6 12 15 0.2102 0.0076
-6 12 16 -0.3697 0.0132
-6 12 17 0.2466 0.0099
-6 12 18 0.1961 -0.0113
-6 12 19 -0.1069 -0.0121
-6 12 20 0.3340 -0.0040
-6 12 21 0.4234 0.0017
-6 12 22 0.8875 0.0064
-6 12 23 -0.2748 -0.0014
-6 12 24 -0.0856 0.0127
-6 12 25 1.3689 0.0110
-6 12 26 1.5415 -0.0111
-6 12 27 0.3360 -0.0066
-6 12 28 0.0700 0.0101
-6 12 29 0.0509 -0.0027
-6 12 30 -1.1166 -0.0031
-6 12 31 -1.0013 0.0145
-6 12 32 -1.7510 0.0206
-6 12 33 -0.8183 0.0249
-6 13 1 -1.5759 0.4091
-6 13 2 -0.2073 0.0518
-6 13 3 0.1949 -0.0421
-6 13 4 -1.1465 -0.1152
-6 13 5 -3.2426 -0.0479
-6 13 6 -2.5476 0.0771
-6 13 7 -2.2809 0.0159
-6 13 8 -0.0599 0.0363
-6 13 9 -0.7805 -0.0155
-6 13 10 -2.7894 -0.0131
-6 13 11 -0.3620 -0.0046
-6 13 12 1.5924 0.0045
-6 13 13 -0.3626 0.0245
-6 13 14 -0.8896 0.0030
-6 13 15 -0.6311 -0.0048
-6 13 16 0.4952 -0.0225
-6 13 17 1.9502 -0.0037
-6 13 18 1.6527 0.0079
-6 13 19 1.5008 0.0156
-6 13 20 1.2580 -0.0120
-6 13 21 0.3790 -0.0108
-6 13 22 -0.3741 -0.0003
-6 13 23 -1.2235 0.0058
-6 13 24 -1.3502 0.0118
-6 13 25 -1.7776 -0.0006
-6 13 26 -1.5396 0.0023
-6 13 27 -1.3615 -0.0098
-6 13 28 -0.0701 -0.0177
-6 13 29 -0.1607 0.0115
-6 13 30 0.0232 0.0261
-6 13 31 -0.4848 0.0071
-6 13 32 -1.0343 0.0084
-6 14 1 0.0540 -0.4765
-6 14 2 -1.1750 -0.3354
-6 14 3 -0.6592 0.1212
-6 14 4 0.8473 0.1419
-6 14 5 1.7511 0.0897
-6 14 6 0.6958 -0.0428
-6 14 7 -0.3813 -0.0805
-6 14 8 -0.8312 -0.0399
-6 14 9 -1.9568 -0.0208
-6 14 10 -0.4818 0.0622
-6 14 11 0.4970 0.0293
-6 14 12 -0.7779 -0.0066
-6 14 13 0.4730 -0.0341
-6 14 14 1.8696 -0.0104
-6 14 15 0.0291 0.0113
-6 14 16 -0.6660 0.0099
-6 14 17 -1.2708 0.0008
-6 14 18 -1.2970 -0.0174
-6 14 19 -0.4709 -0.0059
-6 14 20 -0.2643 -0.0046
-6 14 21 -0.5211 0.0104
-6 14 22 -0.1804 -0.0024
-6 14 23 0.6219 0.0011
-6 14 24 0.6018 -0.0084
-6 14 25 0.4960 -0.0101
-6 14 26 0.9242 0.0037
-6 14 27 0.9288 -0.0047
-6 14 28 0.6331 0.0054
-6 14 29 -0.8155 0.0033
-6 14 30 -1.0844 0.0008
-6 14 31 -1.1070 0.0209
-6 14 32 0.4890 0.0269
-6 15 1 0.0621 0.2747
-6 15 2 0.0385 0.1289
-6 15 3 0.0684 0.0010
-6 15 4 -0.8567 -0.0713
-6 15 5 -0.1790 -0.0013
-6 15 6 1.0642 -0.0430
-6 15 7 0.9082 0.0252
-6 15 8 -0.2409 0.0496
-6 15 9 0.4884 0.0069
-6 15 10 0.9532 -0.0542
-6 15 11 0.6818 -0.0471
-6 15 12 1.0237 0.0383
-6 15 13 1.3129 0.0426
-6 15 14 0.4820 0.0213
-6 15 15 1.5508 -0.0278
-6 15 16 1.4717 -0.0305
-6 15 17 0.0564 -0.0229
-6 15 18 -0.5632 0.0171
-6 15 19 -0.3862 0.0276
-6 15 20 0.4598 0.0026
-6 15 21 0.6633 -0.0089
-6 15 22 0.3335 -0.0191
-6 15 23 -0.8017 -0.0056
-6 15 24 -1.2055 -0.0038
-6 15 25 0.6276 0.0130
-6 15 26 0.8681 0.0000
-6 15 27 0.0389 -0.0067
-6 15 28 0.2658 0.0113
-6 15 29 0.8127 0.0055
-6 15 30 0.5018 0.0103
-6 15 31 0.3555 0.0058
-6 16 1 0.4980 -0.3222
-6 16 2 -0.0294 0.0241
-6 16 3 -2.0482 0.1086
[truncated: 883,050 more chars]
