# Supplementary material for: Highly Conductive Topologically Chiral Molecular Knots as Efficient Spin Filters
Source: J Am Chem Soc. 2023 Nov 16;145(49):26791–8. doi: 10.1021/jacs.3c08966 (PMC10722505; doi:10.1021/jacs.3c08966)
Supplement: Supplementary file 2 — ja3c08966_si_002.zip [file ja3c08966_si_002.zip › CCDC-2234794/exp_2788.fcf]

#
# h,k,l, Fc-squared, Fo-squared, sigma(Fo-squared), status flag
#
data_exp_2788
_shelx_title ' exp_2788_a.res in P-1'
_shelx_refln_list_code          4
_shelx_F_calc_maximum      394.13
_exptl_crystal_F_000      3742.00
_reflns_d_resolution_high  0.8370

loop_
 _space_group_symop_operation_xyz
 'x, y, z'
 '-x, -y, -z'

_cell_length_a    18.2626
_cell_length_b    24.9409
_cell_length_c    28.3395
_cell_angle_alpha  78.206
_cell_angle_beta   86.902
_cell_angle_gamma  71.029

_shelx_F_squared_multiplier     1.000

loop_
 _refln_index_h
 _refln_index_k
 _refln_index_l
 _refln_F_squared_calc
 _refln_F_squared_meas
 _refln_F_squared_sigma
 _refln_observed_status
   2   0   0      15143.18      14799.25       872.96 o
   3   0   0      62184.14      66342.98      3977.35 o
   5   0   0         37.76         27.86        49.40 o
   6   0   0        484.26        233.98        32.77 o
   7   0   0       1605.88       2074.34        98.35 o
   8   0   0       1231.17       1564.54        68.03 o
   9   0   0        226.54        414.78        22.58 o
  10   0   0         15.13          8.09        20.66 o
  11   0   0       1463.21       1597.84        69.69 o
  12   0   0         11.09          1.78        19.27 o
  13   0   0        537.85        387.45        28.74 o
  14   0   0          0.71          0.82        21.45 o
  15   0   0        612.95        622.11        42.57 o
  16   0   0         79.55         47.56        42.74 o
  17   0   0        110.88         61.38        41.48 o
  18   0   0          4.16          3.35        34.78 o
  19   0   0        790.70        713.75        56.35 o
  20   0   0         88.75         44.41        23.67 o
 -20   1   0         13.04         18.64        20.32 o
 -19   1   0        135.79        168.01        33.31 o
 -18   1   0        106.41        137.22        35.82 o
 -17   1   0          6.65          5.45        38.97 o
 -16   1   0          9.21          3.14        41.48 o
 -15   1   0         81.43         73.53        44.41 o
 -14   1   0        381.11        376.92        28.36 o
 -13   1   0        478.22        584.20        29.78 o
 -12   1   0         64.23         44.39        27.73 o
 -11   1   0        813.26        979.15        67.82 o
 -10   1   0        726.07        741.65        19.86 o
  -9   1   0         39.80         52.87        16.88 o
  -8   1   0       3460.56       3073.15       127.27 o
  -7   1   0        444.56        357.36        41.27 o
  -6   1   0        712.93        632.21        42.32 o
  -5   1   0      18847.85      16974.09      1159.82 o
  -2   1   0      10759.82      10534.21      1037.16 o
   5   1   0      13414.99      16506.16      1142.26 o
   6   1   0       7099.76       8048.75       311.05 o
   7   1   0       5999.79       8937.95       300.04 o
   8   1   0       2934.93       3250.40        92.52 o
   9   1   0       1353.63        815.05        88.41 o
  10   1   0        171.53         49.24        31.00 o
  11   1   0         21.20         31.50        22.11 o
  12   1   0        750.73        766.54        44.62 o
  13   1   0        177.90        147.73        23.84 o
  14   1   0        587.54        478.80        37.29 o
  15   1   0        977.10        799.92        67.11 o
  16   1   0         80.64         65.97        23.76 o
  17   1   0        523.31        489.38        57.82 o
  18   1   0        158.63        131.77        39.59 o
  19   1   0         43.47         14.46        30.59 o
  20   1   0         81.81         48.18        25.98 o
 -20   2   0         34.01         51.80        33.62 o
 -19   2   0        143.20        102.50        26.50 o
 -18   2   0         68.39        102.86        34.99 o
 -17   2   0        366.73        257.47        46.09 o
 -16   2   0        883.94        782.46        64.31 o
 -15   2   0       1519.78       1434.82        93.22 o
 -14   2   0       3016.10       2794.65       173.25 o
 -13   2   0        213.36        281.59        32.44 o
 -12   2   0       1606.94       1734.87        81.57 o
 -11   2   0        332.69        212.39        16.74 o
 -10   2   0        878.77        877.81        91.70 o
  -9   2   0       4472.85       4171.90       250.73 o
  -8   2   0       1883.52       1842.91        51.62 o
  -7   2   0        100.16         24.09        26.36 o
  -6   2   0       1019.46       1367.71        91.38 o
  -5   2   0      12366.10      12850.63      1690.72 o
  -4   2   0       8660.73      13236.81      6804.36 o
  -3   2   0       1994.64       2752.58       407.81 o
  -2   2   0       3549.67       3229.44       110.95 o
  -1   2   0        607.82        699.31       198.65 o
   1   2   0      23952.42      29173.50       656.34 o
   2   2   0      18481.38      15081.26       731.19 o
   3   2   0      74486.12      85356.66      1768.47 o
   5   2   0       1642.88       2751.91        30.59 o
   6   2   0        627.20        561.86       140.36 o
   7   2   0      21584.84      26494.59       894.36 o
   8   2   0       1657.33       1009.44       102.57 o
   9   2   0      19038.66      22473.31       725.43 o
  10   2   0         31.23         15.47        12.64 o
  11   2   0         90.30        230.89        26.13 o
  12   2   0        170.84        173.04        27.02 o
  13   2   0        217.61         69.97        25.56 o
  14   2   0        228.63        275.51        35.61 o
  15   2   0        173.63        145.75        33.20 o
  16   2   0        409.63        295.35        34.31 o
  17   2   0        187.51        172.18        27.78 o
  18   2   0        594.92        526.88        60.33 o
  19   2   0        196.28        162.57        37.92 o
  20   2   0          3.91          1.68        27.02 o
  21   2   0         16.17         10.68        18.64 o
 -19   3   0        144.03         94.69        22.60 o
 -18   3   0          2.67          3.98        26.15 o
 -17   3   0         12.03         11.62        30.41 o
 -16   3   0       1457.57       1599.74       197.97 o
 -15   3   0        286.62        155.24        42.74 o
 -14   3   0        613.63        531.49        66.62 o
 -13   3   0        128.09        128.84        47.35 o
 -12   3   0       2514.78       2475.59       130.72 o
 -11   3   0         23.19         32.45        18.26 o
 -10   3   0         29.88         10.01        15.93 o
  -9   3   0       4201.55       4407.70       161.32 o
  -8   3   0        865.08        631.60        32.55 o
  -7   3   0        868.61       1876.43       107.69 o
  -6   3   0       1641.00        596.17        46.35 o
  -5   3   0       9831.75      11654.10       384.76 o
  -4   3   0       7807.27       7875.97       843.48 o
  -3   3   0      20359.26      32864.18      2633.09 o
  -2   3   0      58844.61      78293.32      1970.42 o
   0   3   0      21486.64      21046.87       863.01 o
   3   3   0      47211.82      50053.42      3193.41 o
   4   3   0      14238.54      16312.38      1244.35 o
   5   3   0     133777.02     141969.33      4760.72 o
   6   3   0       7775.44       9067.60       507.44 o
   7   3   0        951.06       1421.08        43.32 o
   8   3   0       2532.34       2104.73       115.67 o
   9   3   0       4098.65       5000.42       163.89 o
  10   3   0         34.56         19.35        11.60 o
  11   3   0      11762.86      12255.46       641.24 o
  12   3   0         12.59         12.57        21.79 o
  13   3   0       4312.40       4276.61       298.74 o
  14   3   0        367.22        310.26        39.59 o
  15   3   0        845.88        751.78        46.58 o
  16   3   0         30.99          8.72        24.72 o
  17   3   0         66.71         50.65        24.13 o
  18   3   0         19.09         26.19        38.97 o
  19   3   0         44.41         34.36        36.87 o
  20   3   0         10.31         22.42        28.91 o
  21   3   0         10.50         17.39        20.11 o
 -19   4   0          8.44          8.30        18.73 o
 -18   4   0         62.94         64.12        25.95 o
 -17   4   0        270.09        395.49       142.87 o
 -16   4   0        246.34        308.21        45.46 o
 -15   4   0        110.42        217.21        44.31 o
 -14   4   0        676.44        970.66       126.64 o
 -13   4   0         10.95         15.69        32.54 o
 -12   4   0         23.63         29.86        29.39 o
 -11   4   0       1511.65       1396.10       206.14 o
 -10   4   0        143.52        110.96        16.72 o
  -9   4   0        993.12       1372.83        87.07 o
  -8   4   0        112.38         15.07        15.15 o
  -7   4   0       1338.97       2012.66        38.58 o
  -6   4   0       1230.48       1153.96       155.79 o
  -5   4   0        627.96       1475.23       157.45 o
  -4   4   0       5983.43       7551.51       227.87 o
  -2   4   0       6300.68       9905.57       133.45 o
  -1   4   0      52962.97      49332.47      2233.08 o
   0   4   0       6012.45       4085.52       176.29 o
   1   4   0      19547.17      23595.51      1481.54 o
   2   4   0      20795.74      14608.51       558.31 o
   3   4   0      47097.01      50815.44      1091.83 o
   5   4   0       3087.75       1783.21       131.53 o
   6   4   0      22530.93      22757.20       782.75 o
   7   4   0      11080.32       8998.91       421.59 o
   8   4   0       1731.01       2169.46       114.43 o
   9   4   0         71.09        137.39        32.37 o
  10   4   0       4298.12       4081.25       133.13 o
  11   4   0        495.00        607.92        39.59 o
  12   4   0         10.25          0.00        20.74 o
  13   4   0       1003.93       1071.14        48.39 o
  14   4   0        411.98        352.79        29.33 o
  15   4   0       1076.34        881.34        71.44 o
  16   4   0        171.97        156.49        29.01 o
  17   4   0       1037.88        848.34        52.31 o
  18   4   0        212.55        223.02        27.66 o
  19   4   0       1249.30       1166.67        94.06 o
  20   4   0         11.92          1.47        31.01 o
  21   4   0         11.18         15.71        22.42 o
 -19   5   0          3.85         13.67        16.61 o
 -18   5   0        272.92        280.76       133.87 o
 -17   5   0        145.38         88.11        41.38 o
 -16   5   0          6.04          9.03        30.29 o
 -15   5   0       1139.57       1359.66       265.11 o
 -14   5   0        211.89        282.90        81.18 o
 -13   5   0       2083.38       2615.49       479.85 o
 -12   5   0          4.10         18.64        32.19 o
 -11   5   0        162.56        177.16        38.81 o
 -10   5   0        100.59         96.70        32.12 o
  -9   5   0       3193.33       3027.45       196.89 o
  -8   5   0        152.29        155.52        25.15 o
  -7   5   0        399.82        280.62        20.19 o
  -6   5   0       4015.17       3249.47       508.81 o
  -5   5   0        110.07        215.29        18.72 o
  -4   5   0       3916.96       3648.85        56.64 o
  -3   5   0       1834.41       2796.97       809.17 o
  -2   5   0      38361.60      33763.40      3031.22 o
  -1   5   0       1239.30       1355.74       271.68 o
   0   5   0         88.47        950.19       124.73 o
   1   5   0      13787.70      22539.22      1039.22 o
   2   5   0         66.86         61.26        16.48 o
   3   5   0      14310.38      11832.44      1204.92 o
   4   5   0       7170.43       5633.26        62.91 o
   5   5   0       2577.26       3759.98       199.70 o
   6   5   0      12984.47      13638.11       725.82 o
   7   5   0        290.48        423.63        30.77 o
   8   5   0       5428.10       5758.82       191.74 o
   9   5   0       7481.14       7468.50       227.86 o
  10   5   0        253.90        121.08        19.03 o
  11   5   0        323.52        297.31        24.13 o
  12   5   0       3052.42       3511.61       772.19 o
  13   5   0        831.90       1002.52       323.77 o
  14   5   0        632.31        567.45       182.36 o
  15   5   0        251.07        240.08        39.59 o
  16   5   0         26.72         10.87        22.84 o
  17   5   0         65.54         56.91        26.93 o
  18   5   0        252.42        224.77        39.38 o
  19   5   0         35.74         46.51        41.06 o
  20   5   0          1.94         13.62        33.10 o
  21   5   0        107.13        126.95        27.65 o
 -18   6   0        173.41        183.35        96.68 o
 -17   6   0          0.80          1.52        25.86 o
 -16   6   0       1974.44       2724.22       834.20 o
 -15   6   0        132.68        126.20        35.82 o
 -14   6   0        235.16        314.06        76.15 o
 -13   6   0       1045.51       1241.72       237.67 o
 -12   6   0         37.96          8.96        31.72 o
 -11   6   0        600.06        786.89        81.49 o
 -10   6   0        145.36        216.33        30.03 o
  -9   6   0        415.61        420.50        42.63 o
  -8   6   0         16.05         43.71        20.53 o
  -7   6   0         42.30         76.68        18.41 o
  -6   6   0        397.60        218.16        13.57 o
  -5   6   0       2781.67       5687.31      1208.67 o
  -4   6   0       1305.49       2496.22       776.57 o
  -3   6   0        338.75        378.74        85.36 o
  -2   6   0        734.98        465.11       114.60 o
  -1   6   0        935.85        410.11        62.94 o
   0   6   0      50627.61      61023.67     25277.64 o
   1   6   0       3972.79       6987.94       153.10 o
   2   6   0      16228.83      21896.26       323.04 o
   3   6   0      13329.71      11291.64        69.24 o
   4   6   0       4982.90       4531.76        66.02 o
   5   6   0        380.48        245.62       108.83 o
   6   6   0       9921.01       9543.53       403.37 o
   7   6   0          6.35         70.64        13.16 o
   8   6   0       4261.56       5379.04       109.73 o
   9   6   0       1791.33       2034.70        60.95 o
  10   6   0       4066.89       4998.41        74.14 o
  11   6   0       2310.00       2772.56        63.66 o
  12   6   0         14.16         21.37        17.96 o
  13   6   0         22.08          4.19        21.40 o
  14   6   0        473.94        353.80        29.23 o
  15   6   0        559.99        663.55        71.65 o
  16   6   0         79.57         77.58        30.38 o
  17   6   0         32.77         44.87        24.68 o
  18   6   0          1.22          2.09        24.53 o
  19   6   0        561.51        495.47        34.53 o
  20   6   0        122.79         43.78        33.94 o
  21   6   0         54.54         42.11        26.61 o
 -18   7   0          6.89         24.53        16.85 o
 -17   7   0        154.83        139.81        68.09 o
 -16   7   0        987.59       1300.88       463.61 o
 -15   7   0          0.18         12.94        32.77 o
 -14   7   0        144.34        178.94        23.21 o
 -13   7   0         57.80         38.85        34.58 o
 -12   7   0         59.05         88.81        32.16 o
 -11   7   0        688.22        901.56        97.41 o
 -10   7   0         15.05         12.87        28.24 o
  -9   7   0       1391.14       1510.44       261.03 o
  -8   7   0       3044.85       3292.89       458.48 o
  -7   7   0       2932.58       2194.38       266.12 o
  -6   7   0        108.08        165.76        22.67 o
  -5   7   0       1932.63       3147.27       353.05 o
  -4   7   0       3256.71       2494.69       289.07 o
  -3   7   0        929.46        663.55       285.45 o
  -2   7   0       5985.40       7865.92       676.67 o
  -1   7   0      17635.96      13840.88      2037.75 o
   0   7   0       2283.92      38669.55     21146.53 o
   1   7   0        299.88        484.56       113.47 o
   2   7   0       6632.24       6499.66       174.38 o
   3   7   0      34098.63      40727.50      1444.40 o
   4   7   0        828.62        811.40       130.90 o
   5   7   0       1468.14       2097.08        51.59 o
   6   7   0       2706.49       3641.64       298.34 o
   7   7   0       6451.80       6193.81        93.53 o
   8   7   0       1295.02       1750.25        49.65 o
   9   7   0       2419.45       3565.10       125.98 o
  10   7   0       2981.48       3430.21       111.06 o
  11   7   0       2079.09       2204.86        66.99 o
  12   7   0         16.63         49.64        33.31 o
  13   7   0        359.34        333.89       170.32 o
  14   7   0        180.93        238.95        42.84 o
  15   7   0        873.98        897.79        51.67 o
  16   7   0        102.31        115.92        28.46 o
  17   7   0         74.67        122.34        28.20 o
  18   7   0         13.30         27.02        23.88 o
  19   7   0          6.88          8.45        20.65 o
  20   7   0        194.21        189.25        31.05 o
  21   7   0          0.49          1.68        21.88 o
 -17   8   0         87.01        105.13        33.94 o
 -16   8   0        431.97        539.13       159.01 o
 -15   8   0        297.37        285.50        57.61 o
 -14   8   0       1897.33       1513.50        91.13 o
 -13   8   0        248.03        155.50        22.77 o
 -12   8   0        790.19       1016.64       283.03 o
 -11   8   0        179.24        154.50        32.80 o
 -10   8   0        556.99        910.50       268.68 o
  -9   8   0         22.42         10.83        25.07 o
  -8   8   0        980.63       1368.78       333.10 o
  -7   8   0       1599.37       1239.94       113.76 o
  -6   8   0       1170.29       1026.45       155.57 o
  -5   8   0       1619.45       1330.93       200.34 o
  -4   8   0      14025.65      13353.88      1944.38 o
  -3   8   0       9524.33      10596.44       470.37 o
  -2   8   0       2220.46       2074.58       247.52 o
  -1   8   0        586.20        479.09       142.12 o
   0   8   0       3628.42       5178.29      2344.66 o
   1   8   0        263.46        444.39        16.77 o
   2   8   0      10790.79      13496.76       225.83 o
   3   8   0       9696.31      10250.16        59.00 o
   4   8   0       1410.07       2427.23        69.24 o
   5   8   0        114.95         79.71        20.55 o
   6   8   0      15731.26       7840.87      4287.92 o
   7   8   0        950.24       1629.52        57.98 o
   8   8   0       2898.86       2798.91        80.98 o
   9   8   0         16.09         10.05        12.81 o
  10   8   0         99.74        115.58        14.46 o
  11   8   0         76.56         89.84        13.63 o
  12   8   0          3.00          4.26        17.03 o
  13   8   0       2067.88       1787.44       712.91 o
  14   8   0        265.64        331.27        44.83 o
  15   8   0        591.91        593.18       238.40 o
  16   8   0        297.32        337.12        33.42 o
  17   8   0        529.37        552.79       120.88 o
  18   8   0         13.88         32.47        23.84 o
  19   8   0        122.17        112.54        23.39 o
  20   8   0          1.62          7.99        17.83 o
  21   8   0          0.53          0.21        22.41 o
 -17   9   0        117.28        117.13        15.90 o
 -16   9   0         45.19         38.32        23.31 o
 -15   9   0        650.34        625.12       157.54 o
 -14   9   0        641.02        564.69        59.81 o
 -13   9   0          3.77         11.94        20.25 o
 -12   9   0         13.60         21.73        21.73 o
 -11   9   0         10.27          4.33        31.74 o
 -10   9   0        100.40        108.47        45.56 o
  -9   9   0        174.00        142.00        36.04 o
  -8   9   0        652.41        700.08       101.60 o
  -7   9   0       2761.89       2681.16       119.73 o
  -6   9   0        188.94        127.69        18.83 o
  -5   9   0        428.40        400.07        25.28 o
  -4   9   0       3572.41       5484.44       342.18 o
  -3   9   0       4521.76       5989.60      1024.05 o
  -2   9   0       2786.86       2868.39       350.69 o
  -1   9   0       5141.63       6878.86      4267.92 o
   0   9   0        857.55        185.32        26.00 o
   1   9   0      11971.28      14321.47       898.00 o
   2   9   0       6624.44       6384.30       126.22 o
   3   9   0       1572.42       2266.49        45.39 o
   4   9   0       3716.25       3962.86        96.41 o
   5   9   0       1003.24        917.85        15.22 o
   6   9   0        321.89         25.54        24.01 o
   7   9   0       4730.59       3838.65        80.75 o
   8   9   0          5.16         22.61        13.77 o
   9   9   0       1806.52       2163.58        64.23 o
  10   9   0       3962.01       4524.33        88.86 o
  11   9   0       1087.66       1094.71        40.87 o
  12   9   0        405.14        339.93        21.28 o
  13   9   0          8.44         13.49        20.02 o
  14   9   0        588.27        552.12       238.09 o
  15   9   0        372.56        419.46        86.94 o
  16   9   0          2.42          4.40        19.90 o
  17   9   0        117.73        230.70        25.35 o
  18   9   0         24.08         16.60        25.50 o
  19   9   0         16.09          4.91        22.01 o
  20   9   0        180.04        172.82        30.57 o
  21   9   0        141.03         92.27        24.11 o
 -16  10   0         66.42         35.74        16.87 o
 -15  10   0        530.85        691.30       173.15 o
 -14  10   0         53.72         19.51        17.79 o
 -13  10   0         30.52         13.73        20.51 o
 -12  10   0          7.35         23.56        21.38 o
 -11  10   0        199.20        252.95        60.76 o
 -10  10   0        257.33        310.28       105.17 o
  -9  10   0       2117.33       2392.86        91.30 o
  -8  10   0       1105.00       1415.96        74.43 o
  -7  10   0        534.96        373.49        29.19 o
  -6  10   0       2693.39       2344.64       584.59 o
  -5  10   0       3609.68       4394.51       153.66 o
  -4  10   0        794.21        757.35        22.21 o
  -3  10   0         33.14        138.61        39.28 o
  -2  10   0        179.49        154.10        20.38 o
  -1  10   0        325.04       1017.73       426.74 o
   0  10   0       1683.34        927.52       118.15 o
   1  10   0        164.70        174.90        26.00 o
   2  10   0        284.51        378.43        30.10 o
   3  10   0        542.10        364.45        70.46 o
   4  10   0      23589.96      20014.16       626.86 o
   5  10   0        977.38        429.12        23.37 o
   6  10   0        160.93         92.05        25.54 o
   7  10   0       1420.32       1733.44        33.62 o
   8  10   0       1303.61       1711.00        39.07 o
   9  10   0        433.63        518.28        21.29 o
  10  10   0        469.59        283.85        11.93 o
  11  10   0         92.29         73.36        18.18 o
  12  10   0        135.18        232.10        26.06 o
  13  10   0         33.69         77.89        19.16 o
  14  10   0         35.69         50.05        27.44 o
  15  10   0         29.98          7.75        28.95 o
  16  10   0         13.22          1.26        26.87 o
  17  10   0          6.52         25.13        15.84 o
  18  10   0          0.13          2.96        25.44 o
  19  10   0         10.48          1.68        21.87 o
  20  10   0         30.26          9.40        18.46 o
  21  10   0         16.47         21.80        14.14 o
 -16  11   0        624.18        559.20        24.18 o
 -15  11   0        150.66        256.04        26.14 o
 -14  11   0        460.80        425.09        66.36 o
 -13  11   0         10.72          6.75        18.44 o
 -12  11   0        325.95        462.37        43.16 o
 -11  11   0        154.25        142.11        27.19 o
 -10  11   0       2377.21       3034.18       249.93 o
  -9  11   0        955.16        876.25        67.25 o
  -8  11   0         39.30        129.76        40.29 o
  -7  11   0        285.40        274.93        43.89 o
  -6  11   0       2932.25       2575.80       831.69 o
  -5  11   0       1140.78       1180.49        39.82 o
  -4  11   0       2673.38       2145.69       419.88 o
  -3  11   0         23.34         30.01        16.94 o
  -2  11   0         17.48         43.43        17.99 o
  -1  11   0       3985.08       5880.12       257.70 o
   0  11   0      12466.71      18761.14       652.53 o
   1  11   0        313.46        512.22        44.73 o
   2  11   0       4799.61       5907.71       248.08 o
   3  11   0        200.91         68.38        34.28 o
   4  11   0         54.27         49.23        15.40 o
   5  11   0         60.16         75.94        31.18 o
   6  11   0       3953.48       4120.63        73.15 o
   7  11   0       1744.84       1562.01        39.44 o
   8  11   0         84.28        140.70        15.73 o
   9  11   0        581.49        573.03        22.50 o
  10  11   0        399.16        430.94        27.88 o
  11  11   0         79.77         90.83        10.95 o
  12  11   0        666.67        641.76        30.06 o
  13  11   0        399.57        433.93        29.75 o
  14  11   0         24.69         35.49        24.81 o
  15  11   0       2586.02       2246.24      1118.17 o
  16  11   0        209.36         93.10        57.19 o
  17  11   0          3.05          6.49        18.74 o
  18  11   0         27.85         10.65        14.72 o
  19  11   0          1.87         12.05        21.79 o
  20  11   0         35.78         63.55        19.42 o
  21  11   0        221.89        241.05        29.00 o
 -15  12   0         37.52         34.52        12.91 o
 -14  12   0         14.23         15.13        13.40 o
 -13  12   0          2.29         12.62        18.26 o
 -12  12   0         14.64         11.67        20.47 o
 -11  12   0          2.11         10.25        22.94 o
 -10  12   0        838.28       1045.46        63.58 o
  -9  12   0        122.51         88.24        30.82 o
  -8  12   0         69.61         58.03        32.23 o
  -7  12   0        107.01         95.57        35.84 o
  -6  12   0         14.01         42.04        25.43 o
  -5  12   0        522.31        411.39        40.12 o
  -4  12   0        667.66        508.15        57.82 o
  -3  12   0       1070.18       1225.09       548.66 o
  -2  12   0        563.05        384.03        88.97 o
  -1  12   0      10141.35      12235.83       638.23 o
   0  12   0        316.44        377.53        36.10 o
   1  12   0       6371.85       8996.00       326.33 o
   2  12   0       2692.31       2792.10       132.93 o
   3  12   0       4258.58       4951.80       105.54 o
   4  12   0         76.65        200.86        31.09 o
   5  12   0       3407.99       3889.57        63.73 o
   6  12   0         20.95          3.81        13.99 o
   7  12   0         68.12         57.18        13.12 o
   8  12   0        270.06        213.17        14.19 o
   9  12   0        906.70       1127.83        57.65 o
  10  12   0        117.34        161.07        32.88 o
  11  12   0         49.08         94.32        23.02 o
  12  12   0        170.36        225.68        17.81 o
  13  12   0        380.98        447.26        28.06 o
  14  12   0        678.60        705.37        69.55 o
  15  12   0         17.60          2.93        27.12 o
  16  12   0        325.29        436.47        43.60 o
  17  12   0         73.28         92.22        21.76 o
  18  12   0         49.39         81.29        15.93 o
  19  12   0         72.60        139.94        24.00 o
  20  12   0         46.44         26.82        19.71 o
  21  12   0         31.84         21.41        14.96 o
 -15  13   0        397.93        410.65        22.63 o
 -14  13   0        554.26        539.28        24.17 o
 -13  13   0         83.62         96.69        27.86 o
 -12  13   0          4.74          6.99        20.02 o
 -11  13   0       1506.86       1324.10        68.33 o
 -10  13   0        553.30        688.94        51.58 o
  -9  13   0        168.49        126.38        26.85 o
  -8  13   0       7802.39       8024.97       586.69 o
  -7  13   0        970.84       1071.79       107.47 o
  -6  13   0        350.13        401.80       127.48 o
  -5  13   0         99.66         56.37        30.38 o
  -4  13   0       1208.53       1507.77       692.06 o
  -3  13   0        197.40        276.08        20.12 o
  -2  13   0         58.92         74.37        16.93 o
  -1  13   0       2264.55       2517.75       129.47 o
   0  13   0         11.81          4.27         7.01 o
   1  13   0         40.50         66.99         7.71 o
   2  13   0       4341.09       4663.94       545.16 o
   3  13   0        162.81        149.90         8.08 o
   4  13   0         64.13        251.25        21.36 o
   5  13   0       1521.78       1459.28        52.35 o
   6  13   0        395.49        241.99        14.55 o
   7  13   0       4265.39       4038.64       130.78 o
   8  13   0         74.96         79.48        32.55 o
   9  13   0        814.76        865.17        67.40 o
  10  13   0        113.48         62.60        13.06 o
  11  13   0         14.29         20.95        27.23 o
  12  13   0       1060.25       1494.26        54.26 o
  13  13   0          0.17          4.60        19.05 o
  14  13   0        385.08        462.68        28.21 o
  15  13   0        694.99        639.39       281.14 o
  16  13   0        313.60        288.70        79.71 o
  17  13   0          4.73         13.38        27.25 o
  18  13   0        377.17        365.72        29.20 o
  19  13   0          1.44          3.14        13.48 o
  20  13   0         15.77         11.81        19.69 o
  21  13   0         45.83         20.84        15.44 o
 -14  14   0         50.08         30.48        10.01 o
 -13  14   0         15.33          4.42        13.21 o
 -12  14   0          4.50          7.00        15.93 o
 -11  14   0       1928.41       2044.56       105.06 o
 -10  14   0        122.94        103.46        23.43 o
  -9  14   0          8.91         50.40        23.91 o
  -8  14   0        324.47        310.87        51.00 o
  -7  14   0        242.36        352.83        26.38 o
  -6  14   0        194.89        165.30        22.71 o
  -5  14   0        507.15        551.76        42.93 o
  -4  14   0       4025.32       3942.52       179.89 o
  -3  14   0        652.13        831.24        26.83 o
  -2  14   0          7.62         61.03        12.23 o
  -1  14   0        633.89        958.84        26.99 o
   0  14   0        102.24        154.14        24.33 o
   1  14   0         36.45         17.51         7.52 o
   2  14   0       1492.17       2016.67       250.63 o
   3  14   0          6.07         62.52        10.56 o
   4  14   0       1093.36       1446.94        49.22 o
   5  14   0       2208.75       2287.05        59.21 o
   6  14   0       4664.54       4696.13        71.66 o
   7  14   0        621.72        654.22        37.16 o
   8  14   0       1785.23       1610.38       123.18 o
   9  14   0         51.42         65.76        16.59 o
  10  14   0        136.06        187.30        22.14 o
  11  14   0         53.78         68.17        18.12 o
  12  14   0       2009.44       2286.27       203.10 o
  13  14   0         83.99         35.43        21.29 o
  14  14   0         34.70         18.79        21.98 o
  15  14   0         98.92         15.59        27.70 o
  16  14   0         31.73         15.91        26.82 o
  17  14   0        862.63        796.47       241.97 o
  18  14   0          1.21          6.16        18.86 o
  19  14   0         10.31          6.28        13.45 o
  20  14   0        243.71        188.47        27.34 o
  21  14   0         15.49          3.24        15.19 o
 -14  15   0         54.20         37.53        10.22 o
 -13  15   0        103.29         70.64        19.27 o
 -12  15   0          0.47         14.40        13.97 o
 -11  15   0        143.70        187.16        26.25 o
 -10  15   0        318.04        418.21        28.36 o
  -9  15   0       1879.38       2078.04        70.24 o
  -8  15   0         81.25         92.71        17.88 o
  -7  15   0        177.72        141.50        18.41 o
  -6  15   0        248.62        362.21        17.47 o
  -5  15   0         31.40         23.15        15.50 o
  -4  15   0       1999.13       2152.40        57.47 o
  -3  15   0        574.92        534.32        33.51 o
  -2  15   0         47.28         79.09        10.45 o
  -1  15   0         28.97         90.41        10.44 o
   0  15   0         11.52         13.08         9.34 o
   1  15   0       1792.60       2554.22       104.45 o
   2  15   0          2.46          5.10        14.54 o
   3  15   0       1011.29       1080.58       180.68 o
   4  15   0        113.27         29.76        12.36 o
   5  15   0        967.01       1177.57        39.37 o
   6  15   0        399.77        358.44        18.02 o
   7  15   0       2102.27       2391.18        84.11 o
   8  15   0         10.04         58.45        19.48 o
   9  15   0         22.14         59.75        16.55 o
  10  15   0         19.61          8.77        15.18 o
  11  15   0        380.48        461.89        29.51 o
  12  15   0        676.89        919.47        68.50 o
  13  15   0        514.98        617.76        53.21 o
  14  15   0        119.66         66.35        23.02 o
  15  15   0         14.20          4.40        29.33 o
  16  15   0         12.73         11.36        26.33 o
  17  15   0          2.91          8.38        26.51 o
  18  15   0        217.24        178.98        21.78 o
  19  15   0         51.66         70.66        14.65 o
  20  15   0          5.25         12.15        41.27 o
  21  15   0          4.60          2.93        20.57 o
 -13  16   0          1.71          3.45         8.65 o
 -12  16   0          2.18          3.35        12.39 o
 -11  16   0         37.54         33.48        14.63 o
 -10  16   0        583.82        621.71        26.48 o
  -9  16   0        720.78        728.15        38.04 o
  -8  16   0       1111.26       1531.44        53.44 o
  -7  16   0          2.74         12.04        17.38 o
  -6  16   0       1103.71       1247.51        53.74 o
  -5  16   0         76.02        129.46        22.23 o
  -4  16   0        447.84        387.45        24.17 o
  -3  16   0        186.31        238.45        26.20 o
  -2  16   0        145.75        127.61        35.73 o
  -1  16   0        270.30        274.50        20.90 o
   0  16   0        295.46        178.86        14.55 o
   1  16   0        737.39        637.45        24.70 o
   2  16   0        176.21        107.94        21.54 o
   3  16   0       1556.04       1855.74        58.13 o
   4  16   0        145.63        189.64        31.01 o
   5  16   0        372.66        388.71        21.01 o
   6  16   0          4.94          8.85        12.78 o
   7  16   0         26.39         85.31        12.93 o
   8  16   0       2420.96       2258.34       227.93 o
   9  16   0         16.66         24.89        20.05 o
  10  16   0         19.91         24.43        19.06 o
  11  16   0       1000.81       1173.00        88.62 o
  12  16   0          6.59         20.32        27.65 o
  13  16   0        160.28        113.63        22.52 o
  14  16   0       2827.84       3184.37       150.52 o
  15  16   0        134.76         35.82        30.80 o
  16  16   0        741.94        651.49       355.62 o
  17  16   0         95.01        114.70        73.74 o
  18  16   0         24.68         17.10        18.61 o
  19  16   0         14.71         30.03        13.80 o
  20  16   0         22.57         26.89        10.90 o
  21  16   0          4.63          7.26        14.41 o
 -12  17   0         14.14          9.89         9.90 o
 -11  17   0         13.03         15.57        11.57 o
 -10  17   0         24.03         16.47        13.36 o
  -9  17   0         44.77         17.67        15.30 o
  -8  17   0        546.22        588.69        25.17 o
  -7  17   0          2.27         27.44        17.55 o
  -6  17   0        335.70        238.19        22.59 o
  -5  17   0         43.47         30.44        20.88 o
  -4  17   0         15.09         52.27        25.16 o
  -3  17   0        128.91        226.54        17.16 o
  -2  17   0         69.43         75.27        14.85 o
  -1  17   0        426.20        464.59        41.18 o
   0  17   0        717.60        765.03        38.87 o
   1  17   0        138.90        122.77        13.39 o
   2  17   0        511.68        665.39        64.52 o
   3  17   0       2979.70       3207.07        79.98 o
   4  17   0        261.00        265.09        21.47 o
   5  17   0          0.77          5.70        14.50 o
   6  17   0        446.31        487.99        57.40 o
   7  17   0        123.70        119.87        26.65 o
   9  17   0        655.28        881.04        40.75 o
  10  17   0         14.16         21.82        16.95 o
  11  17   0        293.33        446.77        46.19 o
  12  17   0        637.24        816.56        69.45 o
  13  17   0         30.75         10.89        23.41 o
  14  17   0         87.16         82.93        24.59 o
  15  17   0        137.30        230.46        50.59 o
  16  17   0         29.56          3.35        25.77 o
  17  17   0         15.83         14.72        25.00 o
  18  17   0         73.04         37.48        17.98 o
  19  17   0          1.29          3.70        13.07 o
  20  17   0         13.05         20.74        10.26 o
 -11  18   0         51.12         33.93         9.53 o
 -10  18   0        295.74        270.28        17.15 o
  -9  18   0         12.90         23.28        14.02 o
  -8  18   0        229.81        235.89        17.84 o
  -7  18   0         41.00        109.00        21.31 o
  -6  18   0        218.15        163.07        24.76 o
  -5  18   0          9.41          6.02        18.34 o
  -4  18   0          6.13          8.38        18.79 o
  -3  18   0         86.97         69.46        17.72 o
  -2  18   0       1011.34       1100.46        38.31 o
  -1  18   0       3851.58       4859.14       172.38 o
   0  18   0        607.49        449.30        27.55 o
   1  18   0        199.55        180.84        30.58 o
   2  18   0         32.36         33.42        21.02 o
   3  18   0          9.97          9.84        15.74 o
   4  18   0        331.09        266.61        17.60 o
   5  18   0        250.31        184.32        16.11 o
   6  18   0        381.45        580.65        31.33 o
   7  18   0        319.27        212.98        20.58 o
   8  18   0         61.55         82.33        24.30 o
   9  18   0        968.82       1504.10        88.87 o
  10  18   0         40.27         57.87        18.11 o
  11  18   0         70.55         96.24        32.89 o
  12  18   0        137.40        187.01        23.34 o
  13  18   0        355.54        291.59        27.79 o
  14  18   0         64.55         75.79        23.59 o
  15  18   0        121.07        193.25        29.43 o
  16  18   0         32.45         43.68        27.65 o
  17  18   0         44.99         38.86        26.50 o
  18  18   0          7.67         12.56        17.56 o
  19  18   0          0.33          5.90        12.94 o
  20  18   0        105.41        104.57        14.94 o
 -11  19   0         25.13         53.22        13.65 o
 -10  19   0         67.50         87.77        13.96 o
  -9  19   0        397.15        325.02        19.65 o
  -8  19   0        290.13        304.43        20.57 o
  -7  19   0          4.76          1.84        14.79 o
  -6  19   0       1165.98       1214.43        53.30 o
  -5  19   0         20.16         19.47        19.50 o
  -4  19   0       1095.12       1178.28        38.14 o
  -3  19   0         90.43         55.23        16.71 o
  -2  19   0        119.65         42.89        15.84 o
  -1  19   0         79.93         73.85        16.34 o
   0  19   0        993.54       1095.68        38.24 o
   1  19   0         10.87         16.27        18.92 o
   2  19   0        218.76        226.35        26.79 o
   3  19   0        117.11         44.11        18.67 o
   4  19   0        916.49       1328.84        55.81 o
   5  19   0         82.23         34.11        17.30 o
   6  19   0        142.86        109.30        22.02 o
   7  19   0        209.88        255.18        24.95 o
   8  19   0          1.18         43.99        28.70 o
   9  19   0        751.66        900.37        51.17 o
  10  19   0         72.20         78.34        19.85 o
  11  19   0        294.66        304.21        31.62 o
  12  19   0          6.00         14.37        18.97 o
  13  19   0        267.84        301.72        35.33 o
  14  19   0        792.85        836.36        50.50 o
  15  19   0        257.50        282.45        26.65 o
  16  19   0         47.58         29.13        25.69 o
  17  19   0         53.61         31.83        23.35 o
  18  19   0         22.07         34.11        20.78 o
  19  19   0          3.82          6.99        12.52 o
  20  19   0         35.39         41.28        13.07 o
 -10  20   0         66.69         28.49        18.02 o
  -9  20   0          4.98          5.60        16.14 o
  -8  20   0        129.16         93.36        13.39 o
  -7  20   0         85.48         73.53        14.62 o
  -6  20   0        207.54        228.69        19.76 o
  -5  20   0        129.67        126.55        17.45 o
  -4  20   0        339.74        336.46        18.59 o
  -3  20   0         10.72         30.19        15.13 o
  -2  20   0         10.73         14.25        18.03 o
  -1  20   0         39.05          6.01        19.82 o
   0  20   0        422.63        578.69        30.56 o
   1  20   0         82.25         64.89        22.90 o
   2  20   0         31.90         36.38        17.87 o
   3  20   0         22.28         36.71        18.54 o
   4  20   0          0.14         23.84        18.52 o
   5  20   0        278.96        359.21        42.36 o
   6  20   0         54.67         95.53        20.49 o
   7  20   0         31.30         33.16        16.90 o
   8  20   0        592.08        589.52        89.14 o
   9  20   0        472.93        410.72        28.45 o
  10  20   0         95.92         81.01        24.52 o
  11  20   0        256.18        313.20        30.59 o
  12  20   0         99.98        159.26        23.89 o
  13  20   0         67.75        104.74        22.88 o
  14  20   0        161.89        300.39        35.19 o
  15  20   0         65.61         65.11        21.18 o
  16  20   0          6.74         10.80        22.99 o
  17  20   0         39.49         82.04        53.74 o
  18  20   0         40.84         54.94        20.55 o
  19  20   0          2.19          5.52        11.26 o
  -9  21   0          5.03          8.28        16.62 o
  -8  21   0         26.31         19.31        20.12 o
  -7  21   0         74.19         77.01        21.65 o
  -6  21   0        599.51        508.89       267.42 o
  -5  21   0       1159.58       1085.78       598.42 o
  -4  21   0         10.90          7.33        18.15 o
  -3  21   0         90.11         60.14        21.14 o
  -2  21   0         46.32         25.32        20.55 o
  -1  21   0          3.82          4.33        18.77 o
   0  21   0          6.68         18.25        18.80 o
   1  21   0        978.86        885.33        50.58 o
   2  21   0        263.69        228.37        29.98 o
   3  21   0        182.68        367.82        30.06 o
   4  21   0         19.34          4.38        16.77 o
   5  21   0        542.31        314.24        32.07 o
   6  21   0          1.94          9.93        14.44 o
   7  21   0       1156.32       1202.46        60.58 o
   8  21   0        737.15        635.04        94.38 o
   9  21   0          3.38         11.79        19.95 o
  10  21   0        474.33        511.33        40.73 o
  11  21   0        833.14       1070.65        56.73 o
  12  21   0        720.33        620.96        72.69 o
  13  21   0        427.56        528.10        40.44 o
  14  21   0        295.75        376.69        28.28 o
  15  21   0         75.04         63.39        19.17 o
  16  21   0          9.55         32.60        23.84 o
  17  21   0         35.04         98.76        50.49 o
  18  21   0          1.45          6.81        14.45 o
  19  21   0         46.81         40.85        15.09 o
  -8  22   0         83.04         47.44        24.93 o
  -7  22   0         18.57         27.24        21.06 o
  -6  22   0         11.40          2.72        47.35 o
  -5  22   0        182.49        168.85        89.14 o
  -4  22   0        608.98        687.44        47.24 o
  -3  22   0         17.08         20.23        17.40 o
  -2  22   0        439.48        472.64        49.13 o
  -1  22   0        533.44        437.52        29.43 o
   0  22   0        552.50        559.39        47.14 o
   1  22   0        882.62        809.89        44.62 o
   2  22   0         59.40         91.53        18.05 o
   3  22   0         17.36         14.25        16.99 o
   4  22   0          3.96          4.73        16.97 o
   5  22   0         19.43         10.84        18.36 o
   6  22   0       1049.08       1278.32        60.63 o
   7  22   0         64.03          7.94        17.73 o
   8  22   0         86.25         33.87        17.31 o
   9  22   0          0.29          1.75        19.26 o
  10  22   0          5.02          9.85        18.85 o
  11  22   0          0.08          3.25        18.15 o
  12  22   0         21.32         15.98        18.88 o
  13  22   0        114.19         93.28        24.93 o
  14  22   0        339.92        393.23        28.56 o
  15  22   0         11.59         25.14        27.23 o
  16  22   0          2.14          1.57        21.22 o
  17  22   0         10.88          9.71        18.47 o
  18  22   0         33.33         31.40        13.22 o
  -7  23   0         79.26         44.91        34.36 o
  -6  23   0         18.35          7.33        45.88 o
  -5  23   0         34.08         11.43        22.58 o
  -4  23   0          2.50          5.03        24.87 o
  -3  23   0        169.23        155.81        23.25 o
  -2  23   0          9.01         23.46        15.84 o
  -1  23   0        249.68        503.67        40.85 o
   0  23   0         10.38         21.74        17.41 o
   1  23   0        209.25        158.99        20.00 o
   2  23   0        162.56        226.65        26.51 o
   3  23   0          0.18          5.65        17.06 o
   4  23   0         92.24         56.67        20.95 o
   5  23   0          2.37          2.46        14.35 o
   6  23   0         45.45         49.76        14.02 o
   7  23   0        174.97        164.53        22.88 o
   8  23   0         16.17          9.01        24.51 o
   9  23   0        202.74        234.22        25.80 o
  10  23   0        175.65        145.44        20.13 o
  11  23   0         15.11          3.75        17.37 o
  12  23   0         77.22         92.51        17.25 o
  13  23   0          6.73          2.51        17.75 o
  14  23   0         68.01        100.87        19.61 o
  15  23   0          1.17          0.00        24.93 o
  16  23   0         44.65         54.44        33.94 o
  17  23   0          3.41          3.56        16.48 o
  18  23   0        121.63        110.93        16.13 o
  -5  24   0         30.74         25.58        19.70 o
  -4  24   0          9.61          9.57        22.20 o
  -3  24   0         26.66         12.22        23.20 o
  -2  24   0         71.72         25.67        24.20 o
  -1  24   0        204.20         93.52        17.54 o
   0  24   0       1261.16       1641.73       117.11 o
   1  24   0         23.49          8.09        15.44 o
   2  24   0         45.53         32.07        16.18 o
   3  24   0         80.96         85.78        18.25 o
   4  24   0         15.20          2.40        14.02 o
   5  24   0          6.53          4.04        13.78 o
   6  24   0        176.38        169.12        21.37 o
   7  24   0          5.92          4.82        15.17 o
   8  24   0          1.57          7.55        16.92 o
   9  24   0         54.42         81.70        36.87 o
  10  24   0          9.15         11.10        16.37 o
  11  24   0         10.41         15.41        15.37 o
  12  24   0        144.28        153.94        30.80 o
  13  24   0          3.45          5.80        16.70 o
  14  24   0          9.40          7.80        14.74 o
  15  24   0          4.32          3.35        21.79 o
  16  24   0         15.30         12.79        17.31 o
  17  24   0          0.13         14.73        15.27 o
  -4  25   0         14.62         26.24        14.03 o
  -3  25   0          3.67          1.37        20.21 o
  -2  25   0         83.07         38.91        30.06 o
  -1  25   0          7.74         10.31        23.08 o
   0  25   0          6.72          9.73        23.45 o
   1  25   0         43.83         19.39        23.02 o
   2  25   0         67.30         41.84        15.85 o
   3  25   0        110.92         99.19        14.75 o
   4  25   0        160.32         79.73        14.91 o
   5  25   0        533.97        460.94        23.46 o
   6  25   0        777.75        724.47        75.42 o
   7  25   0        138.12        100.38        14.96 o
   8  25   0         29.31         16.98        15.85 o
   9  25   0         10.09          3.09        15.45 o
  10  25   0        142.04        137.69        22.31 o
  11  25   0         15.45          7.33        14.05 o
  12  25   0         10.53         19.06        18.44 o
  13  25   0         16.29         10.81        14.10 o
  14  25   0         16.15         24.72        23.46 o
  15  25   0         34.00         23.04        20.53 o
  16  25   0         11.92          5.73        14.51 o
  -3  26   0         51.68         45.54        28.28 o
  -2  26   0          4.94         13.89        14.09 o
  -1  26   0          3.49         14.29        15.04 o
   0  26   0         34.07         37.68        25.32 o
   1  26   0         13.92         22.23        18.02 o
   2  26   0          0.65          6.07        16.21 o
   3  26   0         94.46         46.94        16.18 o
   4  26   0         67.35         55.79        16.43 o
   5  26   0         71.75         30.97        13.03 o
   6  26   0         37.13         22.91        13.02 o
   7  26   0          4.21          4.39        11.03 o
   8  26   0          5.29          3.42        14.18 o
   9  26   0         10.71          4.61        13.64 o
  10  26   0         10.49          2.93        13.07 o
  11  26   0        137.79        154.78        28.39 o
  12  26   0          2.26          0.84        13.09 o
  13  26   0         13.03          8.20        11.88 o
  14  26   0         24.67         21.79        20.74 o
  15  26   0         36.77         19.95        14.98 o
  -1  27   0        148.18        119.99        19.48 o
   0  27   0         16.09          7.77        13.44 o
   1  27   0          2.73          3.94        13.70 o
   2  27   0          4.19         18.78        13.90 o
   3  27   0         44.37         46.67        13.59 o
   4  27   0        133.49         72.69        23.88 o
   5  27   0         15.02          3.56        19.06 o
   6  27   0         78.74         65.88        14.99 o
   7  27   0          0.49          0.42        24.09 o
   8  27   0          2.64          2.93        23.04 o
   9  27   0         11.05          2.09        22.00 o
  10  27   0         87.38         52.16        20.53 o
  12  27   0          9.00          0.00        20.74 o
  13  27   0          8.34          3.14        18.44 o
  14  27   0         77.70         54.47        16.55 o
   1  28   0         34.34          5.47        10.02 o
   2  28   0        279.17        281.66        19.41 o
   3  28   0         22.56         43.78        17.18 o
   4  28   0        104.64         92.14        14.93 o
   5  28   0         21.26         28.47        13.02 o
   6  28   0         68.56         64.52        23.25 o
   7  28   0          0.59          3.14        21.37 o
   8  28   0          0.10          0.00        19.90 o
   9  28   0          8.77         16.34        18.44 o
  10  28   0         61.80         42.53        16.76 o
  11  28   0          3.35          0.21        19.27 o
  12  28   0          2.04          1.05        17.60 o
   5  29   0          9.56          1.26        18.02 o
   6  29   0          2.03          1.05        17.39 o
   7  29   0          2.23          3.98        16.76 o
   8  29   0          9.21          5.45        15.92 o
   9  29   0         77.70         26.40        14.25 o
 -12 -28   1          1.74          1.89        16.97 o
 -11 -28   1          2.99          0.21        20.11 o
  -9 -28   1         15.13         18.85        17.81 o
  -8 -28   1          1.57          0.00        18.02 o
  -7 -28   1          6.21         16.76        20.53 o
  -6 -28   1         41.64         43.37        21.16 o
  -5 -28   1         14.88         11.83        11.33 o
  -4 -28   1         27.72         38.91        12.63 o
  -3 -28   1          0.02          1.26        15.92 o
  -2 -28   1         22.63         39.92        10.53 o
 -13 -27   1         29.00          5.24        18.23 o
 -12 -27   1         76.37         83.38        22.21 o
 -11 -27   1          3.70          6.28        12.78 o
 -10 -27   1         38.35         32.40        11.38 o
  -9 -27   1          0.10          2.20        11.28 o
  -8 -27   1          2.80          0.63        12.15 o
  -7 -27   1          8.21          4.98        12.37 o
  -6 -27   1          5.80          1.68        24.72 o
  -5 -27   1         84.21        107.47        20.53 o
  -4 -27   1         77.08         83.52        14.12 o
  -3 -27   1          0.02          3.04        13.14 o
  -2 -27   1         66.34         31.25        13.97 o
  -1 -27   1         14.50         24.48        13.74 o
   0 -27   1          1.41          3.58        12.43 o
 -15 -26   1          1.30          4.69        14.55 o
 -14 -26   1         15.15          2.09        19.48 o
 -13 -26   1         13.48         11.92        12.36 o
 -12 -26   1          0.54          1.22        13.15 o
 -11 -26   1          8.00          5.24        17.39 o
 -10 -26   1         15.56         34.45        14.31 o
  -9 -26   1        228.98        207.97        22.37 o
  -8 -26   1          0.87          0.71        13.91 o
  -7 -26   1         56.24         91.60        15.89 o
  -6 -26   1        103.92         59.84        14.06 o
  -5 -26   1          7.46          2.04        10.39 o
  -4 -26   1        212.28        157.71        14.09 o
  -3 -26   1        240.74        205.03        17.57 o
  -2 -26   1         76.84         64.33        17.63 o
  -1 -26   1          0.53          4.66        15.97 o
   0 -26   1         15.60         11.63        15.07 o
   1 -26   1         20.72         43.17        22.17 o
   2 -26   1          2.83          9.30        13.20 o
 -16 -25   1         12.39          1.47        30.17 o
 -15 -25   1          2.53         12.70        17.91 o
 -14 -25   1         14.17         39.38        24.09 o
 -13 -25   1        133.68        146.82        18.92 o
 -12 -25   1         16.57         41.06        19.69 o
 -11 -25   1          8.28         10.34        13.48 o
 -10 -25   1          1.74          1.18        15.63 o
  -9 -25   1         28.22          2.10        15.45 o
  -8 -25   1         79.55         59.85        17.05 o
  -7 -25   1          1.20          1.05        20.11 o
  -6 -25   1         87.21         99.42        18.02 o
  -5 -25   1         62.16         23.44        13.12 o
  -4 -25   1        149.93        114.85        14.21 o
  -3 -25   1          4.01          5.80        13.01 o
  -2 -25   1        103.85         41.61        15.65 o
  -1 -25   1         23.37         43.21        14.68 o
   0 -25   1         47.87         52.06        15.42 o
   1 -25   1         10.28          2.30        22.64 o
   2 -25   1         13.14          4.89        21.07 o
   3 -25   1         43.32         15.67        20.02 o
   4 -25   1         11.58         10.09        18.17 o
 -17 -24   1          0.95          3.12        14.00 o
 -16 -24   1          4.49          8.66        17.70 o
 -15 -24   1         12.25         35.40        23.88 o
 -14 -24   1          7.19         32.16        16.95 o
 -13 -24   1          6.69          1.69        16.38 o
 -12 -24   1          3.97          3.77        22.21 o
 -11 -24   1        123.46        157.35        24.51 o
 -10 -24   1         26.10         26.54        17.02 o
  -9 -24   1         10.38          9.79        16.80 o
  -8 -24   1         26.51         19.57        17.86 o
  -7 -24   1          4.16          2.47        15.06 o
  -6 -24   1        381.86        299.55        22.81 o
  -5 -24   1        249.85        392.10        24.38 o
  -4 -24   1        190.75        115.12        15.49 o
  -3 -24   1         38.41          5.45        27.65 o
  -2 -24   1          0.09          0.76        16.06 o
  -1 -24   1        398.50        543.43        32.05 o
   0 -24   1        247.69        295.07        25.50 o
   1 -24   1        164.22        110.85        22.42 o
   2 -24   1        139.38        112.05        16.75 o
   3 -24   1         10.96          6.84        22.74 o
   4 -24   1         13.01          5.87        20.67 o
   5 -24   1        294.43        206.34        98.67 o
 -18 -23   1          9.27         18.03        11.16 o
 -17 -23   1          3.93          2.09        17.07 o
 -16 -23   1          5.53          4.61        19.65 o
 -15 -23   1         22.18         27.23        25.77 o
 -14 -23   1         15.41         67.30        19.14 o
 -13 -23   1        144.48        152.29        37.39 o
 -12 -23   1        227.96        258.93        37.08 o
 -11 -23   1         13.19          6.61        17.05 o
 -10 -23   1         31.77         60.81        19.99 o
  -9 -23   1         21.13         22.47        18.94 o
  -8 -23   1         56.27          4.19        25.77 o
  -7 -23   1       1185.54       1267.91       234.95 o
  -6 -23   1          2.00          4.47        14.34 o
  -5 -23   1         46.94         47.92        16.86 o
  -4 -23   1        799.67        846.74        46.77 o
  -3 -23   1         81.70         74.46        19.98 o
  -2 -23   1         72.44         83.15        26.37 o
  -1 -23   1        253.47        165.17        21.79 o
   0 -23   1        244.83        227.30       111.56 o
   1 -23   1          1.32          8.84        17.30 o
   2 -23   1        468.12        487.02        32.86 o
   3 -23   1         29.74         33.09        15.89 o
   4 -23   1         21.68         20.71        13.14 o
   5 -23   1          7.21         10.27        44.62 o
   6 -23   1         61.59          1.89        42.53 o
 -18 -22   1         60.52         53.76        13.88 o
 -17 -22   1         17.21         18.14        19.24 o
 -16 -22   1        137.96         96.36        58.55 o
 -15 -22   1          7.59          8.25        17.61 o
 -14 -22   1        173.10        191.03        22.98 o
 -13 -22   1         58.35         71.91        21.03 o
 -12 -22   1          7.12          5.24        26.61 o
 -11 -22   1        148.29        104.58        18.40 o
 -10 -22   1        123.40        142.00        21.85 o
  -9 -22   1        164.86        147.34        29.22 o
  -8 -22   1         11.39         40.22        27.44 o
  -7 -22   1         12.51          3.03        16.71 o
  -6 -22   1        250.14        230.15        16.82 o
  -5 -22   1        357.53        291.87        26.72 o
  -4 -22   1         19.19         40.62        21.29 o
  -3 -22   1          5.18         17.03        18.41 o
  -2 -22   1          3.57          6.44        18.48 o
  -1 -22   1        394.65        426.28        26.51 o
   0 -22   1        518.12        533.27        46.93 o
   1 -22   1        495.67        377.14        33.37 o
   2 -22   1        233.45        190.58       124.96 o
   3 -22   1        179.79        140.57        22.12 o
   4 -22   1        173.82        170.36        36.77 o
   5 -22   1         54.40         29.96        17.74 o
   6 -22   1         10.60          9.20        14.69 o
   7 -22   1         11.51          6.37        20.03 o
   8 -22   1         41.87         12.71        16.93 o
 -19 -21   1          2.96          7.66        10.09 o
 -18 -21   1          1.58          0.63        14.50 o
 -17 -21   1         33.91         37.04        27.23 o
 -16 -21   1         32.72         36.20        25.98 o
 -15 -21   1        121.90         94.19        35.19 o
 -14 -21   1        252.70        479.31        64.11 o
 -13 -21   1        636.80        656.17        91.13 o
 -12 -21   1          9.88          2.09        27.65 o
 -11 -21   1        940.59        776.72        74.58 o
 -10 -21   1         62.32         96.27        22.31 o
  -9 -21   1        388.86        341.15        34.66 o
  -8 -21   1        229.95        294.13        33.10 o
  -7 -21   1        205.42        185.16        23.57 o
  -6 -21   1         38.10         23.98        18.46 o
  -5 -21   1          6.01          2.88        19.05 o
  -4 -21   1         42.62         60.20        18.12 o
  -3 -21   1        426.75        591.14        39.22 o
  -2 -21   1         16.16         19.69        19.48 o
  -1 -21   1        225.07        260.07        27.17 o
   0 -21   1          0.70          2.20        18.97 o
   1 -21   1         63.86         51.06        22.09 o
   2 -21   1        225.45        132.21        37.52 o
   3 -21   1        108.14         81.26        25.22 o
   4 -21   1         41.14         35.52        20.08 o
   5 -21   1          8.38         10.05        20.02 o
   6 -21   1         44.77         57.59        37.29 o
   7 -21   1          1.12          2.79        13.21 o
   8 -21   1         19.18         13.83        20.26 o
   9 -21   1        160.83         66.37        31.11 o
 -19 -20   1         32.50         40.01        12.04 o
 -18 -20   1         20.88         43.81        21.68 o
 -17 -20   1          1.15          1.06        21.48 o
 -16 -20   1          8.05          4.96        23.53 o
 -15 -20   1         12.57         30.88        20.55 o
 -14 -20   1        418.83        430.62        35.05 o
 -13 -20   1         87.41        108.55        24.48 o
 -12 -20   1        644.60        905.64        60.33 o
 -11 -20   1        408.64        472.28        35.43 o
 -10 -20   1        196.55        115.78        27.85 o
  -9 -20   1        147.33         94.19        26.88 o
  -8 -20   1        219.50        342.94        47.14 o
  -7 -20   1         69.96        141.27        20.95 o
  -6 -20   1         28.73         19.99        19.09 o
  -5 -20   1       1120.67        999.07        67.17 o
  -4 -20   1        185.27        228.70        24.96 o
  -3 -20   1        135.88         24.99        20.16 o
  -2 -20   1        118.93         29.03        19.12 o
  -1 -20   1          5.41         20.68        19.92 o
   0 -20   1         54.99         67.72        24.90 o
   1 -20   1       1343.47       1222.97        47.65 o
   2 -20   1         49.04         20.03        18.06 o
   3 -20   1        231.82        273.11        29.87 o
   4 -20   1         16.72          7.28        18.71 o
   5 -20   1        467.04        462.52        35.88 o
   6 -20   1         56.15         26.38        16.01 o
   7 -20   1         64.09         52.79        13.85 o
   8 -20   1         21.62          9.02        11.53 o
   9 -20   1         29.81         10.38        12.11 o
  10 -20   1         53.67         20.67        16.02 o
 -20 -19   1          4.96          6.29        11.71 o
 -19 -19   1          1.38          8.17        12.50 o
 -18 -19   1          8.83         16.32        20.09 o
 -17 -19   1         58.55         61.08        41.90 o
 -16 -19   1          5.97         13.80        25.27 o
 -15 -19   1         40.51         52.37        21.17 o
 -14 -19   1         57.92         55.87        32.79 o
 -13 -19   1         77.72         56.20        22.84 o
 -12 -19   1        649.29       1199.56        85.68 o
 -11 -19   1       1025.92       1355.16        84.11 o
 -10 -19   1        170.00        372.04        30.51 o
  -9 -19   1        189.16        191.69        34.15 o
  -8 -19   1          2.14          6.49        31.21 o
  -7 -19   1          5.12         12.87        21.20 o
  -6 -19   1        873.53        949.49        63.92 o
  -5 -19   1        108.01        131.87        24.20 o
  -4 -19   1         32.76         42.34        16.88 o
  -3 -19   1          2.27          4.40        18.19 o
  -2 -19   1       1409.36       1783.26       105.69 o
  -1 -19   1        770.47        724.56        48.13 o
   0 -19   1        495.08        435.96        61.49 o
   1 -19   1         33.43         46.89        17.92 o
   2 -19   1        575.97        408.62        31.29 o
   3 -19   1        387.19        569.50        40.95 o
   4 -19   1          8.51          0.21        18.98 o
   5 -19   1         19.28          7.19        19.26 o
   6 -19   1        717.89        809.24        28.43 o
   7 -19   1         62.23         70.07        16.17 o
   8 -19   1        141.73        237.09        16.35 o
   9 -19   1         47.47         40.58        12.01 o
  10 -19   1          7.91         31.42         9.66 o
 -20 -18   1        149.32        116.80        12.02 o
 -19 -18   1          9.46         12.57        12.88 o
 -18 -18   1         13.17          8.92        21.89 o
 -17 -18   1         33.28         46.22        30.90 o
 -16 -18   1         43.89         28.91        27.15 o
 -15 -18   1        303.57        416.08        51.95 o
 -14 -18   1         15.62          6.71        22.32 o
 -13 -18   1        698.47        793.11        56.71 o
 -12 -18   1       1287.81       1062.34        95.32 o
 -11 -18   1       1059.72        937.64        86.84 o
 -10 -18   1        313.35        393.18        23.20 o
  -9 -18   1          5.67          0.42        26.82 o
  -8 -18   1        422.70        432.19        51.12 o
  -7 -18   1        219.58        183.00        22.27 o
  -6 -18   1         23.91         18.23        15.96 o
  -5 -18   1        674.58        625.10        25.55 o
  -4 -18   1          0.04          0.31        17.23 o
  -3 -18   1        282.59        404.37        25.10 o
  -2 -18   1        435.48        527.27        29.43 o
  -1 -18   1        493.07        460.84        40.48 o
   0 -18   1       1734.66       1974.71       162.15 o
   1 -18   1       1008.40       1257.83        34.44 o
   2 -18   1         10.62          4.56        17.87 o
   3 -18   1        197.08        119.28        16.73 o
   4 -18   1          0.83         14.25        19.58 o
   5 -18   1        263.16        280.04        23.01 o
   6 -18   1         74.32         68.41        18.20 o
   7 -18   1          0.71         24.54        16.54 o
   8 -18   1        251.74        236.26        20.54 o
   9 -18   1         49.94         57.53        14.07 o
  10 -18   1         31.03         33.04        12.39 o
  11 -18   1         22.65          3.18        10.34 o
 -20 -17   1         63.55         47.78        10.61 o
 -19 -17   1         11.57          6.62        13.26 o
 -18 -17   1          6.49          5.34        22.92 o
 -17 -17   1          6.74          0.21        25.30 o
 -16 -17   1        316.36        360.44       207.92 o
 -15 -17   1        895.07       1028.55        56.59 o
 -14 -17   1          5.13         14.66        22.16 o
 -13 -17   1        179.71        156.62        27.25 o
 -12 -17   1        901.60       1310.38        73.32 o
 -11 -17   1        425.88        459.15        19.88 o
 -10 -17   1        692.05       1038.30        33.10 o
  -9 -17   1        373.35        228.98        26.61 o
  -8 -17   1         19.26          6.91        25.35 o
  -7 -17   1       1245.81       1105.63        67.98 o
  -6 -17   1        795.60        986.63        50.81 o
  -5 -17   1         31.46         34.36        14.43 o
  -4 -17   1         49.11        108.47        17.49 o
  -3 -17   1         11.25         19.39        16.86 o
  -2 -17   1         84.26         64.19        23.05 o
  -1 -17   1         96.81         46.93        17.91 o
   0 -17   1        193.95        351.32        18.12 o
   1 -17   1       1096.11       1034.52        44.14 o
   2 -17   1         48.33         32.88        16.11 o
   3 -17   1         40.34         16.27        16.86 o
   4 -17   1        479.40        391.93        37.00 o
   5 -17   1          0.59          1.23        19.97 o
   6 -17   1       1433.84       1639.78        59.31 o
   7 -17   1        147.44        103.38        20.57 o
   8 -17   1        570.10        480.11        27.29 o
   9 -17   1        369.80        274.07        17.87 o
  10 -17   1         73.20         72.77        15.42 o
  11 -17   1          8.57          8.75        12.48 o
  12 -17   1        200.08        126.96        21.68 o
 -21 -16   1         45.10         41.28        14.20 o
 -20 -16   1         55.15         46.82        13.77 o
 -19 -16   1          5.25          7.60        13.74 o
 -18 -16   1         11.31         10.04        18.55 o
 -17 -16   1          4.46          7.79        26.70 o
 -16 -16   1        223.87        170.92       101.19 o
 -15 -16   1        113.77        101.52        23.47 o
 -14 -16   1       2146.86       2516.79       162.67 o
 -13 -16   1          0.56          2.36        22.34 o
 -12 -16   1        176.15        113.76        32.89 o
 -11 -16   1         77.50         22.76        17.21 o
 -10 -16   1        881.83        841.70        34.35 o
  -9 -16   1         12.29          9.39        16.20 o
  -8 -16   1       1875.99       1973.64        52.37 o
  -7 -16   1        269.87        242.38        60.54 o
  -6 -16   1         32.60         45.04        13.92 o
  -5 -16   1         13.51          6.78        13.95 o
  -4 -16   1         48.67         51.58        14.42 o
  -3 -16   1       5888.33       7418.45       696.36 o
  -2 -16   1       1679.74       1383.80        56.88 o
  -1 -16   1        150.58        159.46        28.40 o
   0 -16   1         73.11         66.99        16.90 o
   1 -16   1        431.28        321.27        16.57 o
   2 -16   1         65.14         89.16        14.21 o
   3 -16   1       2514.16       2673.13       108.14 o
   4 -16   1        761.00        671.35        51.04 o
   5 -16   1        108.97        100.13        18.02 o
   6 -16   1          6.90         11.54        17.51 o
   7 -16   1        177.17        136.58        21.97 o
   8 -16   1         20.55         11.54        17.48 o
   9 -16   1        329.70        291.42        21.81 o
  10 -16   1         80.32        106.24        17.45 o
  11 -16   1          4.41         13.57        14.99 o
  12 -16   1         14.28          5.95        12.14 o
  13 -16   1         73.21         52.76         9.68 o
 -21 -15   1          0.10          0.00        14.43 o
 -20 -15   1          9.95          7.61        13.04 o
 -19 -15   1          6.27         14.80        13.92 o
 -18 -15   1         17.08          6.55        18.57 o
 -17 -15   1        140.06         69.68        28.19 o
 -16 -15   1        307.64        463.23       218.08 o
 -15 -15   1         15.88          7.75        22.81 o
 -14 -15   1       1731.67       2088.21        83.32 o
 -13 -15   1       1188.14       1533.42        57.75 o
 -12 -15   1         92.54        144.13        29.33 o
 -11 -15   1        497.42        365.78        38.55 o
 -10 -15   1        611.00        788.93        55.32 o
  -9 -15   1        662.03        667.90        46.66 o
  -8 -15   1        351.31        417.73        43.78 o
  -7 -15   1        119.80        106.84        29.96 o
  -6 -15   1        130.86        138.34        21.99 o
  -5 -15   1        262.48        290.87        24.07 o
  -4 -15   1         35.36         50.59        15.97 o
  -3 -15   1        545.21        341.04        27.01 o
  -2 -15   1          6.63        109.66        23.69 o
  -1 -15   1        815.98        740.61        23.54 o
   0 -15   1          5.78          6.38         9.94 o
   1 -15   1        776.01        970.47        44.45 o
   2 -15   1        119.67        126.38        13.79 o
   3 -15   1        136.67        151.86        24.00 o
   4 -15   1        404.97        497.75        33.48 o
   5 -15   1        448.50        540.82        37.98 o
   6 -15   1       2910.17       3433.98       156.57 o
   7 -15   1        211.77        311.92        29.60 o
   8 -15   1        175.02        285.92        26.34 o
   9 -15   1       1094.34       1236.57        55.90 o
  10 -15   1         54.58         82.62        19.18 o
  11 -15   1        461.44        598.78        39.22 o
  12 -15   1          6.31         12.46        14.22 o
  13 -15   1        264.93        290.46        23.44 o
 -21 -14   1         35.44         23.23        14.81 o
 -20 -14   1        216.66        230.42        21.33 o
 -19 -14   1         26.40         27.50        13.56 o
 -18 -14   1         98.50         93.17        17.87 o
 -17 -14   1        730.16        553.87        99.30 o
 -16 -14   1        131.39        150.65        90.50 o
 -15 -14   1         66.39        116.14        65.57 o
 -14 -14   1        818.37        883.59        46.30 o
 -13 -14   1        808.32       1013.69        75.94 o
 -12 -14   1        430.44        616.02        24.89 o
 -11 -14   1       1921.01       2732.22       238.82 o
 -10 -14   1       1142.23       1368.09        80.13 o
  -9 -14   1        276.68        321.96        25.47 o
  -8 -14   1        901.74        795.66        69.34 o
  -7 -14   1        595.93        610.26        91.34 o
  -6 -14   1         57.65         12.20         9.61 o
  -5 -14   1       4042.00       4593.92        79.77 o
  -4 -14   1         20.05         69.90        11.28 o
  -3 -14   1        709.79        730.00       130.62 o
  -2 -14   1         13.50         41.95        16.94 o
  -1 -14   1       3563.97       4045.61       493.65 o
   0 -14   1        176.29        197.10        19.55 o
   1 -14   1       2816.25       3547.41       192.64 o
   2 -14   1        447.36        677.27        29.94 o
   3 -14   1        219.77        302.33        27.15 o
   4 -14   1       1018.40        997.93        29.25 o
   5 -14   1         76.02        113.77        23.28 o
   6 -14   1        164.92        231.90        33.65 o
   7 -14   1       2681.26       3604.83       265.22 o
   8 -14   1         90.48         51.11        25.29 o
   9 -14   1         37.96         40.50        23.42 o
  10 -14   1        251.59        305.28        30.76 o
  11 -14   1       1024.16       1121.13        61.60 o
  12 -14   1        560.57        564.45        47.83 o
  13 -14   1        102.85        185.42        17.75 o
  14 -14   1        314.14        194.22        15.11 o
 -21 -13   1         63.76         25.50        15.06 o
 -20 -13   1         13.08          6.42        19.54 o
 -19 -13   1          5.88         17.09        18.36 o
 -18 -13   1        171.36        149.62        19.48 o
 -17 -13   1         88.91        130.25        80.86 o
 -16 -13   1         32.21          8.80        29.61 o
 -15 -13   1       1194.91       1344.64       691.02 o
 -14 -13   1        696.51        568.62        39.70 o
 -13 -13   1         75.46         89.39        24.93 o
 -12 -13   1        269.47        199.97        22.86 o
 -11 -13   1        221.34        369.99        35.08 o
 -10 -13   1        117.29        101.60        15.59 o
  -9 -13   1       3561.97       3345.33        97.25 o
  -8 -13   1        789.22       1293.20        34.41 o
  -7 -13   1        660.22        735.91        27.08 o
  -6 -13   1       1873.16       1823.36        70.54 o
  -5 -13   1        387.12        501.96        29.02 o
  -4 -13   1         21.46         53.12         9.74 o
  -3 -13   1        150.20        104.26        15.72 o
  -2 -13   1       3222.59       3242.03       352.38 o
  -1 -13   1       1444.31       1844.82       205.26 o
   0 -13   1          0.61         11.12         8.88 o
   1 -13   1          4.00         12.31         8.06 o
   2 -13   1        167.14         94.06        10.17 o
   3 -13   1       1645.78       1370.66        31.77 o
   4 -13   1        242.17        107.99        22.94 o
   5 -13   1        163.04        218.06        34.36 o
   6 -13   1        431.79        467.43        28.07 o
   7 -13   1        322.01        310.78        27.67 o
   8 -13   1       1042.73        757.23       120.35 o
   9 -13   1        104.96        162.33        31.73 o
  10 -13   1        845.94        859.38        50.06 o
  11 -13   1       1570.57       1507.78        69.62 o
  12 -13   1        221.75        248.75        50.10 o
  13 -13   1         26.21         28.19        15.83 o
  14 -13   1        174.95        116.21        16.23 o
  15 -13   1        105.72        140.83        13.11 o
 -21 -12   1          6.64         16.57        15.39 o
 -20 -12   1          4.99         12.24        19.24 o
 -19 -12   1         13.96         11.84        17.19 o
 -18 -12   1         49.91         63.83        16.31 o
 -17 -12   1          8.58         23.78        27.52 o
 -16 -12   1        186.42        227.86       104.75 o
 -15 -12   1        128.24        131.99        84.74 o
 -14 -12   1       1180.04       1575.15       123.29 o
 -13 -12   1        763.39        745.62        46.80 o
 -12 -12   1         12.90          3.35        13.06 o
 -11 -12   1          4.79          2.34        12.96 o
 -10 -12   1        122.55         82.39        12.09 o
  -9 -12   1        167.49        115.69         8.68 o
  -8 -12   1         24.60         71.36        15.26 o
  -7 -12   1        269.54        315.58        31.31 o
  -6 -12   1        135.98         79.97        11.05 o
  -5 -12   1        588.88        483.08        11.64 o
  -4 -12   1      10854.26      10667.59        98.23 o
  -3 -12   1        130.16        108.83        26.42 o
  -2 -12   1       3462.85       3292.92       336.24 o
  -1 -12   1       1969.64       3056.98        64.65 o
   0 -12   1       1182.30        809.73        45.61 o
   1 -12   1       2120.69       3196.94       210.93 o
   2 -12   1         63.45         13.03        11.95 o
   3 -12   1       1658.90       1421.64       335.96 o
   4 -12   1        256.12        547.33       296.01 o
   5 -12   1       1173.66       1018.73       462.98 o
   6 -12   1        228.29        248.65        31.42 o
   7 -12   1         86.64         54.54        30.94 o
   8 -12   1       1702.38       1980.25        96.81 o
   9 -12   1       1032.52       1049.54       106.42 o
  10 -12   1         25.90         48.88        23.72 o
  11 -12   1       1077.82       1133.10        47.49 o
  12 -12   1         41.76         61.61        20.86 o
  13 -12   1         35.39         45.60        19.87 o
  14 -12   1         10.32          9.64        13.05 o
  15 -12   1         52.60         35.44        12.81 o
 -21 -11   1         54.70         91.56        16.13 o
 -20 -11   1          6.31         17.77        18.85 o
 -19 -11   1        110.21        122.69        20.72 o
 -18 -11   1        150.16        151.67        23.76 o
 -17 -11   1         97.38        114.12        17.72 o
 -16 -11   1       1043.79       1279.67       114.70 o
 -15 -11   1         77.65         45.44        30.59 o
 -14 -11   1        512.15        490.16       273.39 o
 -13 -11   1          0.44          5.03        18.66 o
 -12 -11   1         34.52         25.82        14.94 o
 -11 -11   1         30.70         28.74        16.86 o
 -10 -11   1          3.03          8.30        10.59 o
  -9 -11   1        340.94        477.61        27.41 o
  -8 -11   1          2.74         20.78        12.44 o
  -7 -11   1        103.75        234.24        12.36 o
  -6 -11   1       3327.96       3957.51       132.65 o
  -5 -11   1       1593.36       1519.09        41.17 o
  -4 -11   1        582.70        692.98        24.36 o
  -3 -11   1      19530.48      19631.11       290.28 o
  -2 -11   1        203.15        426.16        65.25 o
  -1 -11   1      20567.15      21219.52      1694.70 o
   0 -11   1       5034.48       6236.45       228.23 o
   1 -11   1      12690.01      14429.24       596.28 o
   2 -11   1        216.12        245.72        16.27 o
   3 -11   1       1241.38       1355.39       207.28 o
   4 -11   1       1045.47       1755.45        67.13 o
   5 -11   1        539.90        687.66       140.47 o
   6 -11   1       4089.96       4383.98       900.41 o
   7 -11   1        809.27        577.94        45.13 o
   8 -11   1          2.94          7.71        30.22 o
   9 -11   1        333.87        334.63        50.93 o
  10 -11   1         12.11         15.11        23.97 o
  11 -11   1         35.80         30.11        22.25 o
  12 -11   1         34.23         42.21        22.81 o
  13 -11   1        368.81        337.45        36.01 o
  14 -11   1         30.72         27.31        16.42 o
  15 -11   1        409.56        464.32        33.30 o
  16 -11   1         37.45         24.62        11.43 o
 -21 -10   1          8.38          6.65        14.44 o
 -20 -10   1          7.51          4.82        18.46 o
 -19 -10   1         27.64          4.28        22.90 o
 -18 -10   1         15.86          3.14        18.33 o
 -17 -10   1          7.67          7.34        15.56 o
 -16 -10   1         14.42          8.56        27.81 o
 -15 -10   1        153.93         95.26        53.94 o
 -14 -10   1        529.20        437.30        76.88 o
 -13 -10   1       2650.24       2952.96       114.73 o
 -12 -10   1        781.53        869.20        45.77 o
 -11 -10   1         53.25         28.37        11.60 o
 -10 -10   1        131.01        151.41        12.57 o
  -9 -10   1         11.47          8.59         8.41 o
  -8 -10   1         92.08         50.11        13.03 o
  -7 -10   1        351.18        251.52        12.63 o
  -6 -10   1       1163.53        795.33        43.42 o
  -5 -10   1       7774.86      10103.28       429.28 o
  -4 -10   1       5108.05       4163.91       198.28 o
  -3 -10   1       6975.23       8194.58       215.84 o
  -2 -10   1      12597.32      12269.86       378.66 o
  -1 -10   1         44.87         99.27        25.49 o
   0 -10   1       1185.96        994.50       262.52 o
   1 -10   1       2442.13       1352.36       243.96 o
   2 -10   1         58.30         29.24        21.18 o
   3 -10   1       3629.69       4944.83       128.00 o
   4 -10   1       3999.80       4297.38       551.34 o
   5 -10   1        263.31        231.01        22.44 o
   6 -10   1        366.20        651.15        48.02 o
   7 -10   1         16.12         49.44        25.52 o
   8 -10   1        223.68        292.84        64.11 o
   9 -10   1        323.29        384.06        40.60 o
  10 -10   1       1022.01       1392.98       130.41 o
  11 -10   1        791.00        914.82        75.10 o
  12 -10   1       1926.12       2014.38        96.32 o
  13 -10   1        236.86        169.15        26.35 o
  14 -10   1          6.87          3.56        17.35 o
  15 -10   1         87.54        126.63        28.72 o
  16 -10   1        513.43        542.97        28.66 o
 -21  -9   1          2.35          6.69        13.84 o
 -20  -9   1         17.10         83.35        19.32 o
 -19  -9   1        286.21        252.35        27.03 o
 -18  -9   1          4.59         13.12        25.35 o
 -17  -9   1         10.36         19.39        19.35 o
 -16  -9   1         13.36          7.97        19.68 o
 -15  -9   1        130.57        283.74       184.77 o
 -14  -9   1        759.08        862.90        91.13 o
 -13  -9   1        275.31        336.31        69.76 o
 -12  -9   1         13.80         31.60        16.74 o
 -11  -9   1       2041.08       2205.04        65.58 o
 -10  -9   1        231.05        319.77        22.17 o
  -9  -9   1       6861.62       6929.68        91.32 o
  -8  -9   1       5633.55       6399.71       107.18 o
  -7  -9   1        640.10        794.85        30.51 o
  -6  -9   1        331.23        355.68        32.58 o
  -5  -9   1       3699.20       5439.22        74.49 o
  -4  -9   1       1482.83       1182.60        17.84 o
  -3  -9   1       1996.91       4421.42        63.48 o
  -2  -9   1       1772.47        555.83        13.64 o
  -1  -9   1       3587.11       2638.75       151.57 o
   0  -9   1        986.42        440.43       102.52 o
   1  -9   1        484.34        550.39        80.66 o
   2  -9   1        185.08        130.26        18.64 o
   3  -9   1       3175.50       3623.28       730.87 o
   4  -9   1         71.12        108.35        19.78 o
   5  -9   1        274.18        433.07        28.48 o
   6  -9   1       7683.01       8998.12       376.15 o
   7  -9   1         17.68         22.95        21.63 o
   8  -9   1        389.40        345.17        29.20 o
   9  -9   1        782.21        993.72       117.42 o
  10  -9   1       1964.54       2591.59       585.01 o
  11  -9   1        170.50         80.73        31.81 o
  12  -9   1        356.76        503.36        71.23 o
  13  -9   1        349.96        320.09        27.30 o
  14  -9   1        216.57        307.74        39.21 o
  15  -9   1          1.12          1.05        30.30 o
  16  -9   1         18.47         14.44        23.16 o
  17  -9   1        507.03        418.92        24.80 o
 -21  -8   1         70.34         74.10        21.73 o
 -20  -8   1        515.43        359.61        29.99 o
 -19  -8   1        351.45        277.25        29.16 o
 -18  -8   1         11.88          6.40        18.13 o
 -17  -8   1          0.69         11.00        18.87 o
 -16  -8   1          2.79         13.94        21.64 o
 -15  -8   1       1375.27       1308.30        69.16 o
 -14  -8   1        725.81        775.10        48.13 o
 -13  -8   1        106.69         50.16        29.33 o
 -12  -8   1       2162.14       1891.82       132.65 o
 -11  -8   1       1741.33       1819.16        51.89 o
 -10  -8   1         78.40         41.17        10.88 o
  -9  -8   1         69.36         75.81        11.12 o
  -8  -8   1       1368.73       1367.60        74.01 o
  -7  -8   1         71.65        277.16        31.65 o
  -6  -8   1       1206.17        301.87        30.87 o
  -5  -8   1          5.90          4.12        29.74 o
  -4  -8   1        103.46         48.72         8.09 o
  -3  -8   1       7323.86       7031.23       100.94 o
  -2  -8   1       2443.03       1341.85        64.35 o
  -1  -8   1       7365.21       6491.73       450.62 o
   0  -8   1      18566.03      26160.75      1011.00 o
   1  -8   1        811.48        316.90       121.24 o
   2  -8   1      31191.99      31763.82      4340.51 o
   3  -8   1        607.47        240.21        32.06 o
   4  -8   1      31978.54      39527.38      1063.87 o
   5  -8   1       2720.11       2613.20       151.04 o
   6  -8   1        275.40        145.77        14.80 o
   7  -8   1       1769.61       2034.37       199.86 o
   8  -8   1        316.29        371.09        24.37 o
   9  -8   1        134.82        386.52        95.01 o
  10  -8   1        361.17        429.38       107.89 o
  11  -8   1        168.17        241.50        85.16 o
  12  -8   1        395.05        342.29        34.82 o
  13  -8   1       1108.64       1119.14        94.48 o
  14  -8   1        130.10        145.60        26.91 o
  15  -8   1        479.49        499.43       215.46 o
  16  -8   1         87.70         85.26        26.92 o
  17  -8   1         10.86          6.02        20.13 o
 -21  -7   1         31.32         20.21        21.29 o
 -20  -7   1          3.25         23.36        16.92 o
 -19  -7   1        244.01        156.54        22.93 o
 -18  -7   1         49.75         29.57        23.68 o
 -17  -7   1        664.40        675.10        73.53 o
 -16  -7   1       1033.14        835.54        49.59 o
 -15  -7   1       5262.09       5558.39       235.24 o
 -14  -7   1        736.52        580.13       151.15 o
 -13  -7   1         89.81         54.62        37.29 o
 -12  -7   1       2669.52       2622.47       738.68 o
 -11  -7   1          0.36          5.07        14.13 o
 -10  -7   1         11.27         57.70        18.57 o
  -9  -7   1       5864.87       7590.55       635.67 o
  -8  -7   1       7924.27       8941.04       235.93 o
  -7  -7   1       4362.18       4037.59        89.45 o
  -6  -7   1       1277.61       1715.16       746.22 o
  -5  -7   1      12344.59      15043.64       124.15 o
  -4  -7   1       8149.74       8577.29        72.39 o
  -3  -7   1       2025.49       1311.32        74.91 o
  -2  -7   1       1915.36       1593.31        81.77 o
  -1  -7   1       1655.80       1494.62        20.75 o
   0  -7   1       1589.13       7313.79       634.45 o
   1  -7   1       8915.70      12199.55      1096.28 o
   2  -7   1       4420.08       3382.23       283.34 o
   3  -7   1        595.64        237.49        68.74 o
   4  -7   1      10606.97       6655.27      2023.79 o
   5  -7   1       1249.17       1300.03       215.44 o
   6  -7   1         16.25         24.18        15.47 o
   7  -7   1       1589.56       1807.92        62.90 o
   8  -7   1        450.04        679.62        30.75 o
   9  -7   1       2254.56       3354.68       658.02 o
  10  -7   1        690.23        724.11        72.59 o
  11  -7   1        186.92        253.82        37.39 o
  12  -7   1        231.90        142.55        69.24 o
  13  -7   1        158.05        132.60        22.28 o
  14  -7   1        108.12         86.19        36.03 o
  15  -7   1         66.35         57.75        63.37 o
  16  -7   1          5.10          7.26        28.73 o
  17  -7   1          0.22          6.00        24.75 o
  18  -7   1        367.58        315.76        21.99 o
 -21  -6   1         45.05         37.06        21.43 o
 -20  -6   1        281.56        272.94        31.94 o
 -19  -6   1        727.38        494.78        33.01 o
 -18  -6   1        126.57        144.02        25.27 o
 -17  -6   1        713.24        615.15        35.08 o
 -16  -6   1        257.55        135.63        29.32 o
 -15  -6   1        144.34        123.94        25.18 o
 -14  -6   1        455.96        394.11       130.20 o
 -13  -6   1         33.38         78.20        67.98 o
 -12  -6   1        518.43        463.56        45.36 o
 -11  -6   1          5.60         26.17        16.81 o
 -10  -6   1      14412.58      15640.75       395.95 o
  -9  -6   1       6629.29       7018.11       103.42 o
  -8  -6   1        108.29        197.50        23.08 o
  -7  -6   1       6053.38       5040.06       152.69 o
  -6  -6   1      10046.66      12418.29       211.18 o
  -5  -6   1        872.99       1822.81       214.73 o
  -4  -6   1       1791.20       1441.93        19.27 o
  -3  -6   1        659.94        413.40        42.25 o
  -2  -6   1        450.14        676.58        33.52 o
  -1  -6   1       1086.34       1938.63       694.60 o
   0  -6   1      24886.18      54010.93      5669.22 o
   1  -6   1       3905.38       6430.06        87.61 o
   2  -6   1        508.66        273.09        62.01 o
   3  -6   1       5694.13       6723.67       376.93 o
   4  -6   1        145.68        176.27        57.39 o
   5  -6   1       2373.46       3086.59      1061.59 o
   6  -6   1       2652.17       2774.95       246.93 o
   7  -6   1         19.83         14.92        10.00 o
   8  -6   1       1153.02        823.14        71.31 o
   9  -6   1        260.41        330.24        21.48 o
  10  -6   1        347.25        372.02        18.87 o
  11  -6   1       2923.44       3646.26       578.20 o
  12  -6   1         32.45        117.51        47.24 o
  13  -6   1       1868.45       2158.74        91.65 o
  14  -6   1        916.18       1155.10       290.36 o
  15  -6   1          2.52          1.47        32.68 o
  16  -6   1        339.39        422.68       113.44 o
  17  -6   1          0.79         11.29        26.06 o
  18  -6   1          0.91          0.84        22.00 o
 -21  -5   1        272.49        285.02        33.41 o
 -20  -5   1         25.37         23.29        25.47 o
 -19  -5   1         15.83         10.19        19.13 o
 -18  -5   1        117.34         77.13        22.91 o
 -17  -5   1        102.81        125.63        25.37 o
 -16  -5   1       1266.84       1096.89        44.54 o
 -15  -5   1       1204.80       1196.84        72.37 o
 -14  -5   1         10.52          9.49        17.88 o
 -13  -5   1         13.36         47.75        48.92 o
 -12  -5   1       3565.19       4196.48       929.00 o
 -11  -5   1       1152.37       1462.37        47.46 o
 -10  -5   1       4708.10       4341.22       130.11 o
  -9  -5   1        116.29        107.03        14.51 o
  -8  -5   1       3226.49       3479.24        72.56 o
  -7  -5   1       1050.32        679.80        21.55 o
  -6  -5   1       1561.44       2601.76       105.73 o
  -5  -5   1      30066.26      31057.01      1459.05 o
  -4  -5   1      18495.47      19287.22       451.46 o
  -3  -5   1          0.50        227.92        71.52 o
  -2  -5   1       5103.04       4395.14       720.27 o
  -1  -5   1       7121.54       6138.66       471.47 o
   0  -5   1       1399.57       1174.79       460.48 o
   1  -5   1       1831.83       2629.70        39.66 o
   2  -5   1      29999.62      76456.82     18615.23 o
   3  -5   1        105.95        211.20        63.62 o
   4  -5   1        756.00       1854.09       226.60 o
   5  -5   1       1971.50       3639.69       319.01 o
   6  -5   1         23.19         21.07        24.58 o
   7  -5   1       1029.02       1368.77       155.79 o
   8  -5   1        143.95         89.32        20.92 o
   9  -5   1        395.19        246.81        34.75 o
  10  -5   1       1144.32       1451.50        57.12 o
  11  -5   1        231.66        237.01        36.35 o
  12  -5   1       2081.68       2355.82       373.84 o
  13  -5   1        351.98        327.64        65.78 o
  14  -5   1       1743.00       2617.66       558.72 o
  15  -5   1        699.02       1190.09       324.09 o
  16  -5   1        355.91        425.77        75.42 o
  17  -5   1          1.94          3.35        28.27 o
  18  -5   1        246.11        263.12        98.25 o
  19  -5   1         71.87         49.46        17.67 o
 -21  -4   1         53.73         51.22        18.59 o
 -20  -4   1        212.46        224.16        28.40 o
 -19  -4   1        136.02        195.15        20.57 o
 -18  -4   1        105.30        132.44        23.28 o
 -17  -4   1         51.45         35.29        22.69 o
 -16  -4   1        572.63        582.16        41.49 o
 -15  -4   1         61.49          7.96        27.63 o
 -14  -4   1        243.50        151.10        31.58 o
 -13  -4   1       2444.09       2501.92        71.83 o
 -12  -4   1       2312.32       2407.04       155.76 o
 -11  -4   1        367.36        419.12        17.00 o
 -10  -4   1       2381.94       2204.93        60.35 o
  -9  -4   1        243.24        484.01        73.44 o
  -8  -4   1        989.37        808.07        75.47 o
  -7  -4   1       2101.23       2203.02        89.87 o
  -6  -4   1        426.16       1793.03        62.11 o
  -5  -4   1       3764.82       3980.96       132.17 o
  -4  -4   1      21573.78      21249.79       970.92 o
  -3  -4   1       6444.08       8276.35        68.90 o
  -1  -4   1       4947.13       3822.95        60.51 o
   1  -4   1      54304.26      90776.71     18701.20 o
   2  -4   1       1823.32       6482.82      2525.98 o
   3  -4   1      15344.93      29722.69      7160.17 o
   4  -4   1      19500.69      21022.53       649.57 o
   5  -4   1        366.86         93.15        15.55 o
   6  -4   1       1814.82       1242.38        97.41 o
   7  -4   1        394.48        504.69        88.72 o
   8  -4   1       2778.72       3391.40       191.33 o
   9  -4   1        386.13        329.32        15.16 o
  10  -4   1         39.49         56.08        17.10 o
  11  -4   1       1108.65       1015.65        59.38 o
  12  -4   1       3795.07       4580.20       232.12 o
  13  -4   1        876.22       1052.49        69.45 o
  14  -4   1          0.80          5.48        32.55 o
  15  -4   1        316.60        441.38        46.00 o
  16  -4   1        156.79        131.26        35.77 o
  17  -4   1         91.40         92.68        31.24 o
  18  -4   1        171.32        187.69        63.06 o
  19  -4   1         27.41         21.10        19.33 o
 -21  -3   1         40.63         49.23        17.98 o
 -20  -3   1          8.81         19.42        22.59 o
 -19  -3   1        233.00        171.57        32.31 o
 -18  -3   1          6.85         11.55        20.07 o
 -17  -3   1          2.40          2.38        22.15 o
 -16  -3   1          1.06         21.79        23.22 o
 -15  -3   1        710.95        577.32        36.89 o
 -14  -3   1          2.27          3.18        23.49 o
 -13  -3   1        489.61        598.44        41.57 o
 -12  -3   1         83.39         72.38        15.77 o
 -11  -3   1        170.05        218.82        36.41 o
 -10  -3   1       1537.94       1476.68        44.11 o
  -9  -3   1       2017.50       2656.73       139.41 o
  -8  -3   1        258.87        148.33        19.55 o
  -7  -3   1       7109.00       7569.89       377.70 o
  -6  -3   1      10620.31      12625.08       337.86 o
  -5  -3   1      37883.76      48963.10      1177.83 o
  -3  -3   1      28468.64      24426.98       206.04 o
  -2  -3   1      17075.34      22689.77      2459.18 o
  -1  -3   1       2870.35       3419.50        27.13 o
   0  -3   1       2895.06       2121.24       953.83 o
   1  -3   1       1283.04        257.79       898.73 o
   2  -3   1      44267.45      85236.30     10504.84 o
   3  -3   1      19265.47      38800.73     10597.52 o
   4  -3   1       8469.48       5359.23        40.45 o
   5  -3   1       1059.91       2835.16       805.14 o
   6  -3   1       2296.06        288.81        30.80 o
   7  -3   1       1814.71       3182.22        81.09 o
   8  -3   1         47.91         64.01        12.51 o
   9  -3   1       1963.25       1955.21       156.02 o
  10  -3   1        580.64        542.02        22.40 o
  11  -3   1        590.40        516.29        24.37 o
  12  -3   1       1686.13       1651.17       138.27 o
  13  -3   1          2.52         18.76        31.75 o
  14  -3   1        538.50        551.02        46.19 o
  15  -3   1         59.29         90.74        35.61 o
  16  -3   1        727.06        652.88        93.02 o
  17  -3   1         55.17         68.70        32.39 o
  18  -3   1         10.43          6.08        26.52 o
  19  -3   1         94.23         54.84        25.14 o
 -21  -2   1          0.40          0.21        18.44 o
 -20  -2   1          6.41         15.50        26.19 o
 -19  -2   1        271.58        285.12        43.37 o
 -18  -2   1        587.57        577.16        60.12 o
 -17  -2   1        323.48        218.26        27.51 o
 -16  -2   1         39.20         27.45        22.52 o
 -15  -2   1        805.00        653.89        43.67 o
 -14  -2   1        384.55        290.13        31.36 o
 -13  -2   1        564.80        562.87        50.40 o
 -12  -2   1        469.38        346.01        83.06 o
 -11  -2   1        891.63        832.32        79.66 o
 -10  -2   1       3824.04       4143.68       116.55 o
  -9  -2   1        638.39       1098.82       229.77 o
  -8  -2   1       4850.79       4242.69       156.94 o
  -7  -2   1       5842.81       6863.84       126.07 o
  -6  -2   1        726.38        622.83        65.57 o
  -5  -2   1        646.97       2572.78        32.33 o
  -1  -2   1      14276.07       8510.65        37.77 o
   1  -2   1       6565.99       8876.79       267.31 o
   2  -2   1      13027.58       6816.73       607.95 o
   4  -2   1      43894.52      43253.79       989.93 o
   5  -2   1      18054.26      18276.25       697.41 o
   6  -2   1      10295.70      12112.09       560.49 o
   7  -2   1        964.01        850.03        33.24 o
   8  -2   1        371.65        628.12        27.05 o
   9  -2   1       6329.44       7234.84       355.78 o
  10  -2   1       6783.39       7488.09       432.34 o
  11  -2   1         52.16         26.90        13.62 o
  12  -2   1        360.30        384.64        40.33 o
  13  -2   1        277.98        225.82        33.35 o
  14  -2   1        786.41        811.51        59.18 o
  15  -2   1         71.43         14.15        32.71 o
  16  -2   1        126.75        171.75        38.54 o
  17  -2   1          8.47          4.85        31.11 o
  18  -2   1          7.39          7.28        26.36 o
  19  -2   1         81.19         49.71        23.36 o
  20  -2   1        183.38        281.77       132.40 o
 -20  -1   1          2.69          2.93        23.67 o
 -19  -1   1          0.67          1.05        30.80 o
 -18  -1   1        213.87        229.61        42.74 o
 -17  -1   1         12.12          8.55        21.51 o
 -16  -1   1          0.93          4.82        23.87 o
 -15  -1   1          3.10          3.58        23.87 o
 -14  -1   1       1106.81       1019.06        63.98 o
 -13  -1   1       2709.21       2803.61       102.99 o
 -12  -1   1         38.21         17.36        20.01 o
 -11  -1   1        451.06        461.53        26.86 o
 -10  -1   1       1427.93       1693.78        44.46 o
  -9  -1   1       5045.93       4481.92        68.10 o
  -8  -1   1        114.71        197.39        50.81 o
  -7  -1   1       6065.60       4978.51        75.42 o
  -6  -1   1         64.50         46.75        34.80 o
  -5  -1   1        178.24        144.86        45.02 o
  -4  -1   1        176.54         42.99        26.81 o
  -3  -1   1        209.43        366.91        14.71 o
  -2  -1   1       7153.39      10017.03        68.29 o
   2  -1   1      17816.95      16026.39       287.82 o
   5  -1   1        133.03        274.17       103.49 o
   6  -1   1        581.73        840.53        89.71 o
   7  -1   1       6195.90       7430.33       379.77 o
   8  -1   1        585.36        686.54        36.55 o
   9  -1   1        464.07        579.07        23.38 o
  10  -1   1        767.31        959.34        56.82 o
  11  -1   1        493.97        431.76        24.11 o
  12  -1   1        525.97        535.28        46.56 o
  13  -1   1       1873.42       2053.87       344.20 o
  14  -1   1         16.27         24.72        33.05 o
  15  -1   1          0.08          7.96        34.26 o
  16  -1   1        362.67        264.54        41.30 o
  17  -1   1        172.47        185.41        36.64 o
  18  -1   1        489.20        587.43       129.26 o
  19  -1   1         10.28          9.26        23.84 o
  20  -1   1         48.60         54.16        25.98 o
 -20   0   1          7.59          2.30        20.95 o
 -19   0   1         69.32         68.30        31.21 o
 -18   0   1         20.41         13.41        34.78 o
 -17   0   1        242.85        154.82        41.06 o
 -16   0   1        134.21        103.29        22.67 o
 -15   0   1        779.48        619.21        48.90 o
 -14   0   1        493.83        528.40        39.66 o
 -13   0   1        838.82        612.52        49.47 o
 -12   0   1        226.19        172.16        29.49 o
 -11   0   1         37.47          9.98        15.76 o
 -10   0   1       4557.67       4768.58       276.92 o
  -9   0   1        174.86        112.96        16.45 o
  -8   0   1       1445.59       1918.75        72.24 o
  -7   0   1        221.93        607.59        29.26 o
  -6   0   1       7592.85       8117.78       379.37 o
  -5   0   1      20328.57      20267.82       782.59 o
  -3   0   1      50759.50      48866.77       986.30 o
  -2   0   1        768.71        852.33        77.25 o
   2   0   1       2402.15       2455.25       876.94 o
   3   0   1        787.01        720.51        91.23 o
   5   0   1       3125.35       2755.96        44.51 o
   6   0   1         85.24          6.60        37.74 o
   7   0   1         82.60         21.85        27.27 o
   8   0   1       4692.76       5762.29       151.82 o
   9   0   1         40.73         22.09        11.11 o
  10   0   1       1990.84       1843.80       105.90 o
  11   0   1       1426.17       1480.26        65.01 o
  12   0   1        153.87        130.82        16.93 o
  13   0   1          4.66         23.66        17.74 o
  14   0   1         49.13         29.61        19.47 o
  15   0   1        172.24        220.18        45.98 o
  16   0   1         11.95          3.64        34.75 o
  17   0   1        103.46         25.11        33.38 o
  18   0   1          0.89          5.09        29.60 o
  19   0   1        813.69        872.42       162.57 o
  20   0   1        373.51        435.80       126.01 o
 -20   1   1         14.65          2.72        18.85 o
 -19   1   1         51.87         66.62        28.49 o
 -18   1   1        313.31        330.79        44.41 o
 -17   1   1         11.99          3.56        37.29 o
 -16   1   1        268.09        325.13        50.49 o
 -15   1   1         81.61         37.71        21.70 o
 -14   1   1       1615.63       1466.30        81.54 o
 -13   1   1       1250.89       1245.01        55.41 o
 -12   1   1        813.55        786.64        23.20 o
 -11   1   1        123.48        156.17        25.83 o
 -10   1   1         60.24         41.47        11.24 o
  -9   1   1       2813.31       2935.58        91.71 o
  -8   1   1        731.52        732.80        67.01 o
  -7   1   1       1965.89       1412.79        46.93 o
  -6   1   1       3007.99       3856.47       279.53 o
  -5   1   1        374.30        771.14       125.91 o
  -4   1   1      51109.50      49104.95      4519.83 o
  -3   1   1         48.80          9.67        12.53 o
   3   1   1       2816.20       3925.94       596.98 o
   4   1   1        111.19        381.67        27.45 o
   5   1   1      29183.23      31458.06      1018.78 o
   6   1   1       8852.50      12504.68       583.39 o
   7   1   1        101.71         94.32        20.41 o
   8   1   1      12717.31      16206.30       643.14 o
   9   1   1       2658.92       2698.18        67.72 o
  10   1   1        547.16        494.23        59.92 o
  11   1   1       1603.83       1600.31        85.05 o
  12   1   1        964.27        948.35       156.60 o
  13   1   1        156.71         88.93        20.30 o
  14   1   1       2522.60       2593.16       120.38 o
  15   1   1       1660.87       1521.23        45.54 o
  16   1   1         84.27         49.87        34.04 o
  17   1   1        228.21        234.08        45.88 o
  18   1   1          2.23          1.05        30.56 o
  19   1   1          7.96         11.27        25.81 o
  20   1   1          6.97         12.25        21.60 o
 -20   2   1         24.96         15.92        17.18 o
 -19   2   1         61.93         32.89        25.14 o
 -18   2   1        106.34        134.70        34.57 o
 -17   2   1         30.35         56.56        36.24 o
 -16   2   1        249.47        199.86        47.35 o
 -15   2   1        416.03        349.85        57.61 o
 -14   2   1        563.31        580.15        37.00 o
 -13   2   1        462.69        325.54        27.09 o
 -12   2   1        369.26        253.51        28.48 o
 -11   2   1       1423.45        927.44        79.40 o
 -10   2   1       2067.96       2719.40       161.89 o
  -9   2   1       1032.20       1482.32        75.89 o
  -8   2   1       3388.36       3122.99       135.73 o
  -7   2   1       1338.54       1253.13        46.51 o
  -6   2   1       2294.91       2867.44        71.44 o
  -5   2   1      21386.55      22726.71      1068.94 o
  -4   2   1       4661.01       5159.55       114.53 o
  -3   2   1       1820.68         88.55       979.61 o
  -2   2   1      10797.27      13649.25      1460.68 o
  -1   2   1      30251.11      37357.25      1645.26 o
   1   2   1       5217.76       5170.10        56.14 o
   2   2   1      15372.78      16216.51       486.65 o
   3   2   1        209.42        123.56        22.29 o
   4   2   1      17610.08      21460.50       796.15 o
   5   2   1      11538.48      15795.80      1175.30 o
   6   2   1      29542.09      26393.59      1116.91 o
   7   2   1        418.28        230.73        46.20 o
   8   2   1       1304.50        968.49        35.84 o
   9   2   1       7845.62       8682.09       458.92 o
  10   2   1       2365.27       2558.45       122.66 o
  11   2   1        125.66         63.61        14.80 o
  12   2   1        990.44       1198.93       115.64 o
  13   2   1        127.83        159.01        25.77 o
  14   2   1        503.54        437.35        31.60 o
  15   2   1          8.98          5.49        23.33 o
  16   2   1         89.06         51.72        23.36 o
  17   2   1         51.99         44.41        44.83 o
  18   2   1         33.37         36.87        40.64 o
  19   2   1         14.12          9.01        35.40 o
  20   2   1          6.09         15.25        23.35 o
  21   2   1         13.80         11.54        17.09 o
 -19   3   1         30.68         16.55        22.00 o
 -18   3   1         12.80          5.03        27.86 o
 -17   3   1        523.37        507.18        56.56 o
 -16   3   1        469.74        363.05        47.97 o
 -15   3   1        497.40        436.17        52.37 o
 -14   3   1        217.85        166.97        41.69 o
 -13   3   1        402.41        435.62        45.47 o
 -12   3   1        223.66        407.83        27.76 o
 -11   3   1       1491.13       1245.78        65.81 o
 -10   3   1       5222.57       4932.70       225.37 o
  -9   3   1         23.68         58.56        16.93 o
  -8   3   1        117.75         30.91        16.29 o
  -7   3   1        524.29       1055.12       115.96 o
  -6   3   1        140.73        224.91        31.48 o
  -5   3   1       1971.34       1368.63       232.56 o
  -4   3   1        398.36        333.70        52.09 o
  -2   3   1      23746.41      27542.92      1893.83 o
   0   3   1      21603.12      21272.85       549.50 o
   2   3   1        943.61        867.29        38.34 o
   3   3   1      39070.89      48972.95      2533.73 o
   4   3   1        290.81        564.91       622.98 o
   5   3   1        464.79         86.10        84.22 o
   6   3   1       1513.24       2651.98       257.47 o
   7   3   1        306.87        197.32        35.61 o
   8   3   1      16345.88      15979.78       704.60 o
   9   3   1       7918.33      10938.89       459.73 o
  10   3   1       1032.44       1423.45        59.08 o
  11   3   1       3100.83       2767.17        54.39 o
  12   3   1          8.90          0.63        26.61 o
  13   3   1        179.61        256.84        28.91 o
  14   3   1        636.74        555.79        51.12 o
  15   3   1          5.99         12.11        24.21 o
  16   3   1        160.56         92.47        24.49 o
  17   3   1         10.05         16.41        22.49 o
  18   3   1        100.09         95.95        44.20 o
  19   3   1          4.05          3.35        38.13 o
  20   3   1        123.47        173.04        34.99 o
  21   3   1        176.53        151.46        25.14 o
 -19   4   1          2.37          0.21        19.27 o
 -18   4   1          1.16          0.42        25.98 o
 -17   4   1         18.40         24.51        33.10 o
 -16   4   1       1296.00       1415.55        99.93 o
 -15   4   1        262.44        195.04        43.78 o
 -14   4   1        711.61        766.12        90.08 o
 -13   4   1         20.28         40.01        38.13 o
 -12   4   1        292.89        367.17        41.32 o
 -11   4   1       2168.10       2085.64       149.63 o
 -10   4   1         66.27         42.50        15.89 o
  -9   4   1         14.61         34.88        12.53 o
  -8   4   1        468.95        779.87        68.49 o
  -7   4   1       4074.42       5019.27       338.09 o
  -6   4   1        185.19        131.19        75.43 o
  -5   4   1       3547.26       6609.52       276.76 o
  -4   4   1      14002.45      15287.20       674.97 o
  -3   4   1       1510.89       3435.58       107.16 o
  -2   4   1      15880.32      15830.79      1363.43 o
   0   4   1      16302.11      17489.52      2085.44 o
   1   4   1       2007.02       2442.70       164.87 o
   2   4   1      19546.68      28090.04       869.37 o
   3   4   1      42558.51      40217.61      1964.78 o
   4   4   1      17144.88      24966.54      1497.90 o
   5   4   1      29178.46      30617.24       901.56 o
   6   4   1       2014.49       1691.93       183.38 o
   7   4   1        128.08        128.62        18.93 o
   8   4   1        156.14        187.14        39.80 o
   9   4   1       1190.21       1893.97       233.63 o
  10   4   1         40.13         18.97        13.49 o
  11   4   1        264.22        179.08        13.86 o
  12   4   1        221.40        145.63        24.66 o
  13   4   1         27.26         30.80        22.63 o
  14   4   1       1414.12       1527.42       150.00 o
  15   4   1        475.52        671.01        54.89 o
  16   4   1        645.23        582.05        38.50 o
  17   4   1        351.58        231.63        27.24 o
  18   4   1         45.08         18.02        41.06 o
  19   4   1        486.93        354.67        49.23 o
  20   4   1         34.71         32.68        31.63 o
  21   4   1         53.77         54.47        24.93 o
 -19   5   1         22.53         46.72        17.18 o
 -18   5   1          0.36          0.42        23.67 o
 -17   5   1         22.83          6.91        29.54 o
 -16   5   1        319.45        384.63        44.62 o
 -15   5   1        394.88        365.57        47.14 o
 -14   5   1        670.07        553.06        60.75 o
 -13   5   1       2480.60       2647.38       183.31 o
 -12   5   1          9.54         12.57        39.80 o
 -11   5   1       1516.26       1454.46       140.88 o
 -10   5   1         30.07         29.53        15.40 o
  -9   5   1       1156.81        953.95        52.79 o
  -8   5   1        345.35        422.71        23.94 o
  -7   5   1       1688.60       1626.03       114.96 o
  -6   5   1         86.07         38.75        28.88 o
  -5   5   1       5339.45       7026.75       397.12 o
  -4   5   1        261.25        190.21        75.33 o
  -3   5   1       7821.83       6698.83       353.21 o
  -2   5   1      78301.27      82218.39      3596.63 o
  -1   5   1       4408.03       8643.31       858.59 o
   0   5   1       9940.31      11937.87       142.14 o
   1   5   1      61088.70      56152.42      3402.50 o
   2   5   1      11111.67      12500.92       222.27 o
   3   5   1       7115.94      10252.94      1020.16 o
   4   5   1       3947.06       4871.48       139.60 o
   5   5   1       7072.52       7393.90       323.70 o
   6   5   1       9159.31      13038.11       435.85 o
   7   5   1        536.36        373.93        18.52 o
   8   5   1       3288.02       2341.58        72.81 o
   9   5   1        361.14        222.45        21.47 o
  10   5   1        792.02        991.61        43.27 o
  11   5   1       4461.74       3846.27       105.94 o
  12   5   1         15.77         14.87        24.51 o
  13   5   1        329.14        362.47        18.77 o
  14   5   1         40.00         48.81        26.19 o
  15   5   1       2785.21       3225.79       209.07 o
  16   5   1        765.58        696.99        56.56 o
  17   5   1        227.94        271.03        30.27 o
  18   5   1         16.26          2.63        23.16 o
  19   5   1          4.92         14.46        40.01 o
  20   5   1         16.53         32.89        33.10 o
  21   5   1         16.70         14.04        24.93 o
 -18   6   1          4.88          0.84        21.58 o
 -17   6   1         36.12          9.43        27.23 o
 -16   6   1       1572.32       1885.24       118.36 o
 -15   6   1          1.09          1.05        36.45 o
 -14   6   1         14.58          7.75        38.34 o
 -13   6   1       1341.15       1463.11        95.95 o
 -12   6   1         22.53         38.13        36.66 o
 -11   6   1         54.31         97.62        36.03 o
 -10   6   1        471.54        405.78        28.79 o
  -9   6   1       2234.95       2718.02       176.91 o
  -8   6   1        218.12        152.91        15.07 o
  -7   6   1        761.13       1518.42        55.85 o
  -6   6   1       4887.74       4028.14       226.65 o
  -5   6   1        786.48        594.07        18.79 o
  -4   6   1        246.71        320.81        34.99 o
  -3   6   1        682.25        993.70       643.98 o
  -2   6   1      14833.83      21264.06      1642.54 o
  -1   6   1        297.99         19.28       151.01 o
   0   6   1      60417.37      56102.89      4526.64 o
   1   6   1        460.69        531.63        56.85 o
   2   6   1        320.67         30.00        27.53 o
   3   6   1        101.45        302.56        33.05 o
   4   6   1        518.71        860.76        34.39 o
   5   6   1      11975.30      12016.84       476.62 o
   6   6   1      17774.01      21678.80       762.15 o
   7   6   1        267.23        478.71        59.40 o
   8   6   1       2110.77       3017.29       146.83 o
   9   6   1       1107.38       1268.35        76.03 o
  10   6   1        116.02        133.26        14.86 o
  11   6   1       5881.81       6245.88       244.11 o
  12   6   1        136.04        161.31        28.07 o
  13   6   1        975.20        703.48        49.86 o
  14   6   1       2241.82       2060.69        87.32 o
  15   6   1        756.13        809.07        52.79 o
  16   6   1         19.85         67.67        35.82 o
  17   6   1        624.41        572.07        45.00 o
  18   6   1         16.33          8.53        23.83 o
  19   6   1        134.58         73.32        40.64 o
  20   6   1        537.44        380.86        46.93 o
  21   6   1        128.68        124.02        30.59 o
 -18   7   1         13.16         10.35        16.76 o
 -17   7   1         15.46          4.02        22.50 o
 -16   7   1          8.97          2.60        27.33 o
 -15   7   1        268.54        413.96        46.51 o
 -14   7   1        218.66        312.32        60.96 o
 -13   7   1       1139.94       1227.84        84.01 o
 -12   7   1        170.06        178.49        49.65 o
 -11   7   1        458.26        352.79        58.24 o
 -10   7   1        521.85        546.36        76.47 o
  -9   7   1        106.89         81.49        30.59 o
  -8   7   1       2741.16       2024.81       120.08 o
  -7   7   1         73.94         41.57        12.55 o
  -6   7   1       2808.36       2905.80       397.65 o
  -5   7   1        465.43       3441.09      1540.97 o
  -4   7   1        551.72        563.99        66.93 o
  -3   7   1        765.29        708.08        88.20 o
  -2   7   1       1660.23       1979.27       338.75 o
  -1   7   1      17542.11       9749.43       524.99 o
   0   7   1      33798.68      33216.79      8485.55 o
   1   7   1        703.88        936.88        72.70 o
   2   7   1      13141.75      17106.54       776.23 o
   3   7   1       7669.17      12165.30       280.74 o
   4   7   1        971.36        815.35        37.21 o
   5   7   1        103.01        273.68        30.51 o
   6   7   1         39.18        197.64        20.11 o
   7   7   1      16500.71      19266.93       773.63 o
   8   7   1      19173.57      23492.34       535.67 o
   9   7   1       2610.67       2470.57        67.05 o
  10   7   1       1635.53       1490.66        33.56 o
  11   7   1         66.02         69.05        13.25 o
  12   7   1       2742.27       2954.07       170.32 o
  13   7   1         63.67         20.74        22.42 o
  14   7   1        401.71        577.16        52.58 o
  15   7   1        106.81        105.32        20.09 o
  16   7   1         37.65         20.74        29.12 o
  17   7   1        988.44        996.77        75.63 o
  18   7   1         39.69         36.74        25.46 o
  19   7   1         97.09         89.52        22.78 o
  20   7   1        373.75        324.09        46.93 o
  21   7   1          9.45          0.00        27.02 o
 -17   8   1          4.92         10.19        19.80 o
 -16   8   1         15.85          6.25        26.36 o
 -15   8   1        502.50        704.47       282.82 o
 -14   8   1       2761.15       2779.27       138.00 o
 -13   8   1        978.69       1295.35       296.96 o
 -12   8   1        395.25        520.57       142.25 o
 -11   8   1        389.29        485.43        82.75 o
 -10   8   1       1411.94       1629.95        84.02 o
  -9   8   1        517.02        538.49        42.00 o
  -8   8   1          1.40          1.83        22.40 o
  -7   8   1        192.69        118.55        11.93 o
  -6   8   1       9458.63       9260.73      1322.91 o
  -5   8   1       1364.49       1611.44       199.15 o
  -4   8   1        855.17       1813.63       115.14 o
  -3   8   1        282.18       1422.50       219.44 o
  -2   8   1       9941.19      14931.07      1243.87 o
  -1   8   1      10801.10       9030.62      1219.15 o
   0   8   1        811.36       3309.32      1178.30 o
   1   8   1       1650.51       1090.97        18.67 o
   2   8   1        824.38       1924.30        37.50 o
   3   8   1      11122.90       9882.27       285.65 o
   4   8   1        207.94        147.74        13.58 o
   5   8   1        428.42        257.98        36.87 o
   6   8   1        364.63        307.31        36.84 o
   7   8   1        468.54        222.46        27.84 o
   8   8   1       7889.24       9286.92       264.00 o
   9   8   1       2477.96       2821.69        53.78 o
  10   8   1        948.18        617.89        30.59 o
  11   8   1          1.14         52.62        12.64 o
  12   8   1          6.52          9.85        19.48 o
  13   8   1         19.07         46.30        22.83 o
  14   8   1        273.55        221.23        32.05 o
  15   8   1       1533.66       1284.53        69.76 o
  16   8   1        278.55        207.27        25.66 o
  17   8   1        681.73        597.27        58.03 o
  18   8   1          4.36          9.01        25.26 o
  19   8   1         83.01         50.67        23.04 o
  20   8   1        288.46        268.78        43.37 o
  21   8   1          2.99         18.64        29.33 o
 -17   9   1          6.65         17.58        14.03 o
 -16   9   1         55.50         59.43        24.36 o
 -15   9   1          1.00          7.54        27.36 o
 -14   9   1         88.81        122.62        21.13 o
 -13   9   1        464.44        370.17        36.19 o
 -12   9   1       1137.05       1185.03       261.03 o
 -11   9   1       2872.42       3253.38       532.32 o
 -10   9   1       1491.03       1268.93        85.79 o
  -9   9   1       1240.18       1625.57       268.57 o
  -8   9   1       1512.42       1490.65        94.27 o
  -7   9   1        297.04        460.24        32.73 o
  -6   9   1       5225.32       5217.95       286.53 o
  -5   9   1         93.58         82.52        16.75 o
  -4   9   1       4211.07       4321.49       146.31 o
  -3   9   1       1654.82       2474.94       122.97 o
  -2   9   1       9298.38      10253.41       578.31 o
  -1   9   1        351.84        290.80        31.20 o
   0   9   1         52.29        337.70       105.69 o
   1   9   1      13981.30      15072.68      1385.70 o
   2   9   1       3359.91       3780.10       302.77 o
   3   9   1        925.15        880.89        61.21 o
   4   9   1        130.92        126.60        13.33 o
   5   9   1       2285.90       2024.41        64.31 o
   6   9   1       1916.60       1686.41        96.95 o
   7   9   1       4638.08       3496.78        70.97 o
   8   9   1         15.50         32.60        10.66 o
   9   9   1       4158.41       4503.78        71.08 o
  10   9   1        340.85        343.93        13.25 o
  11   9   1         55.37          4.45        13.82 o
  12   9   1       1034.58       1182.68       120.88 o
  13   9   1        155.72        177.03        81.81 o
  14   9   1         56.26         11.31        24.72 o
  15   9   1       2260.70       2649.26       199.44 o
  16   9   1         69.05        126.02        30.06 o
  17   9   1        467.31        438.94        84.32 o
  18   9   1          4.09         12.15        27.23 o
  19   9   1        395.09        229.42        29.34 o
  20   9   1         92.16         63.04        20.21 o
  21   9   1        125.58         84.01        31.21 o
 -17  10   1          2.55          4.60         9.52 o
 -16  10   1        453.78        469.87        32.52 o
 -15  10   1          4.41         38.68        25.51 o
 -14  10   1          6.03          5.45        18.12 o
 -13  10   1        259.04        295.78        25.80 o
 -12  10   1        145.09        127.54        26.07 o
 -11  10   1       1329.74       1671.43       388.19 o
 -10  10   1          4.91          4.85        33.41 o
  -9  10   1       2453.98       2740.22       410.19 o
  -8  10   1        759.05        977.20        54.47 o
  -7  10   1        112.55        125.07        44.25 o
  -6  10   1         88.65         48.70        17.70 o
  -5  10   1       1812.99       1857.61       390.39 o
  -4  10   1       2641.53       2451.49       409.76 o
  -3  10   1      10645.53      11966.86       370.64 o
  -2  10   1        703.36        427.04        22.24 o
  -1  10   1       7052.04      14901.89      6124.87 o
   0  10   1        165.80         50.30        40.01 o
   1  10   1       2287.75       2144.32        92.70 o
   2  10   1       1632.85       2923.24        86.42 o
   3  10   1      18301.21      20901.21       609.10 o
   4  10   1       4510.27       3823.42        76.40 o
   5  10   1         54.30        160.32        18.77 o
   6  10   1        180.80        134.50        18.10 o
   7  10   1       1519.77       1970.08        67.51 o
   8  10   1        589.58        810.51        21.13 o
   9  10   1        367.30        719.07        38.59 o
  10  10   1       2081.32       1922.54        69.52 o
  11  10   1         64.59         33.99        16.36 o
  12  10   1         12.21         49.88        21.68 o
  13  10   1        535.35        551.60        34.15 o
  14  10   1       2829.41       2422.82      1036.26 o
  15  10   1         34.84         13.62        26.62 o
  16  10   1         25.81          9.85        20.22 o
  17  10   1         13.53          4.39        15.60 o
  18  10   1          6.69         28.46        27.23 o
  19  10   1          5.13          1.47        24.25 o
  20  10   1         78.88         26.43        20.26 o
  21  10   1         36.30         34.99        30.38 o
 -16  11   1         82.27         99.45        13.86 o
 -15  11   1         44.29         52.47        18.73 o
 -14  11   1        524.85        474.34        92.39 o
 -13  11   1        245.05        349.49        26.02 o
 -12  11   1        222.91        372.42        47.17 o
 -11  11   1       2016.84       2348.47       216.83 o
 -10  11   1         34.67         37.98        40.75 o
  -9  11   1          3.12          4.40        30.79 o
  -8  11   1        305.16        326.02        48.17 o
  -7  11   1        290.88        269.52        50.28 o
  -6  11   1       2320.34       1963.42       443.71 o
  -5  11   1       2086.33       1933.13       103.34 o
  -4  11   1         48.98        129.26        35.84 o
  -3  11   1        919.17        883.68        55.86 o
  -2  11   1       5419.62       6305.30      2030.61 o
  -1  11   1         63.19         44.22        11.52 o
   0  11   1      11193.54       3849.22      1379.41 o
   1  11   1       2306.17       3000.56       552.52 o
   2  11   1       4269.87       2833.72        95.63 o
   3  11   1       9535.41      11470.16       534.36 o
   4  11   1       1075.21       1545.16        42.22 o
   5  11   1       3251.92       3630.58        50.10 o
   6  11   1          6.20          2.93        20.30 o
   7  11   1       2178.74       2986.14        52.03 o
   8  11   1       1878.05       1556.59        42.84 o
   9  11   1         53.16         90.71        12.38 o
  10  11   1       2603.49       2468.04        93.82 o
  11  11   1        137.10        181.51        33.94 o
  12  11   1        296.43        225.36        27.44 o
  13  11   1         32.51          3.14        16.81 o
  14  11   1        179.87        133.21        26.74 o
  15  11   1        427.72        426.68       172.41 o
  16  11   1         33.14          2.93        25.57 o
  17  11   1         57.41         33.56        19.48 o
  18  11   1         35.05         22.15        23.89 o
  19  11   1        264.73        241.76        58.45 o
  20  11   1         16.67          1.05        18.99 o
  21  11   1         57.62         51.69        23.81 o
 -15  12   1        561.86        542.91        33.00 o
 -14  12   1        217.53        127.51        32.62 o
 -13  12   1         12.99          7.12        18.01 o
 -12  12   1        349.38        286.20        31.88 o
 -11  12   1        166.86        259.38        35.61 o
 -10  12   1         63.43         38.46        24.81 o
  -9  12   1        634.21        656.85        88.51 o
  -8  12   1         48.98         16.90        31.61 o
  -7  12   1          4.50          4.57        27.07 o
  -6  12   1         39.49         20.63        27.25 o
  -5  12   1        662.96        858.28       319.48 o
  -4  12   1         14.79         25.30        11.16 o
  -3  12   1         85.77         24.70        11.80 o
  -2  12   1       1470.18       1124.27        63.97 o
  -1  12   1        824.59        790.22        70.55 o
   0  12   1      10676.50       7363.53       631.51 o
   1  12   1         77.07         50.01        13.85 o
   2  12   1       2120.05       1750.89       108.43 o
   3  12   1        794.40        650.42        47.97 o
   4  12   1      14679.43      14646.28       163.96 o
   5  12   1       1157.46       1453.77        32.23 o
   6  12   1         86.57        131.69        14.99 o
   7  12   1       2907.53       3320.92        79.10 o
   8  12   1        678.82        603.70        44.99 o
   9  12   1          8.40          4.80        18.73 o
  10  12   1        640.79        734.23        22.29 o
  11  12   1         35.13         26.23        13.09 o
  12  12   1        396.77        423.59        32.07 o
  13  12   1         97.65         68.80        18.50 o
  14  12   1        844.81        717.73        68.09 o
  15  12   1       1228.31       1335.72       618.22 o
  16  12   1          2.03          1.89        26.92 o
  17  12   1          3.03          5.98        19.02 o
  18  12   1        328.81        349.74        29.45 o
  19  12   1         44.96         32.74        21.64 o
  20  12   1         52.26         15.07        18.80 o
  21  12   1        224.21        179.47        24.71 o
 -15  13   1        178.97        179.84        15.97 o
 -14  13   1          7.95          4.14        11.57 o
 -13  13   1         89.07         86.59        19.39 o
 -12  13   1        337.47        256.73        29.42 o
 -11  13   1         51.84         42.44        21.93 o
 -10  13   1         28.86         28.42        22.36 o
  -9  13   1        214.30        238.47        31.91 o
  -8  13   1       1278.44       1256.07       239.45 o
  -7  13   1         74.67        113.13        69.45 o
  -6  13   1       1847.69       1740.50       581.35 o
  -5  13   1         33.53         24.99        23.80 o
  -4  13   1        861.58        759.34        76.88 o
  -3  13   1        192.90         94.43        12.85 o
  -2  13   1         93.69         38.53        16.73 o
  -1  13   1        520.43        259.48        19.02 o
   0  13   1        208.44         42.48        19.62 o
   1  13   1        245.78        493.59        50.79 o
   2  13   1        491.75        678.22        49.89 o
   3  13   1        262.83        498.85        24.36 o
   4  13   1         29.04        130.27        65.52 o
   5  13   1        318.46        262.81        10.64 o
   6  13   1         44.55         89.02        13.56 o
   7  13   1        208.09        105.49        14.33 o
   8  13   1        465.22        612.16        43.09 o
   9  13   1       1012.21       1130.69        73.91 o
  10  13   1         33.39         43.19        13.62 o
  11  13   1       1053.02       1218.12        68.82 o
  12  13   1       1101.90       1748.63        95.74 o
  13  13   1        374.85        235.30        45.15 o
  14  13   1        791.43        882.81        56.14 o
  15  13   1         80.05         45.32        26.35 o
  16  13   1          1.39          4.61        25.67 o
  17  13   1          7.72         17.49        19.71 o
  18  13   1        164.19        155.90        30.78 o
  19  13   1          7.60         14.46        15.49 o
  20  13   1          1.20          2.21        19.17 o
  21  13   1          2.69          4.81        14.95 o
 -14  14   1          2.11          1.26         9.84 o
 -13  14   1        129.50        153.84        20.97 o
 -12  14   1         48.96         21.16        14.91 o
 -11  14   1         14.59         11.41        17.92 o
 -10  14   1        834.76        960.78        44.53 o
  -9  14   1         59.04         87.27        26.80 o
  -8  14   1        501.31        584.36        95.22 o
  -7  14   1        128.22        244.65        65.15 o
  -6  14   1        198.48        166.01        97.73 o
  -5  14   1        191.50        151.43        44.51 o
  -4  14   1       1029.25       1082.95        50.51 o
  -3  14   1        138.43        139.49        12.34 o
  -2  14   1        978.14       1579.71        87.93 o
  -1  14   1         16.20         46.66         8.87 o
   0  14   1          0.49         25.35         9.55 o
   1  14   1        326.72        135.05        12.81 o
   2  14   1        129.56         36.27         6.94 o
   3  14   1        814.00        669.00        86.99 o
   4  14   1       2211.84       2749.40        78.35 o
   5  14   1         10.65         88.02        13.58 o
   6  14   1        963.90        703.75        62.11 o
   7  14   1        478.81        493.46        40.00 o
   8  14   1        274.30        323.88        20.11 o
   9  14   1       2630.96       2617.59       105.32 o
  10  14   1       1298.33       1453.67        79.62 o
  11  14   1        124.43        173.72        22.10 o
  12  14   1        212.66        232.93        15.82 o
  13  14   1         27.18         41.48        25.35 o
  14  14   1        187.34        151.87        23.31 o
  15  14   1         52.00         51.95        29.33 o
  16  14   1         74.71         76.33        49.13 o
  17  14   1         64.38         76.05        48.60 o
  18  14   1          7.19          7.90        18.22 o
  19  14   1          0.35          3.93        13.00 o
  20  14   1         94.93         60.96        23.48 o
  21  14   1         49.41         26.79        15.11 o
 -14  15   1          0.11          1.68        15.71 o
 -13  15   1         40.15         17.49        11.67 o
 -12  15   1         11.59          2.36        12.44 o
 -11  15   1         26.57         30.52        14.33 o
 -10  15   1         60.16         35.43        16.87 o
  -9  15   1       3014.34       3584.58       105.57 o
  -8  15   1        556.54        683.03        39.69 o
  -7  15   1       1190.71       1477.78        65.19 o
  -6  15   1       1509.71       1871.35        60.20 o
  -5  15   1         64.63         51.12        17.61 o
  -4  15   1       1228.96       1078.95        61.91 o
  -3  15   1       1062.94        798.56        32.52 o
  -2  15   1         39.43         38.35        10.06 o
  -1  15   1        194.86        222.50        49.38 o
   0  15   1         39.97         23.02         9.23 o
   1  15   1        680.59        698.42        19.88 o
   2  15   1        119.87        182.61        11.67 o
   3  15   1       3096.27       3214.90       217.61 o
   4  15   1         31.76         23.17        11.20 o
   5  15   1        774.38       1001.80        42.85 o
   6  15   1        314.63        222.26        16.59 o
   7  15   1         10.41         45.80        18.11 o
   8  15   1        442.19        611.72        67.67 o
   9  15   1        840.47        983.53        33.69 o
  10  15   1          9.12          0.32        14.59 o
  11  15   1         84.24         36.73        18.83 o
  12  15   1        769.58       1027.14       112.60 o
  13  15   1        301.66        222.95        26.36 o
  14  15   1         20.74         13.66        21.13 o
  15  15   1        994.17       1070.10        74.79 o
  16  15   1         92.35         76.41        47.45 o
  17  15   1         61.67         22.02        25.46 o
  18  15   1          1.96          9.82        18.49 o
  19  15   1        156.13        172.75        16.45 o
  20  15   1        238.12        221.02        47.14 o
  21  15   1          0.97          4.43        14.63 o
 -13  16   1         45.73         34.87        10.44 o
 -12  16   1          4.43          1.85        10.81 o
 -11  16   1         84.61         60.84        13.13 o
 -10  16   1         19.19         24.87        14.30 o
  -9  16   1        314.32        320.49        17.62 o
  -8  16   1         21.87         58.86        20.04 o
  -7  16   1          2.96          9.55        16.63 o
  -6  16   1         13.63         16.72        17.31 o
  -5  16   1          9.22         11.35        18.33 o
  -4  16   1         97.74        148.80        18.29 o
  -3  16   1        132.68        104.38        11.38 o
  -2  16   1        380.86        467.55        21.71 o
  -1  16   1        849.36        858.47        66.62 o
   0  16   1          7.78         28.01        10.20 o
   1  16   1         30.92         26.65         9.43 o
   2  16   1        758.56        530.11        29.82 o
   3  16   1        286.66        211.70        11.71 o
   4  16   1       1148.91       1295.02        53.76 o
   5  16   1         90.12         48.61        13.03 o
   6  16   1        532.27        453.55        54.89 o
   7  16   1        174.59         90.98        17.28 o
   8  16   1         17.78          0.84        20.95 o
   9  16   1          4.59          0.61        17.28 o
  10  16   1        344.07        332.75        36.88 o
  11  16   1        411.56        199.98        22.14 o
  12  16   1        208.74         81.48        17.65 o
  13  16   1        222.94        327.75        27.62 o
  14  16   1        297.25        338.44        46.93 o
  15  16   1        256.69        315.50        43.99 o
  16  16   1        376.77        378.14       208.24 o
  17  16   1         32.53         68.78        46.93 o
  18  16   1         64.82         33.69        18.76 o
  19  16   1        101.75        110.21        16.12 o
  20  16   1         15.35         11.27        18.16 o
  21  16   1         68.46         46.90        14.97 o
 -12  17   1         10.53          1.60        11.63 o
 -11  17   1          2.79          2.72        11.28 o
 -10  17   1         51.89         30.61        13.81 o
  -9  17   1         89.14        102.37        16.29 o
  -8  17   1        130.13         97.91        16.37 o
  -7  17   1        892.11       1161.93        41.74 o
  -6  17   1        659.06        736.90        37.81 o
  -5  17   1       1329.48       1366.53        65.72 o
  -4  17   1         34.69         15.50        18.64 o
  -3  17   1        336.83        316.69        27.72 o
  -2  17   1        278.69        198.36        15.23 o
  -1  17   1        110.25         54.98        20.41 o
   0  17   1        349.62        280.02        27.21 o
   1  17   1        297.86        243.73        25.15 o
   2  17   1       2203.02       2090.02       120.35 o
   3  17   1         24.08         23.83        14.67 o
   4  17   1        162.00        117.19        21.25 o
   5  17   1         40.67          8.89        15.99 o
   6  17   1         22.68         34.36        30.80 o
   7  17   1         49.55         91.93        19.16 o
   8  17   1        267.73        277.57        30.19 o
   9  17   1         27.01         25.68        16.28 o
  10  17   1        467.32        464.56        31.23 o
  11  17   1        209.00        366.51        43.03 o
  12  17   1        385.66        220.15        42.21 o
  13  17   1          5.32          6.49        21.41 o
  14  17   1        262.65        243.71        24.49 o
  15  17   1          1.87          2.51        29.54 o
  16  17   1         70.93         52.02        33.31 o
  17  17   1        234.35        220.32       131.46 o
  18  17   1         20.31         12.00        17.79 o
  19  17   1          1.17          6.82        12.88 o
  20  17   1          0.86          6.14        13.51 o
 -12  18   1          0.90          2.60         9.05 o
 -11  18   1         15.49          2.51        12.28 o
 -10  18   1        193.87        158.28        14.33 o
  -9  18   1        105.65         34.96        13.69 o
  -8  18   1         24.27          3.56        14.93 o
  -7  18   1         30.09         19.91        16.25 o
  -6  18   1         36.51         52.16        21.64 o
  -5  18   1        462.59        592.56        27.58 o
  -4  18   1         10.37         17.43        16.20 o
  -3  18   1        206.25        191.92        17.16 o
  -2  18   1         90.63         55.62        18.83 o
  -1  18   1         46.30          5.82        12.35 o
   0  18   1        111.42         57.29        13.91 o
   1  18   1        290.75        236.08        34.77 o
   2  18   1        274.27        250.22        22.16 o
   3  18   1        376.97        356.36        22.82 o
   4  18   1        339.92        351.96        25.10 o
   5  18   1         38.35          0.72        14.56 o
   6  18   1        521.77        766.12        68.09 o
   7  18   1       1467.34       1466.32        63.77 o
   8  18   1        514.94        611.89        32.54 o
   9  18   1        127.29         75.35        21.15 o
  10  18   1        723.32        845.03        52.28 o
  11  18   1       1062.12       1278.52        81.84 o
  12  18   1       1033.57       1134.35       126.32 o
  13  18   1         17.74         23.83        22.08 o
  14  18   1        781.43        816.81        60.13 o
  15  18   1        326.91        501.95        51.74 o
  16  18   1        294.02        278.31       152.41 o
  17  18   1         69.56         74.10        50.07 o
  18  18   1          2.76          4.18        17.23 o
  19  18   1         74.53         46.36        13.15 o
  20  18   1         11.63         12.57        14.52 o
 -11  19   1        114.95        107.15        29.01 o
 -10  19   1         80.56         50.22        13.03 o
  -9  19   1        149.96         74.75        12.39 o
  -8  19   1         12.60         17.12        13.27 o
  -7  19   1        256.33        306.32        20.45 o
  -6  19   1          1.35          9.40        17.30 o
  -5  19   1        302.05        357.86        25.12 o
  -4  19   1       1474.29       1914.85        91.48 o
  -3  19   1        271.61        134.70        16.41 o
  -2  19   1        636.86        927.28        35.61 o
  -1  19   1        364.70        362.54        22.77 o
   0  19   1          3.55          6.70        19.83 o
   1  19   1       1212.89       1462.09       144.45 o
   2  19   1       1111.76       1087.67        46.61 o
   3  19   1          2.08          0.63        17.44 o
   4  19   1        129.27        200.01        23.38 o
   5  19   1        379.34        484.86        23.17 o
   6  19   1        813.04        326.60        38.76 o
   7  19   1        895.92        636.14        36.14 o
   8  19   1        145.00        120.83        25.16 o
   9  19   1        230.79        196.10        26.28 o
  10  19   1        140.03         75.24        21.95 o
  11  19   1        147.33        174.63        23.18 o
  12  19   1        166.14        114.55        20.60 o
  13  19   1        286.71        194.65        26.43 o
  14  19   1         63.52         65.58        21.26 o
  15  19   1        413.69        442.45        42.32 o
  16  19   1         17.23          8.80        26.40 o
  17  19   1         32.79         43.22        28.39 o
  18  19   1          1.13          9.45        16.52 o
  19  19   1          9.92         13.10        12.60 o
  20  19   1        203.57        197.34        18.22 o
 -10  20   1         31.80         15.74        11.58 o
  -9  20   1        180.45        138.29        20.73 o
  -8  20   1         26.33          6.54        15.22 o
  -7  20   1         93.60        141.24        15.54 o
  -6  20   1        138.81        143.33        18.72 o
  -5  20   1        613.96        568.13        34.57 o
  -4  20   1         60.68         31.78        15.40 o
  -3  20   1         52.07          2.76        15.37 o
  -2  20   1        173.14         79.11        33.44 o
  -1  20   1       1361.25       1402.81        87.78 o
   0  20   1          7.97         28.89        21.81 o
   1  20   1        254.92        155.06        27.41 o
   2  20   1        179.44        139.94        25.36 o
   3  20   1         26.60         29.82        18.28 o
   4  20   1         77.93        213.44        28.34 o
   5  20   1         50.77         10.96        16.38 o
   6  20   1        490.23        518.52        25.19 o
   7  20   1         36.05         35.50        23.18 o
   8  20   1         16.37         30.96        22.00 o
   9  20   1        239.76        310.99        29.38 o
  10  20   1       1426.24       1633.26        62.04 o
  11  20   1        151.66        132.38        20.73 o
  12  20   1        236.63        249.47        24.41 o
  13  20   1         29.07          1.47        15.54 o
  14  20   1        483.73        504.39        33.15 o
  15  20   1          4.44         10.89        28.49 o
  16  20   1         29.67         29.96        26.40 o
  17  20   1          2.19          5.12        20.68 o
  18  20   1          0.14          4.35        15.46 o
  19  20   1         19.42         27.16        16.21 o
  -9  21   1          7.54         10.30        17.52 o
  -8  21   1         10.07         19.00        20.79 o
  -7  21   1         22.73          1.05        29.96 o
  -6  21   1         23.49         27.24        15.15 o
  -5  21   1        538.77        488.67        34.36 o
  -4  21   1         41.32         21.12        17.49 o
  -3  21   1        136.28        144.28        28.21 o
  -2  21   1         18.43         53.90        20.48 o
  -1  21   1         11.18          8.55        21.43 o
   0  21   1        917.08        964.94        49.79 o
   1  21   1       1627.57       1606.34        61.59 o
   2  21   1        283.06        171.50        20.08 o
   3  21   1        233.66        329.57        23.11 o
   4  21   1        126.98         82.16        21.95 o
   5  21   1         17.31         53.18        18.70 o
   6  21   1         22.01         99.44        20.05 o
   7  21   1        281.89         84.96        17.78 o
   8  21   1        801.69        964.03        89.14 o
   9  21   1        353.42        291.00        22.57 o
  10  21   1        174.92        265.89        42.95 o
  11  21   1         42.50         25.54        18.87 o
  12  21   1        262.23        415.49        28.49 o
  13  21   1         30.31         25.55        14.81 o
  14  21   1        465.65        654.43        46.93 o
  15  21   1         40.14         17.60        27.65 o
  16  21   1         14.12          6.08        23.88 o
  17  21   1          3.57          0.93        19.02 o
  18  21   1         42.32         52.45        17.56 o
  19  21   1         28.97         33.11        15.25 o
  -8  22   1          2.53          5.23        17.85 o
  -7  22   1         11.36         15.71        46.72 o
  -6  22   1          8.68         11.31        51.12 o
  -5  22   1          0.35          0.21        54.68 o
  -4  22   1         24.81          8.93        15.57 o
  -3  22   1         45.24         14.26        16.57 o
  -2  22   1          4.11          8.03        17.14 o
  -1  22   1         16.72         20.54        17.05 o
   0  22   1         49.05         57.59        19.68 o
   1  22   1        730.02        816.17        51.64 o
   2  22   1        992.09        894.30        39.77 o
   3  22   1         10.70         15.53        17.04 o
   4  22   1         28.34          8.21        17.11 o
   5  22   1          6.81          7.64        17.05 o
   6  22   1        349.26        367.20        26.88 o
   7  22   1        248.08        398.99        21.18 o
   8  22   1          3.94          7.28        15.80 o
   9  22   1         61.66         83.54        21.03 o
  10  22   1        183.60        150.57        23.17 o
  11  22   1        296.39        298.05        34.17 o
  12  22   1         88.51        116.82        18.66 o
  13  22   1        107.62        106.83        21.32 o
  14  22   1          1.90          1.02        17.67 o
  15  22   1         27.72         19.06        25.14 o
  16  22   1        129.01        140.62        82.44 o
  17  22   1          2.33          2.09        18.03 o
  18  22   1          0.70          0.63        12.85 o
  -7  23   1        161.92        103.34        62.11 o
  -6  23   1         19.85          2.93        45.46 o
  -5  23   1        151.81         88.68        63.79 o
  -4  23   1        103.96         67.33        26.38 o
  -3  23   1         90.58         90.55        64.94 o
  -2  23   1         45.44         10.70        15.02 o
  -1  23   1        190.60        259.63        21.07 o
   0  23   1        296.81        287.16        31.71 o
   1  23   1         68.92         44.00        19.16 o
   2  23   1         10.21         29.46        17.05 o
   3  23   1          8.19          0.84        17.07 o
   4  23   1         62.33         32.52        16.79 o
   5  23   1        309.83        375.87        25.83 o
   6  23   1        459.12        478.32        34.05 o
   7  23   1         36.31         34.98        16.11 o
   8  23   1          7.51          1.59        15.32 o
   9  23   1        303.79        282.00        22.95 o
  10  23   1         49.61         29.09        17.53 o
  11  23   1          0.23          2.78        16.67 o
  12  23   1          4.54          2.14        15.98 o
  13  23   1          0.58          0.33        16.74 o
  14  23   1        166.00        187.27        23.04 o
  15  23   1         21.43         30.38        22.21 o
  16  23   1          1.04          5.96        18.87 o
  17  23   1          0.10          0.21        16.68 o
  18  23   1         44.97         26.02        19.72 o
  -6  24   1          7.85         10.30        16.43 o
  -5  24   1        160.63         95.24        65.57 o
  -4  24   1          7.84         12.05        23.34 o
  -3  24   1          3.12          6.55        23.12 o
  -2  24   1         63.47         40.72        26.29 o
  -1  24   1          0.62          2.39        25.19 o
   0  24   1        560.18        736.89       402.33 o
   1  24   1        270.00        172.97        20.62 o
   2  24   1        205.00        169.78        22.18 o
   3  24   1         41.74         63.10        18.05 o
   4  24   1         99.05        117.15        16.07 o
   5  24   1        118.16         82.45        13.76 o
   6  24   1         45.25         23.42        16.51 o
   7  24   1         12.98         16.88        14.99 o
   8  24   1         39.12         15.66        13.01 o
   9  24   1          3.46          3.59        16.88 o
  10  24   1         70.57         52.04        17.77 o
  11  24   1         11.88         11.01        15.55 o
  12  24   1          9.96          7.29        15.02 o
  13  24   1         15.94          7.56        15.72 o
  14  24   1          2.99          1.05        23.88 o
  15  24   1         22.27         22.21        22.42 o
  16  24   1         16.66         26.63        18.75 o
  17  24   1          9.76          1.05        13.94 o
  -4  25   1         49.12         20.34        14.03 o
  -3  25   1          5.78         18.16        21.31 o
  -2  25   1          7.18         17.53        22.26 o
  -1  25   1         85.38         51.46        39.28 o
   0  25   1          0.82          0.63        23.33 o
   1  25   1         66.36         33.45        24.54 o
   2  25   1          0.34          7.85        17.70 o
   3  25   1         51.79         42.01        18.22 o
   4  25   1          9.86         13.06        12.99 o
   5  25   1        271.31        197.03        20.33 o
   6  25   1        218.66        187.96        21.58 o
   7  25   1        213.14        201.95        34.04 o
   8  25   1         70.61         41.91        16.68 o
   9  25   1          6.64          7.38        15.10 o
  10  25   1          2.36          4.00        14.60 o
  11  25   1          5.05         11.72        14.55 o
  12  25   1         29.67         33.97        13.06 o
  13  25   1        164.69        133.65        16.83 o
  14  25   1         12.35         32.68        22.63 o
  15  25   1         16.53         29.54        19.48 o
  16  25   1          0.18          6.24        14.33 o
  -3  26   1         32.65         25.35        19.06 o
  -2  26   1         15.74         26.98        14.99 o
  -1  26   1        138.31        107.63        20.64 o
   0  26   1         74.24         49.91        22.92 o
   1  26   1         94.44         90.52        19.64 o
   2  26   1          0.15          5.29        16.69 o
   3  26   1          2.56         12.34        16.56 o
   4  26   1        104.08        143.74        17.95 o
   5  26   1         25.90         19.90        24.09 o
   6  26   1        387.45        346.50        38.97 o
   7  26   1          0.01          0.00        15.37 o
   8  26   1          0.14          0.21        26.40 o
   9  26   1         76.10        100.77        27.86 o
  10  26   1        138.84        117.95        27.44 o
  11  26   1         73.57         97.21        24.09 o
  12  26   1          3.45         20.75        14.45 o
  13  26   1          7.26          1.26        21.79 o
  14  26   1         70.06         74.58        21.79 o
  15  26   1         19.83         17.50        15.21 o
  -1  27   1         17.91         24.26        12.26 o
   0  27   1         29.95         13.16        13.90 o
   1  27   1        233.33        200.61        17.02 o
   2  27   1          8.29          0.89        14.18 o
   3  27   1         39.02         20.00        13.66 o
   4  27   1        384.96        258.93        29.12 o
   5  27   1         13.83          2.30        19.48 o
   6  27   1        141.56        150.67        27.34 o
   7  27   1         50.71         41.71        13.56 o
   8  27   1         26.32         48.39        25.35 o
   9  27   1          9.92          3.14        23.46 o
  10  27   1         36.34         54.68        23.67 o
  11  27   1         66.10         41.27        19.69 o
  12  27   1         19.94          1.05        21.79 o
  13  27   1         21.25         25.35        18.64 o
  14  27   1          2.81          1.05        15.29 o
   1  28   1          3.70          1.65        10.52 o
   2  28   1          1.96          1.26        17.81 o
   3  28   1         65.56         39.18        19.48 o
   4  28   1         24.47         42.67        17.49 o
   5  28   1         18.03          7.07        13.10 o
   6  28   1         68.56        102.27        37.71 o
   7  28   1          6.11          0.63        23.04 o
   8  28   1         12.79          1.05        21.58 o
   9  28   1          3.54          5.66        19.90 o
  10  28   1          0.21          0.42        17.81 o
  11  28   1          5.22         11.31        19.48 o
  12  28   1          0.67          1.47        17.18 o
   4  29   1         22.45         21.74        11.39 o
   5  29   1          9.84          7.76        10.31 o
   6  29   1         17.50          8.17        19.06 o
   7  29   1         19.04         42.74        19.48 o
   8  29   1          2.30          0.63        18.02 o
   9  29   1         96.34         88.41        18.02 o
  10  29   1         52.49         43.37        14.04 o
 -11 -28   2          6.29          1.26        19.06 o
  -8 -28   2         34.23         22.63        16.13 o
  -7 -28   2          1.63          3.56        17.60 o
  -6 -28   2         12.20         17.18        19.48 o
  -5 -28   2         34.42         34.15        20.53 o
  -4 -28   2          6.18          0.63        10.77 o
  -3 -28   2         59.80         60.75        14.25 o
 -13 -27   2         71.93         74.37        20.11 o
 -12 -27   2         54.91         51.50        12.47 o
 -11 -27   2         89.96         93.43        16.55 o
 -10 -27   2         60.42         70.39        15.71 o
  -9 -27   2         18.85         18.81        11.78 o
  -8 -27   2         15.84         14.39        12.17 o
  -7 -27   2          4.37          9.91        12.40 o
  -6 -27   2          0.21          4.04        11.92 o
  -5 -27   2          6.82          5.83        10.44 o
  -4 -27   2          1.01          2.30        11.62 o
  -3 -27   2         38.07         15.11        12.22 o
  -2 -27   2          5.99         10.06        13.09 o
  -1 -27   2         23.33         12.92        12.44 o
   0 -27   2          4.30          3.25        12.00 o
 -15 -26   2         31.57         14.76        14.17 o
 -14 -26   2         25.43          0.42        16.73 o
 -13 -26   2          1.99          2.26        12.51 o
 -12 -26   2          2.66          5.96        13.32 o
 -11 -26   2          9.31          3.98        17.18 o
 -10 -26   2         71.88         29.66        13.40 o
  -9 -26   2        163.67        137.24        16.13 o
  -8 -26   2         31.76         35.55        14.90 o
  -7 -26   2         43.91         77.82        15.98 o
  -6 -26   2         12.44         16.86        11.84 o
  -5 -26   2          8.62         12.73        10.75 o
  -4 -26   2        155.10        164.88        15.79 o
  -3 -26   2          7.82         11.37        10.93 o
  -2 -26   2         56.48         63.04        12.06 o
  -1 -26   2          8.56          4.77        10.67 o
   0 -26   2          8.93         17.01        15.35 o
   1 -26   2          9.67         17.14        14.58 o
   2 -26   2         41.39         62.60        27.34 o
 -16 -25   2          7.80         14.19        14.50 o
 -15 -25   2         20.29         30.77        22.42 o
 -14 -25   2        102.54        116.88        15.86 o
 -13 -25   2         20.15         14.18        14.99 o
 -12 -25   2          1.41          1.26        20.11 o
 -11 -25   2         62.08         89.24        23.88 o
 -10 -25   2        566.24        393.38        58.55 o
  -9 -25   2        208.30        302.11        27.97 o
  -8 -25   2         23.37         28.10        16.41 o
  -7 -25   2          9.27         17.18        21.37 o
  -6 -25   2         68.76         81.59        30.06 o
  -5 -25   2          4.49         11.31        12.43 o
  -4 -25   2        254.93        212.35        22.04 o
  -3 -25   2          2.10          1.63        12.96 o
  -2 -25   2          0.92          1.47        15.96 o
  -1 -25   2         54.83         34.59        14.23 o
   0 -25   2          1.23          6.50        13.37 o
   1 -25   2         20.95         14.36        13.00 o
   2 -25   2        132.41        113.66        75.10 o
   3 -25   2         49.38         31.06        21.89 o
   4 -25   2         15.71         10.19        16.71 o
 -17 -24   2          6.98          0.63        14.11 o
 -16 -24   2         23.78         22.88        17.05 o
 -15 -24   2         35.55         43.69        31.53 o
 -14 -24   2         11.76         27.87        17.49 o
 -13 -24   2          7.83          2.34        16.94 o
 -12 -24   2          4.29          2.09        23.04 o
 -11 -24   2         65.25         68.71        26.19 o
 -10 -24   2         48.57         31.61        16.80 o
  -9 -24   2          9.02         16.73        16.88 o
  -8 -24   2         28.83         21.27        17.81 o
  -7 -24   2         81.06         96.37        30.38 o
  -6 -24   2        424.70        373.85        26.10 o
  -5 -24   2        413.11        470.72        29.40 o
  -4 -24   2        213.65        302.18        29.37 o
  -3 -24   2        205.60        207.50        21.37 o
  -2 -24   2        244.64        279.18        23.05 o
  -1 -24   2         35.54         81.28        20.42 o
   0 -24   2          4.81          5.19        15.57 o
   1 -24   2         27.50         21.00        14.92 o
   2 -24   2         12.07         19.46        13.93 o
   3 -24   2         23.06          6.52        12.42 o
   4 -24   2          2.50          1.89        20.14 o
   5 -24   2          6.40          8.17        36.03 o
 -17 -23   2         21.27         13.82        16.55 o
 -16 -23   2          6.44          4.20        19.52 o
 -15 -23   2         24.05         23.80        15.89 o
 -14 -23   2        128.83        216.25        21.68 o
 -13 -23   2          4.81         13.38        19.11 o
 -12 -23   2         70.86         69.97        25.56 o
 -11 -23   2         22.02         25.83        17.63 o
 -10 -23   2        464.05        448.16        47.56 o
  -9 -23   2         10.07          8.26        18.66 o
  -8 -23   2          0.43         17.18        26.40 o
  -7 -23   2       1409.27       1437.17       216.93 o
  -6 -23   2        839.96        860.64        51.79 o
  -5 -23   2        202.81        237.56        31.21 o
  -4 -23   2        895.07       1132.56        65.82 o
  -3 -23   2          1.48         22.32        19.83 o
  -2 -23   2         97.55         60.38        17.83 o
  -1 -23   2        168.69        123.12        19.35 o
   0 -23   2          6.33          7.48        17.35 o
   1 -23   2          7.45          7.52        16.83 o
   2 -23   2         45.24         61.86        16.65 o
   3 -23   2         32.34         62.17        17.27 o
   4 -23   2         39.66         20.68        14.03 o
   5 -23   2         75.85         61.78        36.14 o
   6 -23   2          7.10          5.45        37.50 o
 -18 -22   2          0.20          4.97        11.57 o
 -17 -22   2         60.10         82.60        54.78 o
 -16 -22   2         69.00         53.02        33.73 o
 -15 -22   2          2.30          2.41        17.44 o
 -14 -22   2          1.39         10.42        19.02 o
 -13 -22   2        131.30        226.16        26.61 o
 -12 -22   2         34.07         14.25        27.23 o
 -11 -22   2         10.88         20.11        17.31 o
 -10 -22   2        165.48        139.36        20.32 o
  -9 -22   2          2.01          6.53        19.33 o
  -8 -22   2        404.65        525.20        46.93 o
  -7 -22   2        774.21        634.74        34.10 o
  -6 -22   2        741.81        872.28        40.87 o
  -5 -22   2        162.55        281.94        25.11 o
  -4 -22   2        138.75        129.97        22.21 o
  -3 -22   2          7.36          5.38        18.35 o
  -2 -22   2         30.92         58.98        22.00 o
  -1 -22   2          5.44         12.15        18.59 o
   0 -22   2        131.32        191.38        24.92 o
   1 -22   2         36.28         40.55        23.37 o
   2 -22   2       1632.08       1676.33       145.18 o
   3 -22   2         15.94          7.80        17.88 o
   4 -22   2          5.71          4.38        16.48 o
   5 -22   2          4.34          5.37        16.47 o
   6 -22   2          5.04          4.55        13.38 o
   7 -22   2         20.25          5.64        10.65 o
 -19 -21   2          1.90         12.14        10.04 o
 -18 -21   2          1.76          1.20        17.57 o
 -17 -21   2         32.27         37.39        28.39 o
 -16 -21   2        134.54        185.62       113.96 o
 -15 -21   2        120.96         94.07        34.15 o
 -14 -21   2         38.68         36.31        21.56 o
 -13 -21   2         34.94         26.45        22.49 o
 -12 -21   2        115.23        159.42        32.89 o
 -11 -21   2          7.03          5.29        18.07 o
 -10 -21   2         18.24         21.18        19.32 o
  -9 -21   2        431.07        491.82        24.95 o
  -8 -21   2         32.49        132.61        50.91 o
  -7 -21   2        718.14        478.12        32.97 o
  -6 -21   2        170.30        130.24        22.00 o
  -5 -21   2          4.96         23.25        19.17 o
  -4 -21   2        218.06        212.53        23.14 o
  -3 -21   2        178.50        155.75        25.13 o
  -2 -21   2        391.01        480.88        39.71 o
  -1 -21   2         16.77         24.58        22.24 o
   0 -21   2         11.07         10.83        20.06 o
   1 -21   2         33.72          9.43        19.77 o
   2 -21   2        296.23        472.75        30.19 o
   3 -21   2         21.82         28.70        20.68 o
   4 -21   2        280.63        136.69        75.42 o
   5 -21   2        127.84        111.34        58.76 o
   6 -21   2        116.26        119.77        19.59 o
   7 -21   2         13.28         10.24        13.21 o
   8 -21   2         65.28         40.34        13.40 o
 -19 -20   2         24.55         24.21        11.35 o
 -18 -20   2          0.91          0.84        19.58 o
 -17 -20   2         16.13         12.35        20.93 o
 -16 -20   2        183.81        220.72       128.73 o
 -15 -20   2          8.48          5.94        20.37 o
 -14 -20   2         81.80         44.09        22.70 o
 -13 -20   2        435.14        677.38        44.58 o
 -12 -20   2          2.70          2.30        30.38 o
 -11 -20   2        170.14        214.59        67.67 o
 -10 -20   2        333.27        218.07        29.43 o
  -9 -20   2        143.54        121.56        27.84 o
  -8 -20   2       1480.76       1458.92        89.24 o
  -7 -20   2       1115.70        875.26        52.40 o
  -6 -20   2         45.15         40.49        23.26 o
  -5 -20   2          0.78          3.77        19.85 o
  -4 -20   2        612.49        589.81        33.10 o
  -3 -20   2        806.28        605.37        31.85 o
  -2 -20   2         81.54         47.43        24.04 o
  -1 -20   2       2080.60       2189.21       123.71 o
   0 -20   2        699.60        792.82        43.76 o
   1 -20   2         15.07          8.15        21.77 o
   2 -20   2          5.26          0.58        21.00 o
   3 -20   2        177.27        112.29        23.53 o
   4 -20   2        380.92        561.00        37.48 o
   5 -20   2         33.02         26.48        17.81 o
   6 -20   2        156.66        181.25        20.85 o
   7 -20   2         30.49          8.26        13.53 o
   8 -20   2         61.42         40.83        13.82 o
   9 -20   2          5.36          8.03        11.81 o
 -19 -19   2          6.43         18.97        12.58 o
 -18 -19   2          0.86          0.21        20.64 o
 -17 -19   2         84.77        145.58        82.75 o
 -16 -19   2         54.72         89.27        59.29 o
 -15 -19   2        191.66        172.34        25.05 o
 -14 -19   2          1.86          8.83        22.79 o
 -13 -19   2         69.17         57.93        23.05 o
 -12 -19   2        612.73        810.95        78.98 o
 -11 -19   2        649.94        843.21        88.83 o
 -10 -19   2         18.08          2.35        19.15 o
  -9 -19   2        106.69         99.30        32.05 o
  -8 -19   2       1523.93       1615.20       128.00 o
  -7 -19   2          7.83         29.30        13.40 o
  -6 -19   2        208.17        237.67        21.16 o
  -5 -19   2       1044.92       1272.07        59.62 o
  -4 -19   2        654.36        757.54        55.44 o
  -3 -19   2        280.45        488.54        33.67 o
  -2 -19   2        191.71        411.81        81.07 o
  -1 -19   2         67.93        195.83        27.68 o
   0 -19   2        680.59        817.07        29.98 o
   1 -19   2       1295.71       1101.62        54.57 o
   2 -19   2         46.45         33.52        20.28 o
   3 -19   2         43.13         37.73        17.45 o
   4 -19   2          1.63          1.31        19.65 o
   5 -19   2        269.04        266.66        25.03 o
   6 -19   2          8.68          9.64        16.99 o
   7 -19   2        711.08        931.53        36.40 o
   8 -19   2         77.42         99.75        15.07 o
   9 -19   2        125.42        127.67        17.11 o
  10 -19   2         74.10         23.68        12.54 o
 -20 -18   2         27.96         15.37         9.66 o
 -19 -18   2          5.06         11.88        13.11 o
 -18 -18   2         11.29         10.08        21.39 o
 -17 -18   2         13.28         10.66        25.45 o
 -16 -18   2         35.16         38.39        28.70 o
 -15 -18   2         44.40         38.93        35.09 o
 -14 -18   2         30.20          9.40        22.49 o
 -13 -18   2        539.99        785.04        54.25 o
 -12 -18   2        895.02        769.05        50.07 o
 -11 -18   2        778.96       1006.83        91.76 o
 -10 -18   2        976.24        989.35        67.76 o
  -9 -18   2        112.25        179.12        50.28 o
  -8 -18   2        125.97         58.03        29.12 o
  -7 -18   2        227.87        197.68        27.34 o
  -6 -18   2       1600.62       1472.75        60.88 o
  -5 -18   2         16.97         22.25        17.92 o
  -4 -18   2        552.35        687.97        39.39 o
  -3 -18   2        168.93        204.24        25.11 o
  -2 -18   2         66.32         36.51        19.98 o
  -1 -18   2        371.79        350.79        23.59 o
   0 -18   2        209.54        225.49        27.97 o
   1 -18   2        925.95        893.15        37.40 o
   2 -18   2         59.84         36.62        31.73 o
   3 -18   2          1.07          0.70        20.99 o
   4 -18   2         88.00        141.69        21.01 o
   5 -18   2         51.42         10.93        18.18 o
   6 -18   2         65.54         44.16        17.98 o
   7 -18   2        353.03        364.87        23.40 o
   8 -18   2        106.52        121.76        21.17 o
   9 -18   2         12.38          1.68        18.15 o
  10 -18   2        314.33        316.23        20.62 o
  11 -18   2          1.83         10.63        10.25 o
 -20 -17   2        176.60        126.15        25.77 o
 -19 -17   2         10.45         11.29        13.48 o
 -18 -17   2        154.53        115.80        50.59 o
 -17 -17   2         65.67         13.88        26.21 o
 -16 -17   2         15.43         12.82        27.69 o
 -15 -17   2         78.92         59.02        24.20 o
 -14 -17   2          1.97         25.37        22.73 o
 -13 -17   2        154.14         65.10        24.09 o
 -12 -17   2       1406.30       2421.33       153.98 o
 -11 -17   2        346.41        293.08        45.04 o
 -10 -17   2        568.97        650.85        53.02 o
  -9 -17   2       1758.26       1673.02       136.80 o
  -8 -17   2         94.06        158.80        28.28 o
  -7 -17   2          3.36          3.63        16.11 o
  -6 -17   2          1.89         12.49        16.61 o
  -5 -17   2       1447.42       1779.09        39.40 o
  -4 -17   2        442.88        399.65        24.21 o
  -3 -17   2        256.77        245.03        29.69 o
  -2 -17   2       1035.33       1403.82        47.51 o
  -1 -17   2        165.03        126.36        24.04 o
   0 -17   2          9.88         18.30        15.50 o
   1 -17   2        877.07        842.88        52.57 o
   2 -17   2       2144.80       2268.73        82.15 o
   3 -17   2         27.37         22.21        23.53 o
   4 -17   2        291.33        273.17        20.87 o
   5 -17   2         10.38         19.49        17.84 o
   6 -17   2         84.83        101.50        20.71 o
   7 -17   2         81.95         60.77        20.17 o
   8 -17   2        114.67        112.30        19.97 o
   9 -17   2        133.02        187.95        18.29 o
  10 -17   2        261.82        147.07        28.39 o
  11 -17   2         13.27         14.77        12.38 o
  12 -17   2        114.42        119.58        15.47 o
 -20 -16   2         30.97         18.01        13.43 o
 -19 -16   2         17.90         24.43        13.55 o
 -18 -16   2         34.83         41.01        23.59 o
 -17 -16   2        102.51          9.01        26.87 o
 -16 -16   2        744.89        766.37       432.71 o
 -15 -16   2         48.38         65.45        23.47 o
 -14 -16   2        145.23        236.37        29.16 o
 -13 -16   2       1126.93       1075.49        91.34 o
 -12 -16   2         12.68         84.22        30.38 o
 -11 -16   2       1829.06       1917.71       143.50 o
 -10 -16   2         13.00         11.47        17.06 o
  -9 -16   2         38.84          2.09        24.51 o
  -8 -16   2        475.34        593.71        82.33 o
  -7 -16   2        308.58        335.30        18.49 o
  -6 -16   2       1163.94       1158.42        47.25 o
  -5 -16   2        418.40        336.89        16.84 o
  -4 -16   2        551.86        484.59        29.47 o
  -3 -16   2        768.53        741.42        63.69 o
  -2 -16   2        372.18        222.90        21.16 o
  -1 -16   2         76.16         11.31        15.52 o
   0 -16   2          3.82          2.74        15.09 o
   1 -16   2        496.99        569.02        38.86 o
   2 -16   2        101.11        106.61        20.93 o
   3 -16   2        316.12        358.01        26.45 o
   4 -16   2          8.90          6.13        19.68 o
   5 -16   2        109.35        110.89        23.24 o
   6 -16   2       1390.69       1429.61        74.71 o
   7 -16   2         19.95         42.85        22.68 o
   8 -16   2         57.97         40.02        20.30 o
   9 -16   2         24.01         27.69        19.80 o
  10 -16   2        138.96        154.56        21.34 o
  11 -16   2        263.74        295.36        23.00 o
  12 -16   2        160.39        158.79        13.55 o
  13 -16   2         26.29          9.69         7.70 o
 -21 -15   2          3.46          2.09        13.72 o
 -20 -15   2         11.15         18.81        12.48 o
 -19 -15   2          1.83          4.38        13.75 o
 -18 -15   2        284.37        257.96        22.49 o
 -17 -15   2         94.88         66.91        28.34 o
 -16 -15   2         95.75         96.36        68.61 o
 -15 -15   2          4.92          7.17        21.76 o
 -14 -15   2       1656.79       2040.35       121.19 o
 -13 -15   2       1817.68       2216.46        97.98 o
 -12 -15   2        189.79        172.79        21.31 o
 -11 -15   2         62.82        154.82        29.12 o
 -10 -15   2        525.49        669.75        38.13 o
  -9 -15   2        792.23        722.64        41.25 o
  -8 -15   2        394.78        415.64        62.43 o
  -7 -15   2        566.39        687.31        44.05 o
  -6 -15   2       1706.81       1953.02        87.40 o
  -5 -15   2        231.83        161.36        14.07 o
  -4 -15   2        194.39        211.93        24.27 o
  -3 -15   2         80.57         86.21        27.13 o
  -2 -15   2        439.24        818.84       213.96 o
  -1 -15   2       3655.65       4147.72       122.34 o
   0 -15   2        563.75        567.66        31.03 o
   1 -15   2        387.75        451.64        28.19 o
   2 -15   2        125.96        153.32        24.71 o
   3 -15   2        288.06        293.52        38.76 o
   4 -15   2         35.27         50.18        21.47 o
   5 -15   2         36.71         33.22        17.32 o
   6 -15   2          2.06          2.03        19.55 o
   7 -15   2        580.48        741.36        28.86 o
   8 -15   2          5.61         13.51        19.73 o
   9 -15   2         65.90         50.97        20.48 o
  10 -15   2         43.84         72.75        25.61 o
  11 -15   2          1.43          5.21        16.03 o
  12 -15   2        185.91        202.20        15.89 o
  13 -15   2          7.99          1.91         9.55 o
 -21 -14   2         39.89          9.41        14.03 o
 -20 -14   2          2.60         10.53        11.54 o
 -19 -14   2          4.32          5.83        13.56 o
 -18 -14   2          5.25         11.63        16.31 o
 -17 -14   2          7.35          8.72        27.30 o
 -16 -14   2          2.21          4.18        27.78 o
 -15 -14   2         94.98        184.57        27.34 o
 -14 -14   2          5.50         24.93        23.11 o
 -13 -14   2       1866.01       1628.85        84.74 o
 -12 -14   2        156.10        228.06        22.55 o
 -11 -14   2       2405.64       3301.99       136.90 o
 -10 -14   2          0.99          0.71        14.73 o
  -9 -14   2        243.67         91.63        14.48 o
  -8 -14   2        754.20        806.97        38.76 o
  -7 -14   2        215.95        207.40        22.00 o
  -6 -14   2       1499.99       1501.86       129.80 o
  -5 -14   2        538.28        638.38        16.40 o
  -4 -14   2        709.49        493.87        23.27 o
  -3 -14   2        102.75         83.14        15.99 o
  -2 -14   2        176.14         56.83         9.40 o
  -1 -14   2       2060.57       2668.09       300.63 o
   0 -14   2        208.33        212.30        12.95 o
   1 -14   2         98.93        169.66        16.13 o
   2 -14   2        323.65        396.23        44.35 o
   3 -14   2        471.86        502.55        30.45 o
   4 -14   2       1186.79       1706.94        48.51 o
   5 -14   2          7.24         42.25        24.96 o
   6 -14   2       2671.41       3337.20       429.78 o
   7 -14   2       1760.39       2311.01       106.00 o
   8 -14   2        336.62        293.96        29.62 o
   9 -14   2          8.58         12.63        23.93 o
  10 -14   2          3.86          7.67        23.22 o
  11 -14   2        529.07        516.47        24.74 o
  12 -14   2         13.30         20.06        14.72 o
  13 -14   2         34.41         52.26        12.01 o
  14 -14   2        297.95        222.40        16.38 o
 -21 -13   2         41.49         15.81        14.97 o
 -20 -13   2         36.96         48.71        19.27 o
 -19 -13   2          5.09          5.40        17.47 o
 -18 -13   2        355.84        399.09        30.39 o
 -17 -13   2        453.89        470.47       132.71 o
 -16 -13   2        265.03        377.71       214.42 o
 -15 -13   2         85.24         28.93        30.30 o
 -14 -13   2       1058.43       1475.59        71.33 o
 -13 -13   2         37.29          6.74        21.46 o
 -12 -13   2        102.91         61.18        14.32 o
 -11 -13   2       1307.60       1120.67        69.76 o
 -10 -13   2        141.69        261.66        20.03 o
  -9 -13   2        137.63        166.17        23.94 o
  -8 -13   2         21.72         42.60        29.03 o
  -7 -13   2         21.51         54.12        16.14 o
  -6 -13   2        321.44        463.42        26.21 o
  -5 -13   2       7272.81       7961.21       137.11 o
  -4 -13   2        409.65        614.11        31.02 o
  -3 -13   2          6.85         10.36         8.12 o
  -2 -13   2       2779.50       2157.07       243.75 o
  -1 -13   2          5.36         10.95         6.02 o
   0 -13   2        145.78        193.94        11.17 o
   1 -13   2        645.30        656.97        52.01 o
   2 -13   2        112.56        125.84        18.01 o
   3 -13   2        803.90        434.48        38.81 o
   4 -13   2       2340.58       2111.53       872.12 o
   5 -13   2        587.70        595.42        34.65 o
   6 -13   2         30.81         31.20        24.22 o
   7 -13   2         75.75        119.51        29.64 o
   8 -13   2        922.49       1346.30        79.92 o
   9 -13   2         23.24         28.22        26.84 o
  10 -13   2        110.07        217.69        24.01 o
  11 -13   2         58.72         87.84        34.80 o
  12 -13   2        107.54        189.11        20.83 o
  13 -13   2         34.99         50.19        14.06 o
  14 -13   2         31.86         15.34        13.95 o
  15 -13   2        147.51        162.90        12.95 o
 -21 -12   2         32.12         34.84        15.23 o
 -20 -12   2          0.95          4.23        19.29 o
 -19 -12   2         84.82         75.29        17.87 o
 -18 -12   2          6.79         14.03        15.45 o
 -17 -12   2        132.35        157.75        35.09 o
 -16 -12   2       1323.41       1633.55       261.66 o
 -15 -12   2         15.31          3.98        29.01 o
 -14 -12   2        868.12        831.60        61.38 o
 -13 -12   2        122.08        145.37        23.44 o
 -12 -12   2        127.01        262.19        22.19 o
 -11 -12   2        418.35        320.03        37.50 o
 -10 -12   2        381.75        421.97        19.59 o
  -9 -12   2       1998.29       2106.99        52.58 o
  -8 -12   2          4.17         15.48        14.26 o
  -7 -12   2        365.02        477.54        36.63 o
  -6 -12   2        362.58        361.07        14.32 o
  -5 -12   2       1021.47       1472.50        45.93 o
  -4 -12   2          5.03          3.18        15.07 o
  -3 -12   2         50.29         94.99        33.70 o
  -2 -12   2       3259.30       2597.80       247.12 o
  -1 -12   2        370.99         58.68         8.63 o
   0 -12   2       1363.03        895.32        84.95 o
   1 -12   2        266.65        235.17        13.24 o
   2 -12   2        404.37        164.28        14.09 o
   3 -12   2         48.46          7.43        18.81 o
   4 -12   2       3215.81       4009.68      1906.81 o
   5 -12   2         23.56          6.77        17.60 o
   6 -12   2       1137.67       1132.39       134.18 o
   7 -12   2        105.22        152.88        26.61 o
   8 -12   2         53.10         50.99        26.79 o
   9 -12   2        962.69       1259.67        93.54 o
  10 -12   2        480.92        407.23        33.41 o
  11 -12   2        234.68        378.61        38.07 o
  12 -12   2        185.41        225.18        19.38 o
  13 -12   2         28.45         19.25        15.70 o
  14 -12   2        248.14        211.63        24.29 o
  15 -12   2        121.66         90.81        13.94 o
 -21 -11   2         28.45         27.12        15.15 o
 -20 -11   2         11.06          0.00        18.96 o
 -19 -11   2         10.55          5.64        15.11 o
 -18 -11   2         50.55         71.68        20.98 o
 -17 -11   2        141.17        242.24        20.02 o
 -16 -11   2       1121.16       1219.07       175.35 o
 -15 -11   2        850.91        947.68       269.30 o
 -14 -11   2        202.81        231.91        30.44 o
 -13 -11   2        799.28        715.41        57.03 o
 -12 -11   2         27.65         24.32        14.14 o
 -11 -11   2         73.22         33.71        12.41 o
 -10 -11   2        313.77        543.26        23.99 o
  -9 -11   2       1667.93       1508.67        69.96 o
  -8 -11   2        388.49        275.20        18.57 o
  -7 -11   2        252.22        417.52        38.17 o
  -6 -11   2       3497.26       4274.07       185.62 o
  -5 -11   2       4861.78       5011.68       202.36 o
  -4 -11   2       2966.21       2900.40       166.47 o
  -3 -11   2         94.29        187.83        44.45 o
  -2 -11   2      11276.71      11645.97      1687.17 o
  -1 -11   2        157.86        313.25        35.68 o
   0 -11   2        485.63        331.06         7.84 o
   1 -11   2      21080.28      23434.57       807.19 o
   2 -11   2         94.53        115.84        30.82 o
   3 -11   2       3239.22       3479.94       506.85 o
   4 -11   2        706.36        977.77        38.82 o
   5 -11   2        820.04       1290.28       145.07 o
   6 -11   2        134.46        140.45        24.15 o
   7 -11   2        246.35        210.68        40.37 o
   8 -11   2         16.27          7.22        21.98 o
   9 -11   2         30.57        108.02        35.24 o
  10 -11   2        936.57       1000.58        74.45 o
  11 -11   2        335.68        361.17        35.08 o
  12 -11   2        119.38        125.53        22.70 o
  13 -11   2         10.46         13.87        18.27 o
  14 -11   2         63.28         71.43        21.21 o
  15 -11   2         89.55         72.47        18.51 o
  16 -11   2         13.49          3.52        10.88 o
 -21 -10   2          7.74         15.36        14.64 o
 -20 -10   2         15.72          6.98        18.84 o
 -19 -10   2         48.29         59.95        20.59 o
 -18 -10   2         75.91        113.33        22.65 o
 -17 -10   2          1.48         12.17        16.02 o
 -16 -10   2          7.00          6.08        28.95 o
 -15 -10   2        247.00        274.03        33.47 o
 -14 -10   2        601.19        337.59       202.48 o
 -13 -10   2        352.54        432.69        36.98 o
 -12 -10   2         33.79         41.87        12.84 o
 -11 -10   2        344.56        190.28        27.47 o
 -10 -10   2       4781.95       5057.32       138.97 o
  -9 -10   2        938.52       1058.03        29.30 o
  -8 -10   2       3427.47       3633.06       176.74 o
  -7 -10   2       2216.18       2510.99       149.79 o
  -6 -10   2       2916.52       2939.51        83.15 o
  -5 -10   2       1962.33       2013.64       107.15 o
  -4 -10   2        391.53        278.72        34.14 o
  -3 -10   2        571.15        571.76        40.91 o
  -2 -10   2        535.13        579.12        46.09 o
  -1 -10   2       3671.15       3130.86       124.23 o
   0 -10   2       2214.95       1733.89       549.36 o
   1 -10   2      16097.49      23459.79       991.39 o
   2 -10   2      11596.22      12355.52       897.51 o
   3 -10   2       4080.73       4547.73       568.79 o
   4 -10   2         30.15         36.33        11.95 o
   5 -10   2        272.23        593.61        27.77 o
   6 -10   2       4658.35       5475.69       186.37 o
   7 -10   2        379.86        628.72        96.89 o
   8 -10   2        149.85        104.46        27.85 o
   9 -10   2       1099.43       1320.29       135.86 o
  10 -10   2       1229.09       1243.60        67.72 o
  11 -10   2         12.12          6.63        22.32 o
  12 -10   2        126.74        124.61        27.31 o
  13 -10   2        556.50        372.86        29.39 o
  14 -10   2         34.97         19.29        32.80 o
  15 -10   2         27.06         41.23        20.16 o
  16 -10   2         52.74         34.38        16.20 o
 -21  -9   2         34.38         19.04        13.68 o
 -20  -9   2         29.16         44.73        18.27 o
 -19  -9   2         49.27         47.35        22.58 o
 -18  -9   2         74.93        133.95        22.27 o
 -17  -9   2         32.54         30.88        22.73 o
 -16  -9   2       1286.44       1606.34        81.18 o
 -15  -9   2         77.56         69.12        60.65 o
 -14  -9   2       1941.25       2441.13       114.62 o
 -13  -9   2       6104.02       5183.80      1886.91 o
 -12  -9   2        153.62        218.75        25.51 o
 -11  -9   2        104.36         65.63        10.89 o
 -10  -9   2        643.09        529.48        41.81 o
  -9  -9   2        596.90        780.88        18.31 o
  -8  -9   2       5498.45       5910.71       120.51 o
  -7  -9   2       8779.01       9457.04       336.66 o
  -6  -9   2       2356.05       2547.03        66.72 o
  -5  -9   2      14066.40      15212.56       100.62 o
  -4  -9   2       1793.62        823.89        94.17 o
  -3  -9   2         17.05        448.45        62.64 o
  -2  -9   2       4190.59       3487.51       215.36 o
  -1  -9   2        484.42       1172.44       103.83 o
   0  -9   2          0.32         56.64        23.12 o
   1  -9   2       2354.71       2980.20       442.14 o
   2  -9   2       2190.05       1767.34       237.09 o
   3  -9   2         11.25         28.42        21.12 o
   4  -9   2       2114.90       1761.69       477.23 o
   5  -9   2         78.57         23.95        10.07 o
   6  -9   2        779.71        701.02        63.90 o
   7  -9   2        283.60        334.62        35.30 o
   8  -9   2        291.48        252.01        71.96 o
   9  -9   2         12.99          1.93        29.25 o
  10  -9   2        329.69        431.96        45.30 o
  11  -9   2         97.35        147.95        29.39 o
  12  -9   2        394.07        398.89        46.72 o
  13  -9   2       1180.68       1271.43        76.23 o
  14  -9   2         28.54         38.46        33.70 o
  15  -9   2         13.84          2.93        29.56 o
  16  -9   2        271.00        206.29        20.68 o
  17  -9   2        105.58        132.22        17.03 o
 -21  -8   2        105.10         62.59        13.92 o
 -20  -8   2        166.82        156.37        22.09 o
 -19  -8   2         30.36         36.59        21.92 o
 -18  -8   2        116.19        119.56        19.54 o
 -17  -8   2         62.87         46.55        20.71 o
 -16  -8   2         46.13         18.97        23.02 o
 -15  -8   2       2658.48       3935.73      1113.67 o
 -14  -8   2        382.31        361.06       106.32 o
 -13  -8   2       1154.70       1294.53       654.67 o
 -12  -8   2        204.34        205.04       102.34 o
 -11  -8   2       2053.19       1627.86       107.10 o
 -10  -8   2       1694.26       2177.23        55.05 o
  -9  -8   2        198.99        199.21        13.74 o
  -8  -8   2        747.84       1024.66        40.33 o
  -7  -8   2       1719.59       1759.01        40.29 o
  -6  -8   2         28.97        104.55        38.80 o
  -5  -8   2      24401.07      27356.05       207.71 o
  -4  -8   2       9380.89      13462.98       516.62 o
  -3  -8   2       2406.69       1191.90        92.71 o
  -2  -8   2       4568.01       3862.46        47.14 o
  -1  -8   2      13060.18      14593.69       890.45 o
   0  -8   2      14571.34      15070.28       686.51 o
   1  -8   2       4665.53       7325.46       402.56 o
   2  -8   2      12574.51      10964.13      1096.91 o
   3  -8   2       4500.53       3342.67       303.35 o
   4  -8   2        447.53        269.92        52.12 o
   5  -8   2        536.16       1058.48       392.84 o
   6  -8   2         38.66          8.00        12.62 o
   7  -8   2        122.91         51.54        14.13 o
   8  -8   2         46.31         69.36        34.13 o
   9  -8   2         17.17          7.01        26.62 o
  10  -8   2       2240.42       2990.35       548.14 o
  11  -8   2         28.36         26.48        21.55 o
  12  -8   2          5.25         11.38        19.81 o
  13  -8   2        217.62        282.30        32.47 o
  14  -8   2        317.13        374.08        65.68 o
  15  -8   2         68.19         42.24        41.38 o
  16  -8   2          1.49         12.99        27.41 o
  17  -8   2        249.63        251.50        19.27 o
 -21  -7   2          0.54         12.15        19.06 o
 -20  -7   2        132.41        105.13        19.17 o
 -19  -7   2         15.68          7.85        21.39 o
 -18  -7   2         19.81          6.53        22.90 o
 -17  -7   2        381.60        287.50        77.30 o
 -16  -7   2        308.57        260.38        28.15 o
 -15  -7   2       1914.47       2020.54        79.77 o
 -14  -7   2        360.32        250.23       113.44 o
 -13  -7   2          9.62         10.74        22.30 o
 -12  -7   2        737.29        515.42       290.99 o
 -11  -7   2         52.39         22.53        12.99 o
 -10  -7   2       4158.91       4840.94       618.22 o
  -9  -7   2        402.01        980.58        47.37 o
  -8  -7   2       2521.19       2615.41       599.60 o
  -7  -7   2       3710.99       3099.05        34.06 o
  -6  -7   2       3221.24       1893.80       890.77 o
  -5  -7   2      16305.84      20112.13       155.55 o
  -4  -7   2       3872.36       3354.08        94.87 o
  -3  -7   2       3337.55       2539.90       131.69 o
  -2  -7   2       1954.52       1597.32        23.10 o
  -1  -7   2      27302.77      27207.10      1777.56 o
   0  -7   2      11160.19      11185.77       932.56 o
   1  -7   2       2520.61       1047.54       171.66 o
   2  -7   2        427.78        367.29        37.99 o
   3  -7   2       1283.55        911.93        37.29 o
   4  -7   2      31582.84      29887.08      4722.76 o
   5  -7   2         37.53        153.59        18.80 o
   6  -7   2        125.87        180.47        62.39 o
   7  -7   2        217.85        285.66        58.63 o
   8  -7   2       2362.04       2574.95        73.43 o
   9  -7   2         12.92          0.97        17.42 o
  10  -7   2       1141.96       1300.05       284.39 o
  11  -7   2       2967.99       3420.23       668.39 o
  12  -7   2        401.56        428.24        41.79 o
  13  -7   2         10.72         26.33        19.16 o
  14  -7   2        757.81        912.95       286.27 o
  15  -7   2        140.24        219.33        60.54 o
  16  -7   2        318.84        416.71       177.76 o
  17  -7   2         29.12          7.11        23.72 o
  18  -7   2         78.53        100.67        14.59 o
 -21  -6   2          1.07          9.59        19.42 o
 -20  -6   2         24.47         40.70        16.36 o
 -19  -6   2         90.34         70.61        21.24 o
 -18  -6   2          1.22          8.28        22.83 o
 -17  -6   2          4.07          3.30        19.56 o
 -16  -6   2        163.99        177.01        24.25 o
 -15  -6   2        744.98        856.90        52.45 o
 -14  -6   2         70.63         64.05        24.53 o
 -13  -6   2        231.87        241.65        74.58 o
 -12  -6   2        324.26        228.83       109.36 o
 -11  -6   2        864.58        869.28        35.23 o
 -10  -6   2       1569.31       1080.33        48.95 o
  -9  -6   2       1476.55       1745.69        66.06 o
  -8  -6   2        930.82        581.51        34.70 o
  -7  -6   2        169.57        147.23        25.21 o
  -6  -6   2        980.06        975.95       198.50 o
  -5  -6   2       9209.00      10000.99       353.97 o
  -4  -6   2       6474.85       6421.07        84.65 o
  -3  -6   2       8077.17      11439.65       290.64 o
  -2  -6   2         33.58         25.98       744.12 o
  -1  -6   2       7994.87       7548.94       375.62 o
   0  -6   2        185.69         10.66        46.30 o
   1  -6   2      36455.30      36739.11      3207.04 o
   2  -6   2       2008.01       2380.50       109.67 o
   3  -6   2        819.30        522.63       101.39 o
   4  -6   2        996.95       1450.00       214.81 o
   5  -6   2       1532.27       1462.89       364.28 o
   6  -6   2       1692.84       1440.25       214.30 o
   7  -6   2          8.14         39.80        11.42 o
   8  -6   2      14202.27      15126.85       526.98 o
   9  -6   2         14.29          6.39        19.34 o
  10  -6   2       2256.83       2870.37       142.33 o
  11  -6   2         27.99         11.48        28.11 o
  12  -6   2        269.60        265.60        28.20 o
  13  -6   2       1779.40       2110.83       114.59 o
  14  -6   2       1697.72       2551.44       607.43 o
  15  -6   2          1.23          0.94        33.20 o
  16  -6   2       1197.73       1287.54       413.86 o
  17  -6   2          3.38          5.03        26.48 o
  18  -6   2          3.62          3.98        21.25 o
 -21  -5   2         50.64         67.97        18.65 o
 -20  -5   2         11.08          5.48        23.55 o
 -19  -5   2        412.79        339.49        25.16 o
 -18  -5   2         24.51         16.20        22.26 o
 -17  -5   2        136.82        102.62        25.92 o
 -16  -5   2       1308.18       1273.03        61.62 o
 -15  -5   2        138.44         76.35        20.25 o
 -14  -5   2         62.77         37.33        19.16 o
 -13  -5   2          5.04          6.13        22.52 o
 -12  -5   2        286.75        406.23       257.15 o
 -11  -5   2       3084.13       2880.58       106.74 o
 -10  -5   2        192.75        130.80        32.84 o
  -9  -5   2        423.22        517.43        22.68 o
  -8  -5   2       2410.00       1892.59        73.17 o
  -7  -5   2         63.74        138.61        60.39 o
  -6  -5   2       4349.22       5163.75        70.01 o
  -5  -5   2         22.10         18.98        20.89 o
  -4  -5   2      15726.50      21430.58       498.69 o
  -3  -5   2       1521.27       1631.62        23.92 o
  -2  -5   2       3975.30       4807.26       119.94 o
  -1  -5   2     104183.88      89825.03      1531.51 o
   0  -5   2        953.10        706.64       211.07 o
   1  -5   2        740.25         66.54        36.36 o
   2  -5   2      11014.50       8213.74      1109.97 o
   3  -5   2       7226.78       6608.19       287.26 o
   4  -5   2        128.07        347.79        33.97 o
   5  -5   2        815.32       1721.57       483.44 o
   6  -5   2        748.92        919.82        77.69 o
   7  -5   2         65.31        109.57        30.34 o
   8  -5   2         53.30        132.08        18.52 o
   9  -5   2        287.29        289.57        31.54 o
  10  -5   2        933.45       1124.18        62.32 o
  11  -5   2         40.89         17.58        17.51 o
  12  -5   2         19.41         18.27        31.18 o
  13  -5   2        213.26        203.22        44.41 o
  14  -5   2        141.76        190.19        38.44 o
  15  -5   2         26.26         33.97        35.27 o
  16  -5   2        660.64        639.54       166.23 o
  17  -5   2        103.72        145.55        47.56 o
  18  -5   2         52.28         38.90        22.58 o
  19  -5   2          4.20          3.18        11.95 o
 -21  -4   2        395.64        358.09       100.03 o
 -20  -4   2         25.03          6.23        23.21 o
 -19  -4   2        401.12        276.52        23.15 o
 -18  -4   2        127.48        113.26        32.86 o
 -17  -4   2        172.82        151.00        24.68 o
 -16  -4   2        384.63        395.15        27.03 o
 -15  -4   2         10.60          5.66        27.61 o
 -14  -4   2       1012.19       1287.86        61.48 o
 -13  -4   2       1399.29       1501.41        82.41 o
 -12  -4   2       3247.02       3432.42       357.40 o
 -11  -4   2       1522.19       1376.21        54.60 o
 -10  -4   2       3024.85       3658.74        89.97 o
  -9  -4   2        732.51        799.31        25.27 o
  -8  -4   2       1609.73       1027.67        21.29 o
  -7  -4   2         78.96        101.30        11.01 o
  -6  -4   2       2060.15       1224.42        89.72 o
  -5  -4   2       1590.41       1159.16        54.76 o
  -4  -4   2      36753.99      46069.66      1179.24 o
  -3  -4   2      16508.28      14895.04       382.89 o
  -2  -4   2      42619.69      40172.11      2428.59 o
  -1  -4   2      53255.73      55102.54       174.51 o
   3  -4   2      46217.55      64550.67      2768.98 o
   4  -4   2       4083.43       2489.13       610.77 o
   5  -4   2        611.45        653.11       182.76 o
   6  -4   2       4186.77       6141.96       998.09 o
   7  -4   2       1172.07       1172.11        77.62 o
   8  -4   2          8.67         58.32        10.03 o
   9  -4   2       1499.03       1704.83        73.81 o
  10  -4   2        661.20        845.73        57.62 o
  11  -4   2        254.76        203.52        21.18 o
  12  -4   2          2.54          1.30        19.25 o
  13  -4   2       1046.37       1033.99       110.09 o
  14  -4   2        114.48        143.49        51.22 o
  15  -4   2        326.68        393.52        44.09 o
  16  -4   2        198.87        192.39        41.27 o
  17  -4   2        393.49        674.57       140.05 o
  18  -4   2        335.62        353.52       112.60 o
  19  -4   2        120.56        130.70        64.84 o
 -21  -3   2          5.57         13.82        16.35 o
 -20  -3   2         68.88        123.21        22.97 o
 -19  -3   2         18.51         11.61        16.41 o
 -18  -3   2        212.02        123.84        22.36 o
 -17  -3   2         46.64         21.89        22.70 o
 -16  -3   2         24.46         48.39        25.12 o
 -15  -3   2         88.92         77.17        18.92 o
 -14  -3   2        897.08       1008.69        51.22 o
 -13  -3   2         84.74         93.13        23.40 o
 -12  -3   2       1287.50       1436.39        71.62 o
 -11  -3   2       1138.70       1202.29        24.91 o
 -10  -3   2       6495.54       5946.57        76.18 o
  -9  -3   2      17332.16      17961.56       446.54 o
  -8  -3   2       1874.48       1892.00        58.17 o
  -7  -3   2       5911.08       6091.73       195.88 o
  -6  -3   2       2491.75        787.83        21.77 o
  -5  -3   2      13112.86      15839.68       500.56 o
  -4  -3   2       9313.68       8218.25       329.82 o
  -3  -3   2      85121.35      87126.57      4872.53 o
  -2  -3   2       7370.86       7008.84        46.73 o
  -1  -3   2       2146.96       1591.40       619.37 o
   0  -3   2      14879.58      13318.79       824.57 o
   3  -3   2        183.86         19.78        34.06 o
   4  -3   2        617.12        348.90        86.05 o
   5  -3   2       7612.87       6326.23       462.56 o
   6  -3   2       7799.37       6696.52       332.67 o
   7  -3   2         83.75        387.15       174.13 o
   8  -3   2        903.09       1408.99        63.20 o
   9  -3   2         20.69         27.88        12.20 o
  10  -3   2       1848.13       2044.74        88.65 o
  11  -3   2        504.35        599.72        44.70 o
  12  -3   2       1978.21       2345.11       122.00 o
  13  -3   2       1576.45       1713.66       118.47 o
  14  -3   2       1293.16       1287.09        74.96 o
  15  -3   2        162.94        135.74        32.86 o
  16  -3   2         17.23         23.76        31.45 o
  17  -3   2        301.62        301.93        37.71 o
  18  -3   2          2.24         12.26        25.52 o
  19  -3   2         22.96          8.23        21.75 o
 -21  -2   2          1.75          2.20        14.30 o
 -20  -2   2         27.40          7.71        20.86 o
 -19  -2   2         10.23          2.93        25.76 o
 -18  -2   2         23.99         45.29        19.72 o
 -17  -2   2        183.47        151.15        23.80 o
 -16  -2   2        179.25        163.86        23.46 o
 -15  -2   2        422.24        354.93        30.24 o
 -14  -2   2        201.67        164.25        20.06 o
 -13  -2   2       3094.42       3579.15       130.38 o
 -12  -2   2        975.29        988.98        55.76 o
 -11  -2   2       1294.14       1176.78        19.66 o
 -10  -2   2       2485.44       2703.00        84.58 o
  -9  -2   2        145.63        227.67        21.98 o
  -8  -2   2       2837.12       2786.13        64.56 o
  -7  -2   2       1494.53        906.47        55.91 o
  -6  -2   2       9941.96       8477.80       216.83 o
  -5  -2   2      46875.91      52842.88      1414.76 o
  -4  -2   2      24485.14      30566.72       714.77 o
  -3  -2   2        799.04       1137.88        21.48 o
  -2  -2   2       5758.66       7445.21       104.54 o
  -1  -2   2       1335.30        687.35        37.17 o
   0  -2   2       1115.57       1800.39       329.95 o
   4  -2   2      38557.73      36558.44      2203.61 o
   5  -2   2       1316.84       4578.54       493.78 o
   6  -2   2       1405.62       2286.64       449.89 o
   7  -2   2        247.08        534.19       214.77 o
   8  -2   2       2408.24       2957.71       135.13 o
   9  -2   2        188.57        162.34        18.01 o
  10  -2   2        354.64        268.96        16.23 o
  11  -2   2        258.17        207.43        17.26 o
  12  -2   2         34.65         34.34        16.77 o
  13  -2   2         14.62          9.52        29.55 o
  14  -2   2        780.38        890.09        54.03 o
  15  -2   2        224.88        349.85        41.61 o
  16  -2   2         33.32         35.99        34.17 o
  17  -2   2        528.14        598.41        90.40 o
  18  -2   2         13.43         17.64        26.58 o
  19  -2   2          0.11          0.42        23.12 o
  20  -2   2        165.94        238.71       114.17 o
 -20  -1   2        222.65        232.21        59.39 o
 -19  -1   2          1.45          0.96        23.53 o
 -18  -1   2        107.40        101.70        29.94 o
 -17  -1   2        210.78        211.48        24.13 o
 -16  -1   2          0.57          0.63        22.28 o
 -15  -1   2        113.14        101.92        24.21 o
 -14  -1   2        160.98        142.31        27.24 o
 -13  -1   2         62.70         51.74        17.36 o
 -12  -1   2          1.86          5.85        19.82 o
 -11  -1   2       2153.39       2323.06       115.42 o
 -10  -1   2          6.20         34.36        10.71 o
  -9  -1   2       6005.35       7536.03       163.03 o
  -8  -1   2        219.93        231.75        34.43 o
  -7  -1   2       4809.20       4328.92       121.40 o
  -6  -1   2        429.85        848.98       502.68 o
  -5  -1   2      32770.54      24595.47      1321.70 o
  -4  -1   2       1167.08       1429.69        42.89 o
  -3  -1   2      44886.93      47426.28      1843.76 o
  -2  -1   2        804.48        905.29       233.69 o
   0  -1   2      12413.46      14050.34       424.02 o
   3  -1   2      66653.75      91680.11     13724.47 o
   4  -1   2        208.59        101.77        59.00 o
   5  -1   2       1434.46        994.86        90.06 o
   6  -1   2        825.71       2002.55       165.08 o
   7  -1   2       6001.55       7997.40       361.81 o
   8  -1   2       6932.05      10549.79       525.14 o
   9  -1   2        197.34        247.97        25.81 o
  10  -1   2       1248.61       1150.11        57.33 o
  11  -1   2        935.78        748.15        19.92 o
  12  -1   2        834.09        822.66        62.21 o
  13  -1   2       2178.04       2337.19       142.27 o
  14  -1   2         59.13          4.08        32.23 o
  15  -1   2         96.59        110.30        35.47 o
  16  -1   2       1671.83       1674.37        89.76 o
  17  -1   2         33.88         27.08        31.81 o
  18  -1   2        528.16        761.47       123.39 o
  19  -1   2         76.39         26.13        24.70 o
  20  -1   2         33.80         21.52        20.00 o
 -20   0   2          4.49          1.18        17.89 o
 -19   0   2         26.19         23.75        25.56 o
 -18   0   2         71.07         57.08        28.01 o
 -17   0   2          7.67          4.70        18.69 o
 -16   0   2        539.91        423.87        27.54 o
 -15   0   2       1354.50       1146.53        42.84 o
 -14   0   2        104.22        107.14        21.46 o
 -13   0   2       2426.93       2229.14        72.92 o
 -12   0   2        411.60        262.91        45.42 o
 -11   0   2        376.91        387.91        53.62 o
 -10   0   2        307.80        282.58        21.12 o
  -9   0   2         22.18         24.53        10.81 o
  -8   0   2        859.39        895.00        71.10 o
  -7   0   2      10644.56      12018.52       441.91 o
  -6   0   2       2485.81       3077.29        54.96 o
  -5   0   2       2852.53       3412.22       226.15 o
  -4   0   2      64625.61      54385.05      2659.16 o
  -3   0   2      39783.28      44234.39      4314.19 o
  -2   0   2      10765.48      12704.22       658.53 o
   1   0   2        356.18        635.21        36.28 o
   4   0   2      75242.84      62152.86      7221.89 o
   5   0   2       5970.41       4756.57        70.10 o
   6   0   2      12675.36      12256.36       469.93 o
   7   0   2       1017.38       1310.22        85.37 o
   8   0   2       8490.98       8187.69       520.43 o
   9   0   2       1899.64       1809.06       162.22 o
  10   0   2       2683.78       3670.03       269.94 o
  11   0   2        206.91        169.92        14.91 o
  12   0   2       1069.53       1326.88        68.97 o
  13   0   2        243.68        217.93        33.62 o
  14   0   2        787.37        628.47        61.17 o
  15   0   2       4501.13       3871.72       254.22 o
  16   0   2        104.01         36.85        34.04 o
  17   0   2        176.59         85.19        32.65 o
  18   0   2        236.68        298.77        35.83 o
  19   0   2        530.44        494.35        44.31 o
  20   0   2         48.39         53.74        31.01 o
 -20   1   2         67.52         33.59        20.95 o
 -19   1   2         13.88          5.53        21.90 o
 -18   1   2        519.39        648.63       148.43 o
 -17   1   2        120.32        121.80        31.77 o
 -16   1   2        109.65         55.22        19.91 o
 -15   1   2         18.47         10.37        21.26 o
 -14   1   2        150.72        289.33        28.14 o
 -13   1   2        258.29        426.44        38.99 o
 -12   1   2         30.94         23.86        24.78 o
 -11   1   2         28.93         41.59        14.25 o
 -10   1   2       3656.12       4339.92       194.47 o
  -9   1   2        682.47        469.44        40.18 o
  -8   1   2       1967.60       1704.96        68.61 o
  -7   1   2        788.12        820.61       213.42 o
  -6   1   2       1322.53       1148.79        49.65 o
  -5   1   2        132.01        100.77        24.70 o
  -4   1   2      27834.96      27834.04      4054.41 o
  -2   1   2        402.32        614.66       311.63 o
   3   1   2      14270.69      16207.29      1874.34 o
   4   1   2      45845.23      50335.30      1641.51 o
   5   1   2       2240.67       2270.41       268.75 o
   6   1   2        772.81        238.27        14.66 o
   7   1   2       4120.45       3298.39        75.23 o
   8   1   2      17139.23      19192.03       409.93 o
   9   1   2       5332.59       6593.50       342.68 o
  10   1   2       1000.86       1169.37        19.27 o
  11   1   2        949.98        989.32        74.79 o
  12   1   2        167.46        189.80        44.62 o
  13   1   2         57.51         54.36        20.53 o
  14   1   2         46.58         60.84        30.87 o
  15   1   2        337.72        288.60        36.66 o
  16   1   2        193.83        189.92        40.17 o
  17   1   2        215.23        164.47        36.21 o
  18   1   2        184.37        252.81        38.66 o
  19   1   2          5.91         50.05        27.01 o
  20   1   2        683.61        717.08       122.34 o
 -20   2   2          0.07          0.63        14.63 o
 -19   2   2        119.95         99.79        23.47 o
 -18   2   2        130.67        118.62        29.28 o
 -17   2   2         15.56         17.36        28.89 o
 -16   2   2        912.19        675.74        92.70 o
 -15   2   2          2.69          4.01        20.26 o
 -14   2   2        120.10         59.07        20.71 o
 -13   2   2         29.97         32.38        22.65 o
 -12   2   2       1772.25       1863.55       102.17 o
 -11   2   2        176.99        206.87        28.31 o
 -10   2   2         53.48         86.52        20.47 o
  -9   2   2       7770.44      11224.06       308.22 o
  -8   2   2       4858.44       3850.36       318.78 o
  -7   2   2        945.68        553.42        37.19 o
  -6   2   2       3460.85       3362.53        88.39 o
  -5   2   2       1480.46       1491.32        79.99 o
  -4   2   2      19438.36      26744.21      6690.08 o
  -2   2   2      77063.52      81553.45      4210.59 o
  -1   2   2       1062.84       2214.12       118.15 o
   0   2   2      19654.38      18070.42        53.21 o
   3   2   2       5056.35       5312.77        37.71 o
   4   2   2       2404.53       3440.62       135.96 o
   5   2   2      30977.64      37371.68      1258.10 o
   6   2   2       3270.78       3310.74        47.44 o
   7   2   2       4368.50       4659.15       302.86 o
   8   2   2       1461.92       1298.97        23.65 o
   9   2   2        786.97       1017.90        47.82 o
  10   2   2        455.50        608.94        74.92 o
  11   2   2        152.60        137.84        11.32 o
  12   2   2         47.08         79.96        17.66 o
  13   2   2        724.49        748.94        90.29 o
  14   2   2        794.51        760.32        44.88 o
  15   2   2        211.38        164.58        36.03 o
  16   2   2        490.97        502.15        49.11 o
  17   2   2        235.68        201.92        36.39 o
  18   2   2         12.14          5.66        31.59 o
  19   2   2         38.32         71.71        28.37 o
  20   2   2        101.62        126.93        36.87 o
  21   2   2        247.05        272.45        75.52 o
 -19   3   2          9.86          1.68        21.16 o
 -18   3   2          4.98          6.91        27.02 o
 -17   3   2          6.77          0.42        31.63 o
 -16   3   2        259.99        263.12        43.37 o
 -15   3   2          0.73          5.02        20.80 o
 -14   3   2        556.04        439.87        46.11 o
 -13   3   2        140.90        198.57        36.53 o
 -12   3   2        932.56       1041.95        31.14 o
 -11   3   2       5060.23       5221.28       250.76 o
 -10   3   2       7181.39       6473.89       325.81 o
  -9   3   2       3449.42       4200.95       194.15 o
  -8   3   2        580.67        291.78        21.71 o
  -7   3   2          6.10        107.86        28.58 o
  -6   3   2        732.77       1024.16        64.75 o
  -5   3   2        376.93        573.46        69.37 o
  -4   3   2       6208.88       8212.21       541.37 o
  -3   3   2       6080.32       5179.14       190.64 o
  -2   3   2      28253.72      25965.70       836.26 o
  -1   3   2       4884.76       4068.99      1461.43 o
   0   3   2       1006.84        715.59         7.55 o
   1   3   2        669.36         92.18       324.34 o
   2   3   2      13794.16      15746.41       172.72 o
   5   3   2      44111.89      46392.05      2415.78 o
   6   3   2       5135.34       4124.20        93.90 o
   7   3   2       6444.86       8923.98       438.32 o
   8   3   2         78.65         22.98        19.62 o
   9   3   2      12400.86      15875.17       534.47 o
  10   3   2       3082.18       2597.82       114.48 o
  11   3   2        745.67        990.24        38.37 o
  12   3   2       1623.91       2355.53       324.72 o
  13   3   2          8.83         15.98        19.01 o
  14   3   2          2.00         20.95        47.56 o
  15   3   2         85.22         59.18        22.29 o
  16   3   2        295.21        393.71        72.80 o
  17   3   2        655.60        689.54        56.73 o
  18   3   2         76.00         57.56        32.54 o
  19   3   2        189.25        111.44        30.94 o
  20   3   2        561.11        692.80        44.14 o
  21   3   2        296.32        241.62        38.44 o
 -19   4   2          4.29          0.42        18.85 o
 -18   4   2         20.71          1.05        25.35 o
 -17   4   2          3.80          0.21        30.38 o
 -16   4   2        648.01        576.74        58.66 o
 -15   4   2        525.89        497.34        56.56 o
 -14   4   2       1574.69       1375.07        74.79 o
 -13   4   2       4097.10       4501.12       217.49 o
 -12   4   2        148.74        162.96        21.71 o
 -11   4   2        133.39         83.62        19.70 o
 -10   4   2        230.96        163.68        20.68 o
  -9   4   2         58.66         49.79        12.36 o
  -8   4   2       3096.57       3736.80       123.01 o
  -7   4   2       1158.07       1233.14        51.85 o
  -6   4   2        184.08        254.12        23.75 o
  -5   4   2        697.73       1198.90        93.90 o
  -4   4   2        567.63        546.84        90.19 o
  -1   4   2      10023.17      10252.71        19.03 o
   0   4   2       6276.71       8150.77       467.48 o
   2   4   2      16027.04      10689.50        66.69 o
   4   4   2      41255.16      39463.60      2296.42 o
   5   4   2        909.30        606.28       228.35 o
   6   4   2       2054.21       1511.92       152.93 o
   7   4   2      15167.58      17051.14       962.43 o
   8   4   2       1306.78       1988.33        96.41 o
   9   4   2        836.57       1745.69        57.82 o
  10   4   2       1146.59       1463.98        58.57 o
  11   4   2         38.99         52.84        12.79 o
  12   4   2       2655.55       2593.13        80.88 o
  13   4   2          4.48         13.96        19.20 o
  14   4   2         50.63          6.79        23.38 o
  15   4   2         34.99         60.54        55.10 o
  16   4   2         38.70         32.29        22.48 o
  17   4   2        115.30         56.19        35.49 o
  18   4   2        150.80        126.37        35.34 o
  19   4   2         22.10         43.59        30.32 o
  20   4   2          1.06          8.25        25.06 o
  21   4   2          5.83          6.28        19.34 o
 -19   5   2         20.39          7.96        15.08 o
 -18   5   2         17.74          3.56        22.00 o
 -17   5   2         94.26         48.81        29.54 o
 -16   5   2         51.25         84.85        35.40 o
 -15   5   2       1438.72       1513.38       118.78 o
 -14   5   2        165.36        145.81        44.83 o
 -13   5   2        101.63        103.64        23.55 o
 -12   5   2        675.75        636.19        33.98 o
 -11   5   2        821.80        773.59        72.07 o
 -10   5   2          9.70          2.07        18.36 o
  -9   5   2        143.14         62.84        14.87 o
  -8   5   2       1027.21       1218.95        98.39 o
  -7   5   2        210.68        111.11        14.37 o
  -6   5   2        156.36        197.63        16.14 o
  -5   5   2      20947.72      27215.60      1891.10 o
  -4   5   2       3199.30       1929.43       300.38 o
  -3   5   2       2297.07       2948.83       555.27 o
  -2   5   2      56710.39      64845.92      5274.64 o
  -1   5   2     115732.91     108035.41      3954.16 o
   0   5   2      39105.99      44222.08      6115.76 o
   1   5   2      85245.68      98699.12      4775.41 o
   2   5   2       7476.71       7568.99        88.62 o
   3   5   2      15498.32      13014.70       423.07 o
   4   5   2       1899.30       2124.98        29.00 o
   5   5   2       2587.57       1505.72        73.88 o
   6   5   2       8406.92      10997.53       529.43 o
   7   5   2       1722.99       1755.49       184.04 o
   8   5   2       3790.82       4614.69       156.92 o
   9   5   2        867.62       1357.02        56.83 o
  10   5   2        404.26        432.41        16.08 o
  11   5   2        816.26       1138.75        51.40 o
  12   5   2        335.84        435.14       306.49 o
  13   5   2         26.44         47.70        17.11 o
  14   5   2          1.33          0.32        16.07 o
  15   5   2       1720.08       1811.43       228.35 o
  16   5   2       1099.92       1008.49        49.67 o
  17   5   2        430.03        292.37        34.34 o
  18   5   2        914.84        796.68        57.93 o
  19   5   2          9.81         12.78        30.29 o
  20   5   2         91.72        119.81        27.77 o
  21   5   2          1.29          6.63        21.05 o
 -18   6   2          1.41          0.63        19.48 o
 -17   6   2         61.62         45.46        26.61 o
 -16   6   2         12.35         12.78        30.80 o
 -15   6   2         78.28        217.25        42.11 o
 -14   6   2        299.52        268.15        44.83 o
 -13   6   2       1579.99       1502.91        86.31 o
 -12   6   2         61.70         78.15        19.16 o
 -11   6   2         63.56         42.68        18.06 o
 -10   6   2       1564.50       2038.18       119.78 o
  -9   6   2       1091.16       1382.46        33.55 o
  -8   6   2         98.79         43.92        14.24 o
  -7   6   2       2061.74       4019.17       162.21 o
  -6   6   2       4438.80       3514.51       120.65 o
  -5   6   2       3270.50       4680.76       525.83 o
  -4   6   2       2245.86       1473.39        95.04 o
  -3   6   2       2492.43       2710.10       200.41 o
  -2   6   2      13321.60      12854.86      1051.45 o
  -1   6   2       9133.87      11353.25        39.80 o
   0   6   2      10327.76      16423.28      1807.51 o
   1   6   2      15013.62      13970.89       758.26 o
   2   6   2      20372.39      16705.89       591.82 o
   3   6   2      20290.28      20681.41       809.69 o
   4   6   2      16657.93      17073.83       710.18 o
   5   6   2         14.06        114.45        22.21 o
   6   6   2       1012.63       1089.38        21.64 o
   7   6   2         37.60         74.13        29.06 o
   8   6   2       3618.15       3846.36       111.05 o
   9   6   2        100.80        110.89         9.83 o
  10   6   2       1636.88       1524.28        67.58 o
  11   6   2       2851.89       2659.36       138.61 o
  12   6   2         57.65         20.95        20.32 o
  13   6   2        251.79        346.15        23.61 o
  14   6   2        526.94        467.66        31.01 o
  15   6   2        416.77        303.03        30.59 o
  16   6   2        471.96        478.90        39.59 o
  17   6   2        100.73        116.69        25.88 o
  18   6   2        205.36        115.39        24.54 o
  19   6   2        242.88        207.19        47.14 o
  20   6   2         24.78         14.27        26.65 o
  21   6   2          7.86          6.67        21.89 o
 -18   7   2         32.91         45.04        17.39 o
 -17   7   2        269.29        191.06        30.17 o
 -16   7   2        804.34        695.94        59.29 o
 -15   7   2         73.84          6.49        32.68 o
 -14   7   2        127.62        129.47        37.29 o
 -13   7   2       1586.25       1517.78       120.04 o
 -12   7   2         48.81        102.44        40.43 o
 -11   7   2       1647.34       1732.99        80.45 o
 -10   7   2         18.70         12.94        17.00 o
  -9   7   2         61.70         15.88        16.86 o
  -8   7   2       9829.32       8518.98       243.26 o
  -7   7   2         67.42         94.05        12.05 o
  -6   7   2       6307.12       5310.24       374.18 o
  -5   7   2        475.92        374.72        28.98 o
  -4   7   2        169.90        128.59        32.89 o
  -3   7   2       2932.88       3184.15       239.14 o
  -2   7   2        216.97        280.89        33.51 o
  -1   7   2       6623.55       9718.20       680.75 o
   0   7   2       8699.72       9006.15      1463.32 o
   1   7   2         20.47        242.22       198.93 o
   2   7   2      18798.06      20829.77      2320.15 o
   3   7   2        959.51       1421.94       133.13 o
   4   7   2      14152.58      11075.63       217.03 o
   5   7   2       1347.65       2005.52        29.30 o
   6   7   2        399.55        739.30        67.37 o
   7   7   2       6953.13       7518.74       335.27 o
   8   7   2          6.73          1.19        16.59 o
   9   7   2       6302.97       5761.19       177.43 o
  10   7   2        302.77        237.98        10.45 o
  11   7   2        261.30        265.64        25.64 o
  12   7   2       2266.23       2137.68       151.88 o
  13   7   2       1361.54       1468.97        90.29 o
  14   7   2        150.15        213.79        25.83 o
  15   7   2        231.52        180.00        22.84 o
  16   7   2        158.71        193.46        44.62 o
  18   7   2         96.94         89.58        25.06 o
  19   7   2        119.22        155.44        43.37 o
  20   7   2         10.79         10.06        35.82 o
  21   7   2          6.02          1.47        27.86 o
 -17   8   2        114.04        160.26        27.02 o
 -16   8   2          3.39          3.98        25.77 o
 -15   8   2        249.77        291.09        27.43 o
 -14   8   2        304.76        307.49        38.02 o
 -13   8   2        230.53        143.71        39.59 o
 -12   8   2        111.82        142.46        37.29 o
 -11   8   2       1094.80       1233.71       115.22 o
 -10   8   2        464.94        401.19        28.07 o
  -9   8   2         20.41         10.88        16.65 o
  -8   8   2         63.81         23.13        15.77 o
  -7   8   2       1152.19        920.62        35.15 o
  -6   8   2        846.03        836.54        30.13 o
  -5   8   2       8088.50      10155.04       437.78 o
  -4   8   2        232.88        505.37        61.69 o
  -3   8   2       2515.11       2052.81       778.69 o
  -2   8   2        768.12        910.48        74.27 o
  -1   8   2        772.60        892.45        59.60 o
   0   8   2       3398.55       4384.71       551.60 o
   1   8   2       2453.46       2540.16       115.12 o
   2   8   2        436.13        298.28        15.25 o
   3   8   2        148.96        201.76        20.66 o
   4   8   2       1217.22       1329.61       171.13 o
   5   8   2        619.20        733.99        68.21 o
   6   8   2       9059.50       8873.94       319.73 o
   7   8   2       4347.03       5478.85       367.82 o
   8   8   2        391.25        261.66        39.80 o
   9   8   2         31.84          5.84         8.08 o
  10   8   2        151.29        141.03        11.75 o
  11   8   2        149.55        181.27        16.80 o
  12   8   2        924.35        712.07        72.28 o
  13   8   2         12.22         17.81        20.53 o
  14   8   2         20.25          6.70        25.14 o
  15   8   2        724.32        729.99        37.10 o
  16   8   2        548.51        294.65        46.51 o
  17   8   2         36.76          5.87        26.19 o
  18   8   2        511.33        659.07        47.56 o
  19   8   2         77.16         84.27        24.87 o
  20   8   2         92.87         71.44        39.59 o
  21   8   2        165.99        137.43        33.31 o
 -17   9   2        109.23        135.75        19.90 o
 -16   9   2         56.95         49.23        25.14 o
 -15   9   2        486.57        452.21        24.46 o
 -14   9   2       1284.10       1102.63        66.44 o
 -13   9   2        215.10        324.30        45.88 o
 -12   9   2        933.86        944.40        59.50 o
 -11   9   2         20.85         13.62        36.87 o
 -10   9   2        657.62        519.96        71.44 o
  -9   9   2          1.89          5.11        16.46 o
  -8   9   2        534.23        604.63        43.31 o
  -7   9   2        350.45        575.61        36.86 o
  -6   9   2         74.19         25.59        24.65 o
  -5   9   2       2040.00       1787.83        96.57 o
  -4   9   2       1474.00       1241.08        59.46 o
  -3   9   2       3375.28       2658.48       260.61 o
  -2   9   2      11982.64      10388.16       552.23 o
  -1   9   2        190.83         26.19        16.16 o
   0   9   2       1374.29       1617.59       370.70 o
   1   9   2       3344.59       3160.67       374.47 o
   2   9   2        573.32        462.49        87.33 o
   3   9   2        214.02        227.42       106.34 o
   4   9   2       5137.07       7057.48       141.01 o
   5   9   2       1167.36       1369.15       144.70 o
   6   9   2         28.39         20.86        15.77 o
   7   9   2         48.46        432.20        25.06 o
   8   9   2         45.53         11.72        17.81 o
   9   9   2       2854.72       2942.80       136.77 o
  10   9   2        493.99        445.98        18.01 o
  11   9   2         24.64         20.37        11.28 o
  12   9   2        246.75        435.75        29.12 o
  13   9   2          2.15          7.33        29.33 o
  14   9   2         39.01         51.12        24.72 o
  15   9   2        510.56        416.86        36.87 o
  16   9   2       1504.46       1443.91       116.79 o
  17   9   2        415.75        407.41        73.01 o
  19   9   2        249.33        174.03        25.66 o
  20   9   2        108.77         87.36        38.55 o
  21   9   2         32.31         56.35        32.89 o
 -17  10   2        108.71         76.48        10.11 o
 -16  10   2         94.32         95.32        22.21 o
 -15  10   2        988.92        822.39       190.33 o
 -14  10   2         53.00         28.55        17.84 o
 -13  10   2       1612.48       1731.07        77.41 o
 -12  10   2          0.57         15.08        34.15 o
 -11  10   2        595.02        588.89        51.74 o
 -10  10   2        438.64        450.83        40.01 o
  -9  10   2       1205.50       1181.76        57.82 o
  -8  10   2        146.02        226.90        23.68 o
  -7  10   2         47.75         32.54        21.22 o
  -6  10   2       1121.29       1335.60        41.24 o
  -5  10   2       1277.38       1103.16        65.96 o
  -4  10   2        511.39        528.99        17.12 o
  -3  10   2          1.41         20.83        15.70 o
  -2  10   2        771.02       1057.62       136.72 o
  -1  10   2         98.56        614.05        44.94 o
   0  10   2      15327.00      14520.30      4648.04 o
   1  10   2       2760.15       1918.50       364.73 o
   2  10   2        485.47        708.82        56.25 o
   3  10   2       3894.61       4673.57       211.21 o
   4  10   2         69.90        163.88        22.14 o
   5  10   2       1537.11       1530.61        19.45 o
   6  10   2          8.82         14.37        16.03 o
   7  10   2        601.74        930.46        45.85 o
   8  10   2         15.39         23.27        10.96 o
   9  10   2       2746.40       2655.22        90.50 o
  10  10   2        398.53        556.86        31.37 o
  11  10   2        197.77        233.49        19.48 o
  12  10   2         74.51         76.50        17.78 o
  13  10   2       1626.85       1806.47       104.75 o
  14  10   2        714.43        705.16        69.97 o
  15  10   2       2177.28       2329.15       166.76 o
  16  10   2         80.41         92.09        21.47 o
  17  10   2          1.99          6.88        19.26 o
  18  10   2        110.24        188.28        55.31 o
  19  10   2          0.17          1.91        23.97 o
  20  10   2          0.22          1.05        19.43 o
  21  10   2        139.91        129.89        33.52 o
 -16  11   2        207.26        192.05        18.95 o
 -15  11   2          1.82          9.22        21.80 o
 -14  11   2          9.86         11.86        16.54 o
 -13  11   2        130.51        172.15        25.11 o
 -12  11   2        353.55        375.01        98.57 o
 -11  11   2         18.82          9.22        35.82 o
 -10  11   2         43.04          5.66        34.78 o
  -9  11   2         26.79          2.51        34.57 o
  -8  11   2        200.00        290.78        44.62 o
  -7  11   2        696.08        763.30        47.76 o
  -6  11   2       2271.65       1925.67       113.76 o
  -5  11   2       1805.22       1955.67        57.10 o
  -4  11   2       1793.45       2292.08        97.21 o
  -3  11   2       2258.45       1746.87        37.01 o
  -2  11   2        360.55        352.24        51.78 o
  -1  11   2         52.06         20.45        19.75 o
   0  11   2        252.15        243.60        20.27 o
   1  11   2       1590.38       1143.58       104.94 o
   2  11   2      12658.64      10984.77       300.31 o
   3  11   2       9162.03      10307.77       338.77 o
   4  11   2         44.17         88.53        14.62 o
   5  11   2         51.24         50.64        11.97 o
   6  11   2         23.64         47.14        22.25 o
   7  11   2        478.60        692.77        63.41 o
   8  11   2        276.88        337.97        38.17 o
   9  11   2        144.83        270.46        29.16 o
  10  11   2        407.99        473.23        18.14 o
  11  11   2         19.73         16.08        11.05 o
  12  11   2          4.44          5.02        11.72 o
  13  11   2         18.74         12.36        26.19 o
  14  11   2       1215.60       1095.44        99.09 o
  15  11   2          3.25          2.51        28.28 o
  16  11   2          0.64          5.87        21.82 o
  17  11   2         96.24         50.92        24.72 o
  18  11   2        377.39        383.08        52.69 o
  20  11   2          0.95          0.00        20.04 o
  21  11   2          6.13          0.42        31.84 o
 -16  12   2        258.82        174.09        19.90 o
 -15  12   2         24.79         18.33        14.05 o
 -14  12   2         11.14         10.54        15.30 o
 -13  12   2        159.02        145.28        30.48 o
 -12  12   2        474.97        438.29        37.53 o
 -11  12   2        431.21        469.46        39.00 o
 -10  12   2        552.93        540.08        70.60 o
  -9  12   2        102.88         54.05        34.15 o
  -8  12   2         27.80          7.96        31.63 o
  -7  12   2        220.60        173.25        42.53 o
  -6  12   2         70.56         46.66        17.27 o
  -5  12   2         76.44         82.03        19.68 o
  -4  12   2         69.35         50.40        12.11 o
  -3  12   2       1023.69       1467.75       273.60 o
  -2  12   2       6447.78       4929.96       118.87 o
  -1  12   2        161.52        460.73        35.81 o
   0  12   2         11.37         25.93        13.67 o
   1  12   2       3511.98       4472.61       357.08 o
   2  12   2        802.33       1537.75       214.75 o
   3  12   2        811.07       1636.48        73.65 o
   4  12   2        225.61        264.03        16.08 o
   5  12   2       2172.86       1882.73        70.36 o
   6  12   2       1512.80       1652.48        88.88 o
   7  12   2         72.38         18.70        12.35 o
   8  12   2        108.90         99.11        33.33 o
   9  12   2          2.30          1.91        10.57 o
  10  12   2        842.74       1007.43        63.69 o
  11  12   2        138.89        148.30        15.02 o
  12  12   2        172.42        293.91        22.81 o
  13  12   2       1123.41        834.84        59.71 o
  14  12   2        250.17        211.59        34.57 o
  15  12   2        130.47        154.40        34.99 o
  16  12   2        195.01        164.24        31.42 o
  17  12   2          5.33          1.48        19.78 o
  18  12   2         10.43          2.51        18.10 o
  19  12   2          7.71         20.53        23.04 o
  20  12   2         16.41          5.01        20.34 o
  21  12   2        129.34        138.06        33.52 o
 -15  13   2         17.08         30.87        11.30 o
 -14  13   2         87.65         36.97        13.95 o
 -13  13   2          1.96          6.14        16.99 o
 -12  13   2        161.71        150.52        26.92 o
 -11  13   2         68.24         76.81        24.08 o
 -10  13   2       3138.60       3285.86       279.99 o
  -9  13   2       1833.16       2084.85       144.87 o
  -8  13   2       2615.63       2341.67       329.95 o
  -7  13   2        127.55        187.27        59.50 o
  -6  13   2        120.89        100.82        26.42 o
  -5  13   2        108.36        131.01        17.40 o
  -4  13   2        285.01        132.05        26.70 o
  -3  13   2       1884.71       2134.80       209.91 o
  -2  13   2        121.65         91.23        20.43 o
  -1  13   2       2214.56       2404.31       227.69 o
   0  13   2        331.57        121.46         7.48 o
   1  13   2       4597.42       4354.42       497.82 o
   2  13   2       1113.84       1308.43       149.76 o
   3  13   2        110.89        171.28        11.75 o
   4  13   2        387.95        552.79        41.71 o
   5  13   2       2464.67       2520.54        50.82 o
   6  13   2         19.37          2.85         9.45 o
   7  13   2        341.03        446.07        29.57 o
   8  13   2        606.49        541.43        19.33 o
   9  13   2          7.34          3.78        12.86 o
  10  13   2        565.05        724.78        43.85 o
  11  13   2        245.78        252.45        27.77 o
  12  13   2        124.09         15.48        13.13 o
  13  13   2          0.57          2.08        18.14 o
  14  13   2       1259.50       1416.60        99.30 o
  15  13   2          3.64         21.29        25.80 o
  16  13   2          2.44          2.09        27.23 o
  17  13   2        331.76        160.44        24.40 o
  18  13   2         35.06         40.82        19.37 o
  19  13   2         16.12         15.84        15.66 o
  20  13   2         32.95         18.05        20.65 o
  21  13   2          5.13          1.05        15.83 o
 -14  14   2        286.83        266.56        22.00 o
 -13  14   2         48.33         41.03        11.82 o
 -12  14   2         46.67         47.87        14.48 o
 -11  14   2        424.29        265.57        25.73 o
 -10  14   2        305.28        304.55        25.70 o
  -9  14   2         29.93         48.75        25.26 o
  -8  14   2        895.91        741.60       191.16 o
  -7  14   2        185.95        327.78        70.39 o
  -6  14   2        331.42        263.21       128.63 o
  -5  14   2         24.40          7.33        15.10 o
  -4  14   2        420.92        414.88        36.47 o
  -3  14   2       2389.13       2030.68        96.35 o
  -2  14   2        350.74        228.67        10.21 o
  -1  14   2        843.67        668.91        22.83 o
   0  14   2       1301.69       1611.24       100.95 o
   1  14   2          0.46          2.63         6.84 o
   2  14   2       1130.16       1505.31       130.53 o
   3  14   2        351.22        394.41        57.08 o
   4  14   2         11.48          0.95         8.30 o
   5  14   2         78.07         48.24        20.73 o
   6  14   2        394.92        559.49        24.71 o
   7  14   2         88.91         82.76        15.60 o
   8  14   2        937.74        842.38        34.36 o
   9  14   2        414.41        203.91        23.15 o
  10  14   2        497.09        407.15        28.07 o
  11  14   2        517.77        567.39        29.11 o
  12  14   2          1.16          0.70        13.90 o
  13  14   2        793.75        801.44        58.92 o
  14  14   2        232.43        278.00        37.08 o
  15  14   2         38.86         92.60        30.17 o
  16  14   2         91.78         40.71        25.71 o
  17  14   2         38.32         32.53        20.96 o
  18  14   2         67.99         66.04        18.95 o
  19  14   2         39.36         37.61        15.50 o
  20  14   2         32.31         27.65        45.25 o
  21  14   2          0.08          1.73        16.08 o
 -14  15   2         16.26          9.52         8.91 o
 -13  15   2         19.44          8.58        10.19 o
 -12  15   2         85.44        107.12        14.22 o
 -11  15   2         25.10         29.03        14.10 o
 -10  15   2        332.35        253.40        21.98 o
  -9  15   2        472.14        638.92        27.25 o
  -8  15   2        337.74        477.67        27.76 o
  -7  15   2         44.46         37.09        20.62 o
  -6  15   2       1090.80       1173.39        61.81 o
  -5  15   2        165.08        119.99        12.24 o
  -4  15   2         22.21         17.87        12.70 o
  -3  15   2         12.95          5.05        11.45 o
  -2  15   2        455.85        350.01        48.23 o
  -1  15   2        660.26        359.57        36.56 o
   0  15   2        409.16        390.46        13.41 o
   1  15   2        689.84        746.65        89.14 o
   2  15   2         62.28         42.05         9.30 o
   3  15   2       1075.79       1344.61        65.29 o
   4  15   2          3.95          3.12        13.68 o
   5  15   2        690.93        710.39        23.65 o
   6  15   2        335.53        302.49        33.92 o
   7  15   2        231.97        156.90        29.77 o
   8  15   2       1774.78       2465.72       103.32 o
   9  15   2         15.51         54.70        25.66 o
  10  15   2         29.72         20.49        15.14 o
  11  15   2          6.70          1.29        15.75 o
  12  15   2       1084.72       1334.86       127.16 o
  13  15   2        583.37        576.19        44.02 o
  14  15   2         49.80         74.18        21.97 o
  15  15   2        287.37        179.75        34.15 o
  16  15   2         23.89         79.17        50.80 o
  17  15   2          4.92          5.05        20.08 o
  18  15   2        195.95        200.39        24.36 o
  19  15   2        156.04        177.10        15.85 o
  20  15   2         20.52         32.48        18.96 o
  21  15   2          7.07          5.47        14.62 o
 -13  16   2         27.30         16.34        10.94 o
 -12  16   2          0.80          1.33        10.61 o
 -11  16   2         24.45         14.74        12.65 o
 -10  16   2         60.54         74.19        14.40 o
  -9  16   2         89.27         60.34        17.30 o
  -8  16   2        794.00        938.80        45.49 o
  -7  16   2          5.72          6.84        16.95 o
  -6  16   2        600.50        669.40        35.90 o
  -5  16   2       1053.13       1192.59        52.03 o
  -4  16   2         31.53         58.10        14.13 o
  -3  16   2         42.96        113.04        16.81 o
  -2  16   2         91.90         93.77        16.42 o
  -1  16   2        342.62        299.78        13.67 o
   0  16   2        269.91        224.14        17.92 o
   1  16   2        120.93         77.13        12.80 o
   2  16   2          7.11          8.54        11.20 o
   3  16   2         63.95         14.29        10.75 o
   4  16   2        524.22        364.87        34.25 o
   5  16   2         95.53          1.36        15.92 o
   6  16   2        212.91        102.02        19.06 o
   7  16   2        653.29        728.85        44.29 o
   8  16   2        269.10        210.58        15.20 o
   9  16   2        140.18        124.50        14.69 o
  10  16   2        883.50       1169.42        44.65 o
  11  16   2        454.74        380.78        23.55 o
  12  16   2        619.21        491.98        24.81 o
  13  16   2        186.76        264.19        21.39 o
  14  16   2        753.27        980.21        53.99 o
  15  16   2          5.10          0.21        28.28 o
  16  16   2          8.22         61.07        39.49 o
  17  16   2          7.95         10.17        22.99 o
  18  16   2        103.50         57.86        18.31 o
  19  16   2         12.49         38.04        13.14 o
  20  16   2        251.80        236.53        37.60 o
  21  16   2         36.37         56.38        14.75 o
 -12  17   2         13.49         28.02        12.07 o
 -11  17   2         13.98         15.34        11.35 o
 -10  17   2         99.73         94.13        14.01 o
  -9  17   2         49.47         21.94        14.40 o
  -8  17   2         18.48         36.69        15.63 o
  -7  17   2        876.79        954.36        35.79 o
  -6  17   2         34.66         20.50        18.20 o
  -5  17   2        247.30        207.79        24.93 o
  -4  17   2       1346.92       1692.92       102.67 o
  -3  17   2        169.14        170.55        11.52 o
  -2  17   2        422.83        410.53        22.98 o
  -1  17   2         11.74         16.72        10.76 o
   0  17   2        246.70        215.48        11.55 o
   1  17   2        207.00        200.33        12.35 o
   2  17   2        113.69        171.51        15.88 o
   3  17   2       1740.69       1433.68        57.75 o
   4  17   2         10.57         30.17        13.42 o
   5  17   2         27.41         25.18        12.40 o
   6  17   2        163.09         80.45        19.48 o
   7  17   2         32.57         15.92        13.18 o
   8  17   2         30.26         15.99        12.89 o
   9  17   2        546.76        438.10        38.82 o
  10  17   2          9.28         30.17        16.71 o
  11  17   2       1695.21       2087.37        64.21 o
  12  17   2        112.15         64.73        18.47 o
  13  17   2         16.40          7.33        16.14 o
  14  17   2         58.32         67.53        23.78 o
  15  17   2        343.91        357.82        42.11 o
  16  17   2          5.13         12.24        24.55 o
  17  17   2        358.99        356.91       204.68 o
  18  17   2        117.49         71.75        17.22 o
  19  17   2        127.81        141.60        19.14 o
  20  17   2          4.64         14.40        18.62 o
 -12  18   2          0.59          1.49        11.88 o
 -11  18   2          3.12          2.30        12.58 o
 -10  18   2          1.36          1.06        15.11 o
  -9  18   2          9.27          8.79        12.92 o
  -8  18   2        159.10        110.86        15.94 o
  -7  18   2          8.33          9.65        15.68 o
  -6  18   2         77.90         12.29        19.40 o
  -5  18   2         45.28         71.97        19.17 o
  -4  18   2        489.25        489.57        29.52 o
  -3  18   2          8.24         24.09        12.13 o
  -2  18   2         56.09         77.26        12.28 o
  -1  18   2          5.84          6.75        11.63 o
   0  18   2        439.64        221.90        14.94 o
   1  18   2        120.82        125.48        14.32 o
   2  18   2       1349.55       1488.98        77.05 o
   3  18   2         44.03          1.56        14.58 o
   4  18   2        369.75        421.72        20.74 o
   5  18   2          4.05          0.93        13.77 o
   6  18   2        260.92        122.76        21.58 o
   7  18   2       1112.75       1481.05        51.92 o
   8  18   2         83.69         92.45        17.76 o
   9  18   2         44.47         51.20        19.27 o
  10  18   2        180.07        286.30        24.21 o
  11  18   2        128.36        163.85        22.57 o
  12  18   2         37.25         14.48        17.70 o
  13  18   2         62.89         24.45        16.25 o
  14  18   2          0.86          0.53        20.85 o
  15  18   2        161.75        327.02        34.57 o
  16  18   2        320.25        325.55        36.03 o
  17  18   2          8.85          2.83        22.68 o
  18  18   2          7.93          8.07        17.12 o
  19  18   2         62.58         52.87        24.20 o
  20  18   2         22.14         21.51        25.03 o
 -11  19   2          5.43          0.42        13.01 o
 -10  19   2          7.55          6.18        12.91 o
  -9  19   2        105.87        156.58        17.35 o
  -8  19   2         11.19          0.21        12.42 o
  -7  19   2         14.32          1.00        13.88 o
  -6  19   2         20.03         14.30        15.99 o
  -5  19   2         14.18         16.17        17.43 o
  -4  19   2        395.28        412.89        17.48 o
  -3  19   2         89.12         94.49        18.32 o
  -2  19   2        109.12         77.99        13.58 o
  -1  19   2        131.74        219.50        18.99 o
   0  19   2       1001.56        879.69        48.70 o
   1  19   2         77.97         84.07        17.11 o
   2  19   2         13.37         14.67        16.08 o
   3  19   2        312.36        523.04        29.64 o
   4  19   2        178.58        175.46        21.23 o
   5  19   2          2.32         12.46        17.58 o
   6  19   2        525.78        303.35        27.66 o
   7  19   2        151.96         92.21        15.77 o
   8  19   2        290.42        275.00        38.13 o
   9  19   2         86.52         63.35        17.67 o
  10  19   2         57.43        105.64        28.70 o
  11  19   2        185.28        161.98        20.00 o
  12  19   2        270.16        187.68        25.40 o
  13  19   2        392.09        345.44        22.82 o
  14  19   2         15.99         21.12        20.53 o
  15  19   2        428.66        407.88        41.48 o
  16  19   2          5.91          8.59        25.14 o
  17  19   2          0.74          0.21        21.83 o
  18  19   2        101.04         77.59        18.18 o
  19  19   2        126.20        109.13        49.34 o
  20  19   2          2.78          4.56        13.54 o
 -10  20   2         32.13         20.75        10.04 o
  -9  20   2          0.89          2.72        17.38 o
  -8  20   2        103.38        105.28        16.91 o
  -7  20   2        690.41        460.28        36.28 o
  -6  20   2        139.72        133.90        18.16 o
  -5  20   2         33.33          7.08        14.98 o
  -4  20   2         70.42        127.11        21.57 o
  -3  20   2        329.36        328.67        25.00 o
  -2  20   2         17.26          6.38        12.74 o
  -1  20   2          4.63          2.44        13.97 o
   0  20   2         11.06         46.51        17.54 o
   1  20   2       1495.49       1573.99        56.98 o
   2  20   2       1447.57       1128.98        46.91 o
   3  20   2        347.11        307.77        25.91 o
   4  20   2       1979.42       2199.37        73.45 o
   5  20   2         20.00          8.06        15.75 o
   6  20   2        295.57        137.81        23.82 o
   7  20   2        786.60       1181.52        68.14 o
   8  20   2        445.13        344.48        30.51 o
   9  20   2        434.63        552.06        42.68 o
  10  20   2        238.14        331.40        36.95 o
  11  20   2        349.55        502.67        48.98 o
  12  20   2       2490.66       2351.34       115.39 o
  13  20   2         67.55         73.81        16.90 o
  14  20   2         36.82         37.78        19.47 o
  15  20   2         17.72         29.75        26.40 o
  16  20   2         74.18        130.75        28.49 o
  17  20   2         33.54          0.21        20.24 o
  18  20   2          2.64          7.10        14.94 o
  19  20   2         13.64          3.44        21.63 o
  -9  21   2         18.53         18.92        12.04 o
  -8  21   2          2.01          0.21        25.77 o
  -7  21   2        217.74        178.28        33.10 o
  -6  21   2        506.36        644.82        58.03 o
  -5  21   2         11.38          1.89        22.72 o
  -4  21   2         20.57         25.60        14.93 o
  -3  21   2         96.03         64.70        22.01 o
  -2  21   2        118.66        193.60        23.15 o
  -1  21   2        364.15        308.48        33.70 o
   0  21   2         45.94        119.27        23.99 o
   1  21   2          3.17          5.27        17.49 o
   2  21   2         86.47         88.71        19.34 o
   3  21   2         10.52          4.63        16.66 o
   4  21   2          0.42         39.80        18.40 o
   5  21   2       1569.62       2153.81        77.91 o
   6  21   2        105.85         84.32        19.97 o
   7  21   2          6.04          9.07        17.45 o
   8  21   2          7.80          4.90        16.57 o
   9  21   2         55.31         21.53        18.95 o
  10  21   2         46.35         46.09        19.32 o
  11  21   2          4.65          6.28        18.85 o
  12  21   2        117.08         85.93        18.65 o
  13  21   2         25.95         27.53        15.13 o
  14  21   2         69.90         81.31        19.76 o
  15  21   2          4.21         11.31        25.35 o
  16  21   2         90.64        137.29        25.66 o
  17  21   2         17.49          2.30        18.99 o
  18  21   2         42.78         25.70        24.80 o
  19  21   2         20.14          5.19        20.10 o
  -8  22   2        151.02         91.31        15.12 o
  -7  22   2         57.31         11.31        50.28 o
  -6  22   2         76.61         12.36        52.79 o
  -5  22   2         43.56         28.94        27.57 o
  -4  22   2        408.17        256.40       143.92 o
  -3  22   2        434.24        555.56       333.51 o
  -2  22   2         45.66         41.47        18.12 o
  -1  22   2        138.86        144.17        25.97 o
   0  22   2         68.89        107.59        24.59 o
   1  22   2         90.66         79.38        22.10 o
   2  22   2         10.48         39.29        17.70 o
   3  22   2          1.45          3.84        16.31 o
   4  22   2        250.43        256.46        40.22 o
   5  22   2          1.79         21.66        14.74 o
   6  22   2        207.86        136.62        24.93 o
   7  22   2          1.39         19.09        18.83 o
   8  22   2         34.57          7.00        15.54 o
   9  22   2         37.02         57.28        19.41 o
  10  22   2          1.97          1.47        18.62 o
  11  22   2        475.07        434.60        33.13 o
  12  22   2         67.47         97.82        18.98 o
  13  22   2         12.59         23.18        14.22 o
  14  22   2         14.84          9.71        16.76 o
  15  22   2          1.05         14.04        24.72 o
  16  22   2         21.97         45.24        15.62 o
  17  22   2          9.91          0.63        17.23 o
  18  22   2          2.53          4.43        22.49 o
  19  22   2         48.68         40.00        14.36 o
  -7  23   2         17.56         38.48        27.13 o
  -6  23   2          2.16          0.00        46.09 o
  -5  23   2         47.65         82.88        58.55 o
  -4  23   2          8.41          5.40        25.58 o
  -3  23   2         22.25         31.50        27.35 o
  -2  23   2         20.31         26.84        28.03 o
  -1  23   2        106.29         53.90        40.64 o
   0  23   2          3.18          0.48        27.27 o
   1  23   2         24.99         34.49        15.35 o
   2  23   2        156.21         72.88        16.12 o
   3  23   2        486.33        398.00        24.78 o
   4  23   2         59.01         69.31        15.78 o
   5  23   2        413.87        429.93        23.35 o
   6  23   2         95.58        167.45        21.68 o
   7  23   2          2.72          8.70        16.15 o
   8  23   2         95.66         39.04        14.85 o
   9  23   2          6.77         16.07        17.90 o
  10  23   2        111.34        100.94        18.62 o
  11  23   2        284.53        335.74        23.49 o
  12  23   2         44.07         62.21        16.70 o
  13  23   2          3.94          1.70        13.07 o
  14  23   2         10.02          3.77        23.67 o
  15  23   2         30.75         31.84        22.21 o
  16  23   2          5.88          6.25        13.32 o
  17  23   2          3.66         12.18        15.61 o
  18  23   2          8.49          2.02        20.07 o
  -6  24   2        227.50        209.09        17.68 o
  -5  24   2        200.63        107.44        17.18 o
  -4  24   2        198.41        226.37       126.32 o
  -3  24   2         10.51          7.96        22.87 o
  -2  24   2        254.33        287.26       167.60 o
  -1  24   2        170.09        157.54       100.35 o
   0  24   2        155.09         82.28        40.43 o
   1  24   2         23.31         12.27        25.37 o
   2  24   2         11.38         11.19        24.83 o
   3  24   2        116.82        189.12        22.66 o
   4  24   2        193.39        247.26        24.48 o
   5  24   2        149.52         64.34        17.84 o
   6  24   2          4.48          3.83        15.14 o
   7  24   2         81.29         40.59        15.86 o
   8  24   2         14.06         10.50        12.84 o
   9  24   2        325.45        311.23        24.66 o
  10  24   2        108.24        107.46        25.35 o
  11  24   2         13.14         13.48        15.26 o
  12  24   2         24.35         20.43        14.85 o
  13  24   2         12.08         32.47        14.32 o
  14  24   2          1.68          1.68        24.30 o
  15  24   2          1.77         17.60        21.16 o
  16  24   2          2.53          3.61        11.71 o
  17  24   2         27.27          2.09        39.80 o
  -4  25   2         20.63          7.83        14.58 o
  -3  25   2         16.67         26.31        16.48 o
  -2  25   2          0.86          3.51        22.00 o
  -1  25   2         38.10         36.65        23.77 o
   0  25   2         40.23         17.92        23.28 o
   1  25   2         10.19         15.89        18.60 o
   2  25   2         25.34         46.88        18.54 o
   3  25   2         37.10         28.25        18.13 o
   4  25   2         34.01         23.69        17.06 o
   5  25   2         23.88          8.17        25.56 o
   6  25   2        111.54         99.72        27.02 o
   7  25   2        110.94         89.36        26.40 o
   8  25   2         39.52         17.88        17.19 o
   9  25   2         61.70         53.95        15.06 o
  10  25   2          3.34          3.54        14.59 o
  11  25   2         38.06         15.69        13.75 o
  12  25   2         72.42         60.12        14.87 o
  13  25   2         30.32         17.39        23.88 o
  14  25   2          0.15          0.00        21.58 o
  15  25   2          5.08          1.68        18.23 o
  16  25   2          8.72         13.51         9.44 o
  -3  26   2         42.37         28.15        18.64 o
  -2  26   2          8.72          5.89        18.55 o
  -1  26   2          0.32          3.27        15.27 o
   0  26   2         54.17         23.13        16.34 o
   1  26   2         85.03         98.37        19.36 o
   2  26   2        192.30        132.61        20.28 o
   3  26   2         10.85         24.74        16.31 o
   4  26   2        317.96        332.05        38.55 o
   5  26   2          4.99          2.93        24.09 o
   6  26   2        513.23        426.53        40.01 o
   7  26   2          3.20          0.21        16.93 o
   8  26   2         10.95          9.68        15.54 o
   9  26   2         64.52         71.65        29.54 o
  10  26   2          8.41          3.14        25.35 o
  11  26   2         52.95         22.83        22.21 o
  12  26   2         79.64         31.21        20.32 o
  13  26   2         26.76         47.35        22.63 o
  14  26   2          7.39          1.89        18.44 o
  15  26   2          2.51         12.57        15.29 o
  -1  27   2         80.65         49.46        15.94 o
   0  27   2          2.71         10.44        13.44 o
   1  27   2        173.29        133.78        18.40 o
   2  27   2         55.74         27.07        14.55 o
   3  27   2         55.49         45.81        14.45 o
   4  27   2        133.87        164.87        28.28 o
   5  27   2         25.11          7.12        20.74 o
   6  27   2         36.70         13.82        16.04 o
   7  27   2         10.98          3.79        14.46 o
   8  27   2         20.49          2.09        25.56 o
   9  27   2         43.60         43.99        25.35 o
  10  27   2         63.29         75.84        24.30 o
  11  27   2         90.21         55.31        20.74 o
  12  27   2          4.48          0.63        13.54 o
  13  27   2         14.95         22.21        18.44 o
  14  27   2         72.09        104.47        24.20 o
   1  28   2         67.69         25.65        11.62 o
   2  28   2          1.87          1.47        18.85 o
   3  28   2        103.82         75.21        20.32 o
   4  28   2        208.06        165.62        33.83 o
   5  28   2         10.14          2.46        14.49 o
   6  28   2         48.08         42.96        16.76 o
   7  28   2         40.72         49.86        24.51 o
   8  28   2         14.64          3.14        22.42 o
   9  28   2          1.12          2.30        21.16 o
  10  28   2          0.59          1.05        19.69 o
  11  28   2         11.07          1.89        16.76 o
  12  28   2         31.90         18.37        12.91 o
  13  28   2          2.20         11.79        11.63 o
   4  29   2        105.87         83.22        13.62 o
   5  29   2         58.22         60.67        12.90 o
   6  29   2          0.38          0.00        20.53 o
   7  29   2         34.87         52.58        21.37 o
   8  29   2          0.02          0.00        18.23 o
   9  29   2         42.48         36.87        18.02 o
  10  29   2         10.57         17.81        15.50 o
  -8 -28   3         19.56         20.32        14.04 o
  -7 -28   3          6.43          0.84        15.29 o
  -6 -28   3          7.51         11.73        17.60 o
  -5 -28   3          0.74          1.05        17.81 o
  -4 -28   3         35.67         66.41        18.44 o
  -3 -28   3          8.96          3.77        11.52 o
 -13 -27   3         13.66         16.97        18.02 o
 -12 -27   3          4.74          2.19        10.72 o
 -11 -27   3         10.00         14.09        11.99 o
 -10 -27   3          4.26          6.49        14.25 o
  -9 -27   3         38.41         62.01        15.92 o
  -8 -27   3          4.20          0.00        11.75 o
  -7 -27   3          6.14          9.46        12.17 o
  -6 -27   3          1.34          7.55        12.36 o
  -5 -27   3          8.01         10.89        14.04 o
  -4 -27   3          7.94          4.03         8.53 o
  -3 -27   3          1.70          2.37         8.71 o
  -2 -27   3        222.90        192.55        17.70 o
  -1 -27   3         42.21         28.51        12.57 o
   0 -27   3          0.45          0.63        11.10 o
 -14 -26   3         18.26         14.99        15.40 o
 -13 -26   3          1.25          0.21        12.17 o
 -12 -26   3         16.88         11.25        13.67 o
 -11 -26   3         16.21         41.27        18.23 o
 -10 -26   3          7.55         10.89        17.81 o
  -9 -26   3         55.11         51.00        16.14 o
  -8 -26   3         10.96          7.48        13.42 o
  -7 -26   3         10.50         16.89        13.94 o
  -6 -26   3        171.87        159.42        23.25 o
  -5 -26   3          7.61          3.13        10.24 o
  -4 -26   3         60.47         44.84        11.29 o
  -3 -26   3          6.39          7.02        11.01 o
  -2 -26   3         55.83         83.00        12.44 o
  -1 -26   3          2.07          2.05        10.49 o
   0 -26   3         32.41          8.92         9.70 o
   1 -26   3          5.06         17.49        14.59 o
   2 -26   3         33.84         41.52        15.29 o
 -15 -25   3         17.37         21.70        17.07 o
 -14 -25   3          4.60          8.33        12.66 o
 -13 -25   3         15.71          8.81        14.99 o
 -12 -25   3          3.85          4.70        16.28 o
 -11 -25   3         10.26         19.06        21.58 o
 -10 -25   3         85.45         64.31        22.63 o
  -9 -25   3        325.00        428.01        53.63 o
  -8 -25   3          2.57          3.74        15.59 o
  -7 -25   3          9.55         30.17        22.63 o
  -6 -25   3         13.66          8.68        14.89 o
  -5 -25   3        180.56        181.07        16.44 o
  -4 -25   3         32.32          0.63        13.12 o
  -3 -25   3        197.01        130.39        17.33 o
  -2 -25   3         51.61         51.22        18.12 o
  -1 -25   3         11.59          2.30        15.11 o
   0 -25   3         65.50         98.84        24.41 o
   1 -25   3          7.05         15.06        12.49 o
   2 -25   3         43.60         24.67        11.52 o
   3 -25   3        100.86         64.66        49.13 o
 -16 -24   3          6.37          6.95        16.72 o
 -15 -24   3          7.08          8.80        19.13 o
 -14 -24   3         96.46        111.95        27.65 o
 -13 -24   3          8.82         10.26        17.38 o
 -12 -24   3          0.51          2.30        23.25 o
 -11 -24   3          4.59          4.19        22.63 o
 -10 -24   3          7.59         14.68        16.07 o
  -9 -24   3          8.87          8.45        16.36 o
  -8 -24   3         14.50         14.81        17.61 o
  -7 -24   3        314.53        341.89        31.84 o
  -6 -24   3         12.88          7.09        13.01 o
  -5 -24   3        488.87        503.52        41.17 o
  -4 -24   3         61.84         58.12        17.99 o
  -3 -24   3        244.50        291.33        25.29 o
  -2 -24   3         49.56         80.38        20.64 o
  -1 -24   3         30.48         47.71        16.55 o
   0 -24   3        126.43        113.57        18.47 o
   1 -24   3        144.87        130.48        17.52 o
   2 -24   3         74.56        140.77        17.94 o
   3 -24   3         27.78          4.79        12.67 o
   4 -24   3         22.24         13.80        11.12 o
   5 -24   3         84.55          3.14        32.26 o
 -17 -23   3          2.91          5.74        15.50 o
 -16 -23   3          3.68         11.01        18.78 o
 -15 -23   3         23.42         31.70        15.37 o
 -14 -23   3         36.74         76.69        20.43 o
 -13 -23   3         41.78         33.35        22.31 o
 -12 -23   3        217.95        200.70        32.05 o
 -11 -23   3         18.55          5.87        26.61 o
 -10 -23   3         27.21         62.72        17.39 o
  -9 -23   3         13.80          5.85        18.09 o
  -8 -23   3          8.73         27.65        27.02 o
  -7 -23   3        230.22        289.26        24.95 o
  -6 -23   3        797.86        707.00        45.39 o
  -5 -23   3          2.11          2.85        19.69 o
  -4 -23   3         97.73         81.21        20.44 o
  -3 -23   3         88.36         54.54        20.34 o
  -2 -23   3          2.63          1.20        18.28 o
  -1 -23   3          1.02          9.22        18.39 o
   0 -23   3        163.07        246.18        27.83 o
   1 -23   3         26.97          6.74        18.19 o
   2 -23   3         62.27         78.24        21.50 o
   3 -23   3        308.23        368.11        27.88 o
   4 -23   3         18.58         10.77        16.50 o
   5 -23   3          9.08         31.18        14.35 o
   6 -23   3         37.37         43.04        11.14 o
 -18 -22   3          1.28          7.68        11.14 o
 -17 -22   3         70.72         66.55        18.64 o
 -16 -22   3         41.93         44.16        32.05 o
 -15 -22   3         44.91        101.25        20.82 o
 -14 -22   3         46.76         72.11        20.88 o
 -13 -22   3         24.34        108.16        22.00 o
 -12 -22   3        117.07        119.41        28.70 o
 -11 -22   3        284.90        426.11        54.26 o
 -10 -22   3         45.41         18.55        18.57 o
  -9 -22   3        326.86        268.69        34.65 o
  -8 -22   3        513.57        473.25        40.64 o
  -7 -22   3        658.22        721.66        40.43 o
  -6 -22   3        157.41        203.75        18.74 o
  -5 -22   3        142.08         70.64        20.20 o
  -4 -22   3        295.34        197.28        54.36 o
  -3 -22   3        779.15        706.52        43.62 o
  -2 -22   3         25.21         10.81        21.04 o
  -1 -22   3         60.32         45.00        23.60 o
   0 -22   3          3.14         10.78        19.14 o
   1 -22   3        879.39        806.75        35.92 o
   2 -22   3        352.75        401.67        27.33 o
   3 -22   3         60.93         78.70        24.67 o
   4 -22   3        990.03        838.84       454.81 o
   5 -22   3        164.68         72.04        20.32 o
   6 -22   3        134.87        123.84        17.40 o
   7 -22   3        105.81         70.36        13.13 o
 -18 -21   3          1.99          3.95        14.77 o
 -17 -21   3         78.97         86.11        53.53 o
 -16 -21   3          0.78          3.01        23.91 o
 -15 -21   3         32.69         40.97        20.22 o
 -14 -21   3         27.44         34.16        20.28 o
 -13 -21   3        399.99        265.95        26.33 o
 -12 -21   3        253.97        413.12        49.23 o
 -11 -21   3         60.86         49.65        33.10 o
 -10 -21   3        211.64        302.33        29.01 o
  -9 -21   3        605.19        676.91        54.89 o
  -8 -21   3        137.92        139.10        28.70 o
  -7 -21   3         52.97         36.78        19.16 o
  -6 -21   3         20.44          5.45        20.16 o
  -5 -21   3         23.64         23.21        20.36 o
  -4 -21   3        308.47        199.70        30.02 o
  -3 -21   3         39.18         67.39        21.92 o
  -2 -21   3        133.73         86.02        26.44 o
  -1 -21   3          3.21          8.40        21.39 o
   0 -21   3         27.75         69.01        22.77 o
   1 -21   3        114.65        122.71        22.70 o
   2 -21   3        741.33        756.30        74.79 o
   3 -21   3         47.36         71.70        23.81 o
   4 -21   3        146.53         74.11        39.28 o
   5 -21   3         11.78         24.62        21.90 o
   6 -21   3         75.95         34.51        15.95 o
   7 -21   3          9.61         24.93        14.25 o
   8 -21   3         11.78         51.57        12.68 o
 -19 -20   3          2.75         12.63        11.21 o
 -18 -20   3         14.16          7.34        16.33 o
 -17 -20   3        121.42        149.72        97.10 o
 -16 -20   3         12.21         15.44        25.89 o
 -15 -20   3        109.99        137.01        23.88 o
 -14 -20   3         56.06         86.28        24.39 o
 -13 -20   3         26.13         16.03        23.17 o
 -12 -20   3         29.80          2.51        30.38 o
 -11 -20   3        220.92        246.36        34.99 o
 -10 -20   3         38.19         23.19        18.75 o
  -9 -20   3          0.40          0.21        30.17 o
  -8 -20   3        319.45        338.33        46.09 o
  -7 -20   3         34.36         16.31        20.06 o
  -6 -20   3         88.26         20.88        20.98 o
  -5 -20   3         53.50         96.81        21.11 o
  -4 -20   3        275.90        278.05        26.71 o
  -3 -20   3        376.14        263.94        26.82 o
  -2 -20   3         31.18         23.75        20.24 o
  -1 -20   3         59.01         28.70        20.97 o
   0 -20   3        387.69        505.01        40.54 o
   1 -20   3          2.17          2.26        21.55 o
   2 -20   3         54.10         40.10        22.24 o
   3 -20   3         29.03         10.76        21.44 o
   4 -20   3         66.39         21.80        24.52 o
   5 -20   3        175.47        130.19        22.54 o
   6 -20   3         69.88         36.34        16.21 o
   7 -20   3         16.42         35.42        14.32 o
   8 -20   3          2.86          2.94        12.16 o
   9 -20   3         51.74         15.24        11.65 o
 -19 -19   3         11.48         22.86        12.13 o
 -18 -19   3          3.88          8.11        17.98 o
 -17 -19   3          2.39          5.99        22.20 o
 -16 -19   3         46.61         70.07        50.59 o
 -15 -19   3          6.94          6.27        21.83 o
 -14 -19   3         31.27         15.12        23.13 o
 -13 -19   3         15.88          6.70        23.55 o
 -12 -19   3         12.58         20.11        31.63 o
 -11 -19   3       2534.98       2717.97       122.13 o
 -10 -19   3        126.83        110.63        19.83 o
  -9 -19   3          5.77          6.91        28.28 o
  -8 -19   3        219.06        314.45        51.54 o
  -7 -19   3        447.43        545.99        51.22 o
  -6 -19   3        358.92        269.40        43.52 o
  -5 -19   3        504.52        251.99        29.10 o
  -4 -19   3        182.18        107.78        22.66 o
  -3 -19   3          0.11          2.09        22.21 o
  -2 -19   3         71.10        129.47        32.34 o
  -1 -19   3        204.17        145.49        24.86 o
   0 -19   3        183.01        258.81        29.12 o
   1 -19   3          0.33          4.37        21.77 o
   2 -19   3        307.21        294.54        50.76 o
   3 -19   3         74.61         22.93        20.54 o
   4 -19   3        468.91        447.80        32.34 o
   5 -19   3         74.01         35.16        20.18 o
   6 -19   3         90.73         70.27        16.78 o
   7 -19   3         62.52         49.72        17.20 o
   8 -19   3          6.97         14.10        15.29 o
   9 -19   3         82.17         32.79        13.53 o
  10 -19   3         46.57         68.73        11.91 o
 -20 -18   3         12.83         16.45        10.85 o
 -19 -18   3          6.90          6.22        12.90 o
 -18 -18   3         44.45         54.22        19.20 o
 -17 -18   3         71.25         98.95        68.82 o
 -16 -18   3        107.02         84.58        58.87 o
 -15 -18   3        774.76        909.16        68.82 o
 -14 -18   3        115.74        113.69        24.48 o
 -13 -18   3       1157.07       1926.31       100.86 o
 -12 -18   3         53.81        117.95        37.92 o
 -11 -18   3        182.36        199.23        43.78 o
 -10 -18   3        129.38        193.65        28.28 o
  -9 -18   3         10.68         65.78        30.17 o
  -8 -18   3        281.92        499.01        49.65 o
  -7 -18   3          2.92          7.10        19.57 o
  -6 -18   3         18.98         24.19        17.39 o
  -5 -18   3        407.85        422.56        24.15 o
  -4 -18   3        963.66        958.12        47.73 o
  -3 -18   3       1278.45       1445.18        77.89 o
  -2 -18   3         31.02         45.22        19.56 o
  -1 -18   3       2316.24       2154.28        58.78 o
   0 -18   3        833.48       1049.33        51.60 o
   1 -18   3        590.83        803.10        33.21 o
   2 -18   3        513.30        358.51        32.28 o
   3 -18   3        862.49       1084.03        88.48 o
   4 -18   3         27.81         27.86        24.11 o
   5 -18   3        344.20        383.40        29.21 o
   6 -18   3        161.82        190.96        22.56 o
   7 -18   3        165.23        189.97        20.78 o
   8 -18   3        112.35        100.68        23.09 o
   9 -18   3          2.13          6.15        15.09 o
  10 -18   3          5.88          9.59        13.08 o
  11 -18   3          2.20          0.52         9.73 o
 -20 -17   3         73.36         39.98        12.08 o
 -19 -17   3         11.64          9.71        12.98 o
 -18 -17   3         34.06         43.65        19.72 o
 -17 -17   3          8.85          5.30        25.66 o
 -16 -17   3         13.95         15.08        27.92 o
 -15 -17   3        265.89        296.61        30.74 o
 -14 -17   3         38.42          6.42        22.21 o
 -13 -17   3          0.33         10.68        25.77 o
 -12 -17   3         97.64         90.71        32.26 o
 -11 -17   3        218.36        319.48        34.78 o
 -10 -17   3        131.61        109.36        29.12 o
  -9 -17   3        300.98        479.11        33.73 o
  -8 -17   3        290.54        265.85        40.64 o
  -7 -17   3        254.25        168.21        20.17 o
  -6 -17   3         49.42         42.68        19.27 o
  -5 -17   3         78.06         86.74        32.28 o
  -4 -17   3          4.32         11.06        15.71 o
  -3 -17   3         17.85          9.21        17.15 o
  -2 -17   3         42.86         77.55        19.17 o
  -1 -17   3         81.15         17.40        16.00 o
   0 -17   3        822.15        891.38        36.67 o
   1 -17   3        125.53         98.97        21.06 o
   2 -17   3       4844.27       6003.84       235.41 o
   3 -17   3        257.62        175.45        25.62 o
   4 -17   3         47.02         38.01        24.56 o
   5 -17   3        346.83        359.19        43.13 o
   6 -17   3       1678.53       1786.38        61.13 o
   7 -17   3        861.36        955.26        58.68 o
   8 -17   3        489.16        482.38        33.38 o
   9 -17   3        155.27        210.02        22.69 o
  10 -17   3        197.49        120.53        16.93 o
  11 -17   3         29.46         30.46        11.71 o
  12 -17   3         63.22          9.95         8.57 o
 -20 -16   3        161.61        136.21        21.93 o
 -19 -16   3          8.98          6.64        13.14 o
 -18 -16   3         19.51         14.37        20.45 o
 -17 -16   3          6.76          1.68        27.16 o
 -16 -16   3        193.92        191.33       122.55 o
 -15 -16   3          2.07         26.62        21.34 o
 -14 -16   3        786.10        881.58        53.21 o
 -13 -16   3        108.70        127.63        18.54 o
 -12 -16   3        170.73         14.66        31.63 o
 -11 -16   3        310.72        466.75        47.14 o
 -10 -16   3        876.72        843.42        68.50 o
  -9 -16   3        315.58        268.36        35.61 o
  -8 -16   3         48.70         67.46        23.67 o
  -7 -16   3       1013.69       1505.84       152.87 o
  -6 -16   3       1374.81       1148.03        94.29 o
  -5 -16   3        273.53        268.83        33.40 o
  -4 -16   3        237.23        163.65        23.04 o
  -3 -16   3        206.60        240.82        31.90 o
  -2 -16   3       1827.45       2073.33       184.46 o
  -1 -16   3       1704.37       1174.05        33.06 o
   0 -16   3       2749.93       3198.78        81.27 o
   1 -16   3        889.90       1196.72        47.00 o
   2 -16   3         93.12        110.60        22.60 o
   3 -16   3        112.39        107.55        25.29 o
   4 -16   3        103.85         45.38        24.31 o
   5 -16   3       1520.46       1689.10       140.99 o
   6 -16   3        105.23        112.29        30.18 o
   7 -16   3          4.89         10.35        20.26 o
   8 -16   3        243.37        271.32        29.98 o
   9 -16   3        112.72         97.11        19.70 o
  10 -16   3          4.81          6.88        14.85 o
  11 -16   3          8.87         20.21        13.21 o
  12 -16   3        223.93        170.48        13.97 o
  13 -16   3          2.79          0.88         9.92 o
 -20 -15   3         21.97         13.30        11.43 o
 -19 -15   3          4.61         14.98        13.34 o
 -18 -15   3         71.23         46.79        20.56 o
 -17 -15   3         74.80         15.25        28.10 o
 -16 -15   3         29.16         10.19        29.66 o
 -15 -15   3        483.68        440.74        34.51 o
 -14 -15   3        992.92        899.61        53.69 o
 -13 -15   3       2015.07       2857.61       152.45 o
 -12 -15   3          6.73         11.31        17.51 o
 -11 -15   3        703.19        600.76        49.44 o
 -10 -15   3         18.55         13.30        15.26 o
  -9 -15   3         76.39         90.42        17.81 o
  -8 -15   3         15.51         18.44        31.63 o
  -7 -15   3       2210.36       2227.57        72.58 o
  -6 -15   3        145.99         73.68        20.14 o
  -5 -15   3       2135.46       2350.92        49.25 o
  -4 -15   3        193.86        166.94        16.81 o
  -3 -15   3        120.71        181.09        61.45 o
  -2 -15   3        845.21        742.18        34.73 o
  -1 -15   3       2834.83       2550.07        59.86 o
   0 -15   3        191.34         80.04        15.17 o
   1 -15   3        304.15        304.65        21.36 o
   2 -15   3         31.89          3.54        20.99 o
   3 -15   3        207.22        340.85        53.00 o
   4 -15   3         81.46         41.15        23.97 o
   5 -15   3        441.25        485.93        33.47 o
   6 -15   3        561.78        603.64        41.92 o
   7 -15   3         14.36         36.94        21.08 o
   8 -15   3        713.28        677.72        50.27 o
   9 -15   3        189.19        208.19        19.94 o
  10 -15   3        461.47        494.50        28.53 o
  11 -15   3          1.07          3.82        14.19 o
  12 -15   3         99.57        127.67        14.18 o
  13 -15   3         10.26          1.47         9.31 o
 -21 -14   3         16.99         16.50        13.82 o
 -20 -14   3         14.39          3.16        11.35 o
 -19 -14   3         10.38         14.72        17.33 o
 -18 -14   3        316.35        257.91        21.45 o
 -17 -14   3          3.72          2.45        27.71 o
 -16 -14   3         13.48         15.86        28.88 o
 -15 -14   3          7.98          4.19        23.01 o
 -14 -14   3         53.13         19.52        24.87 o
 -13 -14   3       1630.27       1932.34        61.52 o
 -12 -14   3        375.43        402.32        22.20 o
 -11 -14   3         33.29         48.23        19.83 o
 -10 -14   3       3042.90       3140.01       144.66 o
  -9 -14   3        593.50        782.04        49.02 o
  -8 -14   3         20.81         50.28        21.58 o
  -7 -14   3        117.12         34.66         9.28 o
  -6 -14   3        620.27        899.58        43.64 o
  -5 -14   3       1093.77       1536.84        47.45 o
  -4 -14   3        688.32        562.67        28.10 o
  -3 -14   3        122.88        271.16        51.47 o
  -2 -14   3         25.65          6.85         6.88 o
  -1 -14   3       1237.48       1426.35       156.93 o
   0 -14   3       1008.31        738.21        20.37 o
   1 -14   3       1441.81       1778.35        62.97 o
   2 -14   3        529.51        451.94        19.94 o
   3 -14   3        143.55        187.08        32.47 o
   4 -14   3       1097.31       1654.34        87.25 o
   5 -14   3        280.12        550.61        36.35 o
   6 -14   3         44.76         90.50        36.45 o
   7 -14   3         10.54          5.76        27.26 o
   8 -14   3        270.06        319.58        26.98 o
   9 -14   3         44.05         68.88        22.02 o
  10 -14   3        110.36        102.52        41.46 o
  11 -14   3         77.86         74.63        16.42 o
  12 -14   3          7.03         12.38        13.60 o
  13 -14   3        397.52        404.89        21.32 o
  14 -14   3          8.07          2.75        11.37 o
 -21 -13   3          0.62          0.63        13.75 o
 -20 -13   3         46.00         15.98        11.71 o
 -19 -13   3          7.40         25.30        18.28 o
 -18 -13   3        290.24        311.58        29.46 o
 -17 -13   3        206.11        303.13        34.89 o
 -16 -13   3          1.10          5.87        28.97 o
 -15 -13   3          0.70          1.89        31.28 o
 -14 -13   3        104.58         35.54        23.92 o
 -13 -13   3        594.41        846.66        34.04 o
 -12 -13   3        363.33        418.08        32.49 o
 -11 -13   3       2502.55       2348.22        75.87 o
 -10 -13   3        138.10        147.10        17.37 o
  -9 -13   3        588.14        510.54        49.23 o
  -8 -13   3        342.58        234.45        25.98 o
  -7 -13   3         17.26          2.90        15.96 o
  -6 -13   3        380.71        277.74        11.48 o
  -5 -13   3         46.37         52.79         8.73 o
  -4 -13   3        566.15        488.59        13.83 o
  -3 -13   3         44.34         54.20        11.07 o
  -2 -13   3        185.84        115.83         9.25 o
  -1 -13   3        542.52        287.41        22.78 o
   0 -13   3         62.70         17.77        10.92 o
   1 -13   3        548.24        717.36        38.56 o
   2 -13   3       1348.95       1293.42        66.20 o
   3 -13   3        380.00        384.63        41.06 o
   4 -13   3         13.87         11.52        48.60 o
   5 -13   3        782.53        671.13       387.35 o
   6 -13   3         13.02         20.50        30.24 o
   7 -13   3        869.29       1035.58        52.13 o
   8 -13   3       3911.59       4662.71       160.03 o
   9 -13   3       1507.61       1753.55        56.14 o
  10 -13   3        243.22        144.06        24.73 o
  11 -13   3         30.95         15.00        18.55 o
  12 -13   3         32.20         66.24        18.62 o
  13 -13   3          6.13          3.62        12.17 o
  14 -13   3        266.86        289.50        20.63 o
  15 -13   3         19.94         18.09        10.39 o
 -21 -12   3         24.55          9.60        14.55 o
 -20 -12   3         27.86          8.46        18.42 o
 -19 -12   3        142.05         77.83        18.41 o
 -18 -12   3         55.52         29.72        15.79 o
 -17 -12   3         49.39         50.69        26.42 o
 -16 -12   3         17.89          3.14        29.77 o
 -15 -12   3        151.23        238.49       137.53 o
 -14 -12   3       1163.79       1318.54       106.42 o
 -13 -12   3        514.56        611.72        25.00 o
 -12 -12   3        235.52        224.62        19.86 o
 -11 -12   3        953.26       1001.68        50.46 o
 -10 -12   3          0.43          4.62        12.50 o
  -9 -12   3          2.05          2.60        15.21 o
  -8 -12   3         37.18         12.62        15.62 o
  -7 -12   3       1451.01       1866.30        67.50 o
  -6 -12   3        307.99        272.85        18.24 o
  -5 -12   3        213.83        123.72        12.32 o
  -4 -12   3        980.07       1090.56        44.15 o
  -3 -12   3        939.19       1101.89        28.03 o
  -2 -12   3       2703.74       4016.23        49.27 o
  -1 -12   3        135.27        136.86         8.31 o
   0 -12   3        152.10        115.30         8.69 o
   1 -12   3         96.46        107.83         7.79 o
   2 -12   3        328.68        154.65        23.69 o
   3 -12   3        196.79        104.92        12.84 o
   4 -12   3        429.59        236.99        27.44 o
   5 -12   3       1088.41        863.38        64.42 o
   6 -12   3        790.85        747.85       317.17 o
   7 -12   3        189.64        289.43        59.85 o
   8 -12   3        844.44        973.74        78.27 o
   9 -12   3        281.65        306.96        31.18 o
  10 -12   3         37.16         34.45        23.67 o
  11 -12   3         30.34         41.15        20.29 o
  12 -12   3         91.62         96.83        22.85 o
  13 -12   3        823.88        638.61        75.99 o
  14 -12   3         18.03         35.31        20.43 o
  15 -12   3         38.23         43.95        12.57 o
 -21 -11   3        165.63        130.62        16.24 o
 -20 -11   3        100.20         70.60        19.27 o
 -19 -11   3         13.46         12.25        14.43 o
 -18 -11   3        234.70        212.59        23.77 o
 -17 -11   3         23.25          8.77        23.22 o
 -16 -11   3        607.37        522.10        40.84 o
 -15 -11   3        186.25        270.48        33.48 o
 -14 -11   3        140.98        229.21       135.02 o
 -13 -11   3         52.36         39.03        18.57 o
 -12 -11   3         12.91         81.56        26.80 o
 -11 -11   3         46.62         42.74        12.54 o
 -10 -11   3        723.15        746.61        54.78 o
  -9 -11   3       5116.20       5030.83       181.86 o
  -8 -11   3       1453.25       1641.14        64.87 o
  -7 -11   3          7.96         57.10        18.44 o
  -6 -11   3         48.93        222.96        21.65 o
  -5 -11   3       1286.61       1220.19        51.59 o
  -4 -11   3       1236.34       1159.49        45.95 o
  -3 -11   3        771.38        806.99        42.99 o
  -2 -11   3       3014.68       3362.53       445.03 o
  -1 -11   3        283.96        423.97        40.62 o
   0 -11   3       1676.81       1894.59        48.46 o
   1 -11   3        953.32        943.79       134.14 o
   2 -11   3        616.00        775.39        44.98 o
   3 -11   3       2310.04       2346.64       103.48 o
   4 -11   3       1034.55       1264.64        41.20 o
   5 -11   3        635.65        810.95        23.05 o
   6 -11   3       1155.05       1343.75       199.02 o
   7 -11   3       1738.02       1960.24       116.48 o
   8 -11   3       2486.09       2773.96       140.34 o
   9 -11   3         16.82         12.93        27.39 o
  10 -11   3         77.65         62.44        26.27 o
  11 -11   3        333.13        387.44        30.49 o
  12 -11   3        534.45        545.79        41.69 o
  13 -11   3        378.50        341.53        30.90 o
  14 -11   3          4.92         13.60        19.77 o
  15 -11   3          2.87          7.84        17.25 o
  16 -11   3         62.15         30.29        12.91 o
 -21 -10   3          2.10          1.47        13.82 o
 -20 -10   3          5.30          4.48        18.17 o
 -19 -10   3         52.59         62.61        18.35 o
 -18 -10   3         11.28         14.29        20.54 o
 -17 -10   3          6.53         22.97        23.09 o
 -16 -10   3          6.48         28.07        29.75 o
 -15 -10   3       2550.62       2203.88       136.90 o
 -14 -10   3         73.05         40.57        27.99 o
 -13 -10   3        826.59       1126.11       462.35 o
 -12 -10   3        966.03        898.16        47.12 o
 -11 -10   3        932.22       1064.05        85.05 o
 -10 -10   3       1668.95       1751.23        55.57 o
  -9 -10   3        993.14       1002.45        47.09 o
  -8 -10   3          6.74          6.08        16.46 o
  -7 -10   3        597.19        408.48        47.12 o
  -6 -10   3        626.82        304.05        12.08 o
  -5 -10   3        454.47        642.27        35.46 o
  -4 -10   3        112.55        205.01        24.05 o
  -3 -10   3       2294.27       2797.37       177.90 o
  -2 -10   3        902.65        876.89        35.82 o
  -1 -10   3         26.02         15.59        20.99 o
   0 -10   3        785.57        826.01       108.20 o
   1 -10   3       1783.65       2667.86       192.93 o
   2 -10   3        448.30        388.77        64.95 o
   3 -10   3         26.07        241.83        84.89 o
   4 -10   3        223.73        229.21        61.45 o
   5 -10   3       2441.10       3066.74       219.24 o
   6 -10   3        173.19        370.79        68.30 o
   7 -10   3        414.42        597.89        45.36 o
   8 -10   3       1422.23       1577.44       145.07 o
   9 -10   3       2219.47       3092.32       123.53 o
  10 -10   3         58.74         63.03        22.70 o
  11 -10   3         17.50         21.00        21.73 o
  12 -10   3         85.87        140.49        21.71 o
  13 -10   3        237.25        141.00        28.91 o
  14 -10   3          7.10          6.66        30.88 o
  15 -10   3        181.52        146.34        22.24 o
  16 -10   3        101.04         44.72        15.58 o
 -21  -9   3          1.94          0.42        13.82 o
 -20  -9   3         21.00          8.05        18.17 o
 -19  -9   3         80.34         64.40        21.43 o
 -18  -9   3        701.45        798.64        33.52 o
 -17  -9   3         35.03         13.79        21.76 o
 -16  -9   3        335.88        342.43        32.15 o
 -15  -9   3       1184.26       1005.45        72.38 o
 -14  -9   3        578.39        697.61        93.43 o
 -13  -9   3        521.19        444.96       256.63 o
 -12  -9   3         42.31         46.50        18.88 o
 -11  -9   3        193.49        111.93        14.29 o
 -10  -9   3        335.76        379.44        22.43 o
  -9  -9   3       1001.11       1222.93        44.47 o
  -8  -9   3       1980.41       2351.82        55.44 o
  -7  -9   3       1326.85        944.65        20.28 o
  -6  -9   3       9551.53      11493.25       423.74 o
  -5  -9   3        644.85        483.64        46.02 o
  -4  -9   3       3556.52       3596.70       163.60 o
  -3  -9   3       1421.04        553.64        38.50 o
  -2  -9   3        107.95         52.17        29.68 o
  -1  -9   3       6571.32       5232.02       370.70 o
   0  -9   3        249.48        136.96        41.77 o
   1  -9   3        763.14        635.15        55.04 o
   2  -9   3       2478.63       2688.68       197.73 o
   3  -9   3       3132.76       4184.64       197.66 o
   4  -9   3        465.00        271.79        29.45 o
   5  -9   3        876.20       1064.16        92.26 o
   6  -9   3        263.80        510.50        56.69 o
   7  -9   3       2968.66       3862.23       240.29 o
   8  -9   3        428.48        610.53       188.02 o
   9  -9   3         53.93         32.24        20.52 o
  10  -9   3        364.19        376.19        55.62 o
  11  -9   3        854.12        834.31        58.24 o
  12  -9   3       2065.78       2346.02       114.05 o
  13  -9   3        608.69        709.08        49.44 o
  14  -9   3        801.77        782.27       231.70 o
  15  -9   3        237.99        329.90        58.45 o
  16  -9   3        181.52        235.73        20.53 o
  17  -9   3        212.62        185.65        19.33 o
 -21  -8   3          6.38          3.41        13.13 o
 -20  -8   3         24.14         13.60        17.56 o
 -19  -8   3        148.39         82.90        22.44 o
 -18  -8   3         21.48         17.51        15.69 o
 -17  -8   3         28.81         67.14        23.31 o
 -16  -8   3       1017.90       1137.10        75.25 o
 -15  -8   3        765.75       1019.78       164.03 o
 -14  -8   3       3001.52       3420.49       143.34 o
 -13  -8   3       1354.45       1390.89       635.08 o
 -12  -8   3         31.95         75.31        21.65 o
 -11  -8   3        510.40        519.15        35.72 o
 -10  -8   3       1122.58       1224.17        35.56 o
  -9  -8   3        413.56        417.81        16.90 o
  -8  -8   3        273.31        168.66        29.46 o
  -7  -8   3         24.86         34.99        17.03 o
  -6  -8   3        650.71        624.39        51.77 o
  -5  -8   3         60.83         51.51        20.02 o
  -4  -8   3        359.42        390.36        27.28 o
  -3  -8   3       2943.67       2047.86        52.37 o
  -2  -8   3        377.89         21.36        28.65 o
  -1  -8   3        490.19        431.86        37.29 o
   0  -8   3        569.68        199.28        45.14 o
   1  -8   3         32.77         49.75        16.79 o
   2  -8   3       6473.13      10289.46       563.72 o
   3  -8   3        840.31       1743.32       151.05 o
   4  -8   3       7730.39       8977.83      1596.10 o
   5  -8   3       1925.01       1984.77        54.27 o
   6  -8   3       2274.98       2746.55       429.78 o
   7  -8   3        117.67         18.92        16.76 o
   8  -8   3         56.81         27.20        34.30 o
   9  -8   3         61.66         35.33        22.22 o
  10  -8   3         53.45         78.52        20.43 o
  11  -8   3        440.59        468.71        34.75 o
  12  -8   3        405.22        387.39        53.42 o
  13  -8   3        236.55        150.90        25.15 o
  14  -8   3        231.30        142.49        61.38 o
  15  -8   3         22.82          1.68        32.68 o
  16  -8   3        115.82        133.20        77.20 o
  17  -8   3          4.09         24.03        15.07 o
 -21  -7   3          6.12         10.05        12.68 o
 -20  -7   3         31.99         23.42        16.82 o
 -19  -7   3        146.57        134.99        23.27 o
 -18  -7   3          9.75         10.40        18.43 o
 -17  -7   3        132.61         72.64        18.29 o
 -16  -7   3          5.52          5.78        22.17 o
 -15  -7   3       2768.57       3235.05       115.65 o
 -14  -7   3         11.20         23.33        28.78 o
 -13  -7   3        172.86        125.74        35.61 o
 -12  -7   3         59.81         64.88        15.95 o
 -11  -7   3       1955.20       1788.31        97.17 o
 -10  -7   3       1278.89       1283.82        40.54 o
  -9  -7   3        766.25        651.48        38.90 o
  -8  -7   3       8426.56      10604.92      2047.16 o
  -7  -7   3      19925.49      21440.55       868.59 o
  -6  -7   3         15.48         68.72        15.79 o
  -5  -7   3       1200.57        816.70        34.86 o
  -4  -7   3      12898.87      13811.09       494.97 o
  -3  -7   3        556.79        209.49       291.62 o
  -2  -7   3       3226.14       1512.61       100.04 o
  -1  -7   3        940.59        459.81        37.86 o
   0  -7   3       3895.27       4034.61       282.29 o
   1  -7   3       8900.45       8998.72       736.06 o
   2  -7   3         79.96         37.38        40.30 o
   3  -7   3       1549.46       3519.90       172.98 o
   4  -7   3        265.87       1323.69       448.22 o
   5  -7   3      11244.22      17286.58       717.28 o
   6  -7   3       4723.09       4015.50       628.24 o
   7  -7   3          8.09         74.27        20.81 o
   8  -7   3       1620.42       1556.97       237.25 o
   9  -7   3        381.33        500.11        29.82 o
  10  -7   3        332.49        245.55        29.94 o
  11  -7   3         74.49         80.60        20.14 o
  12  -7   3       1414.10       1781.69        84.31 o
  13  -7   3        120.50        264.62        59.39 o
  14  -7   3          0.65          1.56        35.28 o
  15  -7   3        141.87        186.01        43.16 o
  16  -7   3        168.81        211.59        81.18 o
  17  -7   3         64.06         61.73        59.18 o
  18  -7   3         64.99         46.60        13.55 o
 -21  -6   3         40.33         31.55        17.70 o
 -20  -6   3          1.90          8.05        16.57 o
 -19  -6   3         35.88         31.39        20.18 o
 -18  -6   3         26.32          9.49        23.09 o
 -17  -6   3        114.28         88.42        21.55 o
 -16  -6   3        366.36        362.41        39.57 o
 -15  -6   3       5619.56       5285.08       197.58 o
 -14  -6   3          6.10         10.06        20.88 o
 -13  -6   3        125.23        105.54        49.23 o
 -12  -6   3         12.30         14.15        20.27 o
 -11  -6   3       1076.12       1072.56        39.24 o
 -10  -6   3         21.70         76.57        10.48 o
  -9  -6   3       7879.75       9453.67       140.84 o
  -8  -6   3        330.86        147.57        18.00 o
  -7  -6   3       2262.05       2949.54       132.15 o
  -6  -6   3       2086.02       1948.06        38.45 o
  -5  -6   3       8155.02       6923.91       102.44 o
  -4  -6   3       4087.52       4066.86        52.48 o
  -3  -6   3        215.46        336.20        26.09 o
  -2  -6   3        192.01        515.48        58.82 o
  -1  -6   3         50.42         93.87        14.70 o
   0  -6   3       5900.96       5633.25       527.95 o
   1  -6   3       7380.91      12954.49      1984.75 o
   2  -6   3      15267.50      14459.29      1844.70 o
   3  -6   3       1276.92        782.08        46.41 o
   4  -6   3        589.29        928.08       113.42 o
   5  -6   3        112.75        202.46       123.67 o
   6  -6   3       3318.42       4293.23       327.75 o
   7  -6   3       2214.95       3198.54       321.37 o
   8  -6   3          7.59         75.10        47.24 o
   9  -6   3        119.65        284.98        75.63 o
  10  -6   3         10.36         15.35        17.23 o
  11  -6   3          4.99         14.89        14.80 o
  12  -6   3         57.01         22.51        19.51 o
  13  -6   3       1576.86       1960.47       392.59 o
  14  -6   3        628.87        808.39       152.62 o
  15  -6   3        199.35        237.85        45.36 o
  16  -6   3        133.48        148.11        33.54 o
  17  -6   3          0.83          0.63        26.83 o
  18  -6   3         11.31         30.48        18.00 o
 -21  -5   3          8.26         26.02        17.22 o
 -20  -5   3         23.93         25.43        15.93 o
 -19  -5   3         83.23         34.26        19.45 o
 -18  -5   3         21.26         11.24        22.44 o
 -17  -5   3         98.00         78.72        26.16 o
 -16  -5   3         27.96         19.90        16.06 o
 -15  -5   3          7.61         12.54        21.24 o
 -14  -5   3         14.41          4.36        19.67 o
 -13  -5   3       1547.71       1828.48       180.69 o
 -12  -5   3          3.46          8.08        20.41 o
 -11  -5   3         67.99         96.14        12.67 o
 -10  -5   3        732.86       1083.97        62.99 o
  -9  -5   3       2297.48       2326.39        53.02 o
  -8  -5   3        436.84        632.64        35.07 o
  -7  -5   3        338.78        895.34        14.04 o
  -6  -5   3       5423.65       5786.84       189.56 o
  -5  -5   3       7439.28       7900.92       206.50 o
  -4  -5   3        537.51        557.97        46.18 o
  -3  -5   3      17977.95      25428.04       129.55 o
  -2  -5   3      24781.03      27323.67      2759.87 o
  -1  -5   3     101733.65     105543.23       614.66 o
   0  -5   3      13091.80      14115.65      3672.95 o
   1  -5   3      17769.80      14920.55      5717.51 o
   2  -5   3       4611.70        959.52        38.79 o
   3  -5   3        168.45       1191.86       202.16 o
   4  -5   3       5955.62       8000.94      2020.04 o
   5  -5   3       1242.97        685.64       252.58 o
   6  -5   3       8775.48      10282.42       327.08 o
   7  -5   3        612.75       1054.61       115.29 o
   8  -5   3         60.05         56.08        44.62 o
   9  -5   3        558.28        864.25        94.90 o
  10  -5   3       2452.12       3282.08       143.66 o
  11  -5   3        485.50        486.24        40.77 o
  12  -5   3         20.57         33.13        18.92 o
  13  -5   3         99.33        128.02        43.26 o
  14  -5   3          6.05         25.28        31.93 o
  15  -5   3       1197.47       1572.06       278.42 o
  16  -5   3        184.33        272.45        84.32 o
  17  -5   3        500.14        731.83       215.46 o
  18  -5   3          8.03          8.17        24.02 o
 -21  -4   3         72.75         74.70        17.32 o
 -20  -4   3        101.21         90.14        23.99 o
 -19  -4   3          2.78         10.63        18.55 o
 -18  -4   3        356.69        317.77        26.65 o
 -17  -4   3        122.72         98.37        25.44 o
 -16  -4   3        222.32        185.03        21.48 o
 -15  -4   3        427.53        316.51        23.54 o
 -14  -4   3        407.38        453.75        31.23 o
 -13  -4   3        345.29        339.54        35.34 o
 -12  -4   3       2786.00       3169.08       472.93 o
 -11  -4   3        284.20        421.18        29.62 o
 -10  -4   3       4369.87       5287.29       118.35 o
  -9  -4   3      10681.23      11570.70       331.09 o
  -8  -4   3       5192.88       6219.83       208.30 o
  -7  -4   3        583.52        786.32        24.74 o
  -6  -4   3      23003.25      23670.43       453.18 o
  -5  -4   3       3554.94       2290.96       175.08 o
  -4  -4   3      12856.69      17275.22      1417.71 o
  -2  -4   3        417.12        390.36        61.25 o
  -1  -4   3      14335.97       9156.12      5345.97 o
   3  -4   3      27497.75      20213.05       500.62 o
   5  -4   3       1072.42        917.82        59.78 o
   6  -4   3         76.38         12.79        22.44 o
   7  -4   3        293.00        240.24        10.10 o
   8  -4   3        163.89        125.73         9.74 o
   9  -4   3       1328.07       1283.31        91.26 o
  10  -4   3       1835.96       2407.91       119.29 o
  11  -4   3        971.96        859.07        63.62 o
  12  -4   3        243.88        190.42        25.18 o
  13  -4   3         20.58         12.84        19.17 o
  14  -4   3        221.96        325.60        78.25 o
  15  -4   3       1202.81       1371.83       273.70 o
  16  -4   3        788.04       1276.61       348.39 o
  17  -4   3        379.38        643.69       137.43 o
  18  -4   3          2.30          1.26        25.10 o
  19  -4   3          8.32          4.82        20.36 o
 -21  -3   3         10.87          4.52        14.09 o
 -20  -3   3         20.37         17.53        20.43 o
 -19  -3   3        115.53        142.65        18.99 o
 -18  -3   3        108.17         66.79        21.00 o
 -17  -3   3        247.11        243.54        26.86 o
 -16  -3   3         61.04         22.79        24.05 o
 -15  -3   3        561.23        607.79        40.47 o
 -14  -3   3         47.44         27.47        18.43 o
 -13  -3   3         90.75         92.75        20.92 o
 -12  -3   3         11.22          7.52        16.03 o
 -11  -3   3        746.68        708.13        20.87 o
 -10  -3   3       5451.82       6022.99       267.18 o
  -9  -3   3        228.89        211.18        19.73 o
  -8  -3   3        369.61        517.76        52.10 o
  -7  -3   3         68.43        111.80        22.45 o
  -6  -3   3        889.49        540.78        40.66 o
  -5  -3   3       5264.54       7445.07       542.80 o
  -4  -3   3      34226.79      31008.06      1325.89 o
  -3  -3   3        172.17        519.00        17.30 o
  -2  -3   3       1284.62        717.57        36.45 o
  -1  -3   3       3828.47       4654.75       159.42 o
   1  -3   3      17664.19      23366.99      2919.36 o
   2  -3   3      21890.03      19132.49       623.66 o
   3  -3   3       3592.76       6919.65       281.68 o
   4  -3   3      16519.65      21676.46       803.10 o
   5  -3   3       1089.94        988.13        44.93 o
   6  -3   3       3843.31       3420.19       477.12 o
   7  -3   3       2929.34       2349.30        52.49 o
   8  -3   3       2495.70       2670.85       309.73 o
   9  -3   3        610.39        643.02        55.51 o
  10  -3   3        332.17        249.06        17.19 o
  11  -3   3        730.13        977.49        47.65 o
  12  -3   3         38.92         24.44        17.92 o
  13  -3   3          6.09         13.58        20.17 o
  14  -3   3        527.11        469.28        31.78 o
  15  -3   3       1819.06       1977.76       228.56 o
  16  -3   3        211.03        242.21        52.48 o
  17  -3   3         34.89         21.31        30.60 o
  18  -3   3          5.30          5.34        26.27 o
  19  -3   3         74.44         41.91        22.20 o
 -20  -2   3          8.81         12.31        19.79 o
 -19  -2   3         18.69         12.20        15.30 o
 -18  -2   3         43.82         45.89        19.71 o
 -17  -2   3          1.20          1.45        21.80 o
 -16  -2   3         13.98          2.46        23.86 o
 -15  -2   3        503.16        622.15        40.32 o
 -14  -2   3        456.65        459.43        33.50 o
 -13  -2   3        597.32        696.19        34.10 o
 -12  -2   3       1561.34       1628.46        62.66 o
 -11  -2   3        477.83        472.07        15.99 o
 -10  -2   3        113.79         91.07        14.73 o
  -9  -2   3        137.12         42.76        10.73 o
  -8  -2   3       3278.99       3359.99       198.02 o
  -7  -2   3       6477.18       6814.86        97.50 o
  -6  -2   3       4845.99       5980.68       255.12 o
  -5  -2   3        392.10        415.82        42.74 o
  -4  -2   3       9125.66      17253.02      5415.84 o
  -3  -2   3       1267.40       1100.74        99.97 o
  -2  -2   3      12110.69       7414.62        18.64 o
  -1  -2   3       5103.97       7393.67       444.97 o
   2  -2   3       8599.29       8037.13       345.82 o
   4  -2   3       7877.98       9363.08       258.33 o
   5  -2   3       1151.74        184.04        60.65 o
   6  -2   3       1775.94       2321.57       233.80 o
   7  -2   3       9103.50      11653.57      1711.88 o
   8  -2   3         37.91         25.80        11.21 o
   9  -2   3         86.51         68.40        16.79 o
  10  -2   3       3979.87       4266.92       190.35 o
  11  -2   3        180.89        207.50        15.01 o
  12  -2   3       2122.65       2310.22        78.09 o
  13  -2   3        671.64        736.12        44.59 o
  14  -2   3        465.07        513.37        41.75 o
  15  -2   3          8.44          0.00        33.70 o
  16  -2   3         63.40         86.12        34.71 o
  17  -2   3         66.30         54.91        32.42 o
  18  -2   3         47.54         38.37        28.60 o
  19  -2   3        233.78        236.82        91.34 o
 -20  -1   3        350.30        404.28        91.34 o
 -19  -1   3         67.94         55.47        23.38 o
 -18  -1   3        350.71        274.56        24.89 o
 -17  -1   3        641.11        534.49        34.67 o
 -16  -1   3        161.80        131.40        23.63 o
 -15  -1   3         14.75          6.08        23.54 o
 -14  -1   3       1224.67       1307.72        38.06 o
 -13  -1   3        116.09        272.13        17.23 o
 -12  -1   3       1286.37       1325.85        49.36 o
 -11  -1   3         15.95         16.08        12.40 o
 -10  -1   3        176.91         37.66        14.17 o
  -9  -1   3       6325.60       6576.13       141.38 o
  -8  -1   3        162.72        118.99        16.87 o
  -7  -1   3         43.95         84.71        36.24 o
  -6  -1   3       8614.29       9021.99      4121.58 o
  -5  -1   3       3800.80       2114.45        21.39 o
  -4  -1   3        646.47        277.25        94.73 o
  -3  -1   3      18127.30      26684.42     11443.29 o
  -2  -1   3      28622.01      27196.47       490.32 o
   1  -1   3      24095.89      30385.43       505.51 o
   2  -1   3      70194.98      96878.09      4280.20 o
   3  -1   3      11882.62      13122.99      1601.37 o
   4  -1   3       9684.20       6159.87       651.84 o
   5  -1   3      14790.10      18714.86       907.84 o
   6  -1   3       6298.45       9018.60      1874.87 o
   7  -1   3       2839.47       3255.85       210.12 o
   8  -1   3        530.16        215.27        34.55 o
   9  -1   3       6284.05       8323.75       297.06 o
  10  -1   3       2982.17       3355.24       196.92 o
  11  -1   3        922.46        964.01        44.35 o
  12  -1   3       2312.94       2550.21       111.67 o
  13  -1   3        707.04       1058.33        62.32 o
  14  -1   3        224.96        203.39        38.19 o
  15  -1   3        579.55        532.66        41.70 o
  16  -1   3        998.36       1052.24        65.16 o
  17  -1   3         63.74         75.88        32.27 o
  18  -1   3        241.26        420.43        53.42 o
  19  -1   3         63.17          6.31        23.98 o
  20  -1   3         86.63        103.65        21.96 o
 -20   0   3         61.47         81.13        18.64 o
 -19   0   3         74.98         94.12        47.66 o
 -18   0   3          1.61         13.10        26.70 o
 -17   0   3         32.33         16.06        19.35 o
 -16   0   3        101.10         67.07        22.47 o
 -15   0   3        114.42        133.98        23.24 o
 -14   0   3       1034.82       1148.87        70.37 o
 -13   0   3         12.04          4.99        20.74 o
 -12   0   3        691.79        832.53        38.96 o
 -11   0   3       2417.90       2269.43        49.93 o
 -10   0   3        606.03        589.34        18.41 o
  -9   0   3         77.22         81.21        41.42 o
  -8   0   3       1221.08        832.95        56.59 o
  -7   0   3      27173.02      28081.10      1131.60 o
  -6   0   3        625.62        635.53        32.96 o
  -5   0   3       9484.60      14008.48      5424.32 o
  -4   0   3        958.48        677.45       256.51 o
  -3   0   3      14176.80      16654.41      3526.55 o
   1   0   3       7471.05       5121.96       606.17 o
   2   0   3      16950.98      19438.64      1699.21 o
   3   0   3        803.75       1704.08       582.08 o
   4   0   3      18794.12      27745.74      1058.75 o
   5   0   3          1.26        377.93       149.37 o
   6   0   3         96.08        119.07        42.44 o
   7   0   3       9237.19      10169.60       364.78 o
   8   0   3        630.79        792.34        41.46 o
   9   0   3        458.99       1286.77       127.37 o
  10   0   3        254.68        196.83        12.43 o
  11   0   3        320.51        305.36        32.22 o
  12   0   3       1226.64       1223.60        63.10 o
  13   0   3       2377.75       2238.42       109.27 o
  14   0   3         11.32         11.86        31.65 o
  15   0   3        149.43        212.53        37.39 o
  16   0   3        146.89        156.61        35.80 o
  17   0   3        272.80        222.42        37.25 o
  18   0   3          3.97         21.58        28.94 o
  19   0   3        175.23         86.67        26.75 o
  20   0   3         41.83         71.41        21.57 o
 -20   1   3          6.09          1.89        15.35 o
 -19   1   3         28.13         22.76        21.28 o
 -18   1   3        521.24        578.95       132.82 o
 -17   1   3        291.76        264.80        24.03 o
 -16   1   3        545.45        439.84        28.78 o
 -15   1   3        513.10        349.18        28.57 o
 -14   1   3       3224.09       2764.65       174.70 o
 -13   1   3        263.85        283.31        35.11 o
 -12   1   3       1984.90       1878.15       102.27 o
 -11   1   3         73.13         78.06        13.31 o
 -10   1   3        538.97        514.87        10.35 o
  -9   1   3        496.22        597.79        42.63 o
  -8   1   3        314.33        501.64        19.29 o
  -7   1   3         22.50          8.90        48.42 o
  -6   1   3       2990.96       3290.48       548.58 o
  -5   1   3       7706.39       8420.42       406.90 o
  -1   1   3       4757.12       3640.01       647.42 o
   1   1   3      49403.56      54481.26       639.11 o
   2   1   3      20396.99      21692.89      2635.85 o
   5   1   3         51.19         20.82        16.30 o
   6   1   3       1073.42        798.49        93.21 o
   7   1   3       1310.85        799.54        46.40 o
   8   1   3         67.28        147.51        27.56 o
   9   1   3       1699.08       1558.06        45.19 o
  10   1   3       2298.84       2019.69       133.69 o
  11   1   3        368.14        338.65        51.22 o
  12   1   3          1.96         15.01        16.21 o
  13   1   3        371.41        258.59        25.03 o
  14   1   3         31.02         11.75        30.86 o
  15   1   3         48.97         13.83        33.33 o
  16   1   3       1063.11       1034.58        60.41 o
  17   1   3        367.09        443.18        42.42 o
  18   1   3         79.82         63.04        30.17 o
  19   1   3         73.07        113.53        29.59 o
  20   1   3       1322.43       1573.56       270.56 o
 -20   2   3         22.07          3.20        12.60 o
 -19   2   3        105.44        123.10        58.55 o
 -18   2   3         30.98         53.99        26.43 o
 -17   2   3         64.14         64.23        28.57 o
 -16   2   3         18.58         11.87        19.18 o
 -15   2   3        168.25        159.88        20.63 o
 -14   2   3       1035.57       1025.13        68.21 o
 -13   2   3        140.84        178.22        23.44 o
 -12   2   3       2466.07       2550.40       123.31 o
 -11   2   3       4741.00       4745.07       388.51 o
 -10   2   3        146.51        163.48        12.30 o
  -9   2   3        346.83        797.77        71.02 o
  -8   2   3        693.31       1374.35        31.57 o
  -7   2   3         51.37        176.67        40.16 o
  -6   2   3       4005.17       4268.35       872.91 o
  -5   2   3       6922.30       9939.77      2270.34 o
  -4   2   3        592.48        863.01       175.19 o
  -3   2   3      44932.55      60042.86      7850.03 o
  -1   2   3      32589.27      50168.42      9193.15 o
   0   2   3         27.26          2.40       113.47 o
   1   2   3      99064.20     100884.17      1507.10 o
   4   2   3       7742.27      10079.14      2850.79 o
   5   2   3         61.54        106.79        46.35 o
   6   2   3      10721.69      12509.73       712.24 o
   7   2   3       4665.22       6357.36       364.91 o
   8   2   3        128.87        311.40        23.20 o
   9   2   3       1229.75       1206.52        68.29 o
  10   2   3         16.85          4.41         8.45 o
  11   2   3         38.10         15.24        11.87 o
  12   2   3         54.01         12.54        12.36 o
  13   2   3          3.53          6.25        18.66 o
  14   2   3        271.82        242.88        32.93 o
  15   2   3          2.72          3.14        33.97 o
  16   2   3        244.04        284.53        40.87 o
  17   2   3          3.87          0.42        35.02 o
  18   2   3         26.32         18.70        32.11 o
  19   2   3         11.17         14.19        27.70 o
  20   2   3         70.90        134.34        25.40 o
 -19   3   3         19.94         13.67        17.79 o
 -18   3   3        202.73        210.71        72.38 o
 -17   3   3          1.23         13.81        26.41 o
 -16   3   3        105.77         54.77        18.19 o
 -15   3   3        438.36        375.67        37.59 o
 -14   3   3         36.95         22.09        21.40 o
 -13   3   3        382.07        384.07        34.07 o
 -12   3   3       1750.48       1614.44       104.21 o
 -11   3   3       1011.14        853.76        41.02 o
 -10   3   3       1036.88        837.10        37.22 o
  -9   3   3         23.40         25.63        18.11 o
  -8   3   3        846.42       1957.56        42.63 o
  -7   3   3        201.77       1390.87       302.76 o
  -6   3   3      12084.47      12538.63      1470.02 o
  -5   3   3       1924.95       1368.14        22.43 o
  -4   3   3       1296.94       5031.68      1101.65 o
  -3   3   3       3446.27       3481.75       626.39 o
  -2   3   3      33132.48      53590.18     15210.55 o
  -1   3   3      49723.24      84943.70     12275.65 o
   0   3   3       4621.02       2872.64       343.28 o
   1   3   3       5166.27       7201.59        57.03 o
   4   3   3      94306.41      84714.74      3401.55 o
   5   3   3      10879.17      13652.98      3173.00 o
   6   3   3      14016.43      17823.02       413.88 o
   7   3   3        850.05        815.30        70.45 o
   8   3   3      24547.96      26699.10       780.78 o
   9   3   3       6209.23       7789.97       253.46 o
  10   3   3      16268.31      16446.16       618.49 o
  11   3   3       3941.24       5024.05       237.02 o
  12   3   3        213.39        269.24        16.09 o
  13   3   3          6.63         10.07        13.57 o
  14   3   3        921.76        799.85        78.56 o
  15   3   3        605.72        555.30        47.71 o
  16   3   3        947.77        966.48        68.87 o
  17   3   3        294.60        249.11        35.85 o
  18   3   3        190.36        163.40        33.35 o
  19   3   3        606.06        578.67        45.84 o
  20   3   3         82.34        159.83        28.48 o
  21   3   3        141.60         95.26        24.41 o
 -19   4   3         18.19          0.42        16.12 o
 -18   4   3         50.17         78.74        60.33 o
 -17   4   3          2.77          8.82        25.01 o
 -16   4   3         31.15         20.78        28.38 o
 -15   4   3         15.76         21.88        19.05 o
 -14   4   3        732.62        732.81        55.21 o
 -13   4   3        802.22        845.19        38.81 o
 -12   4   3         48.45         59.50        19.08 o
 -11   4   3         12.20          4.05        20.83 o
 -10   4   3        282.12        421.05        36.43 o
  -9   4   3        842.61        663.20        28.04 o
  -8   4   3        176.32        120.28        22.95 o
  -7   4   3        154.92        111.84        18.84 o
  -6   4   3         42.84        258.70        76.26 o
  -5   4   3        641.52        593.32        45.44 o
  -4   4   3       1112.37       1652.21        20.87 o
  -1   4   3      17968.22      35876.64      5507.61 o
   0   4   3      12922.29      15237.09      1628.47 o
   1   4   3       3651.87       4054.86        55.73 o
   2   4   3       1267.18       1778.68       449.70 o
   3   4   3      45320.61      60577.64      1883.56 o
   6   4   3       4456.52       7905.65      4197.32 o
   7   4   3       6791.96       8427.73       316.63 o
   8   4   3       1280.44       1317.74        97.75 o
   9   4   3       1561.35       1672.33        67.50 o
  10   4   3        315.01        222.91        26.34 o
  11   4   3         65.23         33.88        10.74 o
  12   4   3        405.43        311.49        17.09 o
  13   4   3        174.92        163.71        13.99 o
  14   4   3        528.35        682.53        39.99 o
  15   4   3         24.28         25.14        21.68 o
  16   4   3        266.56        257.92        39.05 o
  17   4   3         98.77         97.72        36.73 o
  18   4   3        128.76         33.71        31.81 o
  19   4   3         37.12         43.54        30.81 o
  20   4   3        372.50        356.33        34.18 o
  21   4   3         15.48         37.74        19.63 o
 -19   5   3        119.73         39.34        13.30 o
 -18   5   3        160.09        109.64        59.81 o
 -17   5   3          8.71         11.23        24.37 o
 -16   5   3         10.76         10.19        28.28 o
 -15   5   3        964.20       1132.40       301.88 o
 -14   5   3         38.65        104.34        23.85 o
 -13   5   3         25.64         54.00        24.29 o
 -12   5   3        406.70        396.12        35.82 o
 -11   5   3       2289.77       2201.85       113.55 o
 -10   5   3        458.44        645.85        66.09 o
  -9   5   3       1706.86       1464.46       136.42 o
  -8   5   3       3134.60       4238.28       131.33 o
  -7   5   3          4.25         13.72        11.52 o
  -6   5   3       2227.41       2064.92       320.22 o
  -5   5   3         38.96         91.91        36.30 o
  -4   5   3      16655.15      19471.59       532.70 o
  -3   5   3       5387.02       7587.48       124.86 o
  -2   5   3        995.29       1453.12       497.39 o
  -1   5   3      35160.00      35355.14      1152.91 o
   0   5   3      12633.87      15506.51       472.22 o
   1   5   3        481.38        786.28       281.20 o
   2   5   3      32181.71      32295.42      1150.65 o
   3   5   3      13537.07       7404.62       129.63 o
   4   5   3       1751.22       1778.82        82.28 o
   5   5   3      43852.67      38654.96      1144.78 o
   6   5   3        270.30       1137.09        23.57 o
   7   5   3        122.34        153.51        55.10 o
   8   5   3       5137.37       6105.13       138.37 o
   9   5   3        135.98         66.25        27.67 o
  10   5   3        394.89        402.35        30.25 o
  11   5   3       6830.62       6737.17       175.06 o
  12   5   3       3268.19       3392.54       135.61 o
  13   5   3          8.62         18.72        14.17 o
  14   5   3         13.04         15.99        15.53 o
  15   5   3        641.54        438.98        82.65 o
  16   5   3         78.27         67.04        22.43 o
  17   5   3         67.70         69.27        37.39 o
  18   5   3        325.64        244.44        55.73 o
  19   5   3        382.27        366.11        40.85 o
  20   5   3         23.73          9.35        26.24 o
  21   5   3         29.71         55.40        21.49 o
 -18   6   3        210.58        110.63        19.95 o
 -17   6   3         29.41         36.02        23.40 o
 -16   6   3         17.33         16.58        27.75 o
 -15   6   3       2312.61       3161.85       887.94 o
 -14   6   3       1034.14       1360.17       361.59 o
 -13   6   3         14.02         31.79        21.16 o
 -12   6   3        295.26        214.88        29.43 o
 -11   6   3         42.82         28.80        18.23 o
 -10   6   3        663.72        894.51        35.37 o
  -9   6   3       1526.51       1802.68       129.36 o
  -8   6   3        277.34         72.35        15.51 o
  -7   6   3       2459.59       2007.18       197.13 o
  -6   6   3       3129.33       3608.75       176.20 o
  -5   6   3         66.41        374.56        33.91 o
  -4   6   3        794.65        444.40        16.23 o
  -3   6   3       5877.04       7357.55       278.62 o
  -2   6   3       1171.19       1637.40        36.24 o
  -1   6   3      60468.34      81079.33      6332.97 o
   0   6   3       8124.38       5575.58      1079.20 o
   1   6   3        186.02        691.75        45.50 o
   2   6   3      52653.63      51122.32      2867.03 o
   3   6   3      11350.36      10628.93       573.59 o
   4   6   3       8777.42       9359.60       162.78 o
   5   6   3       4502.90       4209.98       217.75 o
   6   6   3       4017.89       3007.23        43.00 o
   7   6   3          1.53          1.16        15.86 o
   8   6   3      34702.28      43010.19      1273.73 o
   9   6   3       2701.09       3010.70        84.08 o
  10   6   3       2208.96       2414.10        57.93 o
  11   6   3       4345.32       4493.52      1272.92 o
  12   6   3       1947.23       1684.93       119.41 o
  13   6   3         16.04         35.67        17.35 o
  14   6   3         14.26          3.83        16.65 o
  15   6   3          4.99          8.78        18.74 o
  16   6   3          6.93         43.99        56.56 o
  17   6   3         67.48         47.00        23.50 o
  18   6   3        104.88        190.79        61.91 o
  19   6   3          4.30          6.19        31.14 o
  20   6   3        107.63        106.37        30.36 o
  21   6   3         15.08          1.17        21.53 o
 -18   7   3         15.25         19.48        15.50 o
 -17   7   3        172.77        157.33        28.91 o
 -16   7   3         26.00         19.06        28.07 o
 -15   7   3          7.61          2.64        17.43 o
 -14   7   3         57.21         45.67        37.08 o
 -13   7   3        146.86        207.19        45.46 o
 -12   7   3         18.08         20.52        19.45 o
 -11   7   3        325.37        388.26        28.75 o
 -10   7   3         73.58         53.11        15.79 o
  -9   7   3        930.32       1266.45        78.77 o
  -8   7   3       1507.63       1263.01        52.41 o
  -7   7   3        317.58        469.49        16.12 o
  -6   7   3       7901.62       8480.71       412.77 o
  -5   7   3         30.45         63.96        15.93 o
  -4   7   3        507.90        283.35        27.50 o
  -3   7   3         80.98         22.30        21.90 o
  -2   7   3        856.57        937.12        77.14 o
  -1   7   3       1514.26       2731.87       127.17 o
   0   7   3       2573.58       3469.36       325.87 o
   1   7   3       1184.43        702.56       152.51 o
   2   7   3       8187.86       7923.69       464.45 o
   3   7   3       3873.58       3662.07       217.93 o
   4   7   3      19349.78      16966.80       140.63 o
   5   7   3         42.40         34.09        10.74 o
   6   7   3       2782.53       2288.74       109.46 o
   7   7   3        265.93        354.95        32.52 o
   8   7   3       4008.95       4205.17       200.38 o
   9   7   3       1044.74        596.21        19.21 o
  10   7   3         18.25         14.63         8.79 o
  11   7   3         64.64         38.45        19.00 o
  12   7   3        607.92        629.15       293.92 o
  13   7   3        389.67        228.67       113.65 o
  14   7   3        516.70        418.54        40.64 o
  15   7   3        800.74        943.58        49.83 o
  16   7   3        231.38        224.42        26.75 o
  17   7   3         48.89        107.05        58.87 o
  18   7   3        204.10         91.49        22.20 o
  19   7   3         57.10        111.76        32.44 o
  20   7   3        179.07        156.28        29.38 o
  21   7   3          0.94          0.84        21.84 o
 -17   8   3        229.60        281.77        28.28 o
 -16   8   3         40.93         28.07        25.35 o
 -15   8   3        486.17        435.07        57.61 o
 -14   8   3       1999.80       1925.04       140.15 o
 -13   8   3         15.42          7.54        35.40 o
 -12   8   3       1391.76       1560.69       114.17 o
 -11   8   3        137.43        258.96        33.20 o
 -10   8   3       2281.58       2176.22       122.07 o
  -9   8   3        103.75         49.03        14.58 o
  -8   8   3        977.36       1320.44        73.72 o
  -7   8   3       1442.20       1345.53        85.59 o
  -6   8   3        161.62        154.47        10.83 o
  -5   8   3       1356.99       1114.52        31.04 o
  -4   8   3       3798.66       4005.26       826.28 o
  -3   8   3       7001.61       6003.24       420.66 o
  -2   8   3       1710.14       1236.22       147.61 o
  -1   8   3        895.33       1200.12        67.33 o
   0   8   3       1885.86       3327.59       672.27 o
   1   8   3      10026.49       9240.22       724.22 o
   2   8   3         87.89        188.96        43.48 o
   3   8   3       1975.17       2859.91       108.46 o
   4   8   3       1267.19       1309.07        41.18 o
   5   8   3       1096.54        619.04        19.90 o
   6   8   3       1560.21       1392.42        35.38 o
   7   8   3          1.15          1.83        19.85 o
   8   8   3        138.16         88.62        30.59 o
   9   8   3        885.02        765.26        24.31 o
  10   8   3        814.91        987.46        30.44 o
  11   8   3       1248.35       1171.32        56.19 o
  12   8   3          2.52         32.68        17.60 o
  13   8   3         22.45         14.86        21.15 o
  14   8   3          0.67          7.09        17.05 o
  15   8   3        618.85        634.54        39.19 o
  16   8   3       1127.87       1216.66       105.38 o
  17   8   3        595.09        527.84       167.60 o
  18   8   3        101.15        107.81        23.65 o
  19   8   3          1.75          2.72        32.93 o
  20   8   3        315.01        275.80        33.16 o
  21   8   3         30.31         34.85        22.15 o
 -17   9   3        382.52        331.84        28.07 o
 -16   9   3        533.09        418.78        37.50 o
 -15   9   3          6.56          9.08        15.77 o
 -14   9   3         93.12         68.83        19.43 o
 -13   9   3        217.80        144.76        37.29 o
 -12   9   3         61.66         94.06        39.80 o
 -11   9   3         24.41         17.98        19.69 o
 -10   9   3        588.17        476.24        32.51 o
  -9   9   3        639.85        662.46        24.61 o
  -8   9   3        174.85        129.82        15.30 o
  -7   9   3         74.51         61.51        15.39 o
  -6   9   3        171.12        102.12        25.26 o
  -5   9   3        215.23        379.76        57.60 o
  -4   9   3       3306.36       1854.42        68.52 o
  -3   9   3       3078.07       3607.26       205.93 o
  -2   9   3       1478.97       1226.04       116.60 o
  -1   9   3       8178.41       7296.84       434.28 o
   0   9   3       2365.48       3555.64       887.84 o
   1   9   3        150.58        331.52        52.97 o
   2   9   3        154.99          8.64        89.10 o
   3   9   3        336.92        281.89        16.39 o
   4   9   3       1869.55       2465.10        88.54 o
   5   9   3       1888.78       1458.93        43.03 o
   6   9   3       2473.20       2229.86       127.62 o
   7   9   3       4258.20       4551.62        80.83 o
   8   9   3       4888.94       5806.02       125.21 o
   9   9   3       4595.41       4888.12       106.01 o
  10   9   3       2023.58       2312.62        72.39 o
  11   9   3       1239.02       1451.39        64.94 o
  12   9   3        943.00        983.56        44.75 o
  13   9   3       1248.78       1472.95        84.01 o
  14   9   3         12.88          4.19        23.46 o
  15   9   3         57.27         24.04        20.93 o
  16   9   3        162.51        248.98        60.33 o
  17   9   3          1.08          3.11        17.05 o
  18   9   3         87.64        110.40        61.17 o
  19   9   3         16.64         14.76        20.70 o
  20   9   3        143.95        104.06        30.13 o
  21   9   3         98.55         91.21        24.49 o
 -17  10   3         94.59         46.09        13.41 o
 -16  10   3       1000.14        778.06        52.79 o
 -15  10   3          6.31          3.09        14.73 o
 -14  10   3          4.18          1.60        17.83 o
 -13  10   3        188.31        230.65        41.06 o
 -12  10   3        374.30        423.39        44.83 o
 -11  10   3        134.69         32.89        33.94 o
 -10  10   3        121.73        110.66        23.40 o
  -9  10   3        420.56        416.02        36.74 o
  -8  10   3         30.97          0.72        15.69 o
  -7  10   3        172.07        221.04        22.99 o
  -6  10   3        705.97        705.84        38.00 o
  -5  10   3         10.71         15.52        12.18 o
  -4  10   3         74.37         94.62         8.90 o
  -3  10   3       4028.73       4604.96       210.55 o
  -2  10   3      11519.84      11678.14      1201.97 o
  -1  10   3      33968.28      29301.21      1697.68 o
   0  10   3         19.18         26.27        16.85 o
   1  10   3      17520.60      18647.92      2873.21 o
   2  10   3       1255.06       1267.80        67.25 o
   3  10   3       6885.80       6529.29       243.30 o
   4  10   3         74.16         91.38        14.01 o
   5  10   3         69.53        162.50        63.26 o
   6  10   3        819.20       1069.87        39.31 o
   7  10   3       2416.34       2370.23        51.46 o
   8  10   3       2154.14       2517.42        55.23 o
   9  10   3       4971.12       5080.64       116.71 o
  10  10   3        623.35        467.27        20.39 o
  11  10   3          4.83         15.08         9.39 o
  12  10   3       3014.11       3035.29       126.80 o
  13  10   3        103.00        269.41        35.82 o
  14  10   3        259.72        143.29        30.38 o
  15  10   3        382.29        331.18        26.40 o
  16  10   3        175.83        137.36        25.98 o
  17  10   3        583.07        573.75        39.70 o
  18  10   3        186.13        110.19        28.28 o
  19  10   3        192.46        213.16        26.29 o
  20  10   3        101.30        128.19        31.05 o
  21  10   3         15.29         35.77        24.39 o
 -16  11   3        674.79        588.44        29.40 o
 -15  11   3        352.65        340.56       122.55 o
 -14  11   3         47.32         24.58        16.71 o
 -13  11   3         43.67         44.72        20.10 o
 -12  11   3          7.09          3.35        34.78 o
 -11  11   3         47.06         15.92        34.15 o
 -10  11   3         85.36         93.22        36.24 o
  -9  11   3        229.34        240.59        26.49 o
  -8  11   3       1193.65       1453.28        58.63 o
  -7  11   3        233.78        205.12        24.35 o
  -6  11   3        885.53       1222.83        58.45 o
  -5  11   3       1744.59       1255.23        38.61 o
  -4  11   3         60.04        179.65        18.59 o
  -3  11   3         11.84         77.06        17.35 o
  -2  11   3       3900.55       5061.20       226.75 o
  -1  11   3        198.01        120.52        14.94 o
   0  11   3       6827.11       7882.45       286.91 o
   1  11   3       6315.84       5815.06       671.64 o
   2  11   3        969.28        686.16        66.40 o
   3  11   3       2044.06       1222.17        63.87 o
   4  11   3         52.28         64.92        14.91 o
   5  11   3        446.43        215.88        28.83 o
   6  11   3        379.90        803.95       112.26 o
   7  11   3       1754.05       2261.81        40.54 o
   8  11   3        514.26        723.89        22.91 o
   9  11   3        184.08        259.71        32.63 o
  10  11   3       1070.31       1060.81        33.14 o
  11  11   3        119.01        115.56        10.45 o
  12  11   3        326.29        205.80        15.19 o
  13  11   3          2.37          8.81        14.43 o
  14  11   3         21.65         37.50        23.46 o
  15  11   3       1181.98       1258.64       105.38 o
  16  11   3         17.65         19.86        21.89 o
  17  11   3        213.37        225.86        34.57 o
  18  11   3         14.97         20.44        17.78 o
  20  11   3         11.31          5.68        18.92 o
  21  11   3          5.22          5.03        31.01 o
 -16  12   3        192.17        106.21        15.92 o
 -15  12   3         12.28         16.01        10.06 o
 -14  12   3        196.85        215.55        21.26 o
 -13  12   3        109.57         96.31        20.13 o
 -12  12   3          6.95         11.11        20.35 o
 -11  12   3         33.11         40.85        33.10 o
 -10  12   3          0.74          3.77        32.26 o
  -9  12   3       2112.98       1923.78       177.86 o
  -8  12   3       1407.33       1519.12        85.73 o
  -7  12   3        927.37        761.65        50.70 o
  -6  12   3       1740.09       1841.12       146.86 o
  -5  12   3       2609.59       2505.22       196.61 o
  -4  12   3         71.96         91.64        32.22 o
  -3  12   3        443.45        225.00        13.24 o
  -2  12   3       8112.63       6254.08       293.14 o
  -1  12   3        861.78        445.33         7.60 o
   0  12   3       3681.57       3193.28        91.78 o
   1  12   3       3912.98       4033.46       239.15 o
   2  12   3        325.48         18.50        12.77 o
   3  12   3        579.56        193.53        30.41 o
   4  12   3       5701.65       5974.29       138.16 o
   5  12   3       1391.90       1256.53        47.45 o
   6  12   3          1.31          1.69        15.49 o
   7  12   3        300.16        394.36        35.51 o
   8  12   3        218.28        213.17        15.24 o
   9  12   3         40.83         36.85        10.61 o
  10  12   3         24.55          1.95        10.07 o
  11  12   3        655.35        529.05        36.82 o
  12  12   3         18.84         26.76        11.99 o
  13  12   3        368.32        308.47        37.29 o
  14  12   3        126.98         90.29        28.28 o
  15  12   3        105.39        139.10        29.54 o
  16  12   3        226.08        336.21        31.90 o
  17  12   3        181.85        112.00        21.29 o
  18  12   3        178.19        173.63        34.78 o
  19  12   3         71.13         81.49        25.35 o
  20  12   3         74.06         23.63        20.58 o
  21  12   3          2.69          0.42        30.38 o
 -15  13   3          0.59          2.77        12.90 o
 -14  13   3        475.88        538.33        27.23 o
 -13  13   3          3.24         11.67        17.10 o
 -12  13   3        721.11        663.04        35.54 o
 -11  13   3        160.44        145.44        24.46 o
 -10  13   3        151.98        151.46        34.99 o
  -9  13   3       1522.79       1836.42       139.73 o
  -8  13   3         26.60         19.06        31.21 o
  -7  13   3        186.65        147.02        35.23 o
  -6  13   3         72.37         39.82        15.89 o
  -5  13   3        387.57        526.91        58.87 o
  -4  13   3         16.79          4.99        14.55 o
  -3  13   3       9852.37       9257.36       549.50 o
  -2  13   3        191.11        113.39         8.05 o
  -1  13   3       1010.84        753.99        32.31 o
   0  13   3        937.86       1046.44        33.49 o
   1  13   3       1673.24       1089.90        76.87 o
   2  13   3        239.64        181.82        14.90 o
   3  13   3       1831.11       2163.75       115.81 o
   4  13   3        525.32        492.84        24.74 o
   5  13   3       5550.97       5685.87       185.57 o
   6  13   3       1156.67        852.74        14.29 o
   7  13   3        965.02        973.41        31.11 o
   8  13   3       1940.64       2005.87        57.84 o
   9  13   3        139.48        138.47        12.46 o
  10  13   3         25.09         84.56        12.66 o
  11  13   3        926.83        992.94        37.17 o
  12  13   3        774.21        672.11        27.09 o
  13  13   3          4.26         13.37        13.46 o
  14  13   3         18.71         12.76        16.43 o
  15  13   3        329.05        312.15        43.57 o
  16  13   3        275.08        186.87        28.49 o
  17  13   3          1.96          0.21        20.09 o
  18  13   3          5.75          4.12        18.21 o
  19  13   3         51.78         32.47        24.51 o
  20  13   3         16.95         30.04        22.42 o
  21  13   3          5.31          0.63        30.80 o
 -14  14   3         14.42         11.32        11.11 o
 -13  14   3          9.54          5.29        11.26 o
 -12  14   3        367.89        300.28        18.49 o
 -11  14   3         59.08        167.77        26.80 o
 -10  14   3        183.65        236.38        25.53 o
  -9  14   3         25.50         16.97        32.47 o
  -8  14   3       1830.14       2033.14       115.64 o
  -7  14   3        118.69        132.19        19.30 o
  -6  14   3        295.79        258.26        53.21 o
  -5  14   3         39.56         39.05        16.96 o
  -4  14   3        414.76        441.93        16.41 o
  -3  14   3          6.11          6.11        10.81 o
  -2  14   3       3780.13       4048.54       176.74 o
  -1  14   3        903.23        948.95        37.41 o
   0  14   3          0.52          2.01         9.66 o
   1  14   3        341.62        150.83        13.18 o
   2  14   3      10733.87      11313.77       490.01 o
   3  14   3        502.08        619.65        36.49 o
   4  14   3       1351.40        975.42        32.43 o
   5  14   3        650.84        566.92        31.32 o
   6  14   3        906.52        759.49        36.34 o
   7  14   3       4827.65       4663.44       169.15 o
   8  14   3       1858.33       1672.94        82.75 o
   9  14   3         91.75        188.50        14.79 o
  10  14   3        340.20        401.87        29.65 o
  11  14   3         71.70         98.40        14.33 o
  12  14   3         16.38         22.37        13.35 o
  13  14   3         44.90         10.30        14.42 o
  14  14   3         42.91        134.50        35.40 o
  15  14   3         20.74         36.45        25.56 o
  16  14   3         18.95         39.38        26.61 o
  17  14   3        335.53        275.05        30.39 o
  18  14   3         16.55          1.89        17.87 o
  19  14   3          4.20          2.51        25.56 o
  20  14   3         19.02         19.57        15.40 o
  21  14   3          0.66          2.30        29.33 o
 -14  15   3        183.35        191.14        15.80 o
 -13  15   3         42.88         27.34        12.40 o
 -12  15   3         16.60         19.38        11.84 o
 -11  15   3          3.43          6.76        13.39 o
 -10  15   3         22.42         32.02        15.40 o
  -9  15   3         36.11         28.25        15.67 o
  -8  15   3        117.40        159.85        24.84 o
  -7  15   3       1294.81       1379.22        62.83 o
  -6  15   3         26.41          7.87        13.33 o
  -5  15   3        257.03        299.64        46.39 o
  -4  15   3         84.66         82.53        12.28 o
  -3  15   3       1146.85       1226.00        49.26 o
  -2  15   3         26.70         35.76        18.56 o
  -1  15   3        238.95        205.67        10.10 o
   0  15   3       1302.72       1284.21        22.87 o
   1  15   3        366.18        532.96        15.50 o
   2  15   3       2016.45       2350.70       103.95 o
   3  15   3       4711.29       5168.98       205.68 o
   4  15   3        313.11        346.43        24.88 o
   5  15   3          2.53          6.22        12.55 o
   6  15   3        193.26        137.00        13.66 o
   7  15   3         10.85          5.60        11.02 o
   8  15   3        167.04        235.50        27.25 o
   9  15   3        537.02        796.33        54.02 o
  10  15   3         40.83        100.16        35.61 o
  11  15   3        712.99        979.77        42.76 o
  12  15   3       2392.07       2778.62       118.48 o
  13  15   3          9.53         48.08        15.50 o
  14  15   3         71.93        140.91        20.49 o
  15  15   3        110.39         98.13        19.07 o
  16  15   3          5.22          9.43        25.77 o
  17  15   3        173.11        177.49        25.80 o
  18  15   3         45.30         30.42        18.32 o
  19  15   3         73.23         56.77        28.49 o
  20  15   3          0.04          1.47        20.95 o
  21  15   3          3.69         17.74        15.25 o
 -13  16   3         77.98         36.88        14.91 o
 -12  16   3         12.47         11.48        13.31 o
 -11  16   3         38.23         36.91        12.48 o
 -10  16   3        210.52        188.95        17.09 o
  -9  16   3        555.85        672.82        32.66 o
  -8  16   3        377.08        523.76        28.00 o
  -7  16   3          8.76          8.76        15.83 o
  -6  16   3        861.41        910.80        46.58 o
  -5  16   3        764.96        775.23        24.73 o
  -4  16   3        161.42        130.13        17.42 o
  -3  16   3        730.73        766.94        23.10 o
  -2  16   3        261.76        368.79        27.01 o
  -1  16   3         50.96         91.49        13.22 o
   0  16   3        193.90        162.22        16.54 o
   1  16   3         13.03         43.14         8.92 o
   2  16   3       1229.48       1586.27        63.04 o
   3  16   3        226.68        147.59        22.83 o
   4  16   3         10.78         37.41        12.40 o
   5  16   3         49.85         23.04        14.18 o
   6  16   3         69.58         54.75        14.17 o
   7  16   3        758.38       1054.18        46.43 o
   8  16   3          0.85          6.50        12.72 o
   9  16   3          9.56         10.47        21.05 o
  10  16   3        485.83        656.23        64.48 o
  11  16   3          0.28          1.47        16.88 o
  12  16   3          3.02          5.32        19.92 o
  13  16   3        209.18        180.70        21.61 o
  14  16   3        545.57        530.68        32.63 o
  15  16   3         23.53          5.67        17.33 o
  16  16   3        241.50        523.94        48.18 o
  17  16   3         47.72         91.12        21.02 o
  18  16   3         55.49         64.97        19.61 o
  19  16   3         42.67         19.95        18.88 o
  20  16   3        150.44        168.64        27.23 o
  21  16   3         58.38         73.28        15.98 o
 -12  17   3         97.27        143.13        15.45 o
 -11  17   3        148.67         94.12        14.82 o
 -10  17   3          5.80          3.42        12.13 o
  -9  17   3        115.71        153.58        16.45 o
  -8  17   3         27.53         27.52        14.81 o
  -7  17   3         45.94         35.92        16.16 o
  -6  17   3        797.82       1041.10        54.00 o
  -5  17   3         32.62         58.93        13.33 o
  -4  17   3         94.66        122.87        13.70 o
  -3  17   3         65.70         65.47        19.77 o
  -2  17   3         26.13          7.45        10.92 o
  -1  17   3         86.08         62.64        13.84 o
   0  17   3        118.58        121.99        13.24 o
   1  17   3        664.03        546.70        29.04 o
   2  17   3         53.22         46.29        12.53 o
   3  17   3        226.05        121.07        13.43 o
   4  17   3        597.66        450.28        18.41 o
   5  17   3          6.88          2.64        15.98 o
   6  17   3          0.90          1.33        12.82 o
   7  17   3         12.87         36.30        17.60 o
   8  17   3          3.64         19.13        13.25 o
   9  17   3        161.45        125.82        13.02 o
  10  17   3        105.47         45.62        16.20 o
  11  17   3          8.18          4.69        17.22 o
  12  17   3        162.22         73.63        18.58 o
  13  17   3         55.82         15.22        15.32 o
  14  17   3        330.53        286.07        21.01 o
  15  17   3        209.71        272.13        34.36 o
  16  17   3         32.36         18.34        23.06 o
  17  17   3        439.35        560.84        35.92 o
  18  17   3         12.81         18.04        17.49 o
  19  17   3        120.99         77.09        20.34 o
  20  17   3        134.91        101.19        24.72 o
 -12  18   3         71.53         24.39        13.21 o
 -11  18   3          2.54          3.56        12.02 o
 -10  18   3         20.93         38.39        15.04 o
  -9  18   3        495.36        508.96        28.50 o
  -8  18   3          7.73         19.82        13.59 o
  -7  18   3         91.86         94.23        15.23 o
  -6  18   3          2.70          3.54        17.45 o
  -5  18   3        398.64        416.48        36.76 o
  -4  18   3          1.03          4.50        12.44 o
  -3  18   3         87.74         85.55        18.81 o
  -2  18   3         21.83         45.67        12.01 o
  -1  18   3         82.71         73.26        11.22 o
   0  18   3        995.01        838.91        25.21 o
   1  18   3        379.08        576.52        39.45 o
   2  18   3        782.47        667.72        27.33 o
   3  18   3        472.78        295.97        16.81 o
   4  18   3         18.47          4.39        13.61 o
   5  18   3         50.94         44.53        19.80 o
   6  18   3        340.88        318.19        32.72 o
   7  18   3         72.48        232.35        32.08 o
   8  18   3        402.43        426.61        34.44 o
   9  18   3         16.64         25.88        12.12 o
  10  18   3         20.74         26.33        18.37 o
  11  18   3       1309.75       1883.59        85.26 o
  12  18   3        105.33         51.54        18.61 o
  13  18   3        366.54        475.31        44.88 o
  14  18   3       1311.97       1401.11        95.53 o
  15  18   3         35.23         19.48        27.23 o
  16  18   3        136.90        192.40        37.08 o
  17  18   3         50.71         71.06        46.30 o
  18  18   3        108.59         49.69        30.43 o
  19  18   3         96.67        103.74        43.78 o
  20  18   3          1.90         10.82        19.43 o
 -11  19   3          2.21          2.93        14.15 o
 -10  19   3          4.63          1.68        12.76 o
  -9  19   3        289.18        287.80        21.60 o
  -8  19   3         21.37         32.95        17.23 o
  -7  19   3         20.32         20.14        21.98 o
  -6  19   3        320.33        301.16        28.41 o
  -5  19   3        137.01        290.64        17.50 o
  -4  19   3        490.79        292.13        24.73 o
  -3  19   3        257.06        357.36        18.38 o
  -2  19   3         59.76         46.95        12.95 o
  -1  19   3        215.90        345.56        18.55 o
   0  19   3        153.79         90.61        17.45 o
   1  19   3          4.09         30.91        16.61 o
   2  19   3        662.91        638.55        22.25 o
   3  19   3       1197.22       1379.28        50.92 o
   4  19   3         18.57         24.10        16.99 o
   5  19   3        621.53        391.10        18.72 o
   6  19   3       1171.19       1293.18        51.65 o
   7  19   3         10.98         18.95        17.12 o
   8  19   3          1.13          5.08        14.73 o
   9  19   3        129.22        176.21        15.66 o
  10  19   3       1044.21        880.54        64.43 o
  11  19   3        171.62        131.59        18.64 o
  12  19   3         47.94         34.91        19.70 o
  13  19   3          1.03          2.52        15.59 o
  14  19   3         11.30         39.18        16.13 o
  15  19   3        299.12        358.65        41.48 o
  16  19   3         16.98          8.14        15.73 o
  17  19   3         94.19        106.18        63.06 o
  18  19   3         62.02         48.74        30.90 o
  19  19   3        270.75        277.23       109.15 o
  20  19   3          9.48         19.46        20.43 o
 -10  20   3         17.93         14.48        11.43 o
  -9  20   3         93.32         28.41        17.70 o
  -8  20   3          3.21          3.65        15.31 o
  -7  20   3         47.27          2.48        20.19 o
  -6  20   3        137.62        213.95        26.93 o
  -5  20   3         93.27         65.46        18.78 o
  -4  20   3         28.62         43.16        19.35 o
  -3  20   3         31.20         18.35        11.20 o
  -2  20   3         15.88         35.86        13.36 o
  -1  20   3         83.46         74.24        21.02 o
   0  20   3        706.65        993.48        70.81 o
   1  20   3        316.93        276.76        19.17 o
   2  20   3        691.60        719.38        32.32 o
   3  20   3        102.18         47.62        18.70 o
   4  20   3        248.49        474.82        28.56 o
   5  20   3        252.42        358.48        41.69 o
   6  20   3        257.33        177.04        22.48 o
   7  20   3        245.28        318.41        27.89 o
   8  20   3          8.86          8.17        16.24 o
   9  20   3        572.56        510.96        31.53 o
  10  20   3        661.34        735.74        39.31 o
  11  20   3          7.14          8.07        18.25 o
  12  20   3         37.31         62.11        20.58 o
  13  20   3         39.75         17.90        15.20 o
  14  20   3          5.01          6.49        14.09 o
  15  20   3         40.99         24.30        24.72 o
  16  20   3        110.26        173.22        37.81 o
  17  20   3         68.63          9.59        16.47 o
  18  20   3        175.53        153.02       102.76 o
  19  20   3         28.68         43.32        22.59 o
  20  20   3         16.27         15.23        16.46 o
  -9  21   3         28.48         31.39        13.04 o
  -8  21   3          2.37          1.89        25.35 o
  -7  21   3         20.59         23.67        26.82 o
  -6  21   3        183.76        156.70        30.80 o
  -5  21   3         23.64         14.56        21.93 o
  -4  21   3        549.44        562.24        40.78 o
  -3  21   3         14.09         40.41        31.81 o
  -2  21   3        120.20         63.75        28.76 o
  -1  21   3        646.84        592.03       308.17 o
   0  21   3        585.56        791.11        77.93 o
   1  21   3         44.54         50.19        19.06 o
   2  21   3          8.97         18.18        17.94 o
   3  21   3        233.75        295.57        23.97 o
   4  21   3       1169.33       1204.25        43.65 o
   5  21   3        927.64       1087.50        28.62 o
   6  21   3        149.01        156.11        17.74 o
   7  21   3        515.95        293.42        23.38 o
   8  21   3        255.93        370.18        53.00 o
   9  21   3        287.78        289.76        23.40 o
  10  21   3        875.44        995.97        92.81 o
  11  21   3         14.69         37.07        18.52 o
  12  21   3        796.89        931.78        50.02 o
  13  21   3         95.19         80.23        16.34 o
  14  21   3         19.80         19.39        16.80 o
  15  21   3          2.48          9.64        24.51 o
  16  21   3         13.75         16.48        16.45 o
  17  21   3         28.70         53.88        18.17 o
  18  21   3          0.21          5.20        24.84 o
  19  21   3          1.80          6.28        20.27 o
  -8  22   3          2.90         10.12        13.06 o
  -7  22   3          8.82          0.63        50.91 o
  -6  22   3        203.04        179.86       114.91 o
  -5  22   3         34.76          9.89        28.54 o
  -4  22   3        105.87         31.08        29.22 o
  -3  22   3         31.55         25.07        29.51 o
  -2  22   3          0.92         23.27        31.53 o
  -1  22   3         18.21         20.48        30.19 o
   0  22   3         16.54         12.81        28.11 o
   1  22   3        560.21        618.29       102.76 o
   2  22   3       1923.16       1947.94      1045.90 o
   3  22   3        555.31        482.57        32.81 o
   4  22   3         46.83          6.59        15.06 o
   5  22   3        318.06        194.30        21.24 o
   6  22   3         22.98         36.55        17.46 o
   7  22   3         25.15         12.86        16.16 o
   8  22   3         71.36         88.63        15.84 o
   9  22   3         93.44         64.95        15.49 o
  10  22   3          9.01          1.57        18.21 o
  11  22   3          1.42          1.23        17.80 o
  12  22   3         44.81         56.37        17.98 o
  13  22   3          1.05          5.23        13.88 o
  14  22   3         86.00         33.97        17.98 o
  15  22   3         17.16         34.57        23.04 o
  16  22   3         38.36         39.94        14.96 o
  17  22   3          2.27         12.24        27.30 o
  18  22   3         28.93         18.21        23.10 o
  19  22   3          4.63         14.13        18.51 o
  -7  23   3          1.50          6.08        17.08 o
  -6  23   3        256.75        345.60       200.38 o
  -5  23   3        178.49        135.10        46.93 o
  -4  23   3         30.46         32.21        26.24 o
  -3  23   3         12.17          1.89        26.34 o
  -2  23   3         13.94          1.92        27.76 o
  -1  23   3          3.65          6.28        28.02 o
   0  23   3         21.42         18.30        28.57 o
   1  23   3         20.71         28.43        26.29 o
   2  23   3         62.86        143.12        58.66 o
   3  23   3        492.67        572.61       290.78 o
   4  23   3        359.20        238.46        25.00 o
   5  23   3        404.65        347.13        36.66 o
   6  23   3         66.94         64.19        16.54 o
   7  23   3         43.89         35.36        22.10 o
   8  23   3        318.66        285.70        18.38 o
   9  23   3          9.07          4.63        13.32 o
  10  23   3         74.93         89.99        18.36 o
  11  23   3        210.91        121.21        19.53 o
  12  23   3         78.64        109.71        19.47 o
  13  23   3         94.74         73.02        13.67 o
  14  23   3          0.66          0.84        24.30 o
  15  23   3          0.13          0.21        19.90 o
  16  23   3         63.32         36.25        14.27 o
  17  23   3         46.88          0.21        47.14 o
  18  23   3          0.13          0.00        20.56 o
  -6  24   3         82.28         70.24        14.59 o
  -5  24   3         28.78         55.62        17.78 o
  -4  24   3         35.39         87.20        51.54 o
  -3  24   3         16.95         44.73        28.91 o
  -2  24   3        108.50         75.63        58.13 o
  -1  24   3        171.18        134.80        88.51 o
   0  24   3        452.76        341.69       202.79 o
   1  24   3          3.51          3.24        25.23 o
   2  24   3          3.36         13.35        25.59 o
   3  24   3        322.10        552.89        34.17 o
   4  24   3          0.73          6.36        18.52 o
   5  24   3        223.92        175.35        33.73 o
   6  24   3         14.38         12.15        27.23 o
   7  24   3         52.83         11.10        24.51 o
   8  24   3          8.37         13.20        18.76 o
   9  24   3         58.09         48.15        18.15 o
  10  24   3        173.13        159.44        17.64 o
  11  24   3         76.90         55.18        15.66 o
  12  24   3          8.62          5.42        14.34 o
  13  24   3          2.79          3.90        11.97 o
  14  24   3         52.91         47.56        22.21 o
  15  24   3          4.57          0.63        18.64 o
  16  24   3         31.59         19.17        11.19 o
  17  24   3         12.65          0.42        41.27 o
  -5  25   3        215.78        184.82        18.07 o
  -4  25   3          9.12         15.97        14.99 o
  -3  25   3         11.99         25.47        16.95 o
  -2  25   3         27.28         27.92        22.37 o
  -1  25   3         47.20         56.43        33.83 o
   0  25   3          6.41          9.31        18.11 o
   1  25   3          1.87          3.18        18.53 o
   2  25   3         24.89         19.40        17.65 o
   3  25   3         32.09         45.58        18.55 o
   4  25   3          7.92          2.93        17.01 o
   5  25   3          5.29          1.68        25.77 o
   6  25   3         90.29        124.86        26.82 o
   7  25   3        456.11        444.50        56.67 o
   8  25   3        300.87        187.57        47.76 o
   9  25   3         22.14          7.96        30.80 o
  10  25   3         20.41         20.74        27.86 o
  11  25   3         49.68         29.33        25.98 o
  12  25   3          8.96          0.84        23.46 o
  13  25   3         78.56         95.98        18.18 o
  14  25   3          1.35          0.42        20.32 o
  15  25   3          1.26          0.63        16.76 o
  16  25   3          2.49          6.11        12.97 o
  17  25   3          6.39          0.21        33.73 o
  -3  26   3         21.77         17.19        13.35 o
  -2  26   3          2.67         26.03        19.54 o
  -1  26   3        100.57        106.37        18.73 o
   0  26   3          1.45          6.62        16.26 o
   1  26   3          6.20         11.04        16.05 o
   2  26   3         16.96          7.77        16.02 o
   3  26   3         78.21         64.45        18.08 o
   4  26   3        211.02        171.16        30.38 o
   5  26   3         12.77         27.44        25.35 o
   6  26   3          1.83         10.12        19.56 o
   7  26   3        555.27        622.22       121.61 o
   8  26   3         47.24         13.10        16.05 o
   9  26   3         13.18         18.64        28.07 o
  10  26   3          3.60          2.72        25.98 o
  11  26   3         48.10         18.64        24.09 o
  12  26   3         10.00         17.43        15.88 o
  13  26   3        135.74        133.82        17.70 o
  14  26   3          5.95         12.99        16.97 o
  15  26   3         27.26         50.53        23.04 o
  16  26   3          2.28          7.83        10.67 o
  -2  27   3         74.34         38.18        20.64 o
  -1  27   3         66.28         44.82        16.76 o
   0  27   3         33.63          9.55        13.62 o
   1  27   3         33.81         15.68        16.45 o
   2  27   3          7.92          1.50        14.17 o
   3  27   3        170.93        212.85        34.57 o
   4  27   3         73.92         61.80        25.14 o
   5  27   3          6.81          5.33        17.71 o
   6  27   3         56.25         49.62        32.89 o
   7  27   3          0.95          2.68        15.81 o
   8  27   3        144.52        163.64        53.21 o
   9  27   3         75.84         46.30        27.02 o
  10  27   3         74.77         86.10        26.82 o
  11  27   3         21.07         43.16        22.42 o
  12  27   3          5.56          0.21        13.77 o
  13  27   3          0.72          0.00        17.39 o
  14  27   3          2.18         15.85        12.57 o
   0  28   3         29.81         11.11        10.73 o
   1  28   3          8.99         11.08        11.03 o
   2  28   3        144.65        119.20        22.63 o
   3  28   3         15.11         35.82        20.74 o
   4  28   3         61.05         32.64        15.83 o
   5  28   3        190.87         93.22        16.85 o
   6  28   3          1.37          1.24        14.30 o
   7  28   3         34.71         59.64        14.71 o
   8  28   3          6.66          8.17        23.46 o
   9  28   3         12.22         14.25        22.83 o
  10  28   3         14.71          6.91        20.74 o
  11  28   3          0.05          2.54        13.09 o
  12  28   3         85.68         55.61        10.26 o
  13  28   3         46.81         71.76        12.05 o
   3  29   3          6.92          0.00        15.50 o
   4  29   3         71.89         56.14        22.63 o
   5  29   3          4.90          9.01        12.20 o
   6  29   3          5.04          0.63        11.32 o
   7  29   3          3.94          9.01        21.16 o
   8  29   3          0.19          0.21        19.69 o
   9  29   3          0.90          2.72        18.23 o
  10  29   3          0.44          6.49        17.18 o
  11  29   3          1.81          1.26        13.41 o
  -9 -28   4         13.17         13.62        10.89 o
  -8 -28   4         32.83         56.14        11.52 o
  -7 -28   4          1.72          1.05         7.95 o
  -6 -28   4          0.37          0.21        14.87 o
  -5 -28   4          1.43          0.00        15.92 o
 -12 -27   4         13.10         23.34        10.60 o
 -11 -27   4         22.52         16.89        11.32 o
 -10 -27   4         16.93         21.37        14.25 o
  -9 -27   4          3.88          2.72        15.08 o
  -8 -27   4          4.56          0.21        11.18 o
  -7 -27   4          3.50          6.37        11.27 o
  -6 -27   4         14.74          9.76        11.72 o
  -5 -27   4          3.92          3.98        14.25 o
  -4 -27   4          3.63          3.48        10.47 o
  -3 -27   4         34.86         56.88         9.24 o
  -2 -27   4         24.71         19.81         8.14 o
  -1 -27   4         46.85         40.83        11.55 o
 -14 -26   4          6.40          5.87        18.44 o
 -13 -26   4          0.14          6.50        11.14 o
 -12 -26   4         36.55         36.56        22.00 o
 -11 -26   4         88.92         85.05        21.16 o
 -10 -26   4          0.95          0.21        18.23 o
  -9 -26   4         19.02         12.36        18.23 o
  -8 -26   4        146.12        154.88        16.14 o
  -7 -26   4          4.61          4.41        13.87 o
  -6 -26   4         13.59         18.44        19.69 o
  -5 -26   4         71.41         67.15        15.03 o
  -4 -26   4          1.10          1.75        10.44 o
  -3 -26   4          3.50          1.56        10.49 o
  -2 -26   4         28.79         33.03        11.45 o
  -1 -26   4          5.97         11.85        10.45 o
   0 -26   4          8.61         19.06         9.42 o
   1 -26   4         48.78         46.58         9.53 o
 -15 -25   4          6.39         12.44        14.75 o
 -14 -25   4          7.58         18.30        12.22 o
 -13 -25   4         76.59         71.93        16.46 o
 -12 -25   4         29.05         18.57        16.78 o
 -11 -25   4          1.77          4.61        20.11 o
 -10 -25   4         99.14         76.88        22.42 o
  -9 -25   4        296.54        369.50        67.98 o
  -8 -25   4          2.08          6.52        15.03 o
  -7 -25   4         64.15         28.91        22.63 o
  -6 -25   4        349.72        249.89        30.48 o
  -5 -25   4         22.07         11.56        12.25 o
  -4 -25   4         20.33         68.60        13.55 o
  -3 -25   4         86.44         66.62        13.31 o
  -2 -25   4         33.30         20.43        16.51 o
  -1 -25   4        104.26         44.25        15.65 o
   0 -25   4         25.38          5.36        14.05 o
   1 -25   4          1.17          5.45        13.39 o
   2 -25   4        130.10         67.12        13.16 o
   3 -25   4         29.84         17.08         9.25 o
 -16 -24   4         29.32         33.84        24.51 o
 -15 -24   4          9.95         23.69        20.95 o
 -14 -24   4          4.92          4.20        14.55 o
 -13 -24   4         61.08         81.21        37.92 o
 -12 -24   4         17.53         26.11        18.72 o
 -11 -24   4        123.14        128.21        25.98 o
 -10 -24   4          6.22         22.83        24.51 o
  -9 -24   4         22.10         44.47        16.94 o
  -8 -24   4         54.95         45.53        17.77 o
  -7 -24   4        475.12        371.09        58.03 o
  -6 -24   4         13.91         55.60        19.31 o
  -5 -24   4          8.37          5.10        13.52 o
  -4 -24   4          3.63          6.12        18.26 o
  -3 -24   4        182.40        174.54        22.63 o
  -2 -24   4         95.40         43.88        19.83 o
  -1 -24   4         38.86         28.49        18.01 o
   0 -24   4          9.22         26.98        16.39 o
   1 -24   4         26.08         26.99        17.31 o
   2 -24   4          7.62         10.94        14.02 o
   3 -24   4        103.53        140.40        17.53 o
   4 -24   4         12.14         11.73        12.07 o
 -17 -23   4         70.16         30.10        14.99 o
 -16 -23   4          4.75         15.18        18.02 o
 -15 -23   4         88.84        114.81        18.07 o
 -14 -23   4         14.64          6.70        17.87 o
 -13 -23   4         19.58         19.70        19.62 o
 -12 -23   4         52.63         27.02        24.51 o
 -11 -23   4         26.85         30.80        27.02 o
 -10 -23   4       1131.50       1231.20       104.75 o
  -9 -23   4         80.57         60.57        19.89 o
  -8 -23   4        114.77        222.06        36.24 o
  -7 -23   4          2.27          0.84        17.93 o
  -6 -23   4        213.22        216.24        22.21 o
  -5 -23   4        104.93         88.36        22.21 o
  -4 -23   4         17.69          6.86        20.59 o
  -3 -23   4        266.26        316.96        28.51 o
  -2 -23   4         25.42          1.26        20.45 o
  -1 -23   4         37.53         43.13        22.25 o
   0 -23   4         45.60         84.57        28.71 o
   1 -23   4         81.41        149.56        23.61 o
   2 -23   4          8.89         19.51        16.40 o
   3 -23   4         17.99         66.30        15.72 o
   4 -23   4        200.65        255.00       137.95 o
   5 -23   4         31.65         26.80        18.54 o
   6 -23   4          7.14          1.81         9.49 o
 -18 -22   4         24.89         18.16        12.08 o
 -17 -22   4         10.02         17.64        17.83 o
 -16 -22   4         23.50         23.13        20.57 o
 -15 -22   4         20.09         16.91        16.71 o
 -14 -22   4        145.39        152.58        22.67 o
 -13 -22   4         36.96         41.88        21.54 o
 -12 -22   4         86.19         98.46        31.42 o
 -11 -22   4        268.33        309.00        34.36 o
 -10 -22   4          2.42          8.59        29.54 o
  -9 -22   4        739.77        783.10        51.64 o
  -8 -22   4         77.85         86.31        31.21 o
  -7 -22   4        356.87        331.57        31.43 o
  -6 -22   4        112.79        139.74        15.98 o
  -5 -22   4         80.65         86.00        24.95 o
  -4 -22   4          0.86         14.31        22.03 o
  -3 -22   4        493.03        594.08        40.66 o
  -2 -22   4         49.94         12.37        20.13 o
  -1 -22   4         49.49         71.73        19.44 o
   0 -22   4         12.23         11.18        20.14 o
   1 -22   4       1070.01       1182.71        45.22 o
   2 -22   4         48.25         64.58        20.73 o
   3 -22   4        147.80        176.62        27.73 o
   4 -22   4          8.00         20.13        20.07 o
   5 -22   4         22.04          3.91        17.43 o
   6 -22   4          2.45          9.30        12.77 o
   7 -22   4         33.42         12.07        10.44 o
 -18 -21   4          4.43          6.39        14.00 o
 -17 -21   4          8.77         13.29        19.51 o
 -16 -21   4         50.18         48.44        29.54 o
 -15 -21   4          4.31         11.81        18.74 o
 -14 -21   4         32.83         52.34        21.90 o
 -13 -21   4         35.97         18.48        23.51 o
 -12 -21   4         28.61         39.59        31.84 o
 -11 -21   4        182.00        236.31        35.40 o
 -10 -21   4        358.77        577.99        60.96 o
  -9 -21   4          5.56         16.21        19.77 o
  -8 -21   4        253.48        250.53        20.73 o
  -7 -21   4        283.48        190.76        26.71 o
  -6 -21   4        493.67        421.86        33.18 o
  -5 -21   4         33.91         20.68        21.68 o
  -4 -21   4        581.81        593.91        34.83 o
  -3 -21   4        330.86        440.64        30.07 o
  -2 -21   4         20.52         10.25        20.30 o
  -1 -21   4        106.98        104.53        21.30 o
   0 -21   4          7.84          9.31        20.64 o
   1 -21   4          3.70          5.73        20.67 o
   2 -21   4        497.23        424.10        37.81 o
   3 -21   4        517.15        497.68       273.08 o
   4 -21   4        509.31        477.20       228.77 o
   5 -21   4          8.06         18.36        17.49 o
   6 -21   4         71.73         40.82        18.11 o
   7 -21   4          6.18         22.62        13.76 o
   8 -21   4         16.95         28.96        11.47 o
 -19 -20   4        152.30        151.05        14.22 o
 -18 -20   4          1.35          9.73        16.06 o
 -17 -20   4         18.50         34.20        23.88 o
 -16 -20   4         23.90         34.10        24.79 o
 -15 -20   4         44.64         73.47        22.25 o
 -14 -20   4          3.51          5.61        22.37 o
 -13 -20   4          6.33         12.16        23.70 o
 -12 -20   4         16.93         22.42        29.75 o
 -11 -20   4         48.45         87.15        38.13 o
 -10 -20   4          2.37         21.58        30.38 o
  -9 -20   4         18.80         38.59        27.55 o
  -8 -20   4       2208.92       2366.34       134.50 o
  -7 -20   4          4.48          3.56        19.14 o
  -6 -20   4         55.81          5.10        21.17 o
  -5 -20   4       1598.09       1562.35        63.33 o
  -4 -20   4         67.66        134.04        23.61 o
  -3 -20   4        278.60        100.57        24.12 o
  -2 -20   4        212.20        305.33        46.40 o
  -1 -20   4        123.41        134.04        32.80 o
   0 -20   4        400.67        554.71        58.45 o
   1 -20   4        627.75        453.89        39.55 o
   2 -20   4         30.63         29.91        21.27 o
   3 -20   4        550.48        568.34       291.09 o
   4 -20   4        606.28        602.12       243.85 o
   5 -20   4        353.07        299.20        27.92 o
   6 -20   4        168.71        177.57        46.74 o
   7 -20   4         60.05         41.92        17.22 o
   8 -20   4        148.85         96.10        13.93 o
   9 -20   4         60.77         17.54        11.61 o
 -19 -19   4         19.53         21.59        11.45 o
 -18 -19   4         65.89         69.37        22.01 o
 -17 -19   4         10.76         18.50        23.06 o
 -16 -19   4          1.04          3.62        24.91 o
 -15 -19   4          6.56         10.51        20.59 o
 -14 -19   4        320.48        236.20        27.17 o
 -13 -19   4          8.62          7.75        24.64 o
 -12 -19   4        383.90        293.71        36.87 o
 -11 -19   4          1.65          1.89        32.05 o
 -10 -19   4          2.14          0.63        31.42 o
  -9 -19   4         14.72          0.21        30.38 o
  -8 -19   4         54.01         68.40        19.77 o
  -7 -19   4         73.38         86.10        20.46 o
  -6 -19   4        619.10        540.56        63.10 o
  -5 -19   4        841.27        946.40        51.77 o
  -4 -19   4        396.80        388.99        34.33 o
  -3 -19   4         25.43         59.12        27.16 o
  -2 -19   4       1568.62       2063.62        68.18 o
  -1 -19   4        140.04        158.19        24.94 o
   0 -19   4        287.31        404.94        29.41 o
   1 -19   4        197.45         68.00        16.74 o
   2 -19   4         17.03         31.75        17.01 o
   3 -19   4        311.81        342.06        31.71 o
   4 -19   4        102.59         54.83        17.32 o
   5 -19   4          0.39          0.33        23.15 o
   6 -19   4         34.17         23.54        21.74 o
   7 -19   4         13.23         11.07        20.37 o
   8 -19   4         43.13         31.07        14.87 o
   9 -19   4         41.10         23.55        12.74 o
  10 -19   4         15.32         12.25         9.45 o
 -19 -18   4         73.58         98.67        13.14 o
 -18 -18   4          4.86          8.24        18.74 o
 -17 -18   4         62.54        113.35        78.87 o
 -16 -18   4         31.27         10.80        27.30 o
 -15 -18   4        124.21        151.65        25.50 o
 -14 -18   4         33.17         30.21        25.10 o
 -13 -18   4        112.66        156.26        27.44 o
 -12 -18   4         19.37          5.24        34.36 o
 -11 -18   4        410.68        554.11        48.81 o
 -10 -18   4        265.83        259.98        38.76 o
  -9 -18   4         47.38         15.29        32.89 o
  -8 -18   4         51.41         16.77        23.55 o
  -7 -18   4         22.79         30.04        20.46 o
  -6 -18   4        610.69        599.56        47.45 o
  -5 -18   4       2509.43       2592.74       100.51 o
  -4 -18   4         95.79        102.48        21.06 o
  -3 -18   4         28.21         12.82        21.32 o
  -2 -18   4        614.80        659.55        34.93 o
  -1 -18   4        484.51        376.71        27.20 o
   0 -18   4       1634.02       1594.09        53.67 o
   1 -18   4         33.47         30.18        15.34 o
   2 -18   4        591.96        509.22        29.21 o
   3 -18   4         49.98         34.99        32.05 o
   4 -18   4         37.04         50.28        41.27 o
   5 -18   4        594.76        595.63        47.09 o
   6 -18   4        750.03        751.98        42.65 o
   7 -18   4        303.83        335.34        27.66 o
   8 -18   4         10.34          8.86        16.43 o
   9 -18   4         21.48         17.15        13.27 o
  10 -18   4         34.43         25.73        11.38 o
  11 -18   4          0.54          1.03        12.07 o
 -20 -17   4          2.96          3.44        11.33 o
 -19 -17   4          7.71          4.20        12.83 o
 -18 -17   4         31.27         12.70        19.26 o
 -17 -17   4         34.50         15.56        25.65 o
 -16 -17   4        148.79        103.34        72.17 o
 -15 -17   4         18.42         29.33        23.84 o
 -14 -17   4        150.38        145.71        26.29 o
 -13 -17   4        107.40         51.04        29.43 o
 -12 -17   4        355.15        470.31        46.72 o
 -11 -17   4       1328.67       1493.48       107.47 o
 -10 -17   4         41.76        141.62        35.82 o
  -9 -17   4         92.16         61.38        37.92 o
  -8 -17   4        899.19       1149.15        57.51 o
  -7 -17   4        147.40        130.93        18.02 o
  -6 -17   4        215.64        239.87        17.54 o
  -5 -17   4         89.53        185.21        23.56 o
  -4 -17   4        467.09        481.72        33.84 o
  -3 -17   4       1899.37       1884.47        91.41 o
  -2 -17   4        537.19        665.14        31.73 o
  -1 -17   4        313.36        386.77        19.74 o
   0 -17   4       1879.58       1796.95        47.38 o
   1 -17   4       1792.69       2024.41        62.45 o
   2 -17   4       1401.81       1458.53        59.09 o
   3 -17   4        510.57        545.31        62.43 o
   4 -17   4         13.13         15.42        26.09 o
   5 -17   4         49.12         14.35        26.48 o
   6 -17   4          6.38          0.11        26.96 o
   7 -17   4        171.27        247.52        33.23 o
   8 -17   4        375.51        362.96        34.41 o
   9 -17   4          0.20         12.98        15.38 o
  10 -17   4        122.73        129.32        14.67 o
  11 -17   4        141.39        150.43        13.14 o
  12 -17   4         29.68         12.85         8.10 o
 -20 -16   4         20.90          9.92        10.74 o
 -19 -16   4         15.63         21.63        13.17 o
 -18 -16   4        127.00         93.38        20.74 o
 -17 -16   4         42.65         20.12        27.21 o
 -16 -16   4          0.45          5.54        29.50 o
 -15 -16   4        380.18        764.45        44.47 o
 -14 -16   4       1041.87       1248.90        66.84 o
 -13 -16   4         30.73          9.73        15.89 o
 -12 -16   4        156.72        117.95        24.62 o
 -11 -16   4        201.59        222.27        20.58 o
 -10 -16   4        761.19        666.37        46.93 o
  -9 -16   4         83.33         71.02        26.19 o
  -8 -16   4         46.61         40.33        15.95 o
  -7 -16   4        367.21        605.01        43.65 o
  -6 -16   4         10.85         21.69        11.67 o
  -5 -16   4        607.74        940.15        49.08 o
  -4 -16   4        797.86        729.15        34.56 o
  -3 -16   4        267.06        337.26        20.70 o
  -2 -16   4         48.89         40.70        11.66 o
  -1 -16   4         42.06         15.07        11.80 o
   0 -16   4       2330.09       3330.67       134.39 o
   1 -16   4         20.67          9.60        19.07 o
   2 -16   4         71.74         53.39        22.96 o
   3 -16   4        647.02        812.19        66.41 o
   4 -16   4        380.00        260.89        29.98 o
   5 -16   4         19.51         45.52        25.36 o
   6 -16   4        716.70        644.68        63.69 o
   7 -16   4         25.41         51.47        26.59 o
   8 -16   4        801.12        838.26        52.83 o
   9 -16   4        134.03        121.06        18.37 o
  10 -16   4        340.91        320.61        17.99 o
  11 -16   4        798.22        722.04        35.20 o
  12 -16   4         21.98         12.48        10.17 o
 -20 -15   4          2.01          4.45        11.33 o
 -19 -15   4         69.13         52.61        20.49 o
 -18 -15   4          4.73          7.38        21.07 o
 -17 -15   4         40.29         10.03        27.54 o
 -16 -15   4         16.75          8.56        28.78 o
 -15 -15   4        300.56        234.81        29.06 o
 -14 -15   4       1495.41       1764.39        82.05 o
 -13 -15   4        124.61         87.58        19.63 o
 -12 -15   4        264.63        361.79        59.08 o
 -11 -15   4        473.78        391.39        28.91 o
 -10 -15   4        723.28        542.39        72.38 o
  -9 -15   4         10.72         19.90        33.73 o
  -8 -15   4        333.84        395.78        27.43 o
  -7 -15   4        103.81         32.77        12.51 o
  -6 -15   4        704.06       1364.39        37.82 o
  -5 -15   4        410.56        404.21        31.21 o
  -4 -15   4         52.86         48.67        10.30 o
  -3 -15   4        550.95        413.20        18.75 o
  -2 -15   4        900.67        638.25        22.96 o
  -1 -15   4        669.14        671.21        27.99 o
   0 -15   4       2183.14       2135.41        63.15 o
   1 -15   4        536.19        481.25        26.30 o
   2 -15   4       3266.47       3220.34       190.28 o
   3 -15   4         64.92         94.84        44.04 o
   4 -15   4       2130.58       2179.10       111.14 o
   5 -15   4         51.02         26.46        27.41 o
   6 -15   4        579.30        595.28        64.31 o
   7 -15   4        126.13        109.90        26.35 o
   8 -15   4         97.39         90.34        24.36 o
   9 -15   4        705.25        750.03        33.73 o
  10 -15   4        194.09        264.32        19.15 o
  11 -15   4         39.10         68.92        15.26 o
  12 -15   4        110.55         81.33        13.47 o
  13 -15   4        237.73        280.85        19.74 o
 -21 -14   4          6.10          4.32        12.31 o
 -20 -14   4         35.86         36.02        11.82 o
 -19 -14   4         92.50        102.37        18.87 o
 -18 -14   4        193.72        254.22        25.09 o
 -17 -14   4        154.17        174.71        32.33 o
 -16 -14   4         76.28         79.45        32.71 o
 -15 -14   4        369.60        545.63        39.28 o
 -14 -14   4       1672.87       2116.84       119.41 o
 -13 -14   4       4876.05       4866.55       174.96 o
 -12 -14   4         25.09         22.81        16.44 o
 -11 -14   4        189.03        146.29        37.19 o
 -10 -14   4         39.47         50.74        29.26 o
  -9 -14   4       3232.77       3228.93       296.64 o
  -8 -14   4        195.94        118.99        16.45 o
  -7 -14   4        466.78        320.23        32.93 o
  -6 -14   4         34.73         31.17        10.90 o
  -5 -14   4        153.79         58.94        10.03 o
  -4 -14   4         93.64        121.42        19.85 o
  -3 -14   4        357.30        380.32        16.12 o
  -2 -14   4       1219.31       1593.29       195.92 o
  -1 -14   4       1279.54       1340.16        95.31 o
   0 -14   4        152.41        149.61        10.27 o
   1 -14   4       1230.48       1528.24        80.80 o
   2 -14   4        267.64        229.28        43.54 o
   3 -14   4       1318.85       1394.17        65.42 o
   4 -14   4         25.66         10.58        22.66 o
   5 -14   4        327.56        315.11        25.24 o
   6 -14   4        111.30        177.92        22.03 o
   7 -14   4       2143.51       2385.48        90.36 o
   8 -14   4        123.41        120.67        32.06 o
   9 -14   4       2169.00       2082.98        84.76 o
  10 -14   4          2.60          7.49        17.14 o
  11 -14   4        123.42        103.49        19.47 o
  12 -14   4          0.60          1.74        13.17 o
  13 -14   4        205.52        249.66        19.13 o
  14 -14   4         12.00          2.93        11.33 o
 -21 -13   4         12.48          4.92        12.84 o
 -20 -13   4         14.58          1.53        11.46 o
 -19 -13   4         19.61          2.34        17.81 o
 -18 -13   4         33.58         36.54        16.40 o
 -17 -13   4         14.64         50.28        25.50 o
 -16 -13   4        249.83        122.27        72.80 o
 -15 -13   4         33.31         25.00        31.31 o
 -14 -13   4        723.78        709.22       388.09 o
 -13 -13   4        372.48        386.97        24.17 o
 -12 -13   4       1046.77       1116.75        59.42 o
 -11 -13   4        139.18        127.65        17.92 o
 -10 -13   4       1200.39       1337.61        76.05 o
  -9 -13   4        427.67        413.54        36.24 o
  -8 -13   4        856.70        813.04        60.36 o
  -7 -13   4       1781.30       1992.62        72.95 o
  -6 -13   4        134.84        177.07        16.35 o
  -5 -13   4       2039.64       2520.97        70.50 o
  -4 -13   4        522.49        564.38        16.97 o
  -3 -13   4       1037.89       1174.09        60.25 o
  -2 -13   4         65.88         42.23         6.91 o
  -1 -13   4        216.18        187.65        12.32 o
   0 -13   4        414.26        252.92        21.39 o
   1 -13   4       3006.86       3949.41        63.19 o
   2 -13   4        176.86        177.36        33.63 o
   3 -13   4        543.07        441.55        32.89 o
   4 -13   4          1.46          5.79        15.49 o
   5 -13   4        420.83        481.94        87.03 o
   6 -13   4        352.01        548.59        49.25 o
   7 -13   4        617.79        568.90        31.77 o
   8 -13   4        531.91        531.15        38.44 o
   9 -13   4        517.80        766.34        55.51 o
  10 -13   4         55.43         32.68        20.16 o
  11 -13   4        227.85        178.82        24.19 o
  12 -13   4        773.54        656.35        41.40 o
  13 -13   4         58.82         30.59        12.09 o
  14 -13   4         43.09         15.48        13.53 o
 -21 -12   4         34.89         23.78        13.33 o
 -20 -12   4         17.56         12.86        17.80 o
 -19 -12   4        243.21        189.02        18.31 o
 -18 -12   4        248.79        312.19        26.18 o
 -17 -12   4        151.29        171.33        25.52 o
 -16 -12   4        186.36        126.09        34.44 o
 -15 -12   4         20.03         65.39        52.37 o
 -14 -12   4          1.40         20.53        31.72 o
 -13 -12   4        151.97        205.84        28.33 o
 -12 -12   4         59.47         62.83        18.83 o
 -11 -12   4        119.31         52.20        22.27 o
 -10 -12   4         34.22         68.37        13.29 o
  -9 -12   4        594.39        755.23        62.64 o
  -8 -12   4        353.47        469.27        32.20 o
  -7 -12   4         44.17         87.44        10.47 o
  -6 -12   4         99.34        172.77         9.80 o
  -5 -12   4       1466.18       1463.56        74.21 o
  -4 -12   4       4852.67       5622.96       121.47 o
  -3 -12   4        645.89        534.86        22.36 o
  -2 -12   4         59.64        221.34        18.73 o
  -1 -12   4       1010.75       1223.20       154.53 o
   0 -12   4        945.36        993.82        39.42 o
   1 -12   4       2104.84       2025.59        53.84 o
   2 -12   4        320.86        296.08        15.79 o
   3 -12   4       1884.22       2048.01        57.53 o
   4 -12   4       1690.58       1980.33        92.87 o
   5 -12   4         29.68         42.06        14.37 o
   6 -12   4       1252.49       1252.66        66.43 o
   7 -12   4         13.06          8.50        23.23 o
   8 -12   4         17.78         15.60        23.99 o
   9 -12   4        943.71       1026.70        56.32 o
  10 -12   4        299.67        216.15        28.29 o
  11 -12   4        482.91        525.96        27.40 o
  12 -12   4        141.00        113.91        20.05 o
  13 -12   4          9.17         11.88        14.69 o
  14 -12   4          3.92          5.67        15.32 o
  15 -12   4        267.45        195.17        15.56 o
 -21 -11   4        193.21        172.59        16.63 o
 -20 -11   4         19.58         46.46        17.95 o
 -19 -11   4          0.58         11.14        14.42 o
 -18 -11   4        132.60        145.68        23.18 o
 -17 -11   4        256.72        258.82        28.08 o
 -16 -11   4         44.71         71.69        41.69 o
 -15 -11   4          0.75          9.67        31.40 o
 -14 -11   4       1615.84       1721.19       829.28 o
 -13 -11   4        773.82        935.91        77.51 o
 -12 -11   4        352.69        272.11        33.34 o
 -11 -11   4        615.50        377.23        24.63 o
 -10 -11   4         52.43        113.13        23.46 o
  -9 -11   4       8293.28       9075.07       570.03 o
  -8 -11   4        488.08        546.49        28.69 o
  -7 -11   4       1386.59       1464.01        41.08 o
  -6 -11   4       1041.84        817.19        10.15 o
  -5 -11   4        573.98        535.91        16.31 o
  -4 -11   4        371.08        514.04        25.27 o
  -3 -11   4       1929.94       2159.83        70.97 o
  -2 -11   4       1435.61       1195.45        51.76 o
  -1 -11   4        722.48        743.01        27.79 o
   0 -11   4        398.36        415.14        21.67 o
   1 -11   4        942.01        840.68        30.90 o
   2 -11   4        106.40         25.66        14.00 o
   3 -11   4         50.03         71.83        17.27 o
   4 -11   4       2677.82       2691.71        61.13 o
   5 -11   4        469.67        397.62        25.66 o
   6 -11   4          4.13         15.22        16.97 o
   7 -11   4        109.59        115.87        36.03 o
   8 -11   4        884.62       1108.46        53.36 o
   9 -11   4         24.94         22.92        30.78 o
  10 -11   4       1112.36       1352.39       246.47 o
  11 -11   4        319.62        270.48        31.61 o
  12 -11   4         21.89         14.43        18.36 o
  13 -11   4          0.83          7.99        15.87 o
  14 -11   4         76.71         62.92        20.70 o
  15 -11   4        320.32        234.41        23.26 o
  16 -11   4          6.62          5.07        10.68 o
 -21 -10   4        218.58        201.93        18.03 o
 -20 -10   4        123.29         56.77        17.58 o
 -19 -10   4          1.04         15.26        14.00 o
 -18 -10   4         17.47          5.60        19.98 o
 -17 -10   4        185.10        219.00        27.09 o
 -16 -10   4        171.25        126.93        29.23 o
 -15 -10   4       2330.98       2292.03       167.18 o
 -14 -10   4          7.06          4.51        30.72 o
 -13 -10   4       3170.94       4020.82       156.99 o
 -12 -10   4        120.66         93.22        33.31 o
 -11 -10   4       1128.33       1062.93        51.94 o
 -10 -10   4          1.66          1.47        16.94 o
  -9 -10   4        284.87        288.27        26.92 o
  -8 -10   4       3690.02       4362.04       109.25 o
  -7 -10   4        132.13        168.65        10.03 o
  -6 -10   4        163.48        221.96        11.41 o
  -5 -10   4        637.18        557.81        10.13 o
  -4 -10   4       8445.73       9541.51       339.51 o
  -3 -10   4       6464.92       8015.73       211.28 o
  -2 -10   4         95.78         70.39        41.77 o
  -1 -10   4       2139.40       2234.95       180.37 o
   0 -10   4       1849.73       1751.20        30.58 o
   1 -10   4        926.26       1015.77        48.85 o
   2 -10   4        256.71        373.12        57.37 o
   3 -10   4       2051.77       2983.97       173.85 o
   4 -10   4       2166.32       1923.25       112.40 o
   5 -10   4          9.42         22.82        10.64 o
   6 -10   4       2639.96       2544.35       104.94 o
   7 -10   4        728.59        883.60        68.50 o
   8 -10   4       1312.59       1567.13       140.36 o
   9 -10   4        441.00        507.39        59.97 o
  10 -10   4        183.30        215.60        32.05 o
  11 -10   4        181.59        296.74        33.88 o
  12 -10   4        299.22        365.80        37.04 o
  13 -10   4        353.53        394.79        63.53 o
  14 -10   4         12.36         16.16        22.39 o
  15 -10   4        810.46        724.88        36.98 o
  16 -10   4        386.27        467.28        26.74 o
 -21  -9   4          6.74          5.77        13.25 o
 -20  -9   4          5.52         13.55        17.52 o
 -19  -9   4          4.43          0.80        16.96 o
 -18  -9   4        124.94         88.82        19.64 o
 -17  -9   4         17.64         22.56        22.83 o
 -16  -9   4         48.66         33.14        24.61 o
 -15  -9   4        739.14        656.53        44.06 o
 -14  -9   4        250.04        276.55        46.19 o
 -13  -9   4         78.36         57.72        20.38 o
 -12  -9   4       3208.95       4549.58       215.45 o
 -11  -9   4         23.31         21.65        15.04 o
 -10  -9   4       1433.66       1277.23        45.06 o
  -9  -9   4        832.01        607.76        41.13 o
  -8  -9   4        439.35        523.14        39.63 o
  -7  -9   4          9.56         30.21        20.14 o
  -6  -9   4         22.35         47.13        15.69 o
  -5  -9   4       1289.16       1171.97        57.94 o
  -4  -9   4       3851.96       2336.94        69.60 o
  -3  -9   4        280.06        941.46        63.58 o
  -2  -9   4       1121.29        805.48        60.20 o
  -1  -9   4       3915.67       3297.05      1047.38 o
   0  -9   4        939.96        328.82        27.82 o
   1  -9   4        361.34        551.10       104.96 o
   2  -9   4       5560.30       5766.53       175.32 o
   3  -9   4        285.35        453.73        69.79 o
   4  -9   4       1309.49       1352.09        50.37 o
   5  -9   4        233.41        305.29        17.72 o
   6  -9   4        313.48        266.37        14.96 o
   7  -9   4       2860.04       3396.21       163.32 o
   8  -9   4       1467.26       1534.47       119.40 o
   9  -9   4         44.88         58.10        28.43 o
  10  -9   4       4291.51       6047.00      1612.27 o
  11  -9   4       3604.24       3719.49       182.64 o
  12  -9   4          1.07          0.42        20.74 o
  13  -9   4        111.92         84.49        22.90 o
  14  -9   4         11.66          7.67        34.16 o
  15  -9   4        257.99        303.99        34.17 o
  16  -9   4        333.27        338.52        24.87 o
  17  -9   4         10.44          1.37        12.85 o
 -21  -8   4          4.11          3.11        13.77 o
 -20  -8   4          3.69          6.57        16.83 o
 -19  -8   4         62.41         31.90        20.52 o
 -18  -8   4        435.08        390.44        28.99 o
 -17  -8   4         47.86         74.78        22.89 o
 -16  -8   4       1058.42       1103.84        49.87 o
 -15  -8   4       1598.36       1557.87        68.06 o
 -14  -8   4        884.27        941.82       105.69 o
 -13  -8   4        226.89        175.56        20.07 o
 -12  -8   4        524.20        656.54        46.07 o
 -11  -8   4       1674.19       1913.09       104.78 o
 -10  -8   4        276.93        133.67        22.90 o
  -9  -8   4        114.87         15.70        13.58 o
  -8  -8   4        746.97        986.82        46.65 o
  -7  -8   4        651.75        644.79        38.65 o
  -6  -8   4      26729.11      31626.25      1032.88 o
  -5  -8   4         90.75        120.15        27.43 o
  -4  -8   4         62.91         78.79        17.36 o
  -3  -8   4        424.71        603.95        17.50 o
  -2  -8   4         21.11          8.14        19.78 o
  -1  -8   4       1109.12        703.69        39.58 o
   0  -8   4        390.20         77.62        24.76 o
   1  -8   4        677.63        401.79        59.18 o
   2  -8   4       6714.74       7666.62       510.75 o
   3  -8   4      21272.49      23938.76       682.80 o
   4  -8   4          2.62         20.93         9.34 o
   5  -8   4       4200.34       4709.07       153.88 o
   6  -8   4       1297.59       1496.62       169.41 o
   7  -8   4        533.64        271.19        18.90 o
   8  -8   4        284.38        235.11        27.55 o
   9  -8   4        249.09        158.52        21.59 o
  10  -8   4        201.25        387.64       120.77 o
  11  -8   4        136.53        389.85       248.77 o
  12  -8   4        138.28         77.52        22.53 o
  13  -8   4         82.50         93.87        36.40 o
  14  -8   4        174.88        209.32        82.54 o
  15  -8   4          5.87         15.71        32.06 o
  16  -8   4         45.11         18.23        18.66 o
  17  -8   4         47.38         43.11        15.49 o
 -21  -7   4          5.52         11.08        12.78 o
 -20  -7   4          1.88          0.21        16.52 o
 -19  -7   4         98.92        150.50        22.16 o
 -18  -7   4         80.48         39.76        19.01 o
 -17  -7   4        619.73        568.32        30.59 o
 -16  -7   4         31.23         19.42        22.96 o
 -15  -7   4       1160.07       1740.05        70.09 o
 -14  -7   4        707.40        488.77        43.99 o
 -13  -7   4        719.58        858.07        59.79 o
 -12  -7   4       1818.72       2060.04        65.19 o
 -11  -7   4        493.56        527.73        30.07 o
 -10  -7   4        320.93        458.14        56.49 o
  -9  -7   4       1076.33        901.41        20.65 o
  -8  -7   4       3328.90       3844.99       644.51 o
  -7  -7   4       6240.49       6521.91       135.33 o
  -6  -7   4        468.79        487.14        46.11 o
  -5  -7   4         44.04         47.39        17.62 o
  -4  -7   4       3988.92       5252.20        93.12 o
  -3  -7   4       6435.50       6143.41       159.63 o
  -2  -7   4        654.31        342.18        21.99 o
  -1  -7   4        412.53        517.99        49.85 o
   0  -7   4      16331.09      14448.52      1405.91 o
   1  -7   4      12756.52      12385.88       650.60 o
   2  -7   4         61.17         80.74        29.77 o
   3  -7   4        279.30       1329.62       211.52 o
   4  -7   4      10950.46      12184.77      1037.92 o
   5  -7   4       3700.19       2443.42       304.56 o
   6  -7   4       1482.12        975.63       117.09 o
   7  -7   4        665.07        710.25        78.89 o
   8  -7   4        288.28        325.91        31.63 o
   9  -7   4        711.50        778.74        35.69 o
  10  -7   4       1302.01       1333.47        60.07 o
  11  -7   4       2106.61       2732.86       319.27 o
  12  -7   4        144.66        274.84        39.07 o
  13  -7   4        590.94        954.05       163.51 o
  14  -7   4        693.35        929.39       289.63 o
  15  -7   4        643.45        879.31       264.17 o
  16  -7   4         17.45          1.89        28.80 o
  17  -7   4         63.07         80.46        18.60 o
  18  -7   4        249.15        178.23        14.77 o
 -21  -6   4         11.49         12.37        16.01 o
 -20  -6   4         40.50         19.93        16.14 o
 -19  -6   4         85.51         28.71        20.61 o
 -18  -6   4        150.41        200.21        26.42 o
 -17  -6   4        211.99        256.08        25.59 o
 -16  -6   4        246.98        286.81        28.54 o
 -15  -6   4         27.91         20.30        22.41 o
 -14  -6   4         85.11         50.09        24.95 o
 -13  -6   4        708.62       1098.56       266.90 o
 -12  -6   4         28.79         38.01        16.46 o
[truncated: 1,973,938 more chars]
