# Supplementary material for: Highly Conductive Topologically Chiral Molecular Knots as Efficient Spin Filters
Source: J Am Chem Soc. 2023 Nov 16;145(49):26791–8. doi: 10.1021/jacs.3c08966 (PMC10722505; doi:10.1021/jacs.3c08966)
Supplement: Supplementary file 2 — ja3c08966_si_002.zip [file ja3c08966_si_002.zip › CCDC-2234794/exp_2788.hkl]

   0   0   3   72234    3949                                                       67787  -16.74   34.48  1.0000
   0   0   4   37663     102                                                        1206  -91.00   23.12  1.0000
   0   0   5   41256     305                                                        4677  -65.20  -13.42  1.0000
   0   0   6   49566    4108                                                       70222  -15.79  -34.71  1.0000
   0   0   7  205732   17332                                                      298152   43.60  -24.41  1.0000
   0   0   8   37916     938                                                       15217   35.43   20.74  1.0000
   0   0   9    3896     473                                                        7840   -9.84    8.60  1.0000
   0   0   9    3582     505                                                        7389   -9.84    8.60  1.0000
   0   0  10    2112     379                                                        5493  -13.12   -5.12  1.0000
   0   0  10    1948     334                                                        5225  -13.12   -5.12  1.0000
   0   0  11    2642      81                                                         692  -34.78    5.67  1.0000
   0   0  11    2620     129                                                         707  -34.78    5.67  1.0000
   0   0  12   27578     499                                                        8194  -37.95   -8.09  1.0000
   0   0  12   27166     552                                                        7964  -37.95   -8.09  1.0000
   0   0  13   36769    2896                                                       48064  -13.08    4.68  1.0000
   0   0  13   37246    2834                                                       48609  -13.08    4.68  1.0000
   0   0 -14     529     150                                                        2099  -10.32   -7.13  1.0000
   0   0 -14     390     144                                                        1784  -10.32   -7.13  1.0000
   0   0  14     452     204                                                        1929  -10.32    7.13  1.0000
   0   0  14     577     234                                                        2200  -10.32    7.13  1.0000
   0   0 -15     400      78                                                         112    4.40   -1.38  1.0000
   0   0  15     871     139                                                         406    4.40    1.38  1.0000
   0   0 -15     691      65                                                         286    4.40   -1.38  1.0000
   0   0 -15     768      74                                                         336    4.40   -1.38  1.0000
   0   0 -15     724      89                                                         307    4.40   -1.38  1.0000
   0   0 -16    1234     135                                                        1616    5.26   10.34  1.0000
   0   0  16    1006     191                                                        1283    5.26  -10.34  1.0000
   0   0 -16    1199     147                                                        1567    5.26   10.34  1.0000
   0   0 -16    1186     145                                                        1547    5.26   10.34  1.0000
   0   0 -16     922     125                                                        1155    5.26   10.34  1.0000
   0   0  16    1108     215                                                        1435    5.26  -10.34  1.0000
   0   0 -16    1312     133                                                        1727    5.26   10.34  1.0000
   0   0 -17    5896     392                                                        5932    1.05    8.23  1.0000
   0   0 -17    5638     388                                                        5666    1.05    8.23  1.0000
   0   0  17    5941     492                                                        5978    1.05   -8.23  1.0000
   0   0 -17    6421     378                                                        6472    1.05    8.23  1.0000
   0   0  17    5924     479                                                        5961    1.05   -8.23  1.0000
   0   0 -17    6082     384                                                        6123    1.05    8.23  1.0000
   0   0 -17    5108     372                                                        5120    1.05    8.23  1.0000
   0   0 -18     352      93                                                         217   -1.86    0.55  1.0000
   0   0 -18     208      93                                                         108   -1.86    0.55  1.0000
   0   0  18      78     122                                                          23   -1.86   -0.55  1.0000
   0   0 -18     263      76                                                         149   -1.86    0.55  1.0000
   0   0  18     112     142                                                          43   -1.86   -0.55  1.0000
   0   0 -18     265      84                                                         150   -1.86    0.55  1.0000
   0   0 -18     310      80                                                         185   -1.86    0.55  1.0000
   0   0 -19    4780     586                                                        9192  -12.86    0.39  1.0000
   0   0 -19    5019     581                                                        9522  -12.86    0.39  1.0000
   0   0 -19    4512     587                                                        8818  -12.86    0.39  1.0000
   0   0 -19    4671     572                                                        9041  -12.86    0.39  1.0000
   0   0 -20    4794     261                                                        3740    4.03    1.87  1.0000
   0   0 -20    4746     282                                                        3698    4.03    1.87  1.0000
   0   0 -20    4896     266                                                        3831    4.03    1.87  1.0000
   0   0 -20    4019     275                                                        3058    4.03    1.87  1.0000
   0   0 -21    1027     190                                                        2400    7.57    5.38  1.0000
   0   0 -21     792     194                                                        2022    7.57    5.38  1.0000
   0   0 -21     815     214                                                        2060    7.57    5.38  1.0000
   0   0 -21    1189     229                                                        2651    7.57    5.38  1.0000
   0   0 -22     744     185                                                        1562   -5.41    4.59  1.0000
   0   0 -22     650     200                                                        1419   -5.41    4.59  1.0000
   0   0 -22     602     155                                                        1345   -5.41    4.59  1.0000
   0   0 -22     530     146                                                        1232   -5.41    4.59  1.0000
   0   0 -23     812     162                                                         420    4.00    0.96  1.0000
   0   0 -23     834     119                                                         436    4.00    0.96  1.0000
   0   0 -23     878     116                                                         468    4.00    0.96  1.0000
   0   0 -24     794     109                                                         203    7.00    0.65  1.0000
   0   0 -24     606     168                                                         112    7.00    0.65  1.0000
   0   0 -25       9     180                                                          20    1.56   -3.16  1.0000
   0   0 -25      10     106                                                         101    1.56   -3.16  1.0000
   0   0 -26     208     207                                                         496    0.17   -6.67  1.0000
   0   0 -26     297     121                                                         658    0.17   -6.67  1.0000
   0   0 -27      21      95                                                          51    1.26   -0.49  1.0000
   0   0 -27     109     205                                                         171    1.26   -0.49  1.0000
   0   0 -28      13     134                                                        -143    1.65    0.57  1.0000
   0   0 -28     164     156                                                          92    1.65    0.57  1.0000
   0   0 -29     166     138                                                         185    0.31    0.75  1.0000
   0   0 -29       3     132                                                         -70    0.31    0.75  1.0000
   0   0 -29       3     125                                                        -136    0.31    0.75  1.0000
   0   0 -30     144     117                                                         307    0.29    2.95  1.0000
   0   0 -30       5     107                                                          35    0.29    2.95  1.0000
   0   0 -30     123     119                                                         276    0.29    2.95  1.0000
   0   0 -31     859     135                                                         963   -0.77    0.93  1.0000
   0   0 -31     683     120                                                         775   -0.77    0.93  1.0000
   0   0 -31    1068     128                                                        1184   -0.77    0.93  1.0000
   0   0 -32      34      92                                                         124   -2.57   -0.51  1.0000
   0   0 -32      45      79                                                         145   -2.57   -0.51  1.0000
   0   0 -32      48      77                                                         150   -2.57   -0.51  1.0000
   0   0 -33     428      84                                                         451   -0.25    0.39  1.0000
   0   0 -33     407      68                                                         430   -0.25    0.39  1.0000
   0   1 -33     704      82                                                         820   -0.89   -1.49  1.0000
   0   1 -33     826      99                                                         952   -0.89   -1.49  1.0000
   0   1 -33     526      83                                                         625   -0.89   -1.49  1.0000
   0   1 -32     241      80                                                         211    0.66   -1.84  1.0000
   0   1 -32     194      92                                                         166    0.66   -1.84  1.0000
   0   1 -32      77      78                                                          54    0.66   -1.84  1.0000
   0   1 -31     264     109                                                          98    3.38   -0.78  1.0000
   0   1 -31     414      97                                                         199    3.38   -0.78  1.0000
   0   1 -31     191      94                                                          54    3.38   -0.78  1.0000
   0   1 -30     182     124                                                         326    2.17   -0.34  1.0000
   0   1 -30     285     129                                                         460    2.17   -0.34  1.0000
   0   1 -29     188     147                                                         495    4.10    0.19  1.0000
   0   1 -29     460     157                                                         899    4.10    0.19  1.0000
   0   1 -28     110     159                                                          78    0.80    0.09  1.0000
   0   1 -28     232      89                                                         184    0.80    0.09  1.0000
   0   1 -28       3     146                                                        -126    0.80    0.09  1.0000
   0   1 -27     690     199                                                         632   -1.29   -2.98  1.0000
   0   1 -27     638     119                                                         581   -1.29   -2.98  1.0000
   0   1 -27     363     104                                                         309   -1.29   -2.98  1.0000
   0   1 -26     689     133                                                         726   -0.30   -1.11  1.0000
   0   1 -26     646     123                                                         682   -0.30   -1.11  1.0000
   0   1 -25    1573     177                                                        1435   -1.07    2.76  1.0000
   0   1 -25    2465     259                                                        2300   -1.07    2.76  1.0000
   0   1 -24    1651     207                                                        1824   -0.93   -1.71  1.0000
   0   1 -24    1436     188                                                        1597   -0.93   -1.71  1.0000
   0   1 -24    2074     245                                                        2269   -0.93   -1.71  1.0000
   0   1 -23    2399     210                                                        2272   -0.97   -3.10  1.0000
   0   1 -23    2281     198                                                        2156   -0.97   -3.10  1.0000
   0   1 -23    2615     232                                                        2485   -0.97   -3.10  1.0000
   0   1 -23    2562     260                                                        2433   -0.97   -3.10  1.0000
   0   1 -22    4476     279                                                        3317    4.49   -1.63  1.0000
   0   1 -22    5108     312                                                        3865    4.49   -1.63  1.0000
   0   1 -22    4360     287                                                        3217    4.49   -1.63  1.0000
   0   1 -22    5115     268                                                        3871    4.49   -1.63  1.0000
   0   1 -21    8138     583                                                        9321    3.05   -0.04  1.0000
   0   1 -21    7474     567                                                        8609    3.05   -0.04  1.0000
   0   1 -21    8532     600                                                        9742    3.05   -0.04  1.0000
   0   1 -21    7407     585                                                        8537    3.05   -0.04  1.0000
   0   1 -20     328     223                                                        2139  -13.55   -0.17  1.0000
   0   1 -20     447     217                                                        2429  -13.55   -0.17  1.0000
   0   1 -20     553     231                                                        2670  -13.55   -0.17  1.0000
   0   1 -19    1067     202                                                        2302   -6.24   -6.50  1.0000
   0   1 -19    1045     191                                                        2268   -6.24   -6.50  1.0000
   0   1 -19     934     201                                                        2096   -6.24   -6.50  1.0000
   0   1 -19     956     179                                                        2131   -6.24   -6.50  1.0000
   0   1 -18    6414     417                                                        6603   -0.03   -5.84  1.0000
   0   1 -18    6211     405                                                        6395   -0.03   -5.84  1.0000
   0   1 -18    6129     425                                                        6311   -0.03   -5.84  1.0000
   0   1 -18    5501     418                                                        5666   -0.03   -5.84  1.0000
   0   1 -17     400      73                                                         132   -6.69   -1.82  1.0000
   0   1 -17     285      90                                                          43   -6.69   -1.82  1.0000
   0  -1  17     282     141                                                          41   -6.69    1.82  1.0000
   0   1 -17     375      99                                                         112   -6.69   -1.82  1.0000
   0   1 -17     262      88                                                          27   -6.69   -1.82  1.0000
   0   1 -16    5359     278                                                        4086   -5.71   -8.23  1.0000
   0  -1  16    5265     376                                                        4001   -5.71    8.23  1.0000
   0  -1  16    4851     348                                                        3627   -5.71    8.23  1.0000
   0   1 -16    5493     269                                                        4208   -5.71   -8.23  1.0000
   0   1 -16    4945     282                                                        3712   -5.71   -8.23  1.0000
   0   1 -16    5081     281                                                        3835   -5.71   -8.23  1.0000
   0   1 -15   15924    1205                                                       19485   -6.48   -1.10  1.0000
   0  -1  15   14522    1267                                                       17931   -6.48    1.10  1.0000
   0   1 -15   16798    1200                                                       20451   -6.48   -1.10  1.0000
   0   1 -15   15915    1201                                                       19476   -6.48   -1.10  1.0000
   0  -1  15   16993    1302                                                       20666   -6.48    1.10  1.0000
   0   1 -15   17212    1191                                                       20908   -6.48   -1.10  1.0000
   0  -1  14    3684     531                                                        7345   11.74   -7.04  1.0000
   0   1 -14    3889     460                                                        7639   11.74    7.04  1.0000
   0   1 -14    3788     462                                                        7495   11.74    7.04  1.0000
   0  -1  14    3264     436                                                        6736   11.74   -7.04  1.0000
   0   1 -14    3950     461                                                        7726   11.74    7.04  1.0000
   0   1 -13    5481     459                                                        7952   -6.53   -6.81  1.0000
   0  -1  13    4564     445                                                        6825   -6.53    6.81  1.0000
   0  -1  13    4574     517                                                        6838   -6.53    6.81  1.0000
   0  -1  12    6499    1138                                                       18875  -21.28   19.66  1.0000
   0  -1  12    7073    1203                                                       19861  -21.28   19.66  1.0000
   0  -1  11   14471     731                                                       11146    9.34   20.82  1.0000
   0  -1  10   47947    3943                                                       66712  -18.78    4.98  1.0000
   0  -1   9  111681    5103                                                       86865  -19.94   12.73  1.0000
   0  -1   8   25958     320                                                        4323   49.39  -13.19  1.0000
   0  -1   7   51324    1355                                                       22389   38.06   -8.41  1.0000
   0  -1   6  165281   15137                                                      260229   49.85   -0.12  1.0000
   0  -1   5  174709    3123                                                       53170   91.56  -13.32  1.0000
   0  -1   4   13459     255                                                       16899  117.11   13.06  1.0000
   0   1  -4   59939      23                                                          -1  117.11  -13.06  1.0000
   0   1  -3   16171     444                                                        3859   69.16   35.02  1.0000
   0  -1   3   16374     443                                                        3604   69.16  -35.02  1.0000
   0   1  -2   67068    2024                                                       34675  -35.16    4.22  1.0000
   0   1   2    6508     722                                                       22983   99.49  -48.32  1.0000
   0   1   2    7244     718                                                       21596   99.49  -48.32  1.0000
   0   1   2    6376     719                                                       23246   99.49  -48.32  1.0000
   0  -1  -2    6130     721                                                       23747   99.49   48.32  1.0000
   0   1   3  119780    2005                                                       32144   93.70  -29.68  1.0000
   0   1   3  119092    2003                                                       31743   93.70  -29.68  1.0000
   0   1   3  116845    2000                                                       30442   93.70  -29.68  1.0000
   0  -1  -3  116885    2002                                                       30465   93.70   29.68  1.0000
   0   1   4      10     197                                                        2999  -24.59    4.63  1.0000
   0   1   4       6     198                                                        2931  -24.59    4.63  1.0000
   0   1   5  164213    6298                                                      106628  -37.97   -4.42  1.0000
   0   1   5  153936    6304                                                       98375  -37.97   -4.42  1.0000
   0   1   5  157361    6299                                                      101118  -37.97   -4.42  1.0000
   0   1   6  191015    6587                                                      132596  -35.78  -11.63  1.0000
   0   1   6  186720    6597                                                      129012  -35.78  -11.63  1.0000
   0   1   7   53309    2554                                                       42447  -12.04   -4.34  1.0000
   0   1   7   55173    2541                                                       44113  -12.04   -4.34  1.0000
   0   1   8   10760     464                                                        7630  -91.78   -5.11  1.0000
   0   1   8   10883     483                                                        7527  -91.78   -5.11  1.0000
   0   1   9  143002   15225                                                      252081  -59.64   -0.62  1.0000
   0   1   9  154394   15206                                                      267134  -59.64   -0.62  1.0000
   0   1  10    1184     161                                                        1544   -2.35   12.58  1.0000
   0   1  10    1332     131                                                        1765   -2.35   12.58  1.0000
   0   1  11    2925     346                                                        4652   -6.51    8.48  1.0000
   0   1  11    2917     293                                                        4642   -6.51    8.48  1.0000
   0   1  11    2648     324                                                        4286   -6.51    8.48  1.0000
   0   1  12   11775     619                                                        9703   -6.00    7.58  1.0000
   0   1  12   11203     555                                                        9177   -6.00    7.58  1.0000
   0   1  12   10508     590                                                        8540   -6.00    7.58  1.0000
   0   1  13   22515    1030                                                       17185   -9.13   -2.45  1.0000
   0   1  13   21748    1078                                                       16515   -9.13   -2.45  1.0000
   0   1  13   25276    1111                                                       19609   -9.13   -2.45  1.0000
   0   1  14    6172     743                                                       13829  -17.86   -8.47  1.0000
   0  -1 -14    4743     657                                                       11622  -17.86    8.47  1.0000
   0   1  14    5270     709                                                       12448  -17.86   -8.47  1.0000
   0  -1 -15    1565     217                                                        2637   -5.52    2.31  1.0000
   0   1  15    2009     289                                                        3207   -5.52   -2.31  1.0000
   0   1  15    1828     290                                                        2977   -5.52   -2.31  1.0000
   0  -1 -15    1955     207                                                        3139   -5.52    2.31  1.0000
   0  -1 -15    1874     213                                                        3035   -5.52    2.31  1.0000
   0   1  15    1582     259                                                        2659   -5.52   -2.31  1.0000
   0  -1 -16    2093     160                                                        2246    1.09    6.59  1.0000
   0  -1 -16    1915     174                                                        2053    1.09    6.59  1.0000
   0   1  16    1918     244                                                        2056    1.09   -6.59  1.0000
   0  -1 -16    1579     154                                                        1686    1.09    6.59  1.0000
   0  -1 -16    1871     156                                                        2005    1.09    6.59  1.0000
   0  -1 -16    1958     167                                                        2099    1.09    6.59  1.0000
   0   1  16    2225     246                                                        2389    1.09   -6.59  1.0000
   0   1  16    1671     206                                                        1786    1.09   -6.59  1.0000
   0  -1 -17      74      77                                                          27    5.93    2.97  1.0000
   0  -1 -17       6      70                                                         130    5.93    2.97  1.0000
   0   1  17       7     127                                                         270    5.93   -2.97  1.0000
   0  -1 -17      10      69                                                         112    5.93    2.97  1.0000
   0  -1 -17       3      93                                                         238    5.93    2.97  1.0000
   0   1  17       4     140                                                         251    5.93   -2.97  1.0000
   0  -1 -17       4      73                                                         139    5.93    2.97  1.0000
   0  -1 -18    9363     480                                                        7546    4.80    1.26  1.0000
   0  -1 -18    7944     467                                                        6278    4.80    1.26  1.0000
   0  -1 -18    9676     473                                                        7828    4.80    1.26  1.0000
   0   1  18    8267     552                                                        6565    4.80   -1.26  1.0000
   0  -1 -18    9744     490                                                        7889    4.80    1.26  1.0000
   0  -1 -18   10294     477                                                        8385    4.80    1.26  1.0000
   0  -1 -19    2215     139                                                         970    7.88    2.21  1.0000
   0  -1 -19    1781     112                                                         687    7.88    2.21  1.0000
   0  -1 -19    2078     112                                                         879    7.88    2.21  1.0000
   0  -1 -19    2098     128                                                         892    7.88    2.21  1.0000
   0  -1 -20      26      97                                                          15    3.96   -1.65  1.0000
   0  -1 -20       1      88                                                          95    3.96   -1.65  1.0000
   0  -1 -20      21      80                                                          19    3.96   -1.65  1.0000
   0  -1 -20      80      91                                                         -84    3.96   -1.65  1.0000
   0  -1 -20      37     107                                                           8    3.96   -1.65  1.0000
   0  -1 -21     108      96                                                         347  -13.06   -3.28  1.0000
   0  -1 -21      38     137                                                         611  -13.06   -3.28  1.0000
   0  -1 -21      42     107                                                         581  -13.06   -3.28  1.0000
   0  -1 -21      37     123                                                         619  -13.06   -3.28  1.0000
   0  -1 -21      83     106                                                         407  -13.06   -3.28  1.0000
   0  -1 -22    8735     624                                                       10603   -4.58   -0.19  1.0000
   0  -1 -22    9655     654                                                       11615   -4.58   -0.19  1.0000
   0  -1 -23     151     104                                                         248   -0.23    3.33  1.0000
   0  -1 -23      70     149                                                         125   -0.23    3.33  1.0000
   0  -1 -23      72     102                                                         128   -0.23    3.33  1.0000
   0  -1 -24      97     170                                                         499   -5.56    2.93  1.0000
   0  -1 -24     107     118                                                         521   -5.56    2.93  1.0000
   0  -1 -24      99     113                                                         502   -5.56    2.93  1.0000
   0  -1 -25    2026     234                                                        1860    0.95   -1.43  1.0000
   0  -1 -25    1710     161                                                        1557    0.95   -1.43  1.0000
   0  -1 -26       1     174                                                          36    2.43    0.73  1.0000
   0  -1 -27      40     207                                                          28    1.67    2.46  1.0000
   0  -1 -28       2     124                                                        -135   -0.02   -0.62  1.0000
   0  -1 -28     162     175                                                         166   -0.02   -0.62  1.0000
   0  -1 -28       2     129                                                         -95   -0.02   -0.62  1.0000
   0  -1 -29       2     125                                                          47   -2.77    0.50  1.0000
   0  -1 -29       3     114                                                          17   -2.77    0.50  1.0000
   0  -1 -30       9     104                                                         -38   -1.43   -0.36  1.0000
   0  -1 -30       9     106                                                         -15   -1.43   -0.36  1.0000
   0  -1 -30     380     116                                                         275   -1.43   -0.36  1.0000
   0  -1 -31     437     117                                                         603   -1.75    0.29  1.0000
   0  -1 -31     319     103                                                         463   -1.75    0.29  1.0000
   0  -1 -31     437     108                                                         603   -1.75    0.29  1.0000
   0  -1 -32     246      82                                                         391   -1.09    1.98  1.0000
   0  -1 -32     183      83                                                         309   -1.09    1.98  1.0000
   0  -1 -32     333     101                                                         500   -1.09    1.98  1.0000
   0  -1 -33     307      67                                                         358   -0.63    0.58  1.0000
   0  -1 -33     407      77                                                         466   -0.63    0.58  1.0000
   0   2 -33      14      58                                                          78    2.24   -0.97  1.0000
   0   2 -33      55      71                                                         156    2.24   -0.97  1.0000
   0   2 -32    1199     102                                                         841    2.76    1.04  1.0000
   0   2 -32     926     102                                                         615    2.76    1.04  1.0000
   0   2 -31     125     104                                                         108   -0.37    0.15  1.0000
   0   2 -31       1      96                                                         -47   -0.37    0.15  1.0000
   0   2 -31     205      92                                                         183   -0.37    0.15  1.0000
   0   2 -30     193     118                                                         131   -1.43   -1.57  1.0000
   0   2 -30     237     110                                                         170   -1.43   -1.57  1.0000
   0   2 -30      20     112                                                        -101   -1.43   -1.57  1.0000
   0   2 -29      51     134                                                          48   -1.48   -1.97  1.0000
   0   2 -29     215     126                                                         241   -1.48   -1.97  1.0000
   0   2 -28      15     147                                                        -165   -1.79   -0.43  1.0000
   0   2 -28      44      84                                                           8   -1.79   -0.43  1.0000
   0   2 -28     307     145                                                         190   -1.79   -0.43  1.0000
   0   2 -27    1233     143                                                        1195   -0.30    1.14  1.0000
   0   2 -27    1009     185                                                         974   -0.30    1.14  1.0000
   0   2 -27    1567     164                                                        1525   -0.30    1.14  1.0000
   0   2 -26     269     117                                                         581   -3.13    3.82  1.0000
   0   2 -26     151     125                                                         386   -3.13    3.82  1.0000
   0   2 -26     346     245                                                         699   -3.13    3.82  1.0000
   0   2 -25    3130     247                                                        2725   -2.11    3.45  1.0000
   0   2 -25    3095     235                                                        2692   -2.11    3.45  1.0000
   0   2 -24      93     198                                                         289   -3.21    1.72  1.0000
   0   2 -24      53     148                                                         213   -3.21    1.72  1.0000
   0   2 -24      17     122                                                         128   -3.21    1.72  1.0000
   0   2 -23    4277     246                                                        2366   -8.29    2.64  1.0000
   0   2 -23    3222     211                                                        1595   -8.29    2.64  1.0000
   0   2 -23    3257     202                                                        1620   -8.29    2.64  1.0000
   0   2 -23    4337     192                                                        2411   -8.29    2.64  1.0000
   0   2 -22     729     163                                                         231   -5.63    1.21  1.0000
   0   2 -22     892     143                                                         327   -5.63    1.21  1.0000
   0   2 -22     786     128                                                         264   -5.63    1.21  1.0000
   0   2 -22     905     104                                                         335   -5.63    1.21  1.0000
   0   2 -21     382     196                                                        1433   -8.83   -0.95  1.0000
   0   2 -21     556     163                                                        1757   -8.83   -0.95  1.0000
   0   2 -21     504     179                                                        1662   -8.83   -0.95  1.0000
   0   2 -21     576     208                                                        1792   -8.83   -0.95  1.0000
   0   2 -20     285     150                                                         696   -4.76    0.71  1.0000
   0   2 -20      45     137                                                         253   -4.76    0.71  1.0000
   0   2 -20     133     121                                                         439   -4.76    0.71  1.0000
   0   2 -20     279     110                                                         686   -4.76    0.71  1.0000
   0   2 -19    1998     142                                                         813    8.09    4.03  1.0000
   0   2 -19    2550     146                                                        1190    8.09    4.03  1.0000
   0   2 -19    2254     121                                                         985    8.09    4.03  1.0000
   0   2 -19    2581     167                                                        1212    8.09    4.03  1.0000
   0   2 -18   30484    1639                                                       27207   -4.63    2.15  1.0000
   0   2 -18   28746    1637                                                       25566   -4.63    2.15  1.0000
   0   2 -18   32846    1626                                                       29442   -4.63    2.15  1.0000
   0   2 -18   29708    1636                                                       26474   -4.63    2.15  1.0000
   0   2 -17    3011     450                                                        6723  -11.87   -9.50  1.0000
   0   2 -17    2505     439                                                        5930  -11.87   -9.50  1.0000
   0   2 -17    2668     445                                                        6189  -11.87   -9.50  1.0000
   0   2 -16   16827    1389                                                       23160   -9.75  -12.49  1.0000
   0  -2  16   14775    1470                                                       20703   -9.75   12.49  1.0000
   0  -2  16   17554    1510                                                       24023   -9.75   12.49  1.0000
   0   2 -16   16295    1389                                                       22525   -9.75  -12.49  1.0000
   0   2 -16   17934    1378                                                       24474   -9.75  -12.49  1.0000
   0   2 -16   16466    1390                                                       22729   -9.75  -12.49  1.0000
   0   2 -15   11627     491                                                        7508  -11.54   -7.95  1.0000
   0   2 -15   12045     490                                                        7852  -11.54   -7.95  1.0000
   0   2 -15   11839     477                                                        7683  -11.54   -7.95  1.0000
   0  -2  15   11558     572                                                        7452  -11.54    7.95  1.0000
   0   2 -15   11814     492                                                        7662  -11.54   -7.95  1.0000
   0   2 -14     219     170                                                        2080  -11.43  -12.38  1.0000
   0   2 -14     176     170                                                        1901  -11.43  -12.38  1.0000
   0  -2  14     266     246                                                        2253  -11.43   12.38  1.0000
   0  -2  14     242     152                                                        2168  -11.43   12.38  1.0000
   0  -2  14     182     150                                                        1928  -11.43   12.38  1.0000
   0   2 -14     228     168                                                        2113  -11.43  -12.38  1.0000
   0   2 -13  149219    7555                                                      125961  -15.48   -9.10  1.0000
   0   2 -13  154494    7554                                                      130819  -15.48   -9.10  1.0000
   0   2 -13  155325    7556                                                      131585  -15.48   -9.10  1.0000
   0  -2  13  155782    7634                                                      132006  -15.48    9.10  1.0000
   0  -2  12  231032   11136                                                      190279   21.47    8.93  1.0000
   0  -2  11      82     137                                                         257    6.20   -8.35  1.0000
   0  -2  10   11712    1174                                                       18773  -13.39   -8.46  1.0000
   0  -2   9       1     224                                                        2163   17.42   14.05  1.0000
   0  -2   8   30157    1418                                                       23220  -10.97    7.88  1.0000
   0  -2   7   34308    4205                                                       71469  -38.81   12.91  1.0000
   0   2  -6     557      90                                                          19   -8.45   -4.33  1.0000
   0   2  -6    6274     128                                                        3777   -8.45   -4.33  1.0000
   0   2  -5   53820     308                                                       22592   40.35  -21.43  1.0000
   0   2  -5    9851     167                                                          30   40.35  -21.43  1.0000
   0   2  -4   55071     120                                                          -2  112.47   10.34  1.0000
   0  -2   4   25876     238                                                        5458  112.47  -10.34  1.0000
   0   2  -3   65774   11662                                                      200638   82.80   43.93  1.0000
   0   2  -2    8594    1575                                                       26661   25.64  -26.77  1.0000
   0  -2   0  208155    1848                                                       31571 -252.71  -39.86  1.0000
   0   2   1   55472     279                                                        4474 -145.47    4.94  1.0000
   0  -2  -1   54445     280                                                        4772 -145.47   -4.94  1.0000
   0   2   2   85927     419                                                       82907    2.50    0.09  1.0000
   0  -2  -2   86435     308                                                       83406    2.50   -0.09  1.0000
   0   2   3       0    1079                                                       16596  -54.76   29.65  1.0000
   0   2   3      32    1087                                                       18235  -54.76   29.65  1.0000
   0  -2  -3       1    1080                                                       16553  -54.76  -29.65  1.0000
   0  -2  -3      13    1087                                                       17699  -54.76  -29.65  1.0000
   0   2   4     296     136                                                        1731   23.50   15.06  1.0000
   0  -2  -4     288     144                                                        1751   23.50  -15.06  1.0000
   0   2   4     315     136                                                        1683   23.50   15.06  1.0000
   0   2   4     204     145                                                        2005   23.50   15.06  1.0000
   0   2   5   62533    5891                                                      104091   34.80   -3.37  1.0000
   0   2   5   59591    5891                                                      100284   34.80   -3.37  1.0000
   0   2   5   54700    5891                                                       93908   34.80   -3.37  1.0000
   0   2   5   53316    5881                                                       92092   34.80   -3.37  1.0000
   0  -2  -5   59313    5890                                                       99924   34.80    3.37  1.0000
   0   2   6   64304    2700                                                       38921  -31.59   33.82  1.0000
   0   2   6   68639    2706                                                       42526  -31.59   33.82  1.0000
   0   2   6   68116    2711                                                       42089  -31.59   33.82  1.0000
   0   2   7  119126    2517                                                       29749 -105.31   45.19  1.0000
   0   2   7  127398    2506                                                       35168 -105.31   45.19  1.0000
   0   2   7  131395    2518                                                       37840 -105.31   45.19  1.0000
   0   2   7  130378    2509                                                       37157 -105.31   45.19  1.0000
   0   2   8     367     815                                                       29554  -72.45   13.20  1.0000
   0   2   8     351     846                                                       29411  -72.45   13.20  1.0000
   0   2   8     171     818                                                       27472  -72.45   13.20  1.0000
   0   2   9   78263    3387                                                       48775   30.77  -18.39  1.0000
   0   2   9   82839    3401                                                       52462   30.77  -18.39  1.0000
   0   2   9   84956    3384                                                       54177   30.77  -18.39  1.0000
   0   2  10   13976     704                                                       10683    8.95  -10.86  1.0000
   0   2  10   15683     725                                                       12221    8.95  -10.86  1.0000
   0   2  10   15126     696                                                       11718    8.95  -10.86  1.0000
   0   2  11    1874     284                                                        3857    9.11   -1.35  1.0000
   0   2  11    2173     270                                                        4282    9.11   -1.35  1.0000
   0   2  11    1920     303                                                        3923    9.11   -1.35  1.0000
   0   2  12    1457      84                                                          88   22.10   -3.67  1.0000
   0   2  12    1621      97                                                          49   22.10   -3.67  1.0000
   0   2  12    1347      64                                                         123   22.10   -3.67  1.0000
   0   2  12    1268     103                                                         153   22.10   -3.67  1.0000
   0   2  13     721     137                                                         458   20.18   -4.18  1.0000
   0   2  13     661      84                                                         553   20.18   -4.18  1.0000
   0   2  14      29     208                                                        2252   19.89    4.95  1.0000
   0   2  14      91     241                                                        2686   19.89    4.95  1.0000
   0   2  14      76     244                                                        2594   19.89    4.95  1.0000
   0   2  15    1128     201                                                        1608   -3.05   -1.85  1.0000
   0  -2 -15     890     124                                                        1319   -3.05    1.85  1.0000
   0  -2 -15     812     134                                                        1223   -3.05    1.85  1.0000
   0  -2 -15    1005     131                                                        1459   -3.05    1.85  1.0000
   0   2  15     836     155                                                        1253   -3.05   -1.85  1.0000
   0   2  15    1335     200                                                        1854   -3.05   -1.85  1.0000
   0  -2 -16   11464     897                                                       15510   -8.41   -1.51  1.0000
   0  -2 -16    8676     882                                                       12234   -8.41   -1.51  1.0000
   0  -2 -16   11798     891                                                       15898   -8.41   -1.51  1.0000
   0   2  16   11828     979                                                       15933   -8.41    1.51  1.0000
   0   2  16    9028     916                                                       12652   -8.41    1.51  1.0000
   0   2  16   12145     967                                                       16300   -8.41    1.51  1.0000
   0  -2 -16   10592     885                                                       14492   -8.41   -1.51  1.0000
   0  -2 -16   12259     885                                                       16433   -8.41   -1.51  1.0000
   0  -2 -17    3478     175                                                        2271    5.57   -1.14  1.0000
   0  -2 -17    3653     171                                                        2413    5.57   -1.14  1.0000
   0  -2 -17    3571     194                                                        2346    5.57   -1.14  1.0000
   0  -2 -17    3072     175                                                        1944    5.57   -1.14  1.0000
   0   2  17    3791     247                                                        2525    5.57    1.14  1.0000
   0   2  17    3346     248                                                        2164    5.57    1.14  1.0000
   0  -2 -17    3650     184                                                        2410    5.57   -1.14  1.0000
   0  -2 -18     347      71                                                           2    6.27    6.57  1.0000
   0  -2 -18     393      90                                                         132    6.27    6.57  1.0000
   0  -2 -18     422      79                                                         175    6.27    6.57  1.0000
   0  -2 -18     356      69                                                         -56    6.27    6.57  1.0000
   0  -2 -18     340      82                                                          24    6.27    6.57  1.0000
   0  -2 -19      17     115                                                         717    9.75    7.37  1.0000
   0  -2 -19      17     103                                                         549    9.75    7.37  1.0000
   0  -2 -19      25     131                                                         810    9.75    7.37  1.0000
   0  -2 -19      19     102                                                         751    9.75    7.37  1.0000
   0  -2 -19      14      92                                                         608    9.75    7.37  1.0000
   0  -2 -19      30     100                                                         848    9.75    7.37  1.0000
   0  -2 -20   11325     478                                                        7827    9.27    5.37  1.0000
   0  -2 -20   11199     475                                                        7721    9.27    5.37  1.0000
   0  -2 -20   12153     499                                                        8524    9.27    5.37  1.0000
   0  -2 -21     528     148                                                        1370    6.75   -0.26  1.0000
   0  -2 -21     587     152                                                        1464    6.75   -0.26  1.0000
   0  -2 -21     728     147                                                        1682    6.75   -0.26  1.0000
   0  -2 -21     714     184                                                        1661    6.75   -0.26  1.0000
   0  -2 -22     246     131                                                         121    4.47   -3.62  1.0000
   0  -2 -22     239      86                                                         113    4.47   -3.62  1.0000
   0  -2 -22     143     100                                                         -39    4.47   -3.62  1.0000
   0  -2 -22     218      94                                                          90    4.47   -3.62  1.0000
   0  -2 -23    3824     356                                                        5075   -4.55   -1.63  1.0000
   0  -2 -23    3374     348                                                        4554   -4.55   -1.63  1.0000
   0  -2 -24    5057     326                                                        4423   -2.22   -0.06  1.0000
   0  -2 -24    3870     272                                                        3318   -2.22   -0.06  1.0000
   0  -2 -25    4549     365                                                        4572   -0.08    0.82  1.0000
   0  -2 -26     397     196                                                         710    1.61    4.87  1.0000
   0  -2 -27     526     131                                                         338    2.31    1.33  1.0000
   0  -2 -27     696     110                                                         478    2.31    1.33  1.0000
   0  -2 -28     384     173                                                         312   -1.14   -1.58  1.0000
   0  -2 -28      49     131                                                          19   -1.14   -1.58  1.0000
   0  -2 -28     102     118                                                          61   -1.14   -1.58  1.0000
   0  -2 -29    2652     233                                                        2859    0.82   -1.46  1.0000
   0  -2 -29    1835     211                                                        2006    0.82   -1.46  1.0000
   0  -2 -30    1156     143                                                        1095    0.71   -2.54  1.0000
   0  -2 -30     863     128                                                         806    0.71   -2.54  1.0000
   0  -2 -31     932     132                                                        1075   -1.07   -1.34  1.0000
   0  -2 -31    1171     130                                                        1332   -1.07   -1.34  1.0000
   0  -2 -32      71      89                                                         151    1.84   -0.55  1.0000
   0  -2 -32     144      74                                                         253    1.84   -0.55  1.0000
   0  -2 -33     269      75                                                         381    1.51    0.39  1.0000
   0   3 -33     323      65                                                         409   -0.93    1.74  1.0000
   0   3 -33     561      82                                                         677   -0.93    1.74  1.0000
   0   3 -32       0      75                                                          13   -1.28    0.99  1.0000
   0   3 -32      39      86                                                          92   -1.28    0.99  1.0000
   0   3 -32      47      74                                                         103   -1.28    0.99  1.0000
   0   3 -31      21      99                                                        -173   -1.35   -1.73  1.0000
   0   3 -31      37      90                                                         100   -1.35   -1.73  1.0000
   0   3 -31      39     100                                                         104   -1.35   -1.73  1.0000
   0   3 -30      37     114                                                          37   -0.08    0.61  1.0000
   0   3 -30       2     115                                                        -166   -0.08    0.61  1.0000
   0   3 -30     176     110                                                         178   -0.08    0.61  1.0000
   0   3 -29      38     128                                                        -155   -2.40    1.78  1.0000
   0   3 -29      14     128                                                          82   -2.40    1.78  1.0000
   0   3 -29       5      73                                                          25   -2.40    1.78  1.0000
   0   3 -28      52     134                                                           3   -2.14    2.44  1.0000
   0   3 -28      46     153                                                        -228   -2.14    2.44  1.0000
   0   3 -28     171      83                                                         104   -2.14    2.44  1.0000
   0   3 -27    1306     156                                                        1196   -0.83    2.31  1.0000
   0   3 -27    1773     206                                                        1649   -0.83    2.31  1.0000
   0   3 -27    1031     177                                                         931   -0.83    2.31  1.0000
   0   3 -27    1507     145                                                        1391   -0.83    2.31  1.0000
   0   3 -26     527     218                                                         569    0.38    0.93  1.0000
   0   3 -26     413     134                                                         450    0.38    0.93  1.0000
   0   3 -26     353     113                                                         387    0.38    0.93  1.0000
   0   3 -25      55     137                                                         114   -0.71   -2.19  1.0000
   0   3 -25       9     105                                                          10   -0.71   -2.19  1.0000
   0   3 -25      28     232                                                          70   -0.71   -2.19  1.0000
   0   3 -25      23     127                                                         -15   -0.71   -2.19  1.0000
   0   3 -24    5725     367                                                        4514   -4.22   -2.47  1.0000
   0   3 -24    6075     363                                                        4826   -4.22   -2.47  1.0000
   0   3 -24    5580     341                                                        4385   -4.22   -2.47  1.0000
   0   3 -23    1548     214                                                        1552   -0.13   -2.32  1.0000
   0   3 -23    1626     200                                                        1631   -0.13   -2.32  1.0000
   0   3 -22     793     206                                                        1159    2.65   -3.14  1.0000
   0   3 -22     932     176                                                        1329    2.65   -3.14  1.0000
   0   3 -22     860     145                                                        1241    2.65   -3.14  1.0000
   0   3 -22     781     183                                                        1145    2.65   -3.14  1.0000
   0   3 -21     787     161                                                         523    2.57   -1.99  1.0000
   0   3 -21     826     118                                                         556    2.57   -1.99  1.0000
   0   3 -21    1115     154                                                         800    2.57   -1.99  1.0000
   0   3 -21    1230     173                                                         899    2.57   -1.99  1.0000
   0   3 -20    1852     344                                                        3834    9.06   -1.28  1.0000
   0   3 -20    2973     329                                                        5391    9.06   -1.28  1.0000
   0   3 -20    2313     343                                                        4488    9.06   -1.28  1.0000
   0   3 -20    2495     365                                                        4740    9.06   -1.28  1.0000
   0   3 -19     811     134                                                         513    2.96   -3.07  1.0000
   0   3 -19    1046     147                                                         709    2.96   -3.07  1.0000
   0   3 -19    1037     143                                                         701    2.96   -3.07  1.0000
   0   3 -19    1189     111                                                         831    2.96   -3.07  1.0000
   0   3 -18     580     128                                                         504    0.99   -2.75  1.0000
   0   3 -18     647     100                                                         568    0.99   -2.75  1.0000
   0   3 -18     654     124                                                         575    0.99   -2.75  1.0000
   0   3 -18     499     122                                                         426    0.99   -2.75  1.0000
   0   3 -17   17859    1466                                                       25229   12.13    0.30  1.0000
   0   3 -17   17412    1446                                                       24697   12.13    0.30  1.0000
   0   3 -17   16684    1459                                                       23829   12.13    0.30  1.0000
   0   3 -17   16250    1464                                                       23309   12.13    0.30  1.0000
   0   3 -16    4313     209                                                        3186    4.91    2.91  1.0000
   0   3 -16    3609     222                                                        2580    4.91    2.91  1.0000
   0   3 -16    3901     226                                                        2830    4.91    2.91  1.0000
   0   3 -16    3485     224                                                        2475    4.91    2.91  1.0000
   0  -3  16    3359     300                                                        2368    4.91   -2.91  1.0000
   0   3 -15     231     104                                                         336    1.19    3.62  1.0000
   0  -3  15     255     173                                                         369    1.19   -3.62  1.0000
   0   3 -15     181      90                                                         268    1.19    3.62  1.0000
   0   3 -15     194      95                                                         287    1.19    3.62  1.0000
   0   3 -15     109      72                                                         164    1.19    3.62  1.0000
   0   3 -14     333      63                                                         168   -3.30   -1.62  1.0000
   0   3 -14     212      78                                                          80   -3.30   -1.62  1.0000
   0   3 -14     189      82                                                          65   -3.30   -1.62  1.0000
   0   3 -14     298      82                                                         142   -3.30   -1.62  1.0000
   0  -3  14     285     145                                                         132   -3.30    1.62  1.0000
   0  -3  14     315      68                                                         155   -3.30    1.62  1.0000
   0   3 -13   11077     703                                                       11349    0.40    4.72  1.0000
   0  -3  13   10693     700                                                       10959    0.40   -4.72  1.0000
   0   3 -13   10763     697                                                       11030    0.40    4.72  1.0000
   0  -3  13   11819     789                                                       12104    0.40   -4.72  1.0000
   0   3 -13   11627     700                                                       11908    0.40    4.72  1.0000
   0   3 -12    8097    1090                                                       18076   19.66   16.24  1.0000
   0  -3  12    8438    1174                                                       18601   19.66  -16.24  1.0000
   0  -3  11  111456    6942                                                      117904   -3.84  -13.66  1.0000
   0  -3  10   83383    5791                                                       98198   10.37   14.65  1.0000
   0  -3   9   23834     689                                                       10355   26.77  -13.63  1.0000
   0   3  -8   20135    1800                                                       26610    5.97   32.52  1.0000
   0  -3   8   51877    1940                                                       64600    5.97  -32.52  1.0000
   0  -3   7    2460     149                                                         613   11.79   -8.17  1.0000
   0   3  -7    4349     126                                                        1812   11.79    8.17  1.0000
   0   3  -6    1125     254                                                       11091   34.62    0.38  1.0000
   0   3  -6    4860     141                                                           5   34.62    0.38  1.0000
   0   3  -5   87324    9627                                                      144149   40.46    3.24  1.0000
   0  -3   5  139621    9664                                                      209609   40.46   -3.24  1.0000
   0   3  -4  684904   58025                                                      999900  -67.43   94.86  1.0000
   0   3  -3   95855    5064                                                       86581 -109.13   73.99  1.0000
   0   3  -2   63576    3936                                                       67129    0.53   27.57  1.0000
   0  -3   1    3283     631                                                        7331   13.16  -32.75  1.0000
   0   3  -1   12389     705                                                       24103   13.16   32.75  1.0000
   0  -3   0  104418    5081                                                       91413  -20.02   43.00  1.0000
   0   3   0   96179    5078                                                       83323  -20.02  -43.00  1.0000
   0   3   1   98858    1627                                                       26113   86.38  -55.20  1.0000
   0  -3  -1  104104    1630                                                       29592   86.38   55.20  1.0000
   0   3   2    3412      69                                                         808  -28.21  -13.20  1.0000
   0  -3  -2    3412      65                                                         823  -28.21   13.20  1.0000
   0  -3  -2    3424      73                                                         987  -28.21   13.20  1.0000
   0  -3  -2    3417      86                                                         908  -28.21   13.20  1.0000
   0  -3  -3   10166    4005                                                       61601  -70.79    5.62  1.0000
   0  -3  -3    9139    4007                                                       59030  -70.79    5.62  1.0000
   0   3   3   14803    4006                                                       72392  -70.79   -5.62  1.0000
   0  -3  -3   16069    4027                                                       75162  -70.79    5.62  1.0000
   0  -3  -3   12964    4011                                                       68248  -70.79    5.62  1.0000
   0   3   3   16916    4027                                                       76983  -70.79   -5.62  1.0000
   0   3   4   49198    4523                                                       84926  -26.55  -40.35  1.0000
   0  -3  -4   49278    4524                                                       85035  -26.55   40.35  1.0000
   0  -3  -4   45639    4509                                                       80026  -26.55   40.35  1.0000
   0   3   4   44953    4510                                                       79075  -26.55  -40.35  1.0000
   0   3   4   45176    4505                                                       79384  -26.55  -40.35  1.0000
   0  -3  -4   36625    4505                                                       67335  -26.55   40.35  1.0000
   0   3   4   42041    4539                                                       75013  -26.55  -40.35  1.0000
   0  -3  -5    4629     298                                                        3804  -61.20   11.55  1.0000
   0   3   5    4461     299                                                        3961  -61.20  -11.55  1.0000
   0   3   5    4415     288                                                        4005  -61.20  -11.55  1.0000
   0   3   6    3332     146                                                        1443   -7.35   28.02  1.0000
   0  -3  -6    3428     157                                                        1670   -7.35  -28.02  1.0000
   0   3   6    3483     161                                                        1792   -7.35   28.02  1.0000
   0  -3  -7  294460   22659                                                      383742   36.67   12.26  1.0000
   0   3   7  297382   22658                                                      387079   36.67  -12.26  1.0000
   0   3   7  324694   22662                                                      418180   36.67  -12.26  1.0000
   0   3   7  262019   22638                                                      346543   36.67  -12.26  1.0000
   0   3   7  311655   22658                                                      403353   36.67  -12.26  1.0000
   0   3   8      64    1225                                                       19705   64.89  -16.18  1.0000
   0   3   8     150    1207                                                       16734   64.89  -16.18  1.0000
   0   3   8      75    1226                                                       20249   64.89  -16.18  1.0000
   0   3   8      62    1228                                                       19219   64.89  -16.18  1.0000
   0   3   9   34030     401                                                       21443   18.67   -4.64  1.0000
   0   3   9   34357     390                                                       21703   18.67   -4.64  1.0000
   0   3   9   34501     376                                                       21818   18.67   -4.64  1.0000
   0   3  10   73841     838                                                       95798  -18.14    3.36  1.0000
   0   3  10   73690     803                                                       95626  -18.14    3.36  1.0000
   0   3  11    4894     373                                                        5979   -2.96   -5.83  1.0000
   0   3  11    5056     385                                                        6160   -2.96   -5.83  1.0000
   0   3  11    5107     409                                                        6217   -2.96   -5.83  1.0000
   0   3  11    4400     378                                                        5425   -2.96   -5.83  1.0000
   0   3  11    5241     405                                                        6367   -2.96   -5.83  1.0000
   0   3  12    4507     145                                                        1249   16.02   -8.48  1.0000
   0   3  12    4272     135                                                        1115   16.02   -8.48  1.0000
   0   3  12    4148     109                                                        1046   16.02   -8.48  1.0000
   0   3  12    3973     107                                                         950   16.02   -8.48  1.0000
   0   3  13    1053     147                                                         853   29.57    1.25  1.0000
   0   3  13     790     142                                                        1130   29.57    1.25  1.0000
   0   3  13     873     109                                                        1034   29.57    1.25  1.0000
   0   3  13    1174     105                                                         750   29.57    1.25  1.0000
   0   3  14   19674     577                                                        9544   20.50   -0.10  1.0000
   0   3  14   19882     591                                                        9689   20.50   -0.10  1.0000
   0   3  15    2231      74                                                          64   25.14   -7.67  1.0000
   0   3  15    2052     100                                                         103   25.14   -7.67  1.0000
   0  -3 -15    2009      65                                                         114   25.14    7.67  1.0000
   0  -3 -15    1755      69                                                         195   25.14    7.67  1.0000
   0  -3 -15    2106      64                                                          90   25.14    7.67  1.0000
   0  -3 -15    1888      79                                                         149   25.14    7.67  1.0000
   0   3  15    1788     114                                                         183   25.14   -7.67  1.0000
   0   3  16   30334     941                                                       16209   22.60   -2.83  1.0000
   0  -3 -16   28083     868                                                       14573   22.60    2.83  1.0000
   0   3  16   29222     925                                                       15398   22.60   -2.83  1.0000
   0  -3 -16   27449     859                                                       14117   22.60    2.83  1.0000
   0  -3 -16   29330     863                                                       15476   22.60    2.83  1.0000
   0  -3 -16   24810     855                                                       12241   22.60    2.83  1.0000
   0   3  17    7040     660                                                       10228   -8.29    1.86  1.0000
   0  -3 -17    7414     604                                                       10678   -8.29   -1.86  1.0000
   0  -3 -17    6625     590                                                        9726   -8.29   -1.86  1.0000
   0  -3 -17    5492     586                                                        8340   -8.29   -1.86  1.0000
   0  -3 -18     222     153                                                        1492  -11.30   -4.25  1.0000
   0  -3 -18     174     135                                                        1354  -11.30   -4.25  1.0000
   0  -3 -18     203     136                                                        1440  -11.30   -4.25  1.0000
   0  -3 -19    2663     207                                                        2535   -0.61   -0.39  1.0000
   0  -3 -19    2759     193                                                        2628   -0.61   -0.39  1.0000
   0  -3 -19    2170     189                                                        2054   -0.61   -0.39  1.0000
   0  -3 -20     156     105                                                         211   -0.98   -0.17  1.0000
   0  -3 -20      45      90                                                          76   -0.98   -0.17  1.0000
   0  -3 -20     157      89                                                         212   -0.98   -0.17  1.0000
   0  -3 -20      71      80                                                         110   -0.98   -0.17  1.0000
   0  -3 -21    7261     300                                                        4531    8.63    0.79  1.0000
   0  -3 -21    6327     283                                                        3800    8.63    0.79  1.0000
   0  -3 -21    6125     293                                                        3644    8.63    0.79  1.0000
   0  -3 -22    1332     101                                                         245   10.57    2.54  1.0000
   0  -3 -22    1663     129                                                         408   10.57    2.54  1.0000
   0  -3 -22    1341     102                                                         249   10.57    2.54  1.0000
   0  -3 -22    1330      95                                                         244   10.57    2.54  1.0000
   0  -3 -23     437     105                                                          38    7.10    0.16  1.0000
   0  -3 -23     563     102                                                          81    7.10    0.16  1.0000
   0  -3 -23     729     139                                                         151    7.10    0.16  1.0000
   0  -3 -24    1480     236                                                        2504    5.49   -1.22  1.0000
   0  -3 -24    1201     190                                                        2136    5.49   -1.22  1.0000
   0  -3 -24    1023     191                                                        1896    5.49   -1.22  1.0000
   0  -3 -25     561     111                                                         379   -2.05    0.38  1.0000
   0  -3 -25     783     171                                                         565   -2.05    0.38  1.0000
   0  -3 -26     934     177                                                        1555   -4.28   -0.47  1.0000
   0  -3 -26    1064     189                                                        1722   -4.28   -0.47  1.0000
   0  -3 -27    1591     148                                                         963   -4.48   -2.03  1.0000
   0  -3 -27    1230     124                                                         684   -4.48   -2.03  1.0000
   0  -3 -27    1168     141                                                         637   -4.48   -2.03  1.0000
   0  -3 -28     269     187                                                         329    0.40    1.94  1.0000
   0  -3 -28     130      97                                                         168    0.40    1.94  1.0000
   0  -3 -28      17     111                                                         -23    0.40    1.94  1.0000
   0  -3 -28      64     121                                                          86    0.40    1.94  1.0000
   0  -3 -29      33     107                                                         -73    2.15    1.76  1.0000
   0  -3 -29       9     134                                                          24    2.15    1.76  1.0000
   0  -3 -29      33     109                                                          -9    2.15    1.76  1.0000
   0  -3 -30     195     105                                                         118   -1.56    0.71  1.0000
   0  -3 -30     169      96                                                          98   -1.56    0.71  1.0000
   0  -3 -30      13     103                                                          -4   -1.56    0.71  1.0000
   0  -3 -31      15      89                                                          14   -0.18    0.41  1.0000
   0  -3 -31     121      85                                                         119   -0.18    0.41  1.0000
   0  -3 -32    1087     114                                                        1193   -0.73   -0.82  1.0000
   0  -3 -32     852     102                                                         946   -0.73   -0.82  1.0000
   0   4 -33     107      59                                                         141   -0.49    1.00  1.0000
   0   4 -32     885     107                                                         922   -0.28    0.62  1.0000
   0   4 -32     843      98                                                         879   -0.28    0.62  1.0000
   0   4 -32     693      96                                                         726   -0.28    0.62  1.0000
   0   4 -31     189      87                                                         272    0.24    3.16  1.0000
   0   4 -31      38      92                                                          48    0.24    3.16  1.0000
   0   4 -31     211     104                                                         301    0.24    3.16  1.0000
   0   4 -30      19     112                                                          32   -0.13    2.62  1.0000
   0   4 -30      30     101                                                         -77   -0.13    2.62  1.0000
   0   4 -29       8     118                                                         -93   -1.19    0.62  1.0000
   0   4 -29       8      70                                                         -32   -1.19    0.62  1.0000
   0   4 -29       8     128                                                        -117   -1.19    0.62  1.0000
   0   4 -28      10      83                                                         -29    1.47    0.39  1.0000
   0   4 -28      10     135                                                         -59    1.47    0.39  1.0000
   0   4 -28      10     147                                                        -178    1.47    0.39  1.0000
   0   4 -28     170     108                                                         102    1.47    0.39  1.0000
   0   4 -27     529     112                                                         592   -0.25   -1.77  1.0000
   0   4 -27     305     157                                                         350   -0.25   -1.77  1.0000
   0   4 -27     663     168                                                         735   -0.25   -1.77  1.0000
   0   4 -27     547     133                                                         611   -0.25   -1.77  1.0000
   0   4 -26    1356     154                                                        1368    0.05   -0.58  1.0000
   0   4 -26    1198     177                                                        1209    0.05   -0.58  1.0000
   0   4 -26    1296     185                                                        1308    0.05   -0.58  1.0000
   0   4 -25     229     208                                                         219    0.42   -1.44  1.0000
   0   4 -25      61     134                                                          51    0.42   -1.44  1.0000
   0   4 -25     256     150                                                         246    0.42   -1.44  1.0000
   0   4 -25     160     114                                                         150    0.42   -1.44  1.0000
   0   4 -24    1621     236                                                        2026    2.18   -1.92  1.0000
   0   4 -24    1577     231                                                        1977    2.18   -1.92  1.0000
   0   4 -24    1887     209                                                        2324    2.18   -1.92  1.0000
   0   4 -23     344     190                                                        1269    8.22    1.25  1.0000
   0   4 -23     165     147                                                         891    8.22    1.25  1.0000
   0   4 -23     395     252                                                        1365    8.22    1.25  1.0000
   0   4 -23     177     171                                                         919    8.22    1.25  1.0000
   0   4 -22     295     196                                                        1082    7.27    4.96  1.0000
   0   4 -22     348     186                                                        1190    7.27    4.96  1.0000
   0   4 -22     738     257                                                        1883    7.27    4.96  1.0000
   0   4 -22     654     160                                                        1743    7.27    4.96  1.0000
   0   4 -21      44     145                                                         369    3.91    4.71  1.0000
   0   4 -21       5     102                                                         217    3.91    4.71  1.0000
   0   4 -21       2     147                                                         145    3.91    4.71  1.0000
   0   4 -21       7     172                                                         228    3.91    4.71  1.0000
   0   4 -20     487     161                                                         113    5.59    0.90  1.0000
   0   4 -20     460     145                                                         100    5.59    0.90  1.0000
   0   4 -20     729     141                                                         244    5.59    0.90  1.0000
   0   4 -20     458      93                                                          99    5.59    0.90  1.0000
   0   4 -19   18876    1187                                                       21509    4.44   -0.83  1.0000
   0   4 -19   16559    1179                                                       19030    4.44   -0.83  1.0000
   0   4 -19   15948    1178                                                       18375    4.44   -0.83  1.0000
   0   4 -19   16062    1156                                                       18497    4.44   -0.83  1.0000
   0   4 -18     475     146                                                         469    0.20    1.94  1.0000
   0   4 -18     534     101                                                         529    0.20    1.94  1.0000
   0   4 -18     524     129                                                         519    0.20    1.94  1.0000
   0   4 -18     690     142                                                         686    0.20    1.94  1.0000
   0   4 -17     180      97                                                         467   -2.05    5.57  1.0000
   0   4 -17     125     119                                                         356   -2.05    5.57  1.0000
   0   4 -17     141     117                                                         390   -2.05    5.57  1.0000
   0   4 -17     161      92                                                         429   -2.05    5.57  1.0000
   0   4 -17     201     124                                                         505   -2.05    5.57  1.0000
   0   4 -16    2627     302                                                        4586    7.88    1.31  1.0000
   0   4 -16    2318     321                                                        4175    7.88    1.31  1.0000
   0   4 -16    2823     318                                                        4845    7.88    1.31  1.0000
   0  -4  16    2590     422                                                        4537    7.88   -1.31  1.0000
   0   4 -16    2302     318                                                        4153    7.88    1.31  1.0000
   0   4 -16    2248     293                                                        4081    7.88    1.31  1.0000
   0   4 -15     351     246                                                        3152   17.71   -4.91  1.0000
   0   4 -15     286     263                                                        2943   17.71   -4.91  1.0000
   0   4 -15     259     254                                                        2853   17.71   -4.91  1.0000
   0  -4  15     234     344                                                        2765   17.71    4.91  1.0000
   0  -4  14    5395     703                                                       10085   11.95    8.13  1.0000
   0   4 -14    4945     598                                                        9459   11.95   -8.13  1.0000
   0   4 -14    5602     593                                                       10370   11.95   -8.13  1.0000
   0   4 -14    4388     582                                                        8671   11.95   -8.13  1.0000
   0   4 -14    5146     604                                                        9739   11.95   -8.13  1.0000
   0   4 -14    4978     600                                                        9504   11.95   -8.13  1.0000
   0  -4  13    2687      81                                                         141   21.10    3.34  1.0000
   0   4 -13    2220      60                                                          22   21.10   -3.34  1.0000
   0   4 -13    2640      88                                                         126   21.10   -3.34  1.0000
   0   4 -13    2115      82                                                           8   21.10   -3.34  1.0000
   0   4 -13    2592      78                                                         111   21.10   -3.34  1.0000
   0  -4  12    1890     197                                                        2302   -2.02    3.61  1.0000
   0  -4  12    2135     273                                                        2575   -2.02    3.61  1.0000
   0   4 -12    1962     187                                                        2382   -2.02   -3.61  1.0000
   0   4 -12    1751     180                                                        2146   -2.02   -3.61  1.0000
   0  -4  11     191     196                                                        1014   -8.65   -1.37  1.0000
   0  -4  10     128     462                                                        5961   31.76  -19.86  1.0000
   0  -4   9     293     707                                                        2876   13.39  -31.30  1.0000
   0   4  -9   14891     771                                                       37161   13.39   31.30  1.0000
   0   4  -8    1296     120                                                        1394    2.47   12.95  1.0000
   0   4  -8     671      97                                                          19    2.47   12.95  1.0000
   0   4  -7   60245     708                                                       89028   25.29   11.01  1.0000
   0  -4   7   65175     962                                                       95019   25.29  -11.01  1.0000
   0   4  -6   32365    2141                                                       23986   12.55   12.52  1.0000
   0  -4   6  136270    2337                                                      119255   12.55  -12.52  1.0000
   0   4  -5    7161     123                                                          21  -38.08    6.32  1.0000
   0   4  -5   17458     192                                                        2827  -38.08    6.32  1.0000
   0   4  -4  153902   15987                                                      274726  -59.69  -52.15  1.0000
   0   4  -3   67122   21911                                                      376858   -4.06 -177.86  1.0000
   0  -4   2   50084    7067                                                       92107    7.99   73.14  1.0000
   0   4  -2  126700    7127                                                      199591    7.99  -73.14  1.0000
   0  -4   1   56261    5713                                                       82109  -23.67    2.59  1.0000
   0   4  -1   50525    5710                                                       75146  -23.67   -2.59  1.0000
   0   4   0   18673     167                                                        1206   52.33  -17.06  1.0000
   0  -4   0   20356     177                                                        1847   52.33   17.06  1.0000
   0  -4  -1   90726   14080                                                      257011   98.95   -5.71  1.0000
   0   4   1   74694   14076                                                      229488   98.95    5.71  1.0000
   0  -4  -2   42468    4463                                                       82974  -38.17   16.47  1.0000
   0  -4  -2   39687    4476                                                       79043  -38.17   16.47  1.0000
   0  -4  -2   33978    4453                                                       70838  -38.17   16.47  1.0000
   0   4   2   38550    4460                                                       77424  -38.17  -16.47  1.0000
   0  -4  -3   73623   15557                                                      269144 -115.18   39.52  1.0000
   0   4   3   79638   15558                                                      280646 -115.18  -39.52  1.0000
   0  -4  -3   73226   15538                                                      268377 -115.18   39.52  1.0000
   0  -4  -3   62306   15534                                                      246841 -115.18   39.52  1.0000
   0   4   4  221117    3603                                                       77584  -93.56  -23.07  1.0000
   0   4   4  226409    3636                                                       80772  -93.56  -23.07  1.0000
   0  -4  -4  220723    3636                                                       77348  -93.56   23.07  1.0000
   0  -4  -4  214908    3612                                                       73877  -93.56   23.07  1.0000
   0   4   5  759660   50005                                                      867177  -28.69   -0.86  1.0000
   0   4   5  733025   49979                                                      838703  -28.69   -0.86  1.0000
   0  -4  -5  685848   49986                                                      788185  -28.69    0.86  1.0000
   0  -4  -5  736522   50004                                                      842444  -28.69    0.86  1.0000
   0   4   6  258207   17232                                                      276122    7.70  -23.97  1.0000
   0   4   6  261335   17225                                                      279371    7.70  -23.97  1.0000
   0   4   6  289967   17249                                                      309080    7.70  -23.97  1.0000
   0  -4  -6  277434   17248                                                      296082    7.70   23.97  1.0000
   0  -4  -7  101861    6573                                                      107791    4.00    9.54  1.0000
   0   4   7   92109    6557                                                       97734    4.00   -9.54  1.0000
   0   4   7  107984    6576                                                      114099    4.00   -9.54  1.0000
   0   4   7  101969    6560                                                      107903    4.00   -9.54  1.0000
   0   4   8     878     248                                                        7291   20.51   23.90  1.0000
   0   4   8     873     270                                                        7274   20.51   23.90  1.0000
   0  -4  -8     716     262                                                        6641   20.51  -23.90  1.0000
   0   4   9    4123     275                                                        9547  -11.89   21.07  1.0000
   0   4   9    3702     251                                                        8814  -11.89   21.07  1.0000
   0   4  10    1759     131                                                        1616   13.95   12.48  1.0000
   0   4  10    1486     117                                                        1107   13.95   12.48  1.0000
   0   4  11   66750    1977                                                       43459   25.06  -15.12  1.0000
   0   4  11   62827    1977                                                       40269   25.06  -15.12  1.0000
   0   4  12   37255    1737                                                       36756    1.60  -11.03  1.0000
   0   4  12   37031    1748                                                       36532    1.60  -11.03  1.0000
   0   4  13   12119     347                                                        4942  -19.17   -2.65  1.0000
   0   4  13   13201     329                                                        5643  -19.17   -2.65  1.0000
   0   4  13   11319     361                                                        4435  -19.17   -2.65  1.0000
   0   4  13   12200     362                                                        4994  -19.17   -2.65  1.0000
   0  -4 -14   50073    3813                                                       61627  -11.39    9.57  1.0000
   0   4  14   63636    3868                                                       76629  -11.39   -9.57  1.0000
   0   4  15    1455     202                                                        2238    0.54    7.58  1.0000
   0  -4 -15    1089     150                                                        1753    0.54   -7.58  1.0000
   0  -4 -15    1146     148                                                        1830    0.54   -7.58  1.0000
   0  -4 -16   12099     902                                                       15347   -6.06  -12.86  1.0000
   0  -4 -16   10847     890                                                       13896   -6.06  -12.86  1.0000
   0  -4 -16   11492     891                                                       14645   -6.06  -12.86  1.0000
   0   4  16   13032     953                                                       16422   -6.06   12.86  1.0000
   0  -4 -17    5626     271                                                        3802    6.63   -2.79  1.0000
   0  -4 -17    5658     271                                                        3828    6.63   -2.79  1.0000
   0  -4 -17    6185     283                                                        4266    6.63   -2.79  1.0000
   0  -4 -18     611      75                                                         -31   11.90    0.12  1.0000
   0  -4 -18     611      83                                                         -13   11.90    0.12  1.0000
   0  -4 -18     853      85                                                          20   11.90    0.12  1.0000
   0  -4 -19     715     101                                                         612   -4.25   -6.01  1.0000
   0  -4 -19     665     114                                                         556   -4.25   -6.01  1.0000
   0  -4 -19     518      97                                                         389   -4.25   -6.01  1.0000
   0  -4 -20       9     116                                                         733   -9.06   -9.29  1.0000
   0  -4 -20      12     132                                                         813   -9.06   -9.29  1.0000
   0  -4 -20       9     113                                                         737   -9.06   -9.29  1.0000
   0  -4 -21     502      90                                                          75   -6.99   -2.54  1.0000
   0  -4 -21     239      90                                                         -35   -6.99   -2.54  1.0000
   0  -4 -21     537     110                                                          91   -6.99   -2.54  1.0000
   0  -4 -21     442      92                                                          50   -6.99   -2.54  1.0000
   0  -4 -22    2022     242                                                        2865   -4.12    0.67  1.0000
   0  -4 -22    2026     234                                                        2869   -4.12    0.67  1.0000
   0  -4 -22    2351     246                                                        3254   -4.12    0.67  1.0000
   0  -4 -23    5713     392                                                        5309    1.30   -1.14  1.0000
   0  -4 -23    6437     406                                                        6008    1.30   -1.14  1.0000
   0  -4 -23    6065     403                                                        5648    1.30   -1.14  1.0000
   0  -4 -24     101     100                                                         116   -0.63   -4.05  1.0000
   0  -4 -24     215     144                                                         277   -0.63   -4.05  1.0000
   0  -4 -24     164     111                                                         209   -0.63   -4.05  1.0000
   0  -4 -24      73     108                                                          67   -0.63   -4.05  1.0000
   0  -4 -25     173     116                                                         194    0.35   -0.50  1.0000
   0  -4 -25     385     116                                                         417    0.35   -0.50  1.0000
   0  -4 -25     451     122                                                         485    0.35   -0.50  1.0000
   0  -4 -25     280     119                                                         307    0.35   -0.50  1.0000
   0  -4 -26    2395     222                                                        2549    0.71    0.81  1.0000
   0  -4 -26    2354     226                                                        2506    0.71    0.81  1.0000
   0  -4 -26    2464     227                                                        2620    0.71    0.81  1.0000
   0  -4 -27     677     148                                                         969   -2.47   -0.25  1.0000
   0  -4 -27     714     143                                                        1013   -2.47   -0.25  1.0000
   0  -4 -27    1002     156                                                        1352   -2.47   -0.25  1.0000
   0  -4 -28    1774     166                                                        1595   -1.08   -0.57  1.0000
   0  -4 -28    1815     172                                                        1634   -1.08   -0.57  1.0000
   0  -4 -28    1594     158                                                        1425   -1.08   -0.57  1.0000
   0  -4 -29    1182     147                                                         862   -2.43   -0.32  1.0000
   0  -4 -29     741     109                                                         493   -2.43   -0.32  1.0000
   0  -4 -29     912     121                                                         634   -2.43   -0.32  1.0000
   0  -4 -30     943     135                                                        1144   -1.37    1.30  1.0000
   0  -4 -30     862     123                                                        1055   -1.37    1.30  1.0000
   0  -4 -31      65      82                                                          52    1.82    1.01  1.0000
   0  -4 -31      54      75                                                          40    1.82    1.01  1.0000
   0   5 -32     529      87                                                         520    0.38   -1.81  1.0000
   0   5 -32     385      76                                                         375    0.38   -1.81  1.0000
   0   5 -32     514      73                                                         505    0.38   -1.81  1.0000
   0   5 -31       4      89                                                         -59   -0.32   -0.88  1.0000
   0   5 -31     131      82                                                         152   -0.32   -0.88  1.0000
   0   5 -31     188      95                                                         213   -0.32   -0.88  1.0000
   0   5 -30      48      99                                                         104   -0.69   -1.70  1.0000
   0   5 -30      46     109                                                         102   -0.69   -1.70  1.0000
   0   5 -29       3     115                                                         -77    0.41   -0.74  1.0000
   0   5 -29      40      67                                                          29    0.41   -0.74  1.0000
   0   5 -29      12     117                                                           6    0.41   -0.74  1.0000
   0   5 -28    1161     141                                                        1069   -0.76   -1.33  1.0000
   0   5 -28    1108     118                                                        1018   -0.76   -1.33  1.0000
   0   5 -28    1049     168                                                         961   -0.76   -1.33  1.0000
   0   5 -27     171     142                                                         238   -1.11   -0.78  1.0000
   0   5 -27     390     103                                                         490   -1.11   -0.78  1.0000
   0   5 -27     181     125                                                         250   -1.11   -0.78  1.0000
   0   5 -26    3958     278                                                        3852    0.48    1.49  1.0000
   0   5 -26    3905     305                                                        3800    0.48    1.49  1.0000
   0   5 -26    3520     296                                                        3420    0.48    1.49  1.0000
   0   5 -26    3109     297                                                        3014    0.48    1.49  1.0000
   0   5 -25     445     182                                                         332    2.12    2.60  1.0000
   0   5 -25     336     110                                                         233    2.12    2.60  1.0000
   0   5 -25     386     151                                                         278    2.12    2.60  1.0000
   0   5 -25     166     135                                                          85    2.12    2.60  1.0000
   0   5 -24     486     221                                                        1624    8.00    6.69  1.0000
   0   5 -24     912     201                                                        2394    8.00    6.69  1.0000
   0   5 -24    1221     298                                                        2899    8.00    6.69  1.0000
   0   5 -24     452     214                                                        1556    8.00    6.69  1.0000
   0   5 -23     127     153                                                          90    3.02    4.48  1.0000
   0   5 -23     358     258                                                         427    3.02    4.48  1.0000
   0   5 -23     300     123                                                         350    3.02    4.48  1.0000
   0   5 -23     182     158                                                         183    3.02    4.48  1.0000
   0   5 -22    5619     507                                                        7338   -5.17   -0.81  1.0000
   0   5 -22    5659     538                                                        7384   -5.17   -0.81  1.0000
   0   5 -22    5310     529                                                        6984   -5.17   -0.81  1.0000
   0   5 -22    5939     501                                                        7703   -5.17   -0.81  1.0000
   0   5 -21    9653     749                                                        9995    0.73   -2.35  1.0000
   0   5 -21    9312     755                                                        9647    0.73   -2.35  1.0000
   0   5 -20    1286     138                                                        1247    0.89   -2.92  1.0000
   0   5 -20    1335     208                                                        1296    0.89   -2.92  1.0000
   0   5 -20     756     166                                                         717    0.89   -2.92  1.0000
   0   5 -20     938     180                                                         899    0.89   -2.92  1.0000
   0   5 -19    2084     173                                                        1152   -5.72   -1.28  1.0000
   0   5 -19    2004     189                                                        1093   -5.72   -1.28  1.0000
   0   5 -19    1767     131                                                         919   -5.72   -1.28  1.0000
   0   5 -19    2023     172                                                        1107   -5.72   -1.28  1.0000
   0   5 -19    1942     130                                                        1047   -5.72   -1.28  1.0000
   0   5 -18     483     100                                                         293    2.24   -1.68  1.0000
   0   5 -18     688     140                                                         459    2.24   -1.68  1.0000
   0   5 -18     669     136                                                         443    2.24   -1.68  1.0000
   0   5 -18    1109     112                                                         815    2.24   -1.68  1.0000
   0   5 -18     709     156                                                         476    2.24   -1.68  1.0000
   0   5 -17   15580    1146                                                       21034    9.16   -7.60  1.0000
   0   5 -17   16353    1171                                                       21935    9.16   -7.60  1.0000
   0   5 -17   13155    1165                                                       18183    9.16   -7.60  1.0000
   0   5 -17   12183    1157                                                       17029    9.16   -7.60  1.0000
   0   5 -17   12316    1144                                                       17187    9.16   -7.60  1.0000
   0   5 -16     982     153                                                        1691   -4.48   -2.82  1.0000
   0   5 -16     963     183                                                        1667   -4.48   -2.82  1.0000
   0   5 -16     619     139                                                        1197   -4.48   -2.82  1.0000
   0   5 -16    1022     184                                                        1744   -4.48   -2.82  1.0000
   0   5 -16     942     172                                                        1639   -4.48   -2.82  1.0000
   0   5 -15    1686      85                                                         513  -11.41    6.38  1.0000
   0   5 -15    2002     105                                                         741  -11.41    6.38  1.0000
   0   5 -15    1909     128                                                         673  -11.41    6.38  1.0000
   0   5 -15    1747     121                                                         556  -11.41    6.38  1.0000
   0   5 -15    1818     128                                                         607  -11.41    6.38  1.0000
   0   5 -15    1643      93                                                         483  -11.41    6.38  1.0000
   0  -5  15    1760     196                                                         565  -11.41   -6.38  1.0000
   0   5 -14    1317     136                                                        1372   -3.75    9.15  1.0000
   0   5 -14    1436     131                                                        1516   -3.75    9.15  1.0000
   0   5 -14    1345     154                                                        1407   -3.75    9.15  1.0000
   0   5 -14    1306     122                                                        1359   -3.75    9.15  1.0000
   0   5 -14    1294     148                                                        1345   -3.75    9.15  1.0000
   0   5 -14    1252     153                                                        1294   -3.75    9.15  1.0000
   0  -5  14    1264     223                                                        1308   -3.75   -9.15  1.0000
   0   5 -13      78      89                                                         813    3.20   15.95  1.0000
   0  -5  13     138     180                                                         577    3.20  -15.95  1.0000
   0   5 -13      87     124                                                         761    3.20   15.95  1.0000
   0   5 -13      67      96                                                         896    3.20   15.95  1.0000
   0   5 -13     116     114                                                         641    3.20   15.95  1.0000
   0  -5  13      88     120                                                         753    3.20  -15.95  1.0000
   0   5 -13      94     101                                                         726    3.20   15.95  1.0000
   0  -5  12     231     103                                                         347   -4.25  -13.56  1.0000
   0  -5  12     260     160                                                         288   -4.25  -13.56  1.0000
   0   5 -12     282      80                                                         252   -4.25   13.56  1.0000
   0   5 -12     319      97                                                         203   -4.25   13.56  1.0000
   0  -5  11   41781    2002                                                       30682   14.17   -2.39  1.0000
   0  -5  11   49569    2086                                                       37407   14.17   -2.39  1.0000
   0   5 -11   46089    1986                                                       34391   14.17    2.39  1.0000
   0  -5  10   24549     759                                                       26650    3.23   -2.96  1.0000
   0   5 -10    4966     463                                                        5912    3.23    2.96  1.0000
   0  -5   9   40496    1001                                                       52775  -13.64    6.95  1.0000
   0   5  -9    2963     605                                                        6680  -13.64   -6.95  1.0000
   0   5  -8    2119     110                                                          -4    2.63  -22.00  1.0000
   0   5  -8    2019     141                                                        1520    2.63  -22.00  1.0000
   0  -5   7   40018     648                                                       35349   -7.79   12.70  1.0000
   0   5  -7   45733     575                                                       40788   -7.79  -12.70  1.0000
   0   5  -6    1435     138                                                          22  -15.90   -1.80  1.0000
   0   5  -6   34076     444                                                       23012  -15.90   -1.80  1.0000
   0   5  -5    6230     166                                                         -31  -37.23   -7.54  1.0000
   0   5  -5  196059    1483                                                      270836  -37.23   -7.54  1.0000
   0   5  -4  181799   10246                                                      175466    7.25  -37.92  1.0000
   0  -5   3   80058    4968                                                      107989   20.90   12.51  1.0000
   0   5  -3   44993    4949                                                       66328   20.90  -12.51  1.0000
   0  -5   2    4365    1381                                                       43581  -65.14  -27.40  1.0000
   0  -5   2    2350    1352                                                       36118  -65.14  -27.40  1.0000
   0  -5   1    5911    3106                                                       66881 -129.16   60.17  1.0000
   0   5  -1    5304    3111                                                       74304 -129.16  -60.17  1.0000
   0   5   0    4913     839                                                       10757  -70.46  -40.94  1.0000
   0  -5   0    4074     845                                                       12281  -70.46   40.94  1.0000
   0   5   1   56337     151                                                        1403  -97.98    2.56  1.0000
   0  -5  -1   57694     160                                                        1645  -97.98   -2.56  1.0000
   0  -5  -2  211090   29193                                                      502855 -119.78  -15.64  1.0000
   0  -5  -3   66893    2649                                                       41246   35.71  -36.58  1.0000
   0  -5  -3   72910    2682                                                       46393   35.71  -36.58  1.0000
   0  -5  -3   76237    2660                                                       49257   35.71  -36.58  1.0000
   0   5   3   79183    2720                                                       51802   35.71   36.58  1.0000
   0  -5  -4   72837   12471                                                      217692   93.21  -23.53  1.0000
   0  -5  -4   68340   12500                                                      209826   93.21  -23.53  1.0000
   0  -5  -4   61356   12476                                                      197382   93.21  -23.53  1.0000
   0  -5  -4   58902   12469                                                      192935   93.21  -23.53  1.0000
   0  -5  -5   23974     927                                                       13082   22.02  -20.18  1.0000
   0  -5  -5   27448     961                                                       15847   22.02  -20.18  1.0000
   0   5   5   28001     962                                                       16292   22.02   20.18  1.0000
   0   5   6   87706    6156                                                      105115   13.50   -2.10  1.0000
   0   5   6   88403    6191                                                      105878   13.50   -2.10  1.0000
   0  -5  -6   82758    6166                                                       99691   13.50    2.10  1.0000
   0  -5  -6   85871    6192                                                      103105   13.50    2.10  1.0000
   0  -5  -7     130     115                                                         659   14.25    5.98  1.0000
   0   5   7     118     116                                                         740   14.25   -5.98  1.0000
   0   5   7     110      70                                                         830   14.25   -5.98  1.0000
   0   5   8     346      82                                                         800   -3.52  -12.77  1.0000
   0   5   8     327     119                                                         715   -3.52  -12.77  1.0000
   0  -5  -8     327     116                                                         718   -3.52   12.77  1.0000
   0   5   8     329     100                                                         724   -3.52  -12.77  1.0000
   0   5   9     436     176                                                        3034   16.63    1.28  1.0000
   0   5   9     541     214                                                        3304   16.63    1.28  1.0000
   0   5   9     510     189                                                        3225   16.63    1.28  1.0000
   0  -5  -9     439     205                                                        3040   16.63   -1.28  1.0000
   0   5  10   40067    1504                                                       26110   19.13    6.72  1.0000
   0   5  10   37552    1498                                                       24079   19.13    6.72  1.0000
   0   5  10   40642    1522                                                       26577   19.13    6.72  1.0000
   0   5  10   38236    1541                                                       24630   19.13    6.72  1.0000
   0   5  11   13583     291                                                       12446   -7.81   18.96  1.0000
   0   5  11   13023     317                                                       11870   -7.81   18.96  1.0000
   0   5  12   17914     715                                                       28443   -0.78   28.46  1.0000
   0   5  12    3038     572                                                        5962   -0.78   28.46  1.0000
   0   5  13   53517    2269                                                       55136   -1.15    8.68  1.0000
   0   5  13   28095    2225                                                       29182   -1.15    8.68  1.0000
   0   5  14   12814     713                                                       12571    0.92    6.43  1.0000
   0   5  14   12246     689                                                       12004    0.92    6.43  1.0000
   0   5  15    4411     318                                                        4483   -0.30    3.47  1.0000
   0  -5 -15    3868     276                                                        3933   -0.30   -3.47  1.0000
   0  -5 -15    4028     277                                                        4095   -0.30   -3.47  1.0000
   0  -5 -16    1677     146                                                        1506    2.92    8.78  1.0000
   0  -5 -16    2082     144                                                        1938    2.92    8.78  1.0000
   0   5  16    2066     189                                                        1921    2.92   -8.78  1.0000
   0  -5 -16    1659     148                                                        1487    2.92    8.78  1.0000
   0  -5 -16    1919     147                                                        1765    2.92    8.78  1.0000
   0  -5 -17   11931     482                                                        6978   12.72    4.01  1.0000
   0  -5 -17   13460     491                                                        8165   12.72    4.01  1.0000
   0  -5 -17   12881     485                                                        7713   12.72    4.01  1.0000
   0  -5 -17   12976     479                                                        7787   12.72    4.01  1.0000
   0  -5 -18    7604     476                                                        7353    0.81    2.60  1.0000
   0  -5 -18    6680     472                                                        6443    0.81    2.60  1.0000
   0  -5 -19     905      95                                                         397   -5.27   -1.03  1.0000
   0  -5 -19    1239     111                                                         631   -5.27   -1.03  1.0000
   0  -5 -19    1006     102                                                         466   -5.27   -1.03  1.0000
   0  -5 -20       2      90                                                         -32    0.60    0.43  1.0000
   0  -5 -20       2      87                                                           7    0.60    0.43  1.0000
   0  -5 -20      16      97                                                          27    0.60    0.43  1.0000
   0  -5 -21       4     101                                                          54   -1.99    2.57  1.0000
   0  -5 -21       4      93                                                          52   -1.99    2.57  1.0000
   0  -5 -21       8      97                                                          73   -1.99    2.57  1.0000
   0  -5 -22     347     104                                                         -47   -8.83   -1.61  1.0000
   0  -5 -22     347     104                                                         -14   -8.83   -1.61  1.0000
   0  -5 -22     258      99                                                          15   -8.83   -1.61  1.0000
   0  -5 -22     185     111                                                          81   -8.83   -1.61  1.0000
   0  -5 -23     337     174                                                        1582  -10.31   -0.33  1.0000
   0  -5 -23     285     163                                                        1468  -10.31   -0.33  1.0000
   0  -5 -23     265     166                                                        1422  -10.31   -0.33  1.0000
   0  -5 -23     288     153                                                        1475  -10.31   -0.33  1.0000
   0  -5 -24     365     129                                                         674   -2.66    3.87  1.0000
   0  -5 -24     353     135                                                         657   -2.66    3.87  1.0000
   0  -5 -24     628     135                                                        1033   -2.66    3.87  1.0000
   0  -5 -24     376     126                                                         689   -2.66    3.87  1.0000
   0  -5 -24     390     132                                                         709   -2.66    3.87  1.0000
   0  -5 -24     668     159                                                        1086   -2.66    3.87  1.0000
   0  -5 -25    2040     192                                                        2334    1.38    2.10  1.0000
   0  -5 -25    1928     199                                                        2213    1.38    2.10  1.0000
   0  -5 -25    1586     196                                                        1844    1.38    2.10  1.0000
   0  -5 -25    1663     186                                                        1927    1.38    2.10  1.0000
   0  -5 -25    1659     192                                                        1923    1.38    2.10  1.0000
   0  -5 -26     279     118                                                         283   -0.76   -3.90  1.0000
   0  -5 -26     492     150                                                         521   -0.76   -3.90  1.0000
   0  -5 -26     254     115                                                         254   -0.76   -3.90  1.0000
   0  -5 -26     264     111                                                         265   -0.76   -3.90  1.0000
   0  -5 -27    1028     166                                                        1502    3.14   -1.52  1.0000
   0  -5 -27    1095     166                                                        1583    3.14   -1.52  1.0000
   0  -5 -27    1269     173                                                        1792    3.14   -1.52  1.0000
   0  -5 -27     976     166                                                        1439    3.14   -1.52  1.0000
   0  -5 -28      40     100                                                          81    1.29   -0.35  1.0000
   0  -5 -28     257     172                                                         351    1.29   -0.35  1.0000
   0  -5 -28     139      97                                                         210    1.29   -0.35  1.0000
   0  -5 -28     118     103                                                         184    1.29   -0.35  1.0000
   0  -5 -29      84      86                                                          45   -1.55   -1.50  1.0000
   0  -5 -29      40      95                                                          11   -1.55   -1.50  1.0000
   0  -5 -29     113      91                                                          69   -1.55   -1.50  1.0000
   0  -5 -30     107      83                                                         220    2.04   -1.28  1.0000
   0   6 -32     139      56                                                         176   -0.70   -0.20  1.0000
   0   6 -32      15      56                                                          29   -0.70   -0.20  1.0000
   0   6 -31    1411     127                                                        1571   -0.98   -0.78  1.0000
   0   6 -31    1403     135                                                        1562   -0.98   -0.78  1.0000
   0   6 -30     598     105                                                         519   -1.03   -1.76  1.0000
   0   6 -30     667     113                                                         585   -1.03   -1.76  1.0000
   0   6 -29       5     121                                                        -102    1.08   -0.06  1.0000
   0   6 -29       0     102                                                           8    1.08   -0.06  1.0000
   0   6 -28      28     124                                                        -174    2.50   -0.60  1.0000
   0   6 -28      28      79                                                         -14    2.50   -0.60  1.0000
   0   6 -28      28     136                                                         -58    2.50   -0.60  1.0000
   0   6 -28     284     107                                                         146    2.50   -0.60  1.0000
   0   6 -27    2839     276                                                        3634    3.36    0.96  1.0000
   0   6 -27    3570     313                                                        4456    3.36    0.96  1.0000
   0   6 -27    3012     298                                                        3830    3.36    0.96  1.0000
   0   6 -26    5455     321                                                        4587    2.95   -0.06  1.0000
   0   6 -26    4816     348                                                        4003    2.95   -0.06  1.0000
   0   6 -26    4975     344                                                        4148    2.95   -0.06  1.0000
   0   6 -25     905     164                                                         655    2.29   -2.41  1.0000
   0   6 -25    1077     200                                                         805    2.29   -2.41  1.0000
   0   6 -25     668     121                                                         452    2.29   -2.41  1.0000
   0   6 -25     657     157                                                         443    2.29   -2.41  1.0000
   0   6 -24     438     183                                                         747   -2.89   -2.86  1.0000
   0   6 -24     660     188                                                        1038   -2.89   -2.86  1.0000
   0   6 -24     635     145                                                        1006   -2.89   -2.86  1.0000
   0   6 -23     441     148                                                         180   -4.74   -2.76  1.0000
   0   6 -23     547     119                                                         259   -4.74   -2.76  1.0000
   0   6 -23     517     230                                                         236   -4.74   -2.76  1.0000
   0   6 -23     397     158                                                         148   -4.74   -2.76  1.0000
   0   6 -22    4857     333                                                        3736    4.14   -1.51  1.0000
   0   6 -22    4951     301                                                        3819    4.14   -1.51  1.0000
   0   6 -22    4730     334                                                        3625    4.14   -1.51  1.0000
   0   6 -21     319     173                                                         572    2.93   -0.63  1.0000
   0   6 -21     265     172                                                         498    2.93   -0.63  1.0000
   0   6 -21     824     135                                                        1209    2.93   -0.63  1.0000
   0   6 -21     614     144                                                         951    2.93   -0.63  1.0000
   0   6 -21     511     232                                                         821    2.93   -0.63  1.0000
   0   6 -20    1353     130                                                         886   -3.49    3.02  1.0000
   0   6 -20    1567     227                                                        1064   -3.49    3.02  1.0000
   0   6 -20    1452     177                                                         968   -3.49    3.02  1.0000
   0   6 -20    1055     125                                                         644   -3.49    3.02  1.0000
   0   6 -20    1473     188                                                         986   -3.49    3.02  1.0000
   0   6 -20    1142     130                                                         714   -3.49    3.02  1.0000
   0   6 -19      99     101                                                         175    0.32    5.19  1.0000
   0   6 -19     111     142                                                         199    0.32    5.19  1.0000
   0   6 -19     215     102                                                         382    0.32    5.19  1.0000
   0   6 -19     156     150                                                         284    0.32    5.19  1.0000
   0   6 -19     236     182                                                         415    0.32    5.19  1.0000
   0   6 -18      17     140                                                          35    3.59    2.14  1.0000
   0   6 -18      75     166                                                          -7    3.59    2.14  1.0000
   0   6 -18      17      91                                                          96    3.59    2.14  1.0000
   0   6 -18      75     135                                                         -13    3.59    2.14  1.0000
   0   6 -18      75     104                                                         -41    3.59    2.14  1.0000
   0   6 -17    1993     239                                                        2427   -2.24   -1.55  1.0000
   0   6 -17    1804     221                                                        2217   -2.24   -1.55  1.0000
   0   6 -17    1886     202                                                        2308   -2.24   -1.55  1.0000
   0   6 -17    1728     188                                                        2133   -2.24   -1.55  1.0000
   0   6 -17    2122     235                                                        2569   -2.24   -1.55  1.0000
   0   6 -16   16745     781                                                       13260   -6.84    1.77  1.0000
   0   6 -16   15590     801                                                       12234   -6.84    1.77  1.0000
   0   6 -16   16088     789                                                       12676   -6.84    1.77  1.0000
   0   6 -16   16726     811                                                       13243   -6.84    1.77  1.0000
   0   6 -16   15620     772                                                       12261   -6.84    1.77  1.0000
   0   6 -15    1952     143                                                        1639   -1.81    1.23  1.0000
   0   6 -15    1843     135                                                        1539   -1.81    1.23  1.0000
   0   6 -15    1779     174                                                        1480   -1.81    1.23  1.0000
   0   6 -15    1621     161                                                        1336   -1.81    1.23  1.0000
   0   6 -15    1776     152                                                        1477   -1.81    1.23  1.0000
   0   6 -14   12947     930                                                       15370   -3.07   14.29  1.0000
   0   6 -14   12599     933                                                       14979   -3.07   14.29  1.0000
   0  -6  14   13266    1072                                                       15727   -3.07  -14.29  1.0000
   0   6 -14   12563     952                                                       14938   -3.07   14.29  1.0000
   0   6 -14   13703     947                                                       16217   -3.07   14.29  1.0000
   0   6 -14   13567     963                                                       16065   -3.07   14.29  1.0000
   0   6 -13     104     120                                                         630   -7.47   11.86  1.0000
   0   6 -13      99     115                                                         784   -7.47   11.86  1.0000
   0   6 -13     102      99                                                         848   -7.47   11.86  1.0000
   0  -6  13     113     211                                                         973   -7.47  -11.86  1.0000
   0   6 -13     100     137                                                         801   -7.47   11.86  1.0000
   0   6 -13     161     113                                                        1246   -7.47   11.86  1.0000
   0   6 -12      34      84                                                         549   -3.18   -8.15  1.0000
   0   6 -12      12     108                                                         430   -3.18   -8.15  1.0000
   0  -6  12      39     122                                                         570   -3.18    8.15  1.0000
   0   6 -12       8      97                                                         393   -3.18   -8.15  1.0000
   0   6 -12      18      78                                                         473   -3.18   -8.15  1.0000
   0  -6  12      39     184                                                         573   -3.18    8.15  1.0000
   0  -6  11      65     184                                                         426   12.84    2.97  1.0000
   0   6 -11     182      84                                                         208   12.84   -2.97  1.0000
   0   6 -11     155     105                                                         241   12.84   -2.97  1.0000
   0   6 -11     235      86                                                         155   12.84   -2.97  1.0000
   0  -6  11      72     115                                                         404   12.84    2.97  1.0000
   0   6 -10    4585     240                                                        3389    4.84    2.87  1.0000
   0  -6  10    3606     269                                                        2550    4.84   -2.87  1.0000
   0  -6  10    4136     331                                                        3002    4.84   -2.87  1.0000
   0   6 -10    4220     245                                                        3074    4.84    2.87  1.0000
   0   6  -9      91     126                                                          -5   -4.04    2.16  1.0000
   0   6  -9     235     129                                                         557   -4.04    2.16  1.0000
   0  -6   9    1524     178                                                        2265   -4.04   -2.16  1.0000
   0  -6   9    2155     257                                                        3026   -4.04   -2.16  1.0000
   0   6  -8     391     148                                                         214    1.80    9.69  1.0000
   0  -6   8    8320     308                                                        9511    1.80   -9.69  1.0000
   0   6  -8     377     158                                                         179    1.80    9.69  1.0000
   0  -6   8    9818     413                                                       11141    1.80   -9.69  1.0000
   0  -6   7   61312     755                                                       60101   -1.17   -0.65  1.0000
   0  -6   7   65601     938                                                       64348   -1.17   -0.65  1.0000
   0   6  -6    6064     352                                                        9980  -12.79  -22.25  1.0000
   0   6  -6    2311     141                                                          83  -12.79  -22.25  1.0000
   0  -6   5   17550     481                                                       24977   -8.76   19.23  1.0000
   0   6  -5   10212     453                                                       15702   -8.76  -19.23  1.0000
   0  -6   4      22     265                                                        2097   15.28   18.43  1.0000
   0  -6   4      78     244                                                        1702   15.28   18.43  1.0000
   0  -6   3   24479    3555                                                       50736  -29.64  -30.98  1.0000
   0  -6   3   28949    3573                                                       57374  -29.64  -30.98  1.0000
   0  -6   2      55     323                                                        3644    9.77  -24.53  1.0000
   0  -6   2      47     303                                                        2472    9.77  -24.53  1.0000
   0  -6   1  227895   25367                                                      371509   62.97   16.01  1.0000
   0  -6   1  282018   25379                                                      439899   62.97   16.01  1.0000
   0   6   0  106852   15433                                                      160923   35.17   18.40  1.0000
   0  -6   0  348173   15471                                                      442288   35.17  -18.40  1.0000
   0   6   1  287718   18081                                                      342565  -22.25   27.10  1.0000
   0  -6  -1  244503   18028                                                      295020  -22.25  -27.10  1.0000
   0  -6  -2   78395    8628                                                      148053   49.26  -15.34  1.0000
   0  -6  -3   32724    8921                                                      172047  112.57   -3.98  1.0000
   0  -6  -3   25868    8942                                                      155798  112.57   -3.98  1.0000
   0  -6  -3   19901    8905                                                      140576  112.57   -3.98  1.0000
   0  -6  -4    3315      90                                                         632   17.62  -14.34  1.0000
   0  -6  -4    3703     105                                                         925   17.62  -14.34  1.0000
   0  -6  -5   11490     416                                                       10003    9.08  -28.13  1.0000
   0  -6  -5   10716     405                                                        9127    9.08  -28.13  1.0000
   0  -6  -6    1128     407                                                        5879   19.22  -10.34  1.0000
   0  -6  -6    1658     455                                                        7063   19.22  -10.34  1.0000
   0  -6  -6    1171     415                                                        5979   19.22  -10.34  1.0000
   0  -6  -7   18019    1045                                                       15127   -6.23   -7.13  1.0000
   0  -6  -7   18695    1076                                                       15751   -6.23   -7.13  1.0000
   0  -6  -8     320     144                                                        1054    8.71    7.86  1.0000
   0   6   8     381      95                                                        1211    8.71   -7.86  1.0000
   0   6   9     401     380                                                        3677   19.94   -6.51  1.0000
   0   6   9    1627     303                                                          11   19.94   -6.51  1.0000
   0   6   9    5819     328                                                       14027   19.94   -6.51  1.0000
   0  -6  -9    5670     429                                                       13794   19.94    6.51  1.0000
   0   6  10   19751     777                                                       11821   16.91  -13.09  1.0000
   0  -6 -10   19456     814                                                       11586   16.91   13.09  1.0000
   0   6  11   12520     510                                                       28552   27.38   -4.79  1.0000
   0   6  11   14029     460                                                       30813   27.38   -4.79  1.0000
   0   6  12   66334     547                                                       60268    5.98   -4.16  1.0000
   0   6  12   62109     623                                                       56241    5.98   -4.16  1.0000
   0   6  13    6534     274                                                        8252    4.15   -8.02  1.0000
   0   6  13    6032     295                                                        7676    4.15   -8.02  1.0000
   0   6  14   45290    2404                                                       49826    4.96   -4.38  1.0000
   0  -6 -14   39790    2368                                                       44043    4.96    4.38  1.0000
   0  -6 -14   40498    2372                                                       44789    4.96    4.38  1.0000
   0   6  14   48226    2392                                                       52906    4.96   -4.38  1.0000
   0  -6 -15   24016    2208                                                       33677  -13.39    8.53  1.0000
   0   6  15   28214    2229                                                       38640  -13.39   -8.53  1.0000
   0   6  15   26615    2239                                                       36757  -13.39   -8.53  1.0000
   0  -6 -15   26061    2208                                                       36103  -13.39    8.53  1.0000
   0  -6 -15   25136    2212                                                       35008  -13.39    8.53  1.0000
   0  -6 -16    7152     670                                                       10092   -7.06    7.19  1.0000
   0  -6 -16    8187     671                                                       11328   -7.06    7.19  1.0000
   0  -6 -16    8275     675                                                       11433   -7.06    7.19  1.0000
   0  -6 -17     427     227                                                        2844  -15.33    5.01  1.0000
   0  -6 -17     557     227                                                        3174  -15.33    5.01  1.0000
   0  -6 -17     628     236                                                        3344  -15.33    5.01  1.0000
   0  -6 -17     548     230                                                        3152  -15.33    5.01  1.0000
   0  -6 -18    2314     450                                                        6578  -15.78   -2.15  1.0000
   0  -6 -18    2172     447                                                        6338  -15.78   -2.15  1.0000
   0  -6 -18    2697     446                                                        7215  -15.78   -2.15  1.0000
   0  -6 -18    3081     457                                                        7835  -15.78   -2.15  1.0000
   0  -6 -19     172      78                                                         -19    5.92   -2.21  1.0000
   0  -6 -19     172      90                                                          -2    5.92   -2.21  1.0000
   0  -6 -19     172      71                                                         -39    5.92   -2.21  1.0000
   0  -6 -19       8      94                                                         107    5.92   -2.21  1.0000
   0  -6 -19      66      87                                                          25    5.92   -2.21  1.0000
   0  -6 -20    2301     167                                                        1690    4.53    7.20  1.0000
   0  -6 -20    2354     168                                                        1739    4.53    7.20  1.0000
   0  -6 -20    2852     179                                                        2199    4.53    7.20  1.0000
   0  -6 -20    2261     147                                                        1654    4.53    7.20  1.0000
   0  -6 -21    1444     161                                                        1763   -1.66    2.52  1.0000
   0  -6 -21    1375     180                                                        1686   -1.66    2.52  1.0000
   0  -6 -21    1624     181                                                        1963   -1.66    2.52  1.0000
   0  -6 -22     327     103                                                         159    2.64   -0.05  1.0000
   0  -6 -22     440     110                                                         240    2.64   -0.05  1.0000
   0  -6 -22     385     116                                                         200    2.64   -0.05  1.0000
   0  -6 -22     528     112                                                         306    2.64   -0.05  1.0000
   0  -6 -22     197      87                                                          73    2.64   -0.05  1.0000
   0  -6 -23     155     122                                                         452    4.27    0.87  1.0000
   0  -6 -23     221     132                                                         562    4.27    0.87  1.0000
   0  -6 -23     232     105                                                         579    4.27    0.87  1.0000
   0  -6 -23     208     126                                                         541    4.27    0.87  1.0000
   0  -6 -23     148     129                                                         440    4.27    0.87  1.0000
   0  -6 -23     404     137                                                         838    4.27    0.87  1.0000
   0  -6 -24    1377     162                                                        1571   -1.22    0.07  1.0000
   0  -6 -24    1552     180                                                        1758   -1.22    0.07  1.0000
   0  -6 -24    1586     181                                                        1794   -1.22    0.07  1.0000
   0  -6 -24    1312     182                                                        1502   -1.22    0.07  1.0000
   0  -6 -24    1366     178                                                        1559   -1.22    0.07  1.0000
   0  -6 -25    2174     143                                                        1226   -5.64   -1.54  1.0000
   0  -6 -25    2428     159                                                        1419   -5.64   -1.54  1.0000
   0  -6 -25    2210     162                                                        1253   -5.64   -1.54  1.0000
   0  -6 -25    2862     184                                                        1756   -5.64   -1.54  1.0000
   0  -6 -25    2165     158                                                        1219   -5.64   -1.54  1.0000
   0  -6 -25    2252     156                                                        1285   -5.64   -1.54  1.0000
   0  -6 -26     763     113                                                         626   -1.27   -0.67  1.0000
   0  -6 -26     977     134                                                         821   -1.27   -0.67  1.0000
   0  -6 -26     591     135                                                         471   -1.27   -0.67  1.0000
   0  -6 -26     957     120                                                         803   -1.27   -0.67  1.0000
   0  -6 -26     853     128                                                         707   -1.27   -0.67  1.0000
   0  -6 -27    2632     244                                                        2858    1.04    1.12  1.0000
   0  -6 -27    3168     252                                                        3417    1.04    1.12  1.0000
   0  -6 -27    3330     244                                                        3585    1.04    1.12  1.0000
   0  -6 -27    2927     254                                                        3166    1.04    1.12  1.0000
   0  -6 -28      99      96                                                          79   -0.61   -0.43  1.0000
   0  -6 -28      80     102                                                          62   -0.61   -0.43  1.0000
   0  -6 -28     282      91                                                         248   -0.61   -0.43  1.0000
   0  -6 -29     259      83                                                         155    1.84   -0.47  1.0000
   0  -6 -29      16      93                                                         -11    1.84   -0.47  1.0000
   0   7 -31      91      74                                                          98   -0.16    0.15  1.0000
   0   7 -31     276      72                                                         288   -0.16    0.15  1.0000
   0   7 -30     106      82                                                          64    1.33    0.36  1.0000
   0   7 -29     888     134                                                        1076    1.42   -0.64  1.0000
   0   7 -28     186     109                                                         172    0.74   -0.70  1.0000
   0   7 -28      81      74                                                          71    0.74   -0.70  1.0000
   0   7 -28      16     113                                                           9    0.74   -0.70  1.0000
   0   7 -27      63      85                                                          48    1.57    1.80  1.0000
   0   7 -27      68     130                                                          53    1.57    1.80  1.0000
   0   7 -27      25     118                                                         -52    1.57    1.80  1.0000
   0   7 -26     125     134                                                          82    1.07   -1.24  1.0000
   0   7 -26     159      97                                                         111    1.07   -1.24  1.0000
   0   7 -26     243     135                                                         184    1.07   -1.24  1.0000
   0   7 -26      12     143                                                          -6    1.07   -1.24  1.0000
   0   7 -25     903     183                                                         912    0.09   -1.29  1.0000
   0   7 -25     742     169                                                         750    0.09   -1.29  1.0000
   0   7 -25     491     163                                                         496    0.09   -1.29  1.0000
   0   7 -25     599     125                                                         605    0.09   -1.29  1.0000
   0   7 -24     535     123                                                         573    0.15   -1.90  1.0000
   0   7 -24     354     164                                                         382    0.15   -1.90  1.0000
   0   7 -24     316     162                                                         342    0.15   -1.90  1.0000
   0   7 -24     816     201                                                         866    0.15   -1.90  1.0000
   0   7 -23      63     159                                                          78    1.17   -4.44  1.0000
   0   7 -23      84     147                                                         132    1.17   -4.44  1.0000
   0   7 -23     199     197                                                         325    1.17   -4.44  1.0000
   0   7 -23     321     126                                                         499    1.17   -4.44  1.0000
   0   7 -22     614     139                                                         785   -1.18   -3.81  1.0000
   0   7 -22     423     170                                                         557   -1.18   -3.81  1.0000
   0   7 -22     374     175                                                         496   -1.18   -3.81  1.0000
   0   7 -21      63     108                                                         222   -3.28   -1.35  1.0000
   0   7 -21       3     161                                                          58   -3.28   -1.35  1.0000
   0   7 -21      76     163                                                         247   -3.28   -1.35  1.0000
   0   7 -21     135     222                                                         348   -3.28   -1.35  1.0000
   0   7 -21      48     122                                                         192   -3.28   -1.35  1.0000
   0   7 -20    2960     292                                                        3345    1.62   -1.06  1.0000
   0   7 -20    3122     324                                                        3518    1.62   -1.06  1.0000
   0   7 -20    3763     300                                                        4197    1.62   -1.06  1.0000
   0   7 -20    3329     329                                                        3737    1.62   -1.06  1.0000
   0   7 -19     102     152                                                          17    4.20   -3.28  1.0000
   0   7 -19     126     158                                                          89    4.20   -3.28  1.0000
   0   7 -19     133     103                                                         102    4.20   -3.28  1.0000
   0   7 -19     110     109                                                           3    4.20   -3.28  1.0000
   0   7 -19     108     105                                                          50    4.20   -3.28  1.0000
   0   7 -18    1945     218                                                        1921    0.13   -1.56  1.0000
   0   7 -18    1649     163                                                        1626    0.13   -1.56  1.0000
   0   7 -18    1735     179                                                        1712    0.13   -1.56  1.0000
   0   7 -18    1672     177                                                        1649    0.13   -1.56  1.0000
   0   7 -18    1674     202                                                        1651    0.13   -1.56  1.0000
   0   7 -17    1521     109                                                         596  -10.45    4.79  1.0000
   0   7 -17    1428     120                                                         525  -10.45    4.79  1.0000
   0   7 -17    1421     116                                                         520  -10.45    4.79  1.0000
   0   7 -17    1390     147                                                         496  -10.45    4.79  1.0000
   0   7 -17    1479     158                                                         564  -10.45    4.79  1.0000
   0   7 -16    3033     209                                                        2897   -2.58   10.84  1.0000
   0   7 -16    2394     233                                                        2207   -2.58   10.84  1.0000
   0   7 -16    2674     251                                                        2511   -2.58   10.84  1.0000
   0   7 -16    2720     218                                                        2560   -2.58   10.84  1.0000
   0   7 -15     277      95                                                          46    6.51    1.82  1.0000
   0   7 -15     264      74                                                          37    6.51    1.82  1.0000
   0   7 -15     440      85                                                         177    6.51    1.82  1.0000
   0   7 -15     197     121                                                         -85    6.51    1.82  1.0000
   0   7 -15     197     137                                                         -10    6.51    1.82  1.0000
   0   7 -14      30      84                                                         347   -4.16   -6.08  1.0000
   0   7 -14      27      98                                                         335   -4.16   -6.08  1.0000
   0   7 -14      20     113                                                         287   -4.16   -6.08  1.0000
   0   7 -14      46      89                                                         414   -4.16   -6.08  1.0000
   0   7 -14      21     128                                                         300   -4.16   -6.08  1.0000
   0   7 -13     323     153                                                        1096   -6.29  -14.12  1.0000
   0   7 -13     298     136                                                         918   -6.29  -14.12  1.0000
   0   7 -13     313     129                                                        1036   -6.29  -14.12  1.0000
   0   7 -13     312     115                                                        1031   -6.29  -14.12  1.0000
   0   7 -13     303     107                                                         966   -6.29  -14.12  1.0000
   0   7 -13     340     150                                                        1183   -6.29  -14.12  1.0000
   0   7 -12   10512     668                                                       10312    0.49    1.05  1.0000
   0   7 -12   10830     654                                                       10627    0.49    1.05  1.0000
   0   7 -12   11254     683                                                       11047    0.49    1.05  1.0000
   0   7 -12   10467     652                                                       10267    0.49    1.05  1.0000
   0   7 -12   12678     681                                                       12458    0.49    1.05  1.0000
   0  -7  12    9578     699                                                        9386    0.49   -1.05  1.0000
   0  -7  12   11724     793                                                       11513    0.49   -1.05  1.0000
   0   7 -11    9581    1020                                                       15338  -10.06   15.56  1.0000
   0  -7  11   10310    1127                                                       16287  -10.06  -15.56  1.0000
   0   7 -11   11771    1014                                                       18167  -10.06   15.56  1.0000
   0   7 -11   13756    1034                                                       20679  -10.06   15.56  1.0000
   0   7 -11   10340    1010                                                       16326  -10.06   15.56  1.0000
   0  -7  11    8256    1052                                                       13587  -10.06  -15.56  1.0000
   0   7 -11   10751    1033                                                       16858  -10.06   15.56  1.0000
   0   7 -10    9531     216                                                        3501  -18.84   -2.78  1.0000
   0   7 -10   10668     236                                                        4208  -18.84   -2.78  1.0000
   0  -7  10   11390     363                                                        4669  -18.84    2.78  1.0000
   0   7 -10   10712     246                                                        4236  -18.84   -2.78  1.0000
   0   7 -10   11843     247                                                        4963  -18.84   -2.78  1.0000
   0  -7  10   10552     287                                                        4135  -18.84    2.78  1.0000
   0   7  -9     824      93                                                         577   -4.72  -16.50  1.0000
   0  -7   9     821     142                                                         537   -4.72   16.50  1.0000
   0   7  -9     842     103                                                         691   -4.72  -16.50  1.0000
   0   7  -9     818      93                                                         505   -4.72  -16.50  1.0000
   0  -7   9     818     178                                                         424   -4.72   16.50  1.0000
   0   7  -9     820     146                                                         535   -4.72  -16.50  1.0000
   0  -7   8    7066     458                                                        8451   -1.22   24.10  1.0000
   0  -7   8    6222     388                                                        7343   -1.22   24.10  1.0000
   0   7  -7    2134     165                                                         397  -13.53   -4.51  1.0000
   0  -7   7    1455     125                                                         115  -13.53    4.51  1.0000
   0  -7   6    4905     213                                                        2403  -10.65   -5.78  1.0000
   0   7  -6     784     169                                                          13  -10.65    5.78  1.0000
   0  -7   5   49946    3415                                                       45273    5.25   -2.79  1.0000
   0  -7   5   57458    3446                                                       52441    5.25   -2.79  1.0000
   0  -7   4   62693     893                                                       80019  -14.30  -17.63  1.0000
   0  -7   4   76115    1050                                                       95217  -14.30  -17.63  1.0000
   0  -7   3   17832    1828                                                       22961  -17.13  -50.42  1.0000
   0  -7   3   20527    1849                                                       27187  -17.13  -50.42  1.0000
   0  -7   2   57847     833                                                       57508   -1.01  -11.73  1.0000
   0  -7   2   48944     766                                                       48584   -1.01  -11.73  1.0000
   0  -7   1   31631    2418                                                       30316    9.11  -23.11  1.0000
   0  -7   1   37688    2428                                                       36505    9.11  -23.11  1.0000
   0  -7   0    2993     789                                                        6883   53.59  -38.10  1.0000
   0   7   0  204875    2182                                                      346136   53.59   38.10  1.0000
   0   7   1  188211   13516                                                      309372   58.63  -14.46  1.0000
   0  -7  -1  107201   13424                                                      202114   58.63   14.46  1.0000
   0  -7  -2   42990    6985                                                      119509   64.74   19.97  1.0000
   0  -7  -3   14906     700                                                       10512    9.52   -2.25  1.0000
   0  -7  -3   18017     722                                                       13152    9.52   -2.25  1.0000
   0  -7  -4     116     508                                                        6951  -44.45   -7.89  1.0000
   0  -7  -4      15     523                                                        8299  -44.45   -7.89  1.0000
   0  -7  -4      45     550                                                        7689  -44.45   -7.89  1.0000
   0  -7  -5   19597    1173                                                       46518   36.02   11.40  1.0000
   0  -7  -5   24817    1189                                                       54447   36.02   11.40  1.0000
   0  -7  -5   23193    1281                                                       52015   36.02   11.40  1.0000
   0  -7  -5   20712    1201                                                       48240   36.02   11.40  1.0000
   0  -7  -6    8136     209                                                        1355   26.48    8.61  1.0000
   0   7   6   24986     446                                                       11593   26.48   -8.61  1.0000
   0  -7  -7   15707    1616                                                       25991   14.53  -18.49  1.0000
   0  -7  -7   12845    1571                                                       22157   14.53  -18.49  1.0000
   0  -7  -8   77051    5678                                                      109997   22.20  -26.57  1.0000
   0  -7  -8   77720    5724                                                      110806   22.20  -26.57  1.0000
   0   7   9     388     202                                                         -13   -9.41    1.09  1.0000
   0   7   9    6066     299                                                        3401   -9.41    1.09  1.0000
   0   7  10  110473    5774                                                      150575  -25.01  -17.77  1.0000
   0  -7 -10   50555    5656                                                       78349  -25.01   17.77  1.0000
   0   7  11     419     321                                                        4811  -22.95  -12.25  1.0000
   0  -7 -11     423     380                                                        4831  -22.95   12.25  1.0000
   0   7  12   30384     476                                                       24883   -9.96  -16.43  1.0000
   0  -7 -12   26293     493                                                       21101   -9.96   16.43  1.0000
   0  -7 -13    3567     188                                                        3056    3.19    6.48  1.0000
   0  -7 -13    2919     180                                                        2439    3.19    6.48  1.0000
   0  -7 -13    3107     172                                                        2618    3.19    6.48  1.0000
   0  -7 -13    3181     183                                                        2688    3.19    6.48  1.0000
   0   7  13    3560     171                                                        3050    3.19   -6.48  1.0000
   0  -7 -14    6219     214                                                        4573   -5.92   -4.93  1.0000
   0   7  14     920     202                                                         305   -5.92    4.93  1.0000
   0   7  14     256     179                                                         -30   -5.92    4.93  1.0000
   0  -7 -14    6276     209                                                        4622   -5.92   -4.93  1.0000
   0   7  14    6826     196                                                        5102   -5.92    4.93  1.0000
   0  -7 -14    6236     208                                                        4588   -5.92   -4.93  1.0000
   0  -7 -15    4594     240                                                        4331   -1.25   -3.36  1.0000
   0  -7 -15    4898     265                                                        4628   -1.25   -3.36  1.0000
   0  -7 -15    5081     265                                                        4807   -1.25   -3.36  1.0000
   0  -7 -15    5346     270                                                        5066   -1.25   -3.36  1.0000
   0  -7 -16      68      86                                                          91   -3.56   -7.01  1.0000
   0  -7 -16      44      55                                                         154   -3.56   -7.01  1.0000
   0  -7 -16      42      84                                                         160   -3.56   -7.01  1.0000
   0  -7 -16      38      90                                                         194   -3.56   -7.01  1.0000
   0  -7 -17    9340     801                                                       13147   -8.26   -6.55  1.0000
   0  -7 -17   10489     820                                                       14513   -8.26   -6.55  1.0000
   0  -7 -17    9268     819                                                       13060   -8.26   -6.55  1.0000
   0  -7 -17    9360     823                                                       13170   -8.26   -6.55  1.0000
   0  -7 -18   10523     521                                                        8374    5.36   -2.05  1.0000
   0  -7 -18   10940     520                                                        8747    5.36   -2.05  1.0000
   0  -7 -18   10328     522                                                        8200    5.36   -2.05  1.0000
   0  -7 -18    9633     498                                                        7582    5.36   -2.05  1.0000
   0  -7 -18   10459     510                                                        8317    5.36   -2.05  1.0000
   0  -7 -19    4087     239                                                        3020   -4.38    4.28  1.0000
   0  -7 -19    4398     236                                                        3291   -4.38    4.28  1.0000
   0  -7 -19    4345     242                                                        3245   -4.38    4.28  1.0000
   0  -7 -19    4454     231                                                        3340   -4.38    4.28  1.0000
   0  -7 -19    3922     214                                                        2877   -4.38    4.28  1.0000
   0  -7 -20     202     122                                                        1209   -9.94   -0.50  1.0000
   0  -7 -20     160     148                                                        1102   -9.94   -0.50  1.0000
   0  -7 -20     428     150                                                        1702   -9.94   -0.50  1.0000
   0  -7 -20     348     158                                                        1538   -9.94   -0.50  1.0000
   0  -7 -20     327     148                                                        1493   -9.94   -0.50  1.0000
   0  -7 -21     927     150                                                        1122   -0.21   -6.40  1.0000
   0  -7 -21    1051     125                                                        1269   -0.21   -6.40  1.0000
   0  -7 -21    1258     153                                                        1513   -0.21   -6.40  1.0000
   0  -7 -21    1192     157                                                        1435   -0.21   -6.40  1.0000
   0  -7 -21    1242     146                                                        1494   -0.21   -6.40  1.0000
   0  -7 -22    3045     280                                                        3633   -2.20   -3.45  1.0000
   0  -7 -22    2953     250                                                        3532   -2.20   -3.45  1.0000
   0  -7 -22    3255     269                                                        3863   -2.20   -3.45  1.0000
   0  -7 -22    2769     274                                                        3329   -2.20   -3.45  1.0000
   0  -7 -23    3142     227                                                        3167   -0.08   -0.76  1.0000
   0  -7 -23    2662     252                                                        2685   -0.08   -0.76  1.0000
   0  -7 -23    3384     247                                                        3410   -0.08   -0.76  1.0000
   0  -7 -23    2965     252                                                        2989   -0.08   -0.76  1.0000
   0  -7 -24     708     147                                                         650    0.67    1.34  1.0000
   0  -7 -24     865     135                                                         802    0.67    1.34  1.0000
   0  -7 -24     693     107                                                         636    0.67    1.34  1.0000
   0  -7 -24     720     134                                                         662    0.67    1.34  1.0000
   0  -7 -24     646     142                                                         590    0.67    1.34  1.0000
   0  -7 -25    1429     129                                                        1150    1.86   -0.45  1.0000
   0  -7 -25    1080     153                                                         839    1.86   -0.45  1.0000
   0  -7 -25    1609     156                                                        1312    1.86   -0.45  1.0000
   0  -7 -25    1452     160                                                        1171    1.86   -0.45  1.0000
   0  -7 -25    1639     155                                                        1339    1.86   -0.45  1.0000
   0  -7 -26    3856     339                                                        4835    3.54    2.00  1.0000
   0  -7 -26    3806     318                                                        4778    3.54    2.00  1.0000
   0  -7 -26    3962     334                                                        4953    3.54    2.00  1.0000
   0  -7 -26    3723     341                                                        4685    3.54    2.00  1.0000
   0  -7 -26    3374     333                                                        4292    3.54    2.00  1.0000
   0  -7 -27    1419     158                                                        1311   -0.76    1.94  1.0000
   0  -7 -27    1241     151                                                        1139   -0.76    1.94  1.0000
   0  -7 -27    1212     151                                                        1111   -0.76    1.94  1.0000
   0  -7 -27    1469     130                                                        1360   -0.76    1.94  1.0000
   0  -7 -28       2      98                                                          -4   -0.59    0.22  1.0000
   0  -7 -28       2     104                                                         -59   -0.59    0.22  1.0000
   0  -7 -28      74     101                                                          97   -0.59    0.22  1.0000
   0  -7 -29     399     101                                                         330    1.01    1.07  1.0000
   0  -7 -29     435     103                                                         363    1.01    1.07  1.0000
   0   8 -31     403      73                                                         567    1.79   -0.30  1.0000
   0   8 -31     235      73                                                         363    1.79   -0.30  1.0000
   0   8 -30      15      72                                                         -18    1.74    0.73  1.0000
   0   8 -30      15      81                                                         -91    1.74    0.73  1.0000
   0   8 -29      26      86                                                          58   -0.89    1.82  1.0000
   0   8 -28      31     103                                                          70   -1.86    1.62  1.0000
   0   8 -28     106     105                                                         187   -1.86    1.62  1.0000
   0   8 -27       5     122                                                           7   -2.05   -0.91  1.0000
   0   8 -27      46     117                                                         125   -2.05   -0.91  1.0000
   0   8 -27     130     118                                                         251   -2.05   -0.91  1.0000
   0   8 -27      22      79                                                         -20   -2.05   -0.91  1.0000
   0   8 -26      26     147                                                        -102    0.63   -2.38  1.0000
   0   8 -26      26      89                                                          45    0.63   -2.38  1.0000
   0   8 -26      26     138                                                        -116    0.63   -2.38  1.0000
   0   8 -26      67     132                                                         111    0.63   -2.38  1.0000
   0   8 -26      37     129                                                          65    0.63   -2.38  1.0000
   0   8 -25     170     143                                                         182    1.43    1.65  1.0000
   0   8 -25     226     147                                                         243    1.43    1.65  1.0000
   0   8 -25     183     105                                                         196    1.43    1.65  1.0000
   0   8 -25     253     148                                                         272    1.43    1.65  1.0000
   0   8 -25     206     150                                                         221    1.43    1.65  1.0000
   0   8 -24     579     170                                                         690    1.03    1.52  1.0000
   0   8 -24     492     167                                                         594    1.03    1.52  1.0000
   0   8 -24     860     187                                                         997    1.03    1.52  1.0000
   0   8 -24     829     134                                                         963    1.03    1.52  1.0000
   0   8 -24     419     166                                                         513    1.03    1.52  1.0000
   0   8 -23    2407     274                                                        2539    0.64    1.02  1.0000
   0   8 -23    2079     268                                                        2202    0.64    1.02  1.0000
   0   8 -23    2731     236                                                        2872    0.64    1.02  1.0000
   0   8 -22    3465     286                                                        2747   -3.20    1.77  1.0000
   0   8 -22    3282     239                                                        2584   -3.20    1.77  1.0000
   0   8 -22    4294     257                                                        3492   -3.20    1.77  1.0000
   0   8 -22    4630     314                                                        3796   -3.20    1.77  1.0000
   0   8 -22    3729     283                                                        2983   -3.20    1.77  1.0000
   0   8 -21     984     226                                                        1740   -4.94    0.71  1.0000
   0   8 -21    1037     192                                                        1811   -4.94    0.71  1.0000
   0   8 -21    1015     239                                                        1781   -4.94    0.71  1.0000
   0   8 -21    1437     203                                                        2329   -4.94    0.71  1.0000
   0   8 -20     136     137                                                         600   -5.95   -1.73  1.0000
   0   8 -20     116     167                                                         557   -5.95   -1.73  1.0000
   0   8 -20      68     172                                                         443   -5.95   -1.73  1.0000
   0   8 -20     106     132                                                         534   -5.95   -1.73  1.0000
   0   8 -19    2105     134                                                         534  -11.04   -1.57  1.0000
   0   8 -19    2268     139                                                         618  -11.04   -1.57  1.0000
   0   8 -19    2054     164                                                         508  -11.04   -1.57  1.0000
   0   8 -19    2338     181                                                         655  -11.04   -1.57  1.0000
   0   8 -18     914     260                                                        3003  -11.84   -0.37  1.0000
   0   8 -18     924     279                                                        3020  -11.84   -0.37  1.0000
   0   8 -18    1069     254                                                        3278  -11.84   -0.37  1.0000
   0   8 -18    1044     299                                                        3235  -11.84   -0.37  1.0000
   0   8 -17     194     165                                                         607   -5.16    0.02  1.0000
   0   8 -17     138     152                                                         505   -5.16    0.02  1.0000
   0   8 -17     135     115                                                         499   -5.16    0.02  1.0000
   0   8 -17     179     129                                                         581   -5.16    0.02  1.0000
   0   8 -16    1622     248                                                        2758    5.39   -5.19  1.0000
   0   8 -16    1794     279                                                        2986    5.39   -5.19  1.0000
   0   8 -16    2112     242                                                        3401    5.39   -5.19  1.0000
   0   8 -16    1679     263                                                        2835    5.39   -5.19  1.0000
   0   8 -15    6162     370                                                        4877   -4.47   -3.79  1.0000
   0   8 -15    6877     402                                                        5520   -4.47   -3.79  1.0000
   0   8 -15    7487     418                                                        6071   -4.47   -3.79  1.0000
   0   8 -15    6915     392                                                        5554   -4.47   -3.79  1.0000
   0   8 -15    6693     373                                                        5354   -4.47   -3.79  1.0000
   0   8 -14    3903     297                                                        3717    1.02    2.69  1.0000
   0   8 -14    4409     287                                                        4213    1.02    2.69  1.0000
   0   8 -14    3792     318                                                        3608    1.02    2.69  1.0000
   0   8 -14    4062     289                                                        3873    1.02    2.69  1.0000
   0   8 -13     133     108                                                         802    8.02   -1.11  1.0000
   0   8 -13      81     127                                                         666    8.02   -1.11  1.0000
   0   8 -13      76     147                                                         650    8.02   -1.11  1.0000
   0   8 -13     211     113                                                         980    8.02   -1.11  1.0000
   0   8 -13     240     151                                                        1042    8.02   -1.11  1.0000
   0   8 -12    4868     467                                                        6622   -5.28    4.04  1.0000
   0   8 -12    5733     445                                                        7630   -5.28    4.04  1.0000
   0   8 -12    4828     441                                                        6575   -5.28    4.04  1.0000
   0   8 -12    4671     453                                                        6391   -5.28    4.04  1.0000
   0   8 -12    4376     441                                                        6044   -5.28    4.04  1.0000
   0   8 -11     708     199                                                        2137   -9.00   -3.22  1.0000
   0  -8  11    2021     365                                                        4175   -9.00    3.22  1.0000
   0   8 -11    1327     212                                                        3143   -9.00   -3.22  1.0000
   0   8 -11    1871     244                                                        3958   -9.00   -3.22  1.0000
   0   8 -11    1328     243                                                        3145   -9.00   -3.22  1.0000
   0   8 -11    1293     227                                                        3091   -9.00   -3.22  1.0000
   0  -8  11    1389     274                                                        3239   -9.00    3.22  1.0000
   0   8 -11     679     201                                                        2085   -9.00   -3.22  1.0000
   0   8 -11    1122     204                                                        2823   -9.00   -3.22  1.0000
   0   8 -10    3889     404                                                        6927   -8.86  -13.39  1.0000
   0   8 -10    2077     448                                                        4194   -8.86  -13.39  1.0000
   0   8 -10    3239     403                                                        5983   -8.86  -13.39  1.0000
   0   8 -10    3403     416                                                        6224   -8.86  -13.39  1.0000
   0  -8  10    3815     535                                                        6821   -8.86   13.39  1.0000
   0   8 -10    3484     401                                                        6343   -8.86  -13.39  1.0000
   0   8 -10    5033     435                                                        8524   -8.86  -13.39  1.0000
   0  -8  10    2679     453                                                        5142   -8.86   13.39  1.0000
   0   8 -10    3357     401                                                        6157   -8.86  -13.39  1.0000
   0   8 -10    3476     430                                                        6331   -8.86  -13.39  1.0000
   0   8  -9   21228    1120                                                       18151   -5.29   -0.40  1.0000
   0   8  -9   29793    1141                                                       26126   -5.29   -0.40  1.0000
   0   8  -9   14227    1148                                                       11730   -5.29   -0.40  1.0000
   0   8  -9   22463    1133                                                       19295   -5.29   -0.40  1.0000
   0   8  -9   22020    1110                                                       18884   -5.29   -0.40  1.0000
   0   8  -9   21116    1109                                                       18048   -5.29   -0.40  1.0000
   0  -8   9   23317    1239                                                       20087   -5.29    0.40  1.0000
   0  -8   9   19317    1166                                                       16388   -5.29    0.40  1.0000
   0   8  -8   49843    2120                                                       47090   -3.18    5.61  1.0000
   0   8  -8   35020    2095                                                       32696   -3.18    5.61  1.0000
   0   8  -8   34551    2105                                                       32242   -3.18    5.61  1.0000
   0   8  -8   37078    2114                                                       34690   -3.18    5.61  1.0000
   0   8  -8   34550    2105                                                       32241   -3.18    5.61  1.0000
   0   8  -8   48608    2207                                                       45888   -3.18    5.61  1.0000
   0  -8   8   31646    2148                                                       29432   -3.18   -5.61  1.0000
   0  -8   7   17303    1334                                                       21472   -7.13    4.92  1.0000
   0   8  -7   19414    1287                                                       23823   -7.13   -4.92  1.0000
   0   8  -7   13269    1360                                                       16936   -7.13   -4.92  1.0000
   0   8  -7   15494    1346                                                       19446   -7.13   -4.92  1.0000
   0  -8   6     366     171                                                         380   -2.59   15.99  1.0000
   0  -8   6     469     137                                                         232   -2.59   15.99  1.0000
   0  -8   5   34860    1041                                                       27608    9.88    0.75  1.0000
   0  -8   5   30711     987                                                       23930    9.88    0.75  1.0000
   0   8  -4      89     163                                                          69   -0.53    0.28  1.0000
   0  -8   4     387     130                                                         343   -0.53   -0.28  1.0000
   0  -8   4     574     156                                                         521   -0.53   -0.28  1.0000
   0  -8   3    1019     318                                                        4935   16.66   25.22  1.0000
   0  -8   3     885     293                                                        4141   16.66   25.22  1.0000
   0   8  -2   73539    4654                                                       75142    5.51  -36.31  1.0000
   0  -8   2   70288    4615                                                       71720    5.51   36.31  1.0000
   0   8  -1  125628    6846                                                      126626   -0.15   14.23  1.0000
   0  -8   1  124124    6804                                                      125111   -0.15  -14.23  1.0000
   0  -8   0    7299    2101                                                       27123  -23.24  -42.41  1.0000
   0   8   0   29683    2262                                                       66402  -23.24   42.41  1.0000
   0   8   1   20242    1089                                                       31371  -23.90   45.11  1.0000
   0  -8  -1    8993     898                                                       10984  -23.90  -45.11  1.0000
   0  -8  -2   20930    2633                                                       44292    8.84  -57.58  1.0000
   0  -8  -3   12050    1956                                                       29546  -24.09  -26.08  1.0000
   0  -8  -3   18468    1988                                                       39573  -24.09  -26.08  1.0000
   0  -8  -4   21541     574                                                       11248   19.64    0.94  1.0000
   0  -8  -4   22350     635                                                       11835   19.64    0.94  1.0000
   0  -8  -5   40269    3373                                                       64115   25.04   11.15  1.0000
   0  -8  -5   36613    3315                                                       59457   25.04   11.15  1.0000
   0  -8  -5   40726    3337                                                       64695   25.04   11.15  1.0000
   0  -8  -6    1687     151                                                         777  -32.69   -4.43  1.0000
   0  -8  -6    1860     110                                                         664  -32.69   -4.43  1.0000
   0  -8  -7      97     133                                                        1409   13.05    6.75  1.0000
   0  -8  -7     280     198                                                        2063   13.05    6.75  1.0000
   0  -8  -7     124     123                                                        1529   13.05    6.75  1.0000
   0   8   7     141     243                                                        1602   13.05   -6.75  1.0000
   0  -8  -8    4658     609                                                        8192    2.16   26.20  1.0000
   0  -8  -8    4167     557                                                        7363    2.16   26.20  1.0000
   0  -8  -9   10990     321                                                        7306  -12.97   13.93  1.0000
   0   8   9    8969     370                                                        5556  -12.97  -13.93  1.0000
   0   8  10    1324     516                                                        3699   12.65   12.29  1.0000
   0  -8 -10    7515     566                                                       13193   12.65  -12.29  1.0000
   0   8  11     251     415                                                         -22   -2.69    7.14  1.0000
   0   8  11    8340     573                                                        9322   -2.69    7.14  1.0000
   0  -8 -11   35944     739                                                       38189   -2.69   -7.14  1.0000
   0  -8 -11   30982     502                                                       33053   -2.69   -7.14  1.0000
   0  -8 -12    1252     129                                                        1662   -2.57    0.80  1.0000
   0  -8 -12    1268     134                                                        1680   -2.57    0.80  1.0000
   0  -8 -12    1407     136                                                        1840   -2.57    0.80  1.0000
   0  -8 -12    1306     188                                                        1724   -2.57    0.80  1.0000
   0  -8 -12    1205     121                                                        1608   -2.57    0.80  1.0000
   0  -8 -13   50530     986                                                       46239   -4.72   -1.62  1.0000
   0  -8 -13   52289    1008                                                       47922   -4.72   -1.62  1.0000
   0  -8 -13   54451    1015                                                       49993   -4.72   -1.62  1.0000
   0  -8 -13   55285    1029                                                       50792   -4.72   -1.62  1.0000
   0  -8 -14   25459    1055                                                       17881  -12.44   -0.14  1.0000
   0   8  14   26583    1149                                                       18825  -12.44    0.14  1.0000
   0  -8 -14   24029    1052                                                       16686  -12.44   -0.14  1.0000
   0  -8 -14   25246    1059                                                       17703  -12.44   -0.14  1.0000
   0  -8 -14   25238    1046                                                       17696  -12.44   -0.14  1.0000
   0  -8 -15   18182    1160                                                       19511   -2.34   -1.36  1.0000
   0  -8 -15   17539    1146                                                       18844   -2.34   -1.36  1.0000
   0  -8 -15   18686    1157                                                       20033   -2.34   -1.36  1.0000
   0  -8 -15   17596    1153                                                       18903   -2.34   -1.36  1.0000
   0  -8 -16     409      87                                                         372   -0.42   -0.65  1.0000
   0  -8 -16     339      97                                                         306   -0.42   -0.65  1.0000
   0  -8 -16     550     100                                                         508   -0.42   -0.65  1.0000
   0  -8 -16     506      98                                                         465   -0.42   -0.65  1.0000
   0  -8 -17      73      85                                                         194    2.65    0.50  1.0000
   0  -8 -17      34      90                                                         125    2.65    0.50  1.0000
   0  -8 -17     134      62                                                         289    2.65    0.50  1.0000
   0  -8 -17      57      98                                                         167    2.65    0.50  1.0000
   0  -8 -17      65      92                                                         181    2.65    0.50  1.0000
   0  -8 -18     768     117                                                        1014    1.99   -0.09  1.0000
   0  -8 -18     572     120                                                         787    1.99   -0.09  1.0000
   0  -8 -18     678     124                                                         910    1.99   -0.09  1.0000
   0  -8 -18     685      91                                                         918    1.99   -0.09  1.0000
   0  -8 -18     577     125                                                         792    1.99   -0.09  1.0000
   0  -8 -19     514     117                                                         508   -0.09    0.92  1.0000
   0  -8 -19     454     105                                                         448   -0.09    0.92  1.0000
   0  -8 -19     506      78                                                         500   -0.09    0.92  1.0000
   0  -8 -19     566     110                                                         560   -0.09    0.92  1.0000
   0  -8 -19     463     111                                                         457   -0.09    0.92  1.0000
   0  -8 -20    3094     204                                                        2222    4.06   -1.94  1.0000
   0  -8 -20    2969     197                                                        2116    4.06   -1.94  1.0000
   0  -8 -20    3245     173                                                        2351    4.06   -1.94  1.0000
   0  -8 -20    3561     200                                                        2622    4.06   -1.94  1.0000
   0  -8 -20    3205     198                                                        2317    4.06   -1.94  1.0000
   0  -8 -21    7423     493                                                        7384   -0.11    1.99  1.0000
   0  -8 -21    8185     491                                                        8145   -0.11    1.99  1.0000
   0  -8 -21    6769     493                                                        6731   -0.11    1.99  1.0000
   0  -8 -21    7214     466                                                        7176   -0.11    1.99  1.0000
   0  -8 -21    8272     488                                                        8232   -0.11    1.99  1.0000
   0  -8 -22    2298     231                                                        2379    0.35    5.46  1.0000
   0  -8 -22    2863     228                                                        2968    0.35    5.46  1.0000
   0  -8 -22    2816     230                                                        2919    0.35    5.46  1.0000
   0  -8 -22    2803     238                                                        2906    0.35    5.46  1.0000
   0  -8 -22    2515     199                                                        2605    0.35    5.46  1.0000
   0  -8 -23       4     131                                                         -61    0.46    0.78  1.0000
   0  -8 -23       4     120                                                         -11    0.46    0.78  1.0000
   0  -8 -23       4     119                                                         -32    0.46    0.78  1.0000
   0  -8 -23      67      79                                                          70    0.46    0.78  1.0000
   0  -8 -24    8184     544                                                        8735   -1.30   -4.15  1.0000
   0  -8 -24    7108     567                                                        7617   -1.30   -4.15  1.0000
   0  -8 -24    8065     567                                                        8611   -1.30   -4.15  1.0000
   0  -8 -24    9530     567                                                       10130   -1.30   -4.15  1.0000
   0  -8 -24    8008     572                                                        8552   -1.30   -4.15  1.0000
   0  -8 -25      94      83                                                         -89    3.91   -2.56  1.0000
   0  -8 -25      94     132                                                        -127    3.91   -2.56  1.0000
   0  -8 -25      94     138                                                        -155    3.91   -2.56  1.0000
   0  -8 -25     247     115                                                          67    3.91   -2.56  1.0000
   0  -8 -25     135     118                                                           9    3.91   -2.56  1.0000
   0  -8 -26     275     117                                                         254   -0.28    0.41  1.0000
   0  -8 -26       1     114                                                         -17   -0.28    0.41  1.0000
   0  -8 -26      97     123                                                          85   -0.28    0.41  1.0000
   0  -8 -26     129     121                                                         115   -0.28    0.41  1.0000
   0  -8 -27      45     123                                                         -65   -1.92   -2.57  1.0000
   0  -8 -27      45     115                                                         -71   -1.92   -2.57  1.0000
   0  -8 -27       7     110                                                          39   -1.92   -2.57  1.0000
   0  -8 -28      74     109                                                         203    2.42   -1.34  1.0000
   0  -8 -28      70     114                                                         196    2.42   -1.34  1.0000
   0  -8 -28      48     104                                                         158    2.42   -1.34  1.0000
   0  -8 -29    2019     166                                                        1773    1.41    1.06  1.0000
   0  -8 -29    1718     157                                                        1491    1.41    1.06  1.0000
   0  -8 -29    1938     158                                                        1697    1.41    1.06  1.0000
   0  -8 -30      20      88                                                          15   -0.27    0.98  1.0000
   0   9 -30     339      74                                                         365    0.33    0.12  1.0000
   0   9 -30     353      76                                                         379    0.33    0.12  1.0000
   0   9 -30     127      71                                                         143    0.33    0.12  1.0000
   0   9 -29     302      93                                                         376    0.72   -1.39  1.0000
   0   9 -29     238      84                                                         303    0.72   -1.39  1.0000
   0   9 -28    1192     138                                                        1027    1.27   -1.41  1.0000
   0   9 -28    1515     142                                                        1329    1.27   -1.41  1.0000
   0   9 -28    1518     140                                                        1332    1.27   -1.41  1.0000
   0   9 -27      13     105                                                          -2    0.92   -1.45  1.0000
   0   9 -27       3     118                                                          10    0.92   -1.45  1.0000
   0   9 -27      54     108                                                         106    0.92   -1.45  1.0000
   0   9 -27      78     110                                                         140    0.92   -1.45  1.0000
   0   9 -26      11     123                                                         -21   -1.59    0.04  1.0000
   0   9 -26      11      86                                                         -25   -1.59    0.04  1.0000
   0   9 -26      40     128                                                           9   -1.59    0.04  1.0000
   0   9 -26      11     129                                                        -113   -1.59    0.04  1.0000
   0   9 -26      64     126                                                          22   -1.59    0.04  1.0000
   0   9 -25     167     139                                                          46   -2.95    1.44  1.0000
   0   9 -25     246     138                                                          93   -2.95    1.44  1.0000
   0   9 -25     321     100                                                         143   -2.95    1.44  1.0000
   0   9 -25      91     139                                                          10   -2.95    1.44  1.0000
   0   9 -25      47     142                                                         -70   -2.95    1.44  1.0000
   0   9 -24    1324     194                                                        1102   -1.54   -0.36  1.0000
   0   9 -24    1386     188                                                        1159   -1.54   -0.36  1.0000
   0   9 -24    1737     184                                                        1481   -1.54   -0.36  1.0000
   0   9 -24    1914     163                                                        1645   -1.54   -0.36  1.0000
   0   9 -23     811     165                                                         591   -2.27    1.99  1.0000
   0   9 -23     678     174                                                         476   -2.27    1.99  1.0000
   0   9 -23     890     132                                                         659   -2.27    1.99  1.0000
   0   9 -23     652     174                                                         454   -2.27    1.99  1.0000
   0   9 -22     787     187                                                         788   -0.40    3.44  1.0000
   0   9 -22     844     138                                                         847   -0.40    3.44  1.0000
   0   9 -22     996     186                                                        1003   -0.40    3.44  1.0000
   0   9 -22     856     143                                                         859   -0.40    3.44  1.0000
   0   9 -21    5402     430                                                        5509    0.35    0.31  1.0000
   0   9 -21    6078     400                                                        6192    0.35    0.31  1.0000
   0   9 -21    5186     399                                                        5291    0.35    0.31  1.0000
   0   9 -21    5738     439                                                        5849    0.35    0.31  1.0000
   0   9 -20      14     125                                                         125   -3.69   -1.60  1.0000
   0   9 -20      68     130                                                         259   -3.69   -1.60  1.0000
   0   9 -20      74     165                                                         271   -3.69   -1.60  1.0000
   0   9 -20      91     174                                                         303   -3.69   -1.60  1.0000
   0   9 -19    2621     238                                                        2902   -1.29   -0.43  1.0000
   0   9 -19    2723     286                                                        3009   -1.29   -0.43  1.0000
   0   9 -19    2359     247                                                        2626   -1.29   -0.43  1.0000
   0   9 -19    2429     273                                                        2699   -1.29   -0.43  1.0000
   0   9 -18    1801     233                                                        1772   -0.27   -2.67  1.0000
   0   9 -18    1548     205                                                        1519   -0.27   -2.67  1.0000
   0   9 -18    2292     203                                                        2263   -0.27   -2.67  1.0000
   0   9 -18    1870     239                                                        1841   -0.27   -2.67  1.0000
   0   9 -17    2564     206                                                        2283   -1.37    0.07  1.0000
   0   9 -17    2355     253                                                        2086   -1.37    0.07  1.0000
   0   9 -17    2119     215                                                        1864   -1.37    0.07  1.0000
   0   9 -17    2146     232                                                        1889   -1.37    0.07  1.0000
   0   9 -16    3720     287                                                        3996   -1.06    0.22  1.0000
   0   9 -16    3148     328                                                        3402   -1.06    0.22  1.0000
   0   9 -16    2969     298                                                        3216   -1.06    0.22  1.0000
   0   9 -15      57     113                                                          77   -6.67    3.75  1.0000
   0   9 -15     253     106                                                         -27   -6.67    3.75  1.0000
   0   9 -15      27     176                                                         133   -6.67    3.75  1.0000
   0   9 -15      93     156                                                          42   -6.67    3.75  1.0000
   0   9 -14    2924     260                                                        2929    0.01    0.66  1.0000
   0   9 -14    2875     241                                                        2880    0.01    0.66  1.0000
   0   9 -14    2846     276                                                        2851    0.01    0.66  1.0000
   0   9 -13    1202     170                                                        1142   -0.40    1.26  1.0000
   0   9 -13    1097     122                                                        1039   -0.40    1.26  1.0000
   0   9 -13    1111     148                                                        1053   -0.40    1.26  1.0000
   0   9 -13    1191     132                                                        1131   -0.40    1.26  1.0000
   0   9 -12    6337     392                                                        5258    3.69    2.53  1.0000
   0   9 -12    6383     378                                                        5300    3.69    2.53  1.0000
   0   9 -12    6069     361                                                        5014    3.69    2.53  1.0000
   0   9 -12    6122     361                                                        5062    3.69    2.53  1.0000
   0  -9  11    4528     310                                                        2822    8.28   10.31  1.0000
   0   9 -11    5572     269                                                        3724    8.28  -10.31  1.0000
   0   9 -11    5706     268                                                        3841    8.28  -10.31  1.0000
   0   9 -11    5240     280                                                        3436    8.28  -10.31  1.0000
   0   9 -11    5435     295                                                        3605    8.28  -10.31  1.0000
   0  -9  10    3975     424                                                        4595    2.21    1.28  1.0000
   0   9 -10    5106     368                                                        5807    2.21   -1.28  1.0000
   0  -9  10    4524     487                                                        5185    2.21    1.28  1.0000
   0   9 -10    4574     371                                                        5238    2.21   -1.28  1.0000
   0   9 -10    4535     390                                                        5196    2.21   -1.28  1.0000
   0   9 -10    4394     379                                                        5045    2.21   -1.28  1.0000
   0   9  -9   10696     860                                                       13629    6.22    3.14  1.0000
   0   9  -9   11045     839                                                       14023    6.22    3.14  1.0000
   0   9  -9    7793     902                                                       10318    6.22    3.14  1.0000
   0   9  -9   10149     852                                                       13010    6.22    3.14  1.0000
   0   9  -9    9882     843                                                       12707    6.22    3.14  1.0000
   0  -9   9    9283     902                                                       12026    6.22   -3.14  1.0000
   0   9  -8   24417     983                                                       19642   -8.05   -5.53  1.0000
   0   9  -8   43514    1191                                                       37105   -8.05   -5.53  1.0000
   0   9  -8   24662     985                                                       19863   -8.05   -5.53  1.0000
   0  -9   8   22410    1046                                                       17840   -8.05    5.53  1.0000
   0   9  -8   39526    1034                                                       33423   -8.05   -5.53  1.0000
   0   9  -8   24077     975                                                       19336   -8.05   -5.53  1.0000
   0   9  -8    2965     956                                                        1392   -8.05   -5.53  1.0000
   0   9  -8   25041     993                                                       20204   -8.05   -5.53  1.0000
   0  -9   7    4450     357                                                        4167    1.52    7.62  1.0000
   0  -9   7    5178     406                                                        4893    1.52    7.62  1.0000
   0   9  -7    5530     402                                                        5244    1.52   -7.62  1.0000
   0   9  -7    4798     297                                                        4514    1.52   -7.62  1.0000
   0   9  -7    4712     290                                                        4428    1.52   -7.62  1.0000
   0   9  -7    4903     299                                                        4619    1.52   -7.62  1.0000
   0   9  -6    4116     128                                                         974   16.55    6.74  1.0000
   0  -9   6    4246     189                                                        1043   16.55   -6.74  1.0000
   0  -9   6    4539     213                                                        1202   16.55   -6.74  1.0000
   0   9  -6    4794     238                                                        1344   16.55    6.74  1.0000
   0   9  -5   41522    3400                                                       47293   -5.65   15.24  1.0000
   0  -9   5   76372    3403                                                       84468   -5.65  -15.24  1.0000
   0  -9   5   96814    3479                                                      106021   -5.65  -15.24  1.0000
   0   9  -5   25287    3330                                                       29616   -5.65   15.24  1.0000
   0  -9   4    1561     179                                                         824   -4.17  -21.79  1.0000
   0  -9   4    1580     198                                                         924   -4.17  -21.79  1.0000
   0  -9   3     572     269                                                        3016   13.52  -18.47  1.0000
   0  -9   3     744     297                                                        3680   13.52  -18.47  1.0000
   0  -9   2     229     194                                                        1292    7.55  -23.13  1.0000
   0  -9   2     392     166                                                         968    7.55  -23.13  1.0000
   0   9  -2     152     228                                                        1517    7.55   23.13  1.0000
   0  -9   1    1887     664                                                       10177   20.87  -26.01  1.0000
   0   9  -1    2322     724                                                       11338   20.87   26.01  1.0000
   0  -9   0     810     175                                                         645    0.16   15.27  1.0000
   0  -9   0     949     176                                                         980    0.16   15.27  1.0000
   0  -9  -1    1089     355                                                        3832    9.88   28.33  1.0000
   0   9   1    2098     475                                                        7463    9.88  -28.33  1.0000
   0  -9  -2    9218     638                                                       15060   10.78   10.76  1.0000
   0  -9  -2    5679     585                                                       10352   10.78   10.76  1.0000
   0  -9  -3   13154     370                                                       22942  -14.18   17.77  1.0000
   0  -9  -3   21630     524                                                       34039  -14.18   17.77  1.0000
   0  -9  -4      65     227                                                        2901   22.24   -3.93  1.0000
   0  -9  -4      27     246                                                        2534   22.24   -3.93  1.0000
   0  -9  -4      32     197                                                        2588   22.24   -3.93  1.0000
   0  -9  -5    3434     347                                                        4555   -2.01  -14.90  1.0000
   0  -9  -5    3868     329                                                        5114   -2.01  -14.90  1.0000
   0  -9  -5    3340     290                                                        4433   -2.01  -14.90  1.0000
   0  -9  -5    4059     313                                                        5357   -2.01  -14.90  1.0000
   0  -9  -6     730     110                                                         376   11.52   -4.97  1.0000
   0  -9  -6     773     136                                                         449   11.52   -4.97  1.0000
   0  -9  -6     787      98                                                         473   11.52   -4.97  1.0000
   0  -9  -7   22207    1445                                                       28582    9.53    5.89  1.0000
   0  -9  -7   26911    1546                                                       33903    9.53    5.89  1.0000
   0   9   8    2626     228                                                         -70  -24.28    4.32  1.0000
   0   9   8    2096     239                                                          30  -24.28    4.32  1.0000
   0  -9  -8    2536     397                                                       10280  -24.28   -4.32  1.0000
   0  -9  -8    1919     259                                                        8991  -24.28   -4.32  1.0000
   0  -9  -9     789     127                                                        1897   -2.48  -11.13  1.0000
   0  -9  -9     758     200                                                        1842   -2.48  -11.13  1.0000
   0  -9 -10    8161     768                                                       13435  -12.30   -2.53  1.0000
   0  -9 -10    9585     864                                                       15248  -12.30   -2.53  1.0000
   0  -9 -10    8421     778                                                       13769  -12.30   -2.53  1.0000
   0  -9 -11      24      86                                                         788  -10.97    2.05  1.0000
   0  -9 -11       3      93                                                         617  -10.97    2.05  1.0000
   0  -9 -11       4     143                                                         631  -10.97    2.05  1.0000
   0  -9 -11       2      95                                                         598  -10.97    2.05  1.0000
   0  -9 -12     582      89                                                         434    2.45   -3.99  1.0000
   0  -9 -12     654     136                                                         502    2.45   -3.99  1.0000
   0  -9 -12     686      87                                                         532    2.45   -3.99  1.0000
   0  -9 -12     394      77                                                         258    2.45   -3.99  1.0000
   0  -9 -12     632      92                                                         481    2.45   -3.99  1.0000
   0  -9 -13   14845     466                                                       10608   -9.48   -6.49  1.0000
   0  -9 -13   14648     547                                                       10440   -9.48   -6.49  1.0000
   0  -9 -13   13838     444                                                        9752   -9.48   -6.49  1.0000
   0  -9 -13   14191     456                                                       10051   -9.48   -6.49  1.0000
   0  -9 -13   14435     459                                                       10259   -9.48   -6.49  1.0000
   0  -9 -14    6152     360                                                        8577    6.83    0.47  1.0000
   0  -9 -14    6335     350                                                        8792    6.83    0.47  1.0000
   0   9  14     130     317                                                           8    6.83   -0.47  1.0000
   0  -9 -14    6163     354                                                        8589    6.83    0.47  1.0000
   0   9  14    1471     389                                                        2758    6.83   -0.47  1.0000
   0  -9 -14    5710     335                                                        8053    6.83    0.47  1.0000
   0  -9 -15     102     116                                                         935    9.61    3.12  1.0000
   0  -9 -15      64     104                                                         803    9.61    3.12  1.0000
   0  -9 -15      50     113                                                         748    9.61    3.12  1.0000
   0  -9 -15      66     117                                                         813    9.61    3.12  1.0000
   0  -9 -16     870     131                                                        1009   -1.09   -1.15  1.0000
   0  -9 -16     984     124                                                        1132   -1.09   -1.15  1.0000
   0  -9 -16    1130     136                                                        1289   -1.09   -1.15  1.0000
   0  -9 -16     940     135                                                        1085   -1.09   -1.15  1.0000
   0  -9 -17     867     111                                                         560    3.04   -1.48  1.0000
   0  -9 -17     840     111                                                         538    3.04   -1.48  1.0000
   0  -9 -17     899     103                                                         586    3.04   -1.48  1.0000
   0  -9 -17     829     113                                                         529    3.04   -1.48  1.0000
   0  -9 -18     709     104                                                         352   -3.84    1.73  1.0000
   0  -9 -18     848     112                                                         453   -3.84    1.73  1.0000
   0  -9 -18     796     110                                                         415   -3.84    1.73  1.0000
   0  -9 -18     863     103                                                         464   -3.84    1.73  1.0000
   0  -9 -19   11664     572                                                        9908   -4.09    1.26  1.0000
   0  -9 -19   10731     580                                                        9049   -4.09    1.26  1.0000
   0  -9 -19    9946     581                                                        8329   -4.09    1.26  1.0000
   0  -9 -19   10546     579                                                        8879   -4.09    1.26  1.0000
   0  -9 -20     825     120                                                         529    2.79    0.65  1.0000
   0  -9 -20     766     119                                                         482    2.79    0.65  1.0000
   0  -9 -20     801     120                                                         510    2.79    0.65  1.0000
   0  -9 -20     884     128                                                         577    2.79    0.65  1.0000
   0  -9 -21      61     109                                                          -4    3.50    1.35  1.0000
   0  -9 -21     168     103                                                          47    3.50    1.35  1.0000
   0  -9 -21      61     113                                                        -101    3.50    1.35  1.0000
   0  -9 -21     120     120                                                          20    3.50    1.35  1.0000
   0  -9 -22       0     127                                                         204    7.05   -0.90  1.0000
   0  -9 -22       0     116                                                         206    7.05   -0.90  1.0000
   0  -9 -22       0     121                                                         201    7.05   -0.90  1.0000
   0  -9 -22       6     116                                                         293    7.05   -0.90  1.0000
   0  -9 -23    1612     199                                                        2165    3.07    0.50  1.0000
   0  -9 -23    1266     204                                                        1760    3.07    0.50  1.0000
   0  -9 -23    1658     214                                                        2218    3.07    0.50  1.0000
   0  -9 -23    1625     196                                                        2180    3.07    0.50  1.0000
   0  -9 -24    2172     191                                                        1740    2.53    1.92  1.0000
   0  -9 -24    2357     180                                                        1907    2.53    1.92  1.0000
   0  -9 -25     443     145                                                         376    0.96    2.08  1.0000
   0  -9 -25     660     147                                                         582    0.96    2.08  1.0000
   0  -9 -25     620     135                                                         544    0.96    2.08  1.0000
   0  -9 -25     691     132                                                         611    0.96    2.08  1.0000
   0  -9 -26    2525     229                                                        2566    0.18   -0.50  1.0000
   0  -9 -26    2416     235                                                        2456    0.18   -0.50  1.0000
   0  -9 -26    2538     236                                                        2579    0.18   -0.50  1.0000
   0  -9 -26    2905     229                                                        2949    0.18   -0.50  1.0000
   0  -9 -27      23     112                                                           8    3.60   -0.64  1.0000
   0  -9 -27       6     117                                                          98    3.60   -0.64  1.0000
   0  -9 -27      58     123                                                         -42    3.60   -0.64  1.0000
   0  -9 -28    1061     141                                                        1134   -0.35    1.67  1.0000
   0  -9 -28     867     145                                                         932   -0.35    1.67  1.0000
   0  -9 -28    1165     153                                                        1241   -0.35    1.67  1.0000
   0  -9 -29       0     102                                                           8   -1.29   -0.39  1.0000
   0  -9 -29       8      98                                                          -7   -1.29   -0.39  1.0000
   0  -9 -29       8     102                                                          -2   -1.29   -0.39  1.0000
   0  -9 -30      16      89                                                         -26   -0.09   -1.95  1.0000
   0  -9 -30      73      92                                                         128   -0.09   -1.95  1.0000
   0  10 -30     459      57                                                         324   -1.66   -0.20  1.0000
   0  10 -30     267      60                                                         167   -1.66   -0.20  1.0000
   0  10 -29     102      72                                                          98   -0.12    0.28  1.0000
   0  10 -29      92      68                                                          88   -0.12    0.28  1.0000
   0  10 -28      64      83                                                         136   -0.49    2.39  1.0000
   0  10 -28      90      91                                                         175   -0.49    2.39  1.0000
   0  10 -27     397     120                                                         603   -1.67    2.52  1.0000
   0  10 -27     334     108                                                         523   -1.67    2.52  1.0000
   0  10 -27     476     125                                                         700   -1.67    2.52  1.0000
   0  10 -26     150     123                                                         151   -3.29    3.14  1.0000
   0  10 -26     101     117                                                          75   -3.29    3.14  1.0000
   0  10 -26     139     118                                                         135   -3.29    3.14  1.0000
   0  10 -25      28     129                                                         -25   -2.33   -0.99  1.0000
   0  10 -25      28      94                                                         -63   -2.33   -0.99  1.0000
   0  10 -25      34     142                                                         122   -2.33   -0.99  1.0000
   0  10 -25      28     133                                                         -83   -2.33   -0.99  1.0000
   0  10 -24    1717     144                                                        1368   -2.91   -3.98  1.0000
   0  10 -24    1447     164                                                        1121   -2.91   -3.98  1.0000
   0  10 -24    1514     190                                                        1182   -2.91   -3.98  1.0000
   0  10 -24    1154     177                                                         856   -2.91   -3.98  1.0000
   0  10 -23    3701     249                                                        3093   -2.59   -1.53  1.0000
   0  10 -23    3170     269                                                        2609   -2.59   -1.53  1.0000
   0  10 -23    3035     264                                                        2486   -2.59   -1.53  1.0000
   0  10 -23    3633     228                                                        3031   -2.59   -1.53  1.0000
   0  10 -23    2866     216                                                        2333   -2.59   -1.53  1.0000
   0  10 -22       3     151                                                          92   -2.62   -2.67  1.0000
   0  10 -22       2     107                                                          40   -2.62   -2.67  1.0000
   0  10 -22       3     146                                                          89   -2.62   -2.67  1.0000
   0  10 -22       2     170                                                          40   -2.62   -2.67  1.0000
   0  10 -22       4     115                                                          34   -2.62   -2.67  1.0000
   0  10 -21    1543     174                                                        1338   -1.29   -0.45  1.0000
   0  10 -21    1670     212                                                        1457   -1.29   -0.45  1.0000
   0  10 -21    1735     172                                                        1518   -1.29   -0.45  1.0000
   0  10 -21    1574     177                                                        1367   -1.29   -0.45  1.0000
   0  10 -21    1653     224                                                        1441   -1.29   -0.45  1.0000
   0  10 -20     605     167                                                        1103    3.98    2.89  1.0000
   0  10 -20     742     207                                                        1289    3.98    2.89  1.0000
   0  10 -20     771     209                                                        1328    3.98    2.89  1.0000
   0  10 -20     631     161                                                        1139    3.98    2.89  1.0000
   0  10 -20     705     206                                                        1240    3.98    2.89  1.0000
   0  10 -19      57     126                                                         237    3.70    1.84  1.0000
   0  10 -19      68     170                                                         260    3.70    1.84  1.0000
   0  10 -19      88     185                                                         300    3.70    1.84  1.0000
   0  10 -19      97     142                                                         318    3.70    1.84  1.0000
   0  10 -19      52     178                                                         228    3.70    1.84  1.0000
   0  10 -18     742     221                                                        1112    2.66    2.31  1.0000
   0  10 -18     983     167                                                        1406    2.66    2.31  1.0000
   0  10 -18     583     208                                                         914    2.66    2.31  1.0000
   0  10 -18     723     182                                                        1089    2.66    2.31  1.0000
   0  10 -17    7923     910                                                       12346   10.47    4.33  1.0000
   0  10 -17    7786     887                                                       12174   10.47    4.33  1.0000
   0  10 -17    9550     877                                                       14365   10.47    4.33  1.0000
   0  10 -16    3944     415                                                        4848    3.23   -1.15  1.0000
   0  10 -16    4143     369                                                        5069    3.23   -1.15  1.0000
   0  10 -16    3871     388                                                        4767    3.23   -1.15  1.0000
   0  10 -15    3876     314                                                        3623    1.03   -1.84  1.0000
   0  10 -15    4281     299                                                        4015    1.03   -1.84  1.0000
   0  10 -15    4063     340                                                        3804    1.03   -1.84  1.0000
   0  10 -14     564     201                                                        1449    6.49   -5.44  1.0000
   0  10 -14     514     149                                                        1363    6.49   -5.44  1.0000
   0  10 -14     930     198                                                        2037    6.49   -5.44  1.0000
   0  10 -14     581     181                                                        1479    6.49   -5.44  1.0000
   0  10 -14     625     163                                                        1552    6.49   -5.44  1.0000
   0  10 -13       5     115                                                          12   -0.19   -1.45  1.0000
   0  10 -13     123     144                                                         174   -0.19   -1.45  1.0000
   0  10 -13       9     145                                                          -6   -0.19   -1.45  1.0000
   0  10 -13      14      82                                                          29   -0.19   -1.45  1.0000
   0  10 -13       9     114                                                         -27   -0.19   -1.45  1.0000
   0  10 -13       9      95                                                         -51   -0.19   -1.45  1.0000
   0  10 -12     164     139                                                         723    6.25   -3.03  1.0000
   0  10 -12     103     137                                                         586    6.25   -3.03  1.0000
   0  10 -12     161     154                                                         716    6.25   -3.03  1.0000
   0  10 -12     170     115                                                         735    6.25   -3.03  1.0000
   0  10 -12     261     121                                                         917    6.25   -3.03  1.0000
   0  10 -11    3204     193                                                        1618    9.65  -11.64  1.0000
   0  10 -11    3045     183                                                        1484    9.65  -11.64  1.0000
   0  10 -11    3460     162                                                        1835    9.65  -11.64  1.0000
   0  10 -11    3279     163                                                        1681    9.65  -11.64  1.0000
   0  10 -10     409      88                                                         165   11.97   -4.10  1.0000
   0  10 -10     406     104                                                         173   11.97   -4.10  1.0000
   0 -10  10     415     127                                                         149   11.97    4.10  1.0000
   0  10 -10     413     119                                                         153   11.97   -4.10  1.0000
   0  10 -10     411      87                                                         158   11.97   -4.10  1.0000
   0  10 -10     395     132                                                         406   11.97   -4.10  1.0000
   0  10  -9   22024     918                                                       33643   16.75   -2.65  1.0000
   0  10  -9   22531     886                                                       34269   16.75   -2.65  1.0000
   0  10  -9   22169     901                                                       33822   16.75   -2.65  1.0000
   0 -10   8     224     179                                                         900    7.05   -4.45  1.0000
   0  10  -8     259     136                                                         974    7.05    4.45  1.0000
   0 -10   8     378     242                                                        1208    7.05   -4.45  1.0000
   0  10  -8     250     121                                                         955    7.05    4.45  1.0000
   0  10  -8     277     136                                                        1011    7.05    4.45  1.0000
   0  10  -8     293     131                                                        1043    7.05    4.45  1.0000
   0 -10   7    7574     417                                                        5335    9.43   -9.21  1.0000
   0  10  -7    7256     287                                                        5056    9.43    9.21  1.0000
   0  10  -7    7213     298                                                        5019    9.43    9.21  1.0000
   0  10  -7    7320     409                                                        5112    9.43    9.21  1.0000
   0  10  -6     180      91                                                         648    0.65    8.85  1.0000
   0  10  -6      88      82                                                         270    0.65    8.85  1.0000
   0 -10   6     134     176                                                         513    0.65   -8.85  1.0000
   0  10  -6      94      98                                                         335    0.65    8.85  1.0000
   0 -10   6     340     141                                                         -17    0.65   -8.85  1.0000
   0  10  -6      93      72                                                         184    0.65    8.85  1.0000
   0 -10   5   76886    4141                                                       75188    2.52   11.98  1.0000
   0  10  -5   66680    4031                                                       65055    2.52  -11.98  1.0000
   0  10  -5   68752    4033                                                       67112    2.52  -11.98  1.0000
   0 -10   5   63252    4097                                                       61653    2.52   11.98  1.0000
   0  10  -5   70719    4023                                                       69064    2.52  -11.98  1.0000
   0  10  -5   70995    4037                                                       69338    2.52  -11.98  1.0000
   0  10  -4    8534     318                                                        4598   16.50  -15.23  1.0000
   0  10  -4    8162     305                                                        4286   16.50  -15.23  1.0000
   0  10  -4    8796     321                                                        4818   16.50  -15.23  1.0000
   0  10  -4    8144     319                                                        4271   16.50  -15.23  1.0000
   0 -10   4    8036     385                                                        4181   16.50   15.23  1.0000
   0 -10   3    3403     362                                                        4689   -4.88   -0.56  1.0000
   0 -10   3    4436     395                                                        5890   -4.88   -0.56  1.0000
   0 -10   2    8917     480                                                       12487    1.36  -20.41  1.0000
   0 -10   2   12422     539                                                       16864    1.36  -20.41  1.0000
   0  10  -2    1252     293                                                         365    1.36   20.41  1.0000
   0  10  -2    1919     350                                                        2536    1.36   20.41  1.0000
   0  10  -1    2065     398                                                        2758   -3.26   10.04  1.0000
   0 -10   1    6338     395                                                        7835   -3.26  -10.04  1.0000
   0 -10   1    5047     375                                                        6346   -3.26  -10.04  1.0000
   0  10  -1     638     305                                                         782   -3.26   10.04  1.0000
   0 -10   0    4927     528                                                        7136   -3.73   16.80  1.0000
   0 -10   0    3799     520                                                        5614   -3.73   16.80  1.0000
   0  10   1     337     320                                                        2855   15.54   -9.59  1.0000
   0 -10  -1     168     238                                                        2210   15.54    9.59  1.0000
   0 -10  -2   83386    6154                                                      110267  -19.30   19.94  1.0000
   0  10   2   39012    6176                                                       57499  -19.30  -19.94  1.0000
   0 -10  -3     124     167                                                         970    1.58   14.37  1.0000
   0 -10  -3     131     109                                                         577    1.58   14.37  1.0000
   0 -10  -3     118     170                                                         892    1.58   14.37  1.0000
   0 -10  -4     896      85                                                          72   18.04    3.35  1.0000
   0 -10  -4     771     116                                                         116   18.04    3.35  1.0000
   0 -10  -4     559     133                                                         230   18.04    3.35  1.0000
   0 -10  -5     291     250                                                        3866  -34.77   15.66  1.0000
   0 -10  -5     227     321                                                        4116  -34.77   15.66  1.0000
   0 -10  -5     103     280                                                        4773  -34.77   15.66  1.0000
   0 -10  -6    2480     126                                                         363  -14.79    7.31  1.0000
   0 -10  -6    2212      98                                                         252  -14.79    7.31  1.0000
   0 -10  -6    2046     134                                                         190  -14.79    7.31  1.0000
   0 -10  -6    2280     100                                                         279  -14.79    7.31  1.0000
   0  10   7    1388     230                                                         -59  -17.91   -0.94  1.0000
   0 -10  -7    3050     274                                                        8549  -17.91    0.94  1.0000
   0  10   7     789     228                                                          84  -17.91   -0.94  1.0000
   0 -10  -7    2859     373                                                        8228  -17.91    0.94  1.0000
   0 -10  -8     348     137                                                        2121  -13.30    1.04  1.0000
   0 -10  -8     154     148                                                        1578  -13.30    1.04  1.0000
   0 -10  -8     165     214                                                        1614  -13.30    1.04  1.0000
   0 -10  -9     547     129                                                         176    5.12   -2.06  1.0000
   0 -10  -9     340      58                                                          64    5.12   -2.06  1.0000
   0  10   9     331     168                                                          60    5.12    2.06  1.0000
   0 -10  -9     291      70                                                          42    5.12   -2.06  1.0000
   0 -10  -9     132      65                                                          -8    5.12   -2.06  1.0000
   0 -10 -10    1843     122                                                        1440   -2.40   -0.23  1.0000
   0 -10 -10    1929     207                                                        1516   -2.40   -0.23  1.0000
   0 -10 -10    1910     135                                                        1499   -2.40   -0.23  1.0000
   0 -10 -10    1783     127                                                        1387   -2.40   -0.23  1.0000
   0 -10 -10    1711     136                                                        1323   -2.40   -0.23  1.0000
   0 -10 -11   17335     928                                                       15096    4.44   -4.33  1.0000
   0 -10 -11   16317     846                                                       14145    4.44   -4.33  1.0000
   0 -10 -11   15995     840                                                       13844    4.44   -4.33  1.0000
   0 -10 -11   15134     828                                                       13042    4.44   -4.33  1.0000
   0 -10 -12    8877     377                                                       10382   -3.64   -3.77  1.0000
   0 -10 -12    9086     360                                                       10609   -3.64   -3.77  1.0000
   0 -10 -12    8440     383                                                        9908   -3.64   -3.77  1.0000
   0 -10 -12    8118     487                                                        9557   -3.64   -3.77  1.0000
   0  10  12     119     343                                                         -20   -3.64    3.77  1.0000
   0  10  12     119     369                                                         -36   -3.64    3.77  1.0000
   0 -10 -13     260      99                                                         461   -2.85    1.24  1.0000
   0 -10 -13     235      88                                                         426   -2.85    1.24  1.0000
   0  10  13     218     205                                                         403   -2.85   -1.24  1.0000
   0 -10 -13     260     138                                                         460   -2.85    1.24  1.0000
   0 -10 -13     433     106                                                         687   -2.85    1.24  1.0000
   0 -10 -13     420      90                                                         670   -2.85    1.24  1.0000
   0 -10 -13     271      96                                                         475   -2.85    1.24  1.0000
   0 -10 -14    5750     325                                                        6611   -2.28    4.39  1.0000
   0  10  14    1615     375                                                        2047   -2.28   -4.39  1.0000
   0 -10 -14    5392     334                                                        6224   -2.28    4.39  1.0000
   0 -10 -14    5518     331                                                        6361   -2.28    4.39  1.0000
   0  10  14     106     300                                                         -19   -2.28   -4.39  1.0000
   0 -10 -14    6611     320                                                        7538   -2.28    4.39  1.0000
   0 -10 -14    5679     326                                                        6535   -2.28    4.39  1.0000
   0 -10 -15   13520     593                                                        9523   -9.01    1.15  1.0000
   0 -10 -15   13433     584                                                        9450   -9.01    1.15  1.0000
   0 -10 -15   13559     597                                                        9556   -9.01    1.15  1.0000
   0 -10 -15   13290     600                                                        9330   -9.01    1.15  1.0000
   0 -10 -16     790     127                                                         853   -0.43    2.57  1.0000
   0 -10 -16     703     113                                                         761   -0.43    2.57  1.0000
   0 -10 -16     879     128                                                         947   -0.43    2.57  1.0000
   0 -10 -16    1091     130                                                        1170   -0.43    2.57  1.0000
   0 -10 -17     357     118                                                         606   -2.60    2.62  1.0000
   0 -10 -17     351     116                                                         597   -2.60    2.62  1.0000
   0 -10 -17     349     105                                                         595   -2.60    2.62  1.0000
   0 -10 -17     287     114                                                         511   -2.60    2.62  1.0000
   0 -10 -18     428     109                                                         581   -1.55    0.82  1.0000
   0 -10 -18     273     114                                                         397   -1.55    0.82  1.0000
   0 -10 -18     376     124                                                         520   -1.55    0.82  1.0000
   0 -10 -18     193     109                                                         298   -1.55    0.82  1.0000
   0 -10 -19       5     114                                                         114    3.89   -1.34  1.0000
   0 -10 -19       7     105                                                         124    3.89   -1.34  1.0000
   0 -10 -19      14     107                                                         151    3.89   -1.34  1.0000
   0 -10 -19       2      99                                                         100    3.89   -1.34  1.0000
   0 -10 -20    4767     342                                                        4973    0.27   -4.25  1.0000
   0 -10 -20    4988     335                                                        5201    0.27   -4.25  1.0000
   0 -10 -20    4798     345                                                        5005    0.27   -4.25  1.0000
   0 -10 -21      80     115                                                          31    2.19   -1.63  1.0000
   0 -10 -21      32     118                                                         -88    2.19   -1.63  1.0000
   0 -10 -21     125     124                                                          68    2.19   -1.63  1.0000
   0 -10 -21      56     110                                                          13    2.19   -1.63  1.0000
   0 -10 -22     278     130                                                         262    0.27   -0.81  1.0000
   0 -10 -22     479     131                                                         459    0.27   -0.81  1.0000
   0 -10 -22     285     142                                                         269    0.27   -0.81  1.0000
   0 -10 -22     419     129                                                         400    0.27   -0.81  1.0000
   0 -10 -23    1631     222                                                        2206   -3.18   -1.11  1.0000
   0 -10 -23    1610     205                                                        2182   -3.18   -1.11  1.0000
   0 -10 -23    1177     210                                                        1671   -3.18   -1.11  1.0000
   0 -10 -24     258     111                                                          82    3.38    0.98  1.0000
   0 -10 -24     328     126                                                         124    3.38    0.98  1.0000
   0 -10 -24     377     125                                                         155    3.38    0.98  1.0000
   0 -10 -24      54     136                                                         -25    3.38    0.98  1.0000
   0 -10 -25     365     136                                                         393    0.32    2.35  1.0000
   0 -10 -25     509     150                                                         547    0.32    2.35  1.0000
   0 -10 -25     373     151                                                         402    0.32    2.35  1.0000
   0 -10 -25     671     142                                                         718    0.32    2.35  1.0000
   0 -10 -26     685     137                                                         595   -0.85    0.25  1.0000
   0 -10 -26     855     142                                                         754   -0.85    0.25  1.0000
   0 -10 -26     824     150                                                         725   -0.85    0.25  1.0000
   0 -10 -26     583     151                                                         500   -0.85    0.25  1.0000
   0 -10 -27     561     124                                                         599    0.26    1.40  1.0000
   0 -10 -27     460     126                                                         493    0.26    1.40  1.0000
   0 -10 -27     522     138                                                         558    0.26    1.40  1.0000
   0 -10 -27     491     137                                                         526    0.26    1.40  1.0000
   0 -10 -28       0     110                                                         -40    0.15   -0.03  1.0000
   0 -10 -28     129     114                                                         122    0.15   -0.03  1.0000
   0 -10 -28     140     110                                                         132    0.15   -0.03  1.0000
   0 -10 -29      79     105                                                          86    0.06   -1.82  1.0000
   0 -10 -29     114     109                                                         125    0.06   -1.82  1.0000
   0 -10 -30      42      97                                                          92   -1.51    0.17  1.0000
   0 -10 -30      58      94                                                         116   -1.51    0.17  1.0000
   0 -10 -31       3      82                                                          -5   -0.64    0.50  1.0000
   0  11 -28       7      73                                                           2   -1.70   -1.01  1.0000
   0  11 -27     513     114                                                         586   -0.19   -2.74  1.0000
   0  11 -27     505     101                                                         577   -0.19   -2.74  1.0000
   0  11 -26     261     103                                                         261    0.04   -0.47  1.0000
   0  11 -26     227     116                                                         227    0.04   -0.47  1.0000
   0  11 -26     332     120                                                         332    0.04   -0.47  1.0000
   0  11 -25      38     123                                                          60   -0.52    0.58  1.0000
   0  11 -25       3     129                                                         -54   -0.52    0.58  1.0000
   0  11 -25       3     109                                                         -55   -0.52    0.58  1.0000
   0  11 -24      48      99                                                           8   -3.34    2.56  1.0000
   0  11 -24      61     145                                                         134   -3.34    2.56  1.0000
   0  11 -24      77     123                                                         -25   -3.34    2.56  1.0000
   0  11 -24      35     140                                                          46   -3.34    2.56  1.0000
   0  11 -23      12     104                                                         -32   -1.40    0.87  1.0000
   0  11 -23      45     156                                                          16   -1.40    0.87  1.0000
   0  11 -23      98     156                                                          54   -1.40    0.87  1.0000
   0  11 -23      12     119                                                         -18   -1.40    0.87  1.0000
   0  11 -23      77     109                                                          38   -1.40    0.87  1.0000
   0  11 -22     950     197                                                        1085    0.63   -3.46  1.0000
   0  11 -22    1127     162                                                        1278    0.63   -3.46  1.0000
   0  11 -22    1209     163                                                        1367    0.63   -3.46  1.0000
   0  11 -22    1063     164                                                        1208    0.63   -3.46  1.0000
   0  11 -22    1462     197                                                        1640    0.63   -3.46  1.0000
   0  11 -22    1126     208                                                        1277    0.63   -3.46  1.0000
   0  11 -21     188     168                                                         240    1.61   -2.07  1.0000
   0  11 -21      67     125                                                          86    1.61   -2.07  1.0000
   0  11 -21      32     131                                                          33    1.61   -2.07  1.0000
   0  11 -21      51     120                                                          64    1.61   -2.07  1.0000
   0  11 -21      75     146                                                          98    1.61   -2.07  1.0000
   0  11 -21     173     168                                                         222    1.61   -2.07  1.0000
   0  11 -20      10     134                                                        -176    1.37   -0.72  1.0000
   0  11 -20      10     163                                                         -45    1.37   -0.72  1.0000
   0  11 -20      10     128                                                         -56    1.37   -0.72  1.0000
   0  11 -20      22     156                                                           3    1.37   -0.72  1.0000
   0  11 -20      10     179                                                         -56    1.37   -0.72  1.0000
   0  11 -20      46     130                                                          16    1.37   -0.72  1.0000
   0  11 -19      20     129                                                         155    3.71    2.52  1.0000
   0  11 -19      51     155                                                         240    3.71    2.52  1.0000
   0  11 -19      23     182                                                         163    3.71    2.52  1.0000
   0  11 -19      63     147                                                         267    3.71    2.52  1.0000
   0  11 -18     566     207                                                        1625    6.65    4.95  1.0000
   0  11 -18     405     193                                                        1339    6.65    4.95  1.0000
   0  11 -18     398     175                                                        1325    6.65    4.95  1.0000
   0  11 -18     371     229                                                        1275    6.65    4.95  1.0000
   0  11 -17   13113     844                                                       14292    2.40   -1.08  1.0000
   0  11 -17   10354     870                                                       11404    2.40   -1.08  1.0000
   0  11 -17   10843     854                                                       11917    2.40   -1.08  1.0000
   0  11 -16   20729    1171                                                       19623   -1.90   -1.97  1.0000
   0  11 -16   18270    1185                                                       17232   -1.90   -1.97  1.0000
   0  11 -16   17088    1201                                                       16084   -1.90   -1.97  1.0000
   0  11 -15       1     167                                                         299    7.98    1.29  1.0000
   0  11 -15      37     157                                                         522    7.98    1.29  1.0000
   0  11 -15       6     117                                                         211    7.98    1.29  1.0000
   0  11 -15       5     186                                                         354    7.98    1.29  1.0000
   0  11 -15      49     149                                                         563    7.98    1.29  1.0000
   0  11 -14     136     168                                                         706    7.19   -0.08  1.0000
   0  11 -14     781     188                                                        1838    7.19   -0.08  1.0000
   0  11 -14     586     155                                                        1532    7.19   -0.08  1.0000
   0  11 -14     197     181                                                         838    7.19   -0.08  1.0000
   0  11 -14     221     198                                                         887    7.19   -0.08  1.0000
   0  11 -13      28     151                                                         607    8.70   -3.36  1.0000
   0  11 -13     161     157                                                        1028    8.70   -3.36  1.0000
   0  11 -13      15     152                                                         542    8.70   -3.36  1.0000
   0  11 -13     103     133                                                         871    8.70   -3.36  1.0000
   0  11 -13       9     179                                                         500    8.70   -3.36  1.0000
   0  11 -13      16     115                                                         548    8.70   -3.36  1.0000
   0  11 -12    5441     316                                                        3618    9.34  -11.24  1.0000
   0  11 -12    5489     315                                                        3660    9.34  -11.24  1.0000
   0  11 -12    5548     334                                                        3713    9.34  -11.24  1.0000
   0  11 -12    6645     304                                                        4696    9.34  -11.24  1.0000
   0  11 -12    5837     300                                                        3971    9.34  -11.24  1.0000
   0  11 -11    2528     251                                                        2810    1.29   -1.58  1.0000
   0  11 -11    4208     276                                                        4573    1.29   -1.58  1.0000
   0  11 -11    3627     257                                                        3966    1.29   -1.58  1.0000
   0  11 -11    2511     267                                                        2793    1.29   -1.58  1.0000
   0  11 -11    2515     283                                                        2797    1.29   -1.58  1.0000
   0  11 -10    1652     287                                                        3573    8.02   11.12  1.0000
   0  11 -10    1584     301                                                        3462    8.02   11.12  1.0000
   0  11 -10    1788     316                                                        3790    8.02   11.12  1.0000
   0  11  -9    2294     273                                                        3642   -5.99    0.37  1.0000
   0 -11   9    1718     329                                                        2905   -5.99   -0.37  1.0000
   0  11  -9    2160     289                                                        3472   -5.99    0.37  1.0000
   0 -11   8    6677     287                                                        2968  -13.59    4.52  1.0000
   0  11  -8    6806     201                                                        3056  -13.59   -4.52  1.0000
   0  11  -8    7100     207                                                        3257  -13.59   -4.52  1.0000
   0  11  -7     348     299                                                         828   -4.88   -0.27  1.0000
   0  11  -7      33     277                                                         250   -4.88   -0.27  1.0000
   0 -11   7   11268     578                                                       13523   -4.88    0.27  1.0000
   0  11  -7    9910     361                                                       12031   -4.88   -0.27  1.0000
   0 -11   7     103     254                                                         -18   -4.88    0.27  1.0000
   0 -11   7    8290     473                                                       10238   -4.88    0.27  1.0000
   0  11  -7    9845     343                                                       11959   -4.88   -0.27  1.0000
   0  11  -7   14125     355                                                       16637   -4.88   -0.27  1.0000
   0  11  -6    5820     141                                                        2060  -14.90    0.04  1.0000
   0  11  -6    4234     150                                                        1167  -14.90    0.04  1.0000
   0 -11   6    3906     201                                                         998  -14.90   -0.04  1.0000
   0  11  -6    7037     305                                                        2808  -14.90    0.04  1.0000
   0  11  -6    5744     140                                                        2015  -14.90    0.04  1.0000
   0 -11   6    4370     230                                                        1239  -14.90   -0.04  1.0000
   0  11  -6    3979     137                                                        1035  -14.90    0.04  1.0000
   0  11  -6     959     189                                                         -11  -14.90    0.04  1.0000
   0  11  -5   25434    1026                                                       31656   -8.24    7.92  1.0000
   0  11  -5   25786    1035                                                       32050   -8.24    7.92  1.0000
   0  11  -5   23912    1030                                                       29948   -8.24    7.92  1.0000
   0 -11   5   29919    1237                                                       36657   -8.24   -7.92  1.0000
   0  11  -5   25155    1026                                                       31343   -8.24    7.92  1.0000
   0 -11   5   23644    1160                                                       29647   -8.24   -7.92  1.0000
   0  11  -5   26016    1004                                                       32307   -8.24    7.92  1.0000
   0  11  -5   30656    1011                                                       37475   -8.24    7.92  1.0000
   0  11  -4    2126     226                                                        3004    0.48   14.68  1.0000
   0  11  -4    1836     206                                                        2583    0.48   14.68  1.0000
   0  11  -4    2106     225                                                        2976    0.48   14.68  1.0000
   0  11  -4    1864     227                                                        2624    0.48   14.68  1.0000
   0 -11   4    1953     299                                                        2755    0.48  -14.68  1.0000
   0  11  -3    8704     589                                                        9378   -1.46   -4.30  1.0000
   0  11  -3    8714     590                                                        9388   -1.46   -4.30  1.0000
   0  11  -3    8847     592                                                        9527   -1.46   -4.30  1.0000
   0  11  -3    9274     597                                                        9972   -1.46   -4.30  1.0000
   0 -11   3   10596     701                                                       11346   -1.46    4.30  1.0000
   0 -11   3    8212     667                                                        8865   -1.46    4.30  1.0000
   0  11  -3    8955     578                                                        9639   -1.46   -4.30  1.0000
   0 -11   2    1585     167                                                         485    8.88   15.90  1.0000
   0 -11   2    1526     162                                                         393    8.88   15.90  1.0000
   0  11  -2    1499      93                                                         349    8.88  -15.90  1.0000
   0  11  -2    1540      91                                                         416    8.88  -15.90  1.0000
   0  11  -2    1691     100                                                         641    8.88  -15.90  1.0000
   0  11  -2    1602      73                                                         511    8.88  -15.90  1.0000
   0  11  -2    1576      93                                                         471    8.88  -15.90  1.0000
   0  11  -1   28709    1764                                                       28223   -4.43  -20.19  1.0000
   0  11  -1   28502    1766                                                       28011   -4.43  -20.19  1.0000
   0 -11   1   32064    1856                                                       31658   -4.43   20.19  1.0000
   0  11   0   96083    5349                                                       92156    4.25  -14.96  1.0000
   0  11   0   92792    5482                                                       88916    4.25  -14.96  1.0000
   0  11   0   79753    5490                                                       76089    4.25  -14.96  1.0000
   0 -11   0   87542    5426                                                       83750    4.25   14.96  1.0000
   0  11   1    9536    1621                                                       10486   -2.34    7.24  1.0000
   0  11   1   22705    1751                                                       24282   -2.34    7.24  1.0000
   0 -11  -2    1109     118                                                         487   -5.75    2.17  1.0000
   0 -11  -2    1260     169                                                         591   -5.75    2.17  1.0000
   0 -11  -3   38903    1967                                                       30307   11.29    3.89  1.0000
   0 -11  -3   36340    1908                                                       28047   11.29    3.89  1.0000
   0 -11  -4     277     429                                                        6798  -29.76   11.72  1.0000
   0 -11  -4     176     348                                                        6231  -29.76   11.72  1.0000
   0 -11  -5     227     177                                                        1632  -12.04    5.29  1.0000
   0 -11  -5     327     202                                                        1905  -12.04    5.29  1.0000
   0 -11  -5     283     239                                                        1789  -12.04    5.29  1.0000
   0 -11  -6     520     227                                                        2821   15.34    1.00  1.0000
   0 -11  -6     466     207                                                        2687   15.34    1.00  1.0000
   0 -11  -6     275     156                                                        2162   15.34    1.00  1.0000
   0  11   6    1020     220                                                         -11   15.34   -1.00  1.0000
   0 -11  -6     326     189                                                        2312   15.34    1.00  1.0000
   0 -11  -6     265     243                                                        2133   15.34    1.00  1.0000
   0  11   6     112     242                                                         528   15.34   -1.00  1.0000
   0 -11  -7    3830     199                                                        2478   -6.72    7.83  1.0000
   0 -11  -7    4000     263                                                        2622   -6.72    7.83  1.0000
   0 -11  -7    3874     168                                                        2515   -6.72    7.83  1.0000
   0 -11  -7    3769     159                                                        2426   -6.72    7.83  1.0000
   0 -11  -8    4299     423                                                        7039    8.77    2.59  1.0000
   0 -11  -8    3825     291                                                        6428    8.77    2.59  1.0000
   0  11   8     361     297                                                         -11    8.77   -2.59  1.0000
   0  11   8    7273     580                                                       10743    8.77   -2.59  1.0000
   0 -11  -8    2026     269                                                        4004    8.77    2.59  1.0000
   0 -11  -8    3379     313                                                        5843    8.77    2.59  1.0000
   0 -11  -9    1236     201                                                        1236    0.43    3.87  1.0000
   0 -11  -9    1250     117                                                        1250    0.43    3.87  1.0000
   0 -11  -9    1097     113                                                        1093    0.43    3.87  1.0000
   0 -11  -9    1021     110                                                        1015    0.43    3.87  1.0000
   0 -11 -10     410      69                                                          55   -6.16    2.98  1.0000
   0  11  10     202     177                                                         -57   -6.16   -2.98  1.0000
   0 -11 -10     202      81                                                         -22   -6.16    2.98  1.0000
   0 -11 -10     407      85                                                          54   -6.16    2.98  1.0000
   0 -11 -10     333     129                                                          26   -6.16    2.98  1.0000
   0 -11 -10     202      80                                                         -60   -6.16    2.98  1.0000
   0 -11 -11       3      87                                                         -63    0.55   -0.63  1.0000
   0 -11 -11       9     116                                                           7    0.55   -0.63  1.0000
   0 -11 -11       3      84                                                         -62    0.55   -0.63  1.0000
   0 -11 -11       3      74                                                         -28    0.55   -0.63  1.0000
   0 -11 -11       3      85                                                         -33    0.55   -0.63  1.0000
   0 -11 -12   10864     373                                                       16146  -10.94   -1.54  1.0000
   0 -11 -12   10596     417                                                       15819  -10.94   -1.54  1.0000
   0 -11 -12     190     312                                                          85  -10.94   -1.54  1.0000
   0  11  12     527     334                                                         -90  -10.94    1.54  1.0000
   0 -11 -12   11372     407                                                       16764  -10.94   -1.54  1.0000
   0 -11 -12   10649     586                                                       15884  -10.94   -1.54  1.0000
   0 -11 -13    3750     258                                                        4440   -2.53   -3.49  1.0000
   0 -11 -13    4017     243                                                        4731   -2.53   -3.49  1.0000
   0  11  13     349     297                                                         536   -2.53    3.49  1.0000
   0  11  13      56     248                                                          77   -2.53    3.49  1.0000
   0 -11 -13    3779     262                                                        4471   -2.53   -3.49  1.0000
   0 -11 -13    3530     342                                                        4198   -2.53   -3.49  1.0000
   0 -11 -13    3776     256                                                        4468   -2.53   -3.49  1.0000
   0 -11 -14    2186     178                                                        2169    0.32   -2.17  1.0000
   0 -11 -14    1838     240                                                        1821    0.32   -2.17  1.0000
   0 -11 -14    1898     180                                                        1881    0.32   -2.17  1.0000
   0 -11 -14    1989     168                                                        1972    0.32   -2.17  1.0000
   0 -11 -14    1914     182                                                        1897    0.32   -2.17  1.0000
   0 -11 -15      16      84                                                         126   -4.34   -3.60  1.0000
   0 -11 -15      23     101                                                          69   -4.34   -3.60  1.0000
   0 -11 -15      21      99                                                          79   -4.34   -3.60  1.0000
   0 -11 -15      33      95                                                          47   -4.34   -3.60  1.0000
   0 -11 -15     102      91                                                           3   -4.34   -3.60  1.0000
   0 -11 -16      72      97                                                          82   -0.27    0.06  1.0000
   0 -11 -16      89     104                                                         100   -0.27    0.06  1.0000
   0 -11 -16       3      96                                                           5   -0.27    0.06  1.0000
   0 -11 -16       0      95                                                         -88   -0.27    0.06  1.0000
   0 -11 -17    5459     311                                                        4502    3.59    3.47  1.0000
   0 -11 -17    5277     300                                                        4336    3.59    3.47  1.0000
   0 -11 -17    5304     313                                                        4360    3.59    3.47  1.0000
   0 -11 -17    4901     315                                                        3993    3.59    3.47  1.0000
   0 -11 -18    1409     228                                                        2725    7.02    2.81  1.0000
   0 -11 -18    1491     231                                                        2840    7.02    2.81  1.0000
   0 -11 -18    1265     233                                                        2522    7.02    2.81  1.0000
   0 -11 -18    1554     221                                                        2927    7.02    2.81  1.0000
   0 -11 -19    4929     265                                                        3780    4.20   -0.95  1.0000
   0 -11 -19    4528     274                                                        3430    4.20   -0.95  1.0000
   0 -11 -19    4819     278                                                        3684    4.20   -0.95  1.0000
   0 -11 -19    4176     276                                                        3124    4.20   -0.95  1.0000
   0 -11 -20    5327     380                                                        5510    0.52    2.31  1.0000
   0 -11 -20    5314     370                                                        5497    0.52    2.31  1.0000
   0 -11 -20    5524     383                                                        5711    0.52    2.31  1.0000
   0 -11 -20    4485     378                                                        4651    0.52    2.31  1.0000
   0 -11 -21      84     128                                                         105   -3.98    3.28  1.0000
   0 -11 -21      71     135                                                          48   -3.98    3.28  1.0000
   0 -11 -21      75     120                                                          75   -3.98    3.28  1.0000
   0 -11 -21      71     124                                                          45   -3.98    3.28  1.0000
   0 -11 -22    1337     207                                                        2456   -6.25   -0.47  1.0000
   0 -11 -22     867     209                                                        1801   -6.25   -0.47  1.0000
   0 -11 -22    1244     213                                                        2330   -6.25   -0.47  1.0000
   0 -11 -22    1150     219                                                        2200   -6.25   -0.47  1.0000
   0 -11 -23      10     129                                                        -190    1.27    0.86  1.0000
   0 -11 -23      10     141                                                        -121    1.27    0.86  1.0000
   0 -11 -23      61     120                                                          28    1.27    0.86  1.0000
   0 -11 -23      10     146                                                        -125    1.27    0.86  1.0000
   0 -11 -24    2823     302                                                        3172   -1.53    0.24  1.0000
   0 -11 -24    3591     311                                                        3983   -1.53    0.24  1.0000
   0 -11 -24    3967     299                                                        4379   -1.53    0.24  1.0000
   0 -11 -24    3471     297                                                        3857   -1.53    0.24  1.0000
   0 -11 -25    1289     151                                                         782   -3.88   -0.85  1.0000
   0 -11 -25    1177     169                                                         695   -3.88   -0.85  1.0000
   0 -11 -25    1521     141                                                         965   -3.88   -0.85  1.0000
   0 -11 -25    1220     151                                                         728   -3.88   -0.85  1.0000
   0 -11 -26      54     118                                                         109    1.50    0.14  1.0000
   0 -11 -26      10     142                                                         -31    1.50    0.14  1.0000
   0 -11 -26      10     131                                                        -247    1.50    0.14  1.0000
   0 -11 -26      10     134                                                        -175    1.50    0.14  1.0000
   0 -11 -27     248     115                                                         263    0.15    0.66  1.0000
   0 -11 -27     243     118                                                         258    0.15    0.66  1.0000
   0 -11 -27     344     131                                                         362    0.15    0.66  1.0000
   0 -11 -27     191     132                                                         204    0.15    0.66  1.0000
   0 -11 -28       7     128                                                          -5    0.96    0.78  1.0000
   0 -11 -28      39     116                                                          69    0.96    0.78  1.0000
   0 -11 -29      70     113                                                          90    0.34    2.65  1.0000
   0 -11 -29      31     108                                                         -72    0.34    2.65  1.0000
   0 -11 -30     150     104                                                         207    0.85    1.89  1.0000
   0 -11 -30     204     104                                                         272    0.85    1.89  1.0000
   0 -11 -31     386      93                                                         386    0.05   -1.14  1.0000
   0 -11 -31     326      96                                                         326    0.05   -1.14  1.0000
   0  12 -27     208      89                                                         234    0.44    0.19  1.0000
   0  12 -27      80      74                                                          96    0.44    0.19  1.0000
   0  12 -26    1369     131                                                        1225    0.96   -0.10  1.0000
   0  12 -26    1344     123                                                        1202    0.96   -0.10  1.0000
   0  12 -26    1016     134                                                         893    0.96   -0.10  1.0000
   0  12 -26    1263     143                                                        1125    0.96   -0.10  1.0000
   0  12 -25     892     142                                                         687    1.97   -3.10  1.0000
   0  12 -25    1028     142                                                         811    1.97   -3.10  1.0000
   0  12 -25    1166     128                                                         937    1.97   -3.10  1.0000
   0  12 -25    1026     118                                                         809    1.97   -3.10  1.0000
   0  12 -24      91     125                                                         -27    4.60    0.17  1.0000
   0  12 -24       1     103                                                         108    4.60    0.17  1.0000
   0  12 -24       4     106                                                          58    4.60    0.17  1.0000
   0  12 -24      91     125                                                         -77    4.60    0.17  1.0000
   0  12 -23      18     108                                                         202    4.90    0.54  1.0000
   0  12 -23      24     153                                                         222    4.90    0.54  1.0000
   0  12 -23      17     114                                                         199    4.90    0.54  1.0000
   0  12 -23      59     152                                                         315    4.90    0.54  1.0000
   0  12 -23     119     135                                                         441    4.90    0.54  1.0000
   0  12 -22     258     160                                                         290    0.43    1.08  1.0000
   0  12 -22     274     121                                                         307    0.43    1.08  1.0000
   0  12 -22     256     122                                                         288    0.43    1.08  1.0000
   0  12 -22     235     116                                                         265    0.43    1.08  1.0000
   0  12 -22     368     140                                                         407    0.43    1.08  1.0000
   0  12 -22     225     171                                                         254    0.43    1.08  1.0000
   0  12 -21    4941     323                                                        4718    0.92    2.34  1.0000
   0  12 -21    3725     324                                                        3529    0.92    2.34  1.0000
   0  12 -21    3642     356                                                        3448    0.92    2.34  1.0000
   0  12 -21    5446     341                                                        5213    0.92    2.34  1.0000
   0  12 -21    5251     327                                                        5022    0.92    2.34  1.0000
   0  12 -20     245     139                                                         233    0.22   -0.39  1.0000
   0  12 -20     248     151                                                         236    0.22   -0.39  1.0000
   0  12 -20     145     125                                                         136    0.22   -0.39  1.0000
   0  12 -20     218     127                                                         207    0.22   -0.39  1.0000
   0  12 -20     321     176                                                         307    0.22   -0.39  1.0000
   0  12 -19      18     131                                                        -113    0.42   -1.98  1.0000
   0  12 -19      18     152                                                         -92    0.42   -1.98  1.0000
   0  12 -19       7     188                                                           4    0.42   -1.98  1.0000
   0  12 -19      21     126                                                          63    0.42   -1.98  1.0000
   0  12 -19      18     138                                                         -65    0.42   -1.98  1.0000
   0  12 -18      83     129                                                         -64    3.58   -2.52  1.0000
   0  12 -18     155     189                                                          27    3.58   -2.52  1.0000
   0  12 -18     297     147                                                         119    3.58   -2.52  1.0000
   0  12 -18      83     124                                                         -43    3.58   -2.52  1.0000
   0  12 -18      83     147                                                        -209    3.58   -2.52  1.0000
   0  12 -17       2     168                                                         109    4.04   -3.37  1.0000
   0  12 -17       3     126                                                         100    4.04   -3.37  1.0000
   0  12 -17      46     139                                                          18    4.04   -3.37  1.0000
   0  12 -17       5     151                                                         155    4.04   -3.37  1.0000
   0  12 -17      10     116                                                          65    4.04   -3.37  1.0000
   0  12 -16   10527     966                                                       13919    7.43    1.58  1.0000
   0  12 -16    9711     977                                                       12978    7.43    1.58  1.0000
   0  12 -16   13108     948                                                       16868    7.43    1.58  1.0000
   0  12 -16   10093     960                                                       13420    7.43    1.58  1.0000
   0  12 -16   14549     963                                                       18498    7.43    1.58  1.0000
   0  12 -15    4715     560                                                        7579    8.84    0.58  1.0000
   0  12 -15    5341     538                                                        8368    8.84    0.58  1.0000
   0  12 -15    4422     580                                                        7206    8.84    0.58  1.0000
   0  12 -15    4532     558                                                        7347    8.84    0.58  1.0000
   0  12 -14    4084     439                                                        4615   -1.87    1.52  1.0000
   0  12 -14    4780     418                                                        5354   -1.87    1.52  1.0000
   0  12 -14    5581     400                                                        6201   -1.87    1.52  1.0000
   0  12 -14    4599     420                                                        5163   -1.87    1.52  1.0000
   0  12 -14    6106     411                                                        6754   -1.87    1.52  1.0000
   0  12 -13      18     120                                                         173   -6.67    3.86  1.0000
   0  12 -13      17     113                                                         319   -6.67    3.86  1.0000
   0  12 -13      15     159                                                         304   -6.67    3.86  1.0000
   0  12 -13      12     178                                                         240   -6.67    3.86  1.0000
   0  12 -13      12     142                                                         257   -6.67    3.86  1.0000
   0  12 -13      12     129                                                         233   -6.67    3.86  1.0000
   0  12 -12    1283     121                                                         547   -6.71    4.16  1.0000
   0  12 -12    1046     156                                                         385   -6.71    4.16  1.0000
   0  12 -12    1307     120                                                         564   -6.71    4.16  1.0000
   0  12 -12    1006     148                                                         359   -6.71    4.16  1.0000
   0  12 -12    1210     121                                                         496   -6.71    4.16  1.0000
   0  12 -12    1162     171                                                         463   -6.71    4.16  1.0000
   0  12 -11    4331     459                                                        6492   -6.53    6.06  1.0000
   0  12 -11    4031     469                                                        6119   -6.53    6.06  1.0000
   0  12 -11    3908     451                                                        5966   -6.53    6.06  1.0000
   0  12 -11    5428     450                                                        7836   -6.53    6.06  1.0000
   0  12 -11    4309     444                                                        6465   -6.53    6.06  1.0000
   0  12 -10    5346     234                                                        2698  -10.37   -3.58  1.0000
   0  12 -10    5424     247                                                        2754  -10.37   -3.58  1.0000
   0  12 -10    6212     232                                                        3328  -10.37   -3.58  1.0000
   0  12 -10    4876     264                                                        2364  -10.37   -3.58  1.0000
   0  12  -9    3286     163                                                        1494  -12.19   -6.36  1.0000
   0  12  -9    3246     182                                                        1464  -12.19   -6.36  1.0000
   0  12  -9    3571     158                                                        1711  -12.19   -6.36  1.0000
   0  12  -8    1020     193                                                        2549    8.53    3.18  1.0000
   0 -12   8     722     258                                                        2061    8.53   -3.18  1.0000
   0  12  -7    1098     146                                                        1284    2.82    7.90  1.0000
   0  12  -7     811     244                                                         922    2.82    7.90  1.0000
   0  12  -7    1531     170                                                        1808    2.82    7.90  1.0000
   0  12  -7    1601     183                                                        1892    2.82    7.90  1.0000
   0  12  -7    1297     150                                                        1528    2.82    7.90  1.0000
   0  12  -6    9907     568                                                       11708   -4.14    1.13  1.0000
   0  12  -6       4     522                                                          76   -4.14    1.13  1.0000
   0  12  -6    9380     556                                                       11134   -4.14    1.13  1.0000
   0  12  -6    9902     539                                                       11703   -4.14    1.13  1.0000
   0  12  -6    2277     580                                                        3177   -4.14    1.13  1.0000
   0  12  -6    9398     554                                                       11154   -4.14    1.13  1.0000
   0  12  -6   11674     540                                                       13623   -4.14    1.13  1.0000
   0 -12   6    7683     641                                                        9278   -4.14   -1.13  1.0000
   0  12  -5   10039     527                                                       10546    1.26    2.28  1.0000
   0  12  -5    9973     527                                                       10478    1.26    2.28  1.0000
   0  12  -5   10213     536                                                       10724    1.26    2.28  1.0000
   0  12  -5     117     502                                                         152    1.26    2.28  1.0000
   0 -12   5   10701     669                                                       11225    1.26   -2.28  1.0000
   0  12  -5   10438     510                                                       10955    1.26    2.28  1.0000
   0  12  -5   11819     508                                                       12371    1.26    2.28  1.0000
   0  12  -5    1283     528                                                        1453    1.26    2.28  1.0000
   0 -12   5    8014     609                                                        8465    1.26   -2.28  1.0000
   0  12  -4    4208     433                                                        7560  -10.64   -3.32  1.0000
   0  12  -4    4950     456                                                        8548  -10.64   -3.32  1.0000
   0  12  -4    4409     457                                                        7829  -10.64   -3.32  1.0000
   0  12  -4    5382     461                                                        9115  -10.64   -3.32  1.0000
   0 -12   4    4634     557                                                        8129  -10.64    3.32  1.0000
   0  12  -4    4731     431                                                        8259  -10.64   -3.32  1.0000
   0  12  -3     429     100                                                         423    0.09   -4.10  1.0000
   0  12  -3     467     100                                                         465    0.09   -4.10  1.0000
   0 -12   3     535     169                                                         538    0.09    4.10  1.0000
   0  12  -3     647     114                                                         658    0.09   -4.10  1.0000
   0  12  -3     634      79                                                         644    0.09   -4.10  1.0000
   0 -12   3     660     195                                                         672    0.09    4.10  1.0000
   0  12  -3     215     219                                                         187    0.09   -4.10  1.0000
   0  12  -3     518     117                                                         519    0.09   -4.10  1.0000
   0  12  -2    5992     512                                                        6978    2.34   -4.23  1.0000
   0  12  -2    3767     303                                                        4543    2.34   -4.23  1.0000
   0  12  -2    3559     294                                                        4313    2.34   -4.23  1.0000
   0  12  -2    5179     314                                                        6094    2.34   -4.23  1.0000
   0 -12   2    3290     382                                                        4014    2.34    4.23  1.0000
   0 -12   2    3662     394                                                        4427    2.34    4.23  1.0000
   0 -12   1    4645     388                                                        4787    1.47   11.45  1.0000
   0 -12   1    3047     332                                                        3044    1.47   11.45  1.0000
   0  12  -1    3681     261                                                        3739    1.47  -11.45  1.0000
   0  12  -1    3738     256                                                        3802    1.47  -11.45  1.0000
   0  12  -1    4133     265                                                        4232    1.47  -11.45  1.0000
   0 -12   0    2456     145                                                          -7   23.00   -6.33  1.0000
   0  12   0    2082      80                                                          17   23.00    6.33  1.0000
   0  12   0    1558      86                                                         114   23.00    6.33  1.0000
   0  12   0    1797      80                                                          57   23.00    6.33  1.0000
   0 -12   0    1403     167                                                         165   23.00   -6.33  1.0000
   0  12   0    1072      91                                                         325   23.00    6.33  1.0000
   0  12   1   15885    1449                                                        9516   13.69   11.14  1.0000
   0  12   1   48253    1642                                                       37002   13.69   11.14  1.0000
   0 -12  -1   28603    1418                                                       19979   13.69  -11.14  1.0000
   0 -12  -1   28459    1462                                                       19857   13.69  -11.14  1.0000
   0  12   1   34651    1387                                                       25140   13.69   11.14  1.0000
   0  12   1   35176    1386                                                       25592   13.69   11.14  1.0000
   0 -12  -1   40707    1490                                                       30385   13.69  -11.14  1.0000
   0  12   2     133     115                                                         957    9.61   -0.24  1.0000
   0  12   2     134     112                                                         959    9.61   -0.24  1.0000
   0 -12  -2     181     187                                                        1083    9.61    0.24  1.0000
   0 -12  -2      57     140                                                         713    9.61    0.24  1.0000
   0  12   3   16108     922                                                       15946    0.68    7.88  1.0000
   0 -12  -3   14296     911                                                       14128    0.68   -7.88  1.0000
   0  12   3   16381     923                                                       16220    0.68    7.88  1.0000
   0 -12  -3   13844     949                                                       13674    0.68   -7.88  1.0000
   0 -12  -3   15211    1018                                                       15046    0.68   -7.88  1.0000
   0  12   4     330      71                                                          74  -12.66    2.31  1.0000
   0 -12  -4     202     102                                                         158  -12.66   -2.31  1.0000
   0 -12  -4     314      75                                                          82  -12.66   -2.31  1.0000
   0 -12  -4     215     133                                                         147  -12.66   -2.31  1.0000
   0  12   4     330     204                                                          74  -12.66    2.31  1.0000
   0 -12  -4     180     158                                                         179  -12.66   -2.31  1.0000
   0 -12  -5     971      65                                                         155    9.27    1.78  1.0000
   0  12   5    1018      73                                                         175    9.27   -1.78  1.0000
   0 -12  -5     803     142                                                          90    9.27    1.78  1.0000
   0 -12  -5    1050      78                                                         189    9.27    1.78  1.0000
   0 -12  -5     961     106                                                         151    9.27    1.78  1.0000
   0 -12  -5    1290     128                                                         303    9.27    1.78  1.0000
   0 -12  -6    4561     280                                                        2463   -9.83    8.93  1.0000
   0 -12  -6    5378     260                                                        3114   -9.83    8.93  1.0000
   0 -12  -6    4667     184                                                        2547   -9.83    8.93  1.0000
   0  12   6    4330     189                                                        2282   -9.83   -8.93  1.0000
   0 -12  -6    4501     193                                                        2416   -9.83    8.93  1.0000
   0 -12  -6    4843     221                                                        2686   -9.83    8.93  1.0000
   0 -12  -6    5435     247                                                        3160   -9.83    8.93  1.0000
   0 -12  -7    3356     377                                                        8160  -15.01    5.33  1.0000
   0  12   7     608     399                                                          74  -15.01   -5.33  1.0000
   0 -12  -7    3687     433                                                        8674  -15.01    5.33  1.0000
   0  12   7      39     415                                                         869  -15.01   -5.33  1.0000
   0 -12  -7    3242     509                                                        7981  -15.01    5.33  1.0000
   0 -12  -7    3466     388                                                        8332  -15.01    5.33  1.0000
   0 -12  -8     154      76                                                         237   -1.69   -2.70  1.0000
   0 -12  -8     107      86                                                         171   -1.69   -2.70  1.0000
   0 -12  -8      76     146                                                         123   -1.69   -2.70  1.0000
   0  12   9    1647     460                                                         599   -7.40   -4.23  1.0000
   0 -12  -9   15364     604                                                       11792   -7.40    4.23  1.0000
   0 -12  -9   16054     445                                                       12399   -7.40    4.23  1.0000
   0  12   9    3984     498                                                        2248   -7.40   -4.23  1.0000
   0 -12 -10     987     139                                                        1573   -3.44    4.41  1.0000
   0 -12 -10    1225     232                                                        1878   -3.44    4.41  1.0000
   0 -12 -11     506     148                                                        1457   -7.46    3.16  1.0000
   0 -12 -11     636     231                                                        1677   -7.46    3.16  1.0000
   0  12  11     389     283                                                        1249   -7.46   -3.16  1.0000
   0 -12 -11     663     161                                                        1721   -7.46    3.16  1.0000
   0 -12 -11     628     163                                                        1664   -7.46    3.16  1.0000
   0 -12 -11     749     148                                                        1861   -7.46    3.16  1.0000
   0 -12 -12     434     115                                                         594    1.56    1.07  1.0000
   0 -12 -12     534     104                                                         710    1.56    1.07  1.0000
   0 -12 -12      15     138                                                          -5    1.56    1.07  1.0000
   0  12  12      15     162                                                         -51    1.56   -1.07  1.0000
   0 -12 -12     294     157                                                         427    1.56    1.07  1.0000
   0 -12 -12     497      97                                                         667    1.56    1.07  1.0000
   0  12  12      90     216                                                         167    1.56   -1.07  1.0000
   0 -12 -12     410     110                                                         565    1.56    1.07  1.0000
   0 -12 -13    4038     257                                                        5593    5.28    3.18  1.0000
   0 -12 -13     164     217                                                         -75    5.28    3.18  1.0000
   0  12  13      94     229                                                          13    5.28   -3.18  1.0000
   0 -12 -13    4830     243                                                        6523    5.28    3.18  1.0000
   0 -12 -13    3648     261                                                        5131    5.28    3.18  1.0000
   0 -12 -13    4150     259                                                        5726    5.28    3.18  1.0000
   0  12  13    1766     375                                                        2824    5.28   -3.18  1.0000
   0 -12 -13    3328     358                                                        4748    5.28    3.18  1.0000
   0 -12 -14     231     111                                                         397   -2.27   -0.11  1.0000
   0 -12 -14     161     115                                                         303   -2.27   -0.11  1.0000
   0 -12 -14     221      99                                                         384   -2.27   -0.11  1.0000
   0 -12 -14      34      96                                                         111   -2.27   -0.11  1.0000
   0 -12 -15   11145     450                                                        7432    9.37    0.92  1.0000
   0 -12 -15    9950     467                                                        6462    9.37    0.92  1.0000
   0 -12 -15   10409     460                                                        6833    9.37    0.92  1.0000
   0 -12 -15   10899     465                                                        7231    9.37    0.92  1.0000
   0 -12 -16     145     124                                                         821    7.96    3.46  1.0000
   0 -12 -16     140     136                                                         808    7.96    3.46  1.0000
   0 -12 -16     129     131                                                         778    7.96    3.46  1.0000
   0 -12 -16     228     142                                                        1017    7.96    3.46  1.0000
   0 -12 -16     129     124                                                         780    7.96    3.46  1.0000
   0 -12 -17    1524     167                                                        1634   -0.21   -3.37  1.0000
   0 -12 -17    1552     159                                                        1663   -0.21   -3.37  1.0000
   0 -12 -17    1153     165                                                        1242   -0.21   -3.37  1.0000
   0 -12 -17    1482     169                                                        1590   -0.21   -3.37  1.0000
   0 -12 -18     861     152                                                         913   -1.24   -4.82  1.0000
   0 -12 -18     911     138                                                         968   -1.24   -4.82  1.0000
   0 -12 -18     659     143                                                         691   -1.24   -4.82  1.0000
   0 -12 -18    1004     155                                                        1070   -1.24   -4.82  1.0000
   0 -12 -19    5919     453                                                        7254   -3.96   -1.64  1.0000
   0 -12 -19    6234     466                                                        7603   -3.96   -1.64  1.0000
   0 -12 -19    5508     466                                                        6798   -3.96   -1.64  1.0000
   0 -12 -20   12289     675                                                       11652   -1.39    1.54  1.0000
   0 -12 -20   11226     674                                                       10617   -1.39    1.54  1.0000
   0 -12 -20   11857     662                                                       11231   -1.39    1.54  1.0000
   0 -12 -21      75     132                                                         -68    4.07   -0.86  1.0000
   0 -12 -21      40     132                                                          20    4.07   -0.86  1.0000
   0 -12 -21      75     145                                                        -190    4.07   -0.86  1.0000
   0 -12 -21      75     133                                                        -152    4.07   -0.86  1.0000
   0 -12 -22      75     145                                                         -28    4.14    0.44  1.0000
   0 -12 -22       0     122                                                          71    4.14    0.44  1.0000
   0 -12 -22      21     127                                                          17    4.14    0.44  1.0000
   0 -12 -22      75     135                                                        -108    4.14    0.44  1.0000
   0 -12 -23      45     130                                                         -87    3.11    0.91  1.0000
   0 -12 -23      45     132                                                         -84    3.11    0.91  1.0000
   0 -12 -23      45     139                                                        -197    3.11    0.91  1.0000
   0 -12 -23      45     139                                                         -43    3.11    0.91  1.0000
   0 -12 -24     400     148                                                         456   -0.55   -0.97  1.0000
   0 -12 -24     317     128                                                         366   -0.55   -0.97  1.0000
   0 -12 -24     137     138                                                         169   -0.55   -0.97  1.0000
   0 -12 -24      59     137                                                          79   -0.55   -0.97  1.0000
   0 -12 -25    1172     168                                                        1249    0.36   -2.03  1.0000
   0 -12 -25    1050     191                                                        1122    0.36   -2.03  1.0000
   0 -12 -25    1717     193                                                        1813    0.36   -2.03  1.0000
   0 -12 -25    1500     175                                                        1589    0.36   -2.03  1.0000
   0 -12 -25    1120     180                                                        1195    0.36   -2.03  1.0000
   0 -12 -26     962     187                                                        1348   -2.61   -2.01  1.0000
   0 -12 -26     848     170                                                        1211   -2.61   -2.01  1.0000
   0 -12 -26    1134     185                                                        1552   -2.61   -2.01  1.0000
   0 -12 -26    1098     162                                                        1509   -2.61   -2.01  1.0000
   0 -12 -27      12     109                                                         147   -4.43   -1.46  1.0000
   0 -12 -27       9     134                                                          54   -4.43   -1.46  1.0000
   0 -12 -27      22     129                                                         185   -4.43   -1.46  1.0000
   0 -12 -28      50     129                                                         -71   -3.03   -1.56  1.0000
   0 -12 -28      65     122                                                         105   -3.03   -1.56  1.0000
   0 -12 -29      39     116                                                         -36   -2.58   -1.55  1.0000
   0 -12 -29      39     109                                                         -56   -2.58   -1.55  1.0000
   0 -12 -30       1     102                                                         -34    0.42   -0.12  1.0000
   0 -12 -30       1      96                                                         -23    0.42   -0.12  1.0000
   0 -12 -31     100      94                                                         144   -0.62    1.31  1.0000
   0 -12 -31      11      85                                                          23   -0.62    1.31  1.0000
   0 -12 -32      40      68                                                          44    0.42    2.09  1.0000
   0  13 -26     252      91                                                         232    0.43   -0.36  1.0000
   0  13 -26     335      83                                                         312    0.43   -0.36  1.0000
   0  13 -26     270      73                                                         249    0.43   -0.36  1.0000
   0  13 -26     306      97                                                         284    0.43   -0.36  1.0000
   0  13 -25     264      83                                                         197    1.11   -0.59  1.0000
   0  13 -25     226     105                                                         164    1.11   -0.59  1.0000
   0  13 -25     216      88                                                         156    1.11   -0.59  1.0000
   0  13 -25     151     102                                                         101    1.11   -0.59  1.0000
   0  13 -24     987     148                                                         827    1.27   -0.28  1.0000
   0  13 -24    1107     122                                                         937    1.27   -0.28  1.0000
   0  13 -24     837     144                                                         690    1.27   -0.28  1.0000
   0  13 -24     969     111                                                         810    1.27   -0.28  1.0000
   0  13 -23      57      99                                                         136   -0.09   -2.86  1.0000
   0  13 -23      35     135                                                         -53   -0.09   -2.86  1.0000
   0  13 -23      12     105                                                          31   -0.09   -2.86  1.0000
   0  13 -23      35      97                                                          95   -0.09   -2.86  1.0000
   0  13 -23      35     140                                                         -11   -0.09   -2.86  1.0000
   0  13 -22     184     101                                                          87    2.41    3.32  1.0000
   0  13 -22     100     147                                                          17    2.41    3.32  1.0000
   0  13 -22     208     108                                                         108    2.41    3.32  1.0000
   0  13 -22     225     121                                                         124    2.41    3.32  1.0000
   0  13 -21      59     128                                                         284    3.08    4.56  1.0000
   0  13 -21     109     135                                                         400    3.08    4.56  1.0000
   0  13 -21      88     172                                                         353    3.08    4.56  1.0000
   0  13 -21      86     114                                                         350    3.08    4.56  1.0000
   0  13 -20    3681     270                                                        3618    0.58    3.38  1.0000
   0  13 -20    3392     261                                                        3330    0.58    3.38  1.0000
   0  13 -20    3234     252                                                        3172    0.58    3.38  1.0000
   0  13 -20    2935     271                                                        2874    0.58    3.38  1.0000
   0  13 -20    3001     304                                                        2940    0.58    3.38  1.0000
   0  13 -19     206     148                                                         198    1.06    3.21  1.0000
   0  13 -19     177     170                                                         165    1.06    3.21  1.0000
   0  13 -19      89     131                                                          63    1.06    3.21  1.0000
   0  13 -19     110     118                                                          88    1.06    3.21  1.0000
   0  13 -19     237     125                                                         232    1.06    3.21  1.0000
   0  13 -18    1071     226                                                        1461   -2.64   -0.52  1.0000
   0  13 -18     980     199                                                        1354   -2.64   -0.52  1.0000
   0  13 -18    1353     189                                                        1788   -2.64   -0.52  1.0000
   0  13 -18    1067     244                                                        1457   -2.64   -0.52  1.0000
   0  13 -18    1435     192                                                        1882   -2.64   -0.52  1.0000
   0  13 -18    1111     174                                                        1508   -2.64   -0.52  1.0000
   0  13 -17      39     181                                                         -73   -2.88   -0.79  1.0000
   0  13 -17      39     200                                                         -23   -2.88   -0.79  1.0000
   0  13 -17     131     135                                                          31   -2.88   -0.79  1.0000
   0  13 -17      39     120                                                         -84   -2.88   -0.79  1.0000
   0  13 -17      65     156                                                           4   -2.88   -0.79  1.0000
   0  13 -17      78     135                                                           8   -2.88   -0.79  1.0000
   0  13 -16     876     204                                                        1009    1.03    0.46  1.0000
   0  13 -16    1026     158                                                        1170    1.03    0.46  1.0000
   0  13 -16    1314     184                                                        1476    1.03    0.46  1.0000
   0  13 -16    1196     172                                                        1351    1.03    0.46  1.0000
   0  13 -16     859     234                                                         991    1.03    0.46  1.0000
   0  13 -16     892     193                                                        1026    1.03    0.46  1.0000
   0  13 -15     310     165                                                          79   -4.78   -2.47  1.0000
   0  13 -15     355     120                                                         107   -4.78   -2.47  1.0000
   0  13 -15     317     189                                                          83   -4.78   -2.47  1.0000
   0  13 -15     435     130                                                         159   -4.78   -2.47  1.0000
   0  13 -15     400     145                                                         136   -4.78   -2.47  1.0000
   0  13 -15     246     168                                                          43   -4.78   -2.47  1.0000
   0  13 -14    2528     323                                                        3228   -3.14   -0.54  1.0000
   0  13 -14    2940     280                                                        3691   -3.14   -0.54  1.0000
   0  13 -14    2929     334                                                        3679   -3.14   -0.54  1.0000
   0  13 -14    2517     346                                                        3215   -3.14   -0.54  1.0000
   0  13 -14    3845     309                                                        4698   -3.14   -0.54  1.0000
   0  13 -14    3776     308                                                        4622   -3.14   -0.54  1.0000
   0  13 -13   45186    2943                                                       45135    0.09    1.53  1.0000
   0  13 -13   52005    2930                                                       51951    0.09    1.53  1.0000
   0  13 -13   47638    2951                                                       47586    0.09    1.53  1.0000
   0  13 -13   44470    2960                                                       44419    0.09    1.53  1.0000
   0  13 -12     708     156                                                         208   -8.92    3.84  1.0000
   0  13 -12     748     150                                                         241   -8.92    3.84  1.0000
   0  13 -12     801     127                                                         285   -8.92    3.84  1.0000
   0  13 -12     408     185                                                         -13   -8.92    3.84  1.0000
   0  13 -12     740     120                                                         234   -8.92    3.84  1.0000
   0  13 -11   18089     667                                                       11925  -12.48    4.87  1.0000
   0  13 -11   16204     689                                                       10397  -12.48    4.87  1.0000
   0  13 -11   14891     699                                                        9345  -12.48    4.87  1.0000
   0  13 -11   15837     679                                                       10102  -12.48    4.87  1.0000
   0  13 -11   15826     672                                                       10093  -12.48    4.87  1.0000
   0  13 -10     649     205                                                        1952   -8.97   -1.32  1.0000
   0  13 -10     811     191                                                        2227   -8.97   -1.32  1.0000
   0  13 -10     750     227                                                        2126   -8.97   -1.32  1.0000
   0  13 -10     781     209                                                        2178   -8.97   -1.32  1.0000
   0  13  -9     710      99                                                         320   -4.25    0.98  1.0000
   0  13  -9     677     119                                                         298   -4.25    0.98  1.0000
   0  13  -8    5046     385                                                        5652   -1.23    6.16  1.0000
   0  13  -8    6117     370                                                        6798   -1.23    6.16  1.0000
   0  13  -8    5430     372                                                        6063   -1.23    6.16  1.0000
   0  13  -7    5808     353                                                        5081   -2.70    5.13  1.0000
   0  13  -7    5565     360                                                        4852   -2.70    5.13  1.0000
   0  13  -7    6295     332                                                        5543   -2.70    5.13  1.0000
   0  13  -7    5989     336                                                        5253   -2.70    5.13  1.0000
   0  13  -6    1786     144                                                         972    9.52    6.81  1.0000
   0  13  -6    1532     155                                                         745    9.52    6.81  1.0000
   0  13  -6    1662     110                                                         861    9.52    6.81  1.0000
   0  13  -6    1869     163                                                        1046    9.52    6.81  1.0000
   0  13  -6    1383     116                                                         614    9.52    6.81  1.0000
   0  13  -6    1751     147                                                         940    9.52    6.81  1.0000
   0  13  -5    1884     154                                                        1351   12.39   12.79  1.0000
   0  13  -5    1917     152                                                        1399   12.39   12.79  1.0000
   0  13  -5    1651     148                                                        1002   12.39   12.79  1.0000
   0  13  -5    1540     121                                                         824   12.39   12.79  1.0000
   0  13  -5    1653     110                                                        1005   12.39   12.79  1.0000
   0  13  -4    1379      79                                                         383    8.51    1.09  1.0000
   0 -13   4     969     154                                                         183    8.51   -1.09  1.0000
   0  13  -4    1097     105                                                         241    8.51    1.09  1.0000
   0  13  -4    1377     127                                                         382    8.51    1.09  1.0000
   0  13  -4     833     191                                                         126    8.51    1.09  1.0000
   0  13  -4     902     109                                                         154    8.51    1.09  1.0000
   0 -13   3      71     213                                                         926    9.98    3.59  1.0000
   0  13  -3      98     101                                                        1019    9.98   -3.59  1.0000
   0  13  -3     111     136                                                        1062    9.98   -3.59  1.0000
   0  13  -3      70     133                                                         925    9.98   -3.59  1.0000
   0  13  -3      74     131                                                         938    9.98   -3.59  1.0000
   0  13  -3      88     135                                                         988    9.98   -3.59  1.0000
   0 -13   3      67     203                                                         913    9.98    3.59  1.0000
   0 -13   2     676     198                                                         827    1.08    1.98  1.0000
   0  13  -2    1023     108                                                        1210    1.08   -1.98  1.0000
   0  13  -2     929     135                                                        1107    1.08   -1.98  1.0000
   0  13  -2    1013     140                                                        1199    1.08   -1.98  1.0000
   0  13  -2     950     143                                                        1130    1.08   -1.98  1.0000
   0 -13   2     775     108                                                         937    1.08    1.98  1.0000
   0  13  -1     364     198                                                          14   10.92   -1.24  1.0000
   0  13  -1     103     269                                                        1082   10.92   -1.24  1.0000
   0 -13   1       3     173                                                         457   10.92    1.24  1.0000
   0  13  -1      17     105                                                         356   10.92   -1.24  1.0000
   0 -13   1      37      75                                                         283   10.92    1.24  1.0000
   0  13  -1      16      98                                                         358   10.92   -1.24  1.0000
   0 -13   1      29     188                                                         790   10.92    1.24  1.0000
   0  13  -1       9     110                                                         403   10.92   -1.24  1.0000
   0 -13   0      12     121                                                          10   -2.65   -1.59  1.0000
   0 -13   0      37     148                                                         146   -2.65   -1.59  1.0000
   0  13   0       9      92                                                          14   -2.65    1.59  1.0000
   0 -13   0      23      70                                                           3   -2.65   -1.59  1.0000
   0  13   0      23      89                                                         114   -2.65    1.59  1.0000
   0  13   0       5      88                                                          60   -2.65    1.59  1.0000
   0 -13   0      15     145                                                           7   -2.65   -1.59  1.0000
   0  13   0      11     213                                                          83   -2.65    1.59  1.0000
   0  13   0      44      87                                                         160   -2.65    1.59  1.0000
   0  13   1     212     256                                                        3665  -17.51  -16.02  1.0000
   0  13   1     373     263                                                        4358  -17.51  -16.02  1.0000
   0 -13  -1     115     338                                                        3068  -17.51   16.02  1.0000
   0 -13  -1      78     286                                                        2657  -17.51   16.02  1.0000
   0  13   1     143     423                                                        3272  -17.51  -16.02  1.0000
   0 -13  -1     524     369                                                        4889  -17.51   16.02  1.0000
   0 -13  -1     103     234                                                        2956  -17.51   16.02  1.0000
   0  13   1     210     259                                                        3654  -17.51  -16.02  1.0000
   0  13   1     126     241                                                        3154  -17.51  -16.02  1.0000
   0  13   2     578      98                                                         483   -0.76  -15.21  1.0000
   0 -13  -2     585     172                                                         558   -0.76   15.21  1.0000
   0  13   2     576      96                                                         428   -0.76  -15.21  1.0000
   0 -13  -2     579      74                                                         357   -0.76   15.21  1.0000
   0 -13  -2     577      86                                                         436   -0.76   15.21  1.0000
   0 -13  -2     582     118                                                         330   -0.76   15.21  1.0000
   0  13   2     585      82                                                         311   -0.76  -15.21  1.0000
   0 -13  -3    4635     335                                                        4904   -0.74   11.31  1.0000
   0  13   3    5581     350                                                        5932   -0.74  -11.31  1.0000
   0 -13  -3    4637     379                                                        4906   -0.74   11.31  1.0000
   0 -13  -3    5043     449                                                        5348   -0.74   11.31  1.0000
   0  13   3    5370     350                                                        5703   -0.74  -11.31  1.0000
   0 -13  -3    4577     327                                                        4840   -0.74   11.31  1.0000
   0 -13  -4    5169     246                                                        3200   10.42   11.50  1.0000
   0  13   4    5615     252                                                        3591   10.42  -11.50  1.0000
   0  13   4    5552     255                                                        3535   10.42  -11.50  1.0000
   0 -13  -4    5397     285                                                        3399   10.42   11.50  1.0000
   0 -13  -4    4941     334                                                        3001   10.42   11.50  1.0000
   0 -13  -4    5490     239                                                        3481   10.42   11.50  1.0000
   0  13   5   12692    1002                                                       16376    7.31   -3.38  1.0000
   0 -13  -5   12261     989                                                       15886    7.31    3.38  1.0000
   0 -13  -5   10805    1092                                                       14219    7.31    3.38  1.0000
   0 -13  -5   15918    1072                                                       20021    7.31    3.38  1.0000
   0 -13  -5   12084     995                                                       15684    7.31    3.38  1.0000
   0  13   5   12509     999                                                       16168    7.31   -3.38  1.0000
   0 -13  -5   11817    1029                                                       15379    7.31    3.38  1.0000
   0 -13  -5   15082    1081                                                       19081    7.31    3.38  1.0000
   0  13   6    9134     855                                                       14641  -12.07    5.23  1.0000
   0 -13  -6    8531     842                                                       13872  -12.07   -5.23  1.0000
   0 -13  -6    8348     960                                                       13637  -12.07   -5.23  1.0000
   0 -13  -6    9175     852                                                       14693  -12.07   -5.23  1.0000
   0  13   6    9431     851                                                       15019  -12.07    5.23  1.0000
   0 -13  -7    3220     358                                                        5591    5.63  -14.22  1.0000
   0  13   7    3022     364                                                        5306    5.63   14.22  1.0000
   0  13   7    3201     361                                                        5563    5.63   14.22  1.0000
   0 -13  -7    2693     462                                                        4823    5.63  -14.22  1.0000
   0 -13  -7    3203     368                                                        5566    5.63  -14.22  1.0000
   0 -13  -8    2040     172                                                        2205   -0.29   -6.06  1.0000
   0  13   8    3819     430                                                        4102   -0.29    6.06  1.0000
   0 -13  -8    1825     182                                                        1972   -0.29   -6.06  1.0000
   0  13   8    4029     418                                                        4323   -0.29    6.06  1.0000
   0 -13  -8    1367     249                                                        1473   -0.29   -6.06  1.0000
   0  13   9     176     459                                                        1430  -11.87    0.73  1.0000
   0 -13  -9    3707     522                                                        7313  -11.87   -0.73  1.0000
   0 -13  -9    4599     393                                                        8548  -11.87   -0.73  1.0000
   0  13   9      10     421                                                         742  -11.87    0.73  1.0000
   0 -13  -9    4511     405                                                        8428  -11.87   -0.73  1.0000
   0 -13 -10     795     250                                                        1861    6.11   -4.91  1.0000
   0 -13 -10     666     147                                                        1657    6.11   -4.91  1.0000
   0  13  11     201     228                                                          71   10.77   -1.21  1.0000
   0 -13 -11    2354     250                                                        5023   10.77    1.21  1.0000
   0 -13 -11     403     199                                                           6   10.77    1.21  1.0000
   0 -13 -11    2950     230                                                        5879   10.77    1.21  1.0000
   0 -13 -11    2154     364                                                        4728   10.77    1.21  1.0000
   0 -13 -12    3189     218                                                        4195    3.69    3.90  1.0000
   0 -13 -12    2264     319                                                        3114    3.69    3.90  1.0000
   0 -13 -12    2820     229                                                        3767    3.69    3.90  1.0000
   0 -13 -12    2620     232                                                        3533    3.69    3.90  1.0000
   0 -13 -12     124     219                                                         -72    3.69    3.90  1.0000
   0  13  12     233     260                                                         498    3.69   -3.90  1.0000
   0 -13 -13    6065     264                                                        6136   -0.19    0.94  1.0000
   0 -13 -13    5319     280                                                        5385   -0.19    0.94  1.0000
   0  13  13     409     277                                                         425   -0.19   -0.94  1.0000
   0 -13 -13      78     237                                                          83   -0.19    0.94  1.0000
   0 -13 -13    6223     279                                                        6295   -0.19    0.94  1.0000
   0  13  13    1842     361                                                        1879   -0.19   -0.94  1.0000
   0 -13 -14    2117     210                                                        2901    3.51   -4.10  1.0000
   0 -13 -14    2392     196                                                        3225    3.51   -4.10  1.0000
   0 -13 -14    2346     222                                                        3171    3.51   -4.10  1.0000
   0 -13 -14     126     196                                                         -65    3.51   -4.10  1.0000
   0 -13 -14    2519     215                                                        3374    3.51   -4.10  1.0000
   0  13  14     576     291                                                         978    3.51    4.10  1.0000
   0 -13 -15     803     156                                                        1174    2.39   -4.11  1.0000
   0 -13 -15     645     137                                                         974    2.39   -4.11  1.0000
   0 -13 -15     983     146                                                        1396    2.39   -4.11  1.0000
   0 -13 -15     697     153                                                        1040    2.39   -4.11  1.0000
   0 -13 -16    2834     235                                                        3375   -1.64   -6.53  1.0000
   0 -13 -16    2681     252                                                        3203   -1.64   -6.53  1.0000
   0 -13 -16    2101     248                                                        2545   -1.64   -6.53  1.0000
   0 -13 -16    2263     237                                                        2730   -1.64   -6.53  1.0000
   0 -13 -17       4     121                                                          90    3.30   -2.80  1.0000
   0 -13 -17       4     117                                                          98    3.30   -2.80  1.0000
   0 -13 -17      81     125                                                         -41    3.30   -2.80  1.0000
   0 -13 -17       9     121                                                         124    3.30   -2.80  1.0000
   0 -13 -17      37     108                                                         214    3.30   -2.80  1.0000
   0 -13 -18    2092     202                                                        2047   -0.27    1.17  1.0000
   0 -13 -18    1988     207                                                        1944   -0.27    1.17  1.0000
   0 -13 -18    2406     192                                                        2358   -0.27    1.17  1.0000
   0 -13 -19      26     130                                                          38    0.58    0.68  1.0000
   0 -13 -19      19     126                                                          29    0.58    0.68  1.0000
   0 -13 -19       3     132                                                          -3    0.58    0.68  1.0000
   0 -13 -19      62     134                                                          82    0.58    0.68  1.0000
   0 -13 -20    2197     222                                                        2318    0.61   -0.24  1.0000
   0 -13 -20    2234     210                                                        2356    0.61   -0.24  1.0000
   0 -13 -20    2197     223                                                        2318    0.61   -0.24  1.0000
   0 -13 -21     112     136                                                        -102   -4.78   -1.77  1.0000
   0 -13 -21     269     128                                                          53   -4.78   -1.77  1.0000
   0 -13 -21     112     151                                                        -113   -4.78   -1.77  1.0000
   0 -13 -21     277     137                                                          57   -4.78   -1.77  1.0000
   0 -13 -22     579     160                                                         672   -0.90   -0.39  1.0000
   0 -13 -22     902     173                                                        1018   -0.90   -0.39  1.0000
   0 -13 -22     687     160                                                         789   -0.90   -0.39  1.0000
   0 -13 -22     569     150                                                         662   -0.90   -0.39  1.0000
   0 -13 -23      19     128                                                          14    0.16   -2.56  1.0000
   0 -13 -23     158     148                                                         225    0.16   -2.56  1.0000
   0 -13 -23      22     134                                                          25    0.16   -2.56  1.0000
   0 -13 -23      36     129                                                          54    0.16   -2.56  1.0000
   0 -13 -24      96     139                                                          91   -1.71   -1.51  1.0000
   0 -13 -24      23     137                                                         -54   -1.71   -1.51  1.0000
   0 -13 -24      23     123                                                         -67   -1.71   -1.51  1.0000
   0 -13 -25     319     145                                                         376    0.73    0.35  1.0000
   0 -13 -25     179     123                                                         222    0.73    0.35  1.0000
   0 -13 -25      17     153                                                          32    0.73    0.35  1.0000
   0 -13 -25     122     132                                                         158    0.73    0.35  1.0000
   0 -13 -26     110     130                                                         121    0.38    2.08  1.0000
   0 -13 -26      19     114                                                          -9    0.38    2.08  1.0000
   0 -13 -26     159     113                                                         177    0.38    2.08  1.0000
   0 -13 -26      25     148                                                          17    0.38    2.08  1.0000
   0 -13 -27     105     111                                                          94    1.31    1.91  1.0000
   0 -13 -27      68     122                                                          54    1.31    1.91  1.0000
   0 -13 -27      63      98                                                          48    1.31    1.91  1.0000
   0 -13 -27      23     140                                                         -52    1.31    1.91  1.0000
   0 -13 -28       7     121                                                         -91    0.41    1.18  1.0000
   0 -13 -28       7     126                                                        -114    0.41    1.18  1.0000
   0 -13 -29     190     115                                                         241    0.85    0.48  1.0000
   0 -13 -29     140     121                                                         184    0.85    0.48  1.0000
   0 -13 -30       5     103                                                          16    0.83   -0.21  1.0000
   0 -13 -30      18      98                                                          37    0.83   -0.21  1.0000
   0 -13 -31     184      87                                                         156    0.51   -0.40  1.0000
   0 -13 -31     248      98                                                         215    0.51   -0.40  1.0000
   0 -13 -32     183      72                                                         179   -0.15   -0.78  1.0000
   0 -13 -32     129      81                                                         125   -0.15   -0.78  1.0000
   0  14 -25     256      84                                                         313   -0.45    2.36  1.0000
   0  14 -25     319      76                                                         386   -0.45    2.36  1.0000
   0  14 -25     298     105                                                         361   -0.45    2.36  1.0000
   0  14 -25     263      95                                                         321   -0.45    2.36  1.0000
   0  14 -24      54     109                                                          75    0.14    2.48  1.0000
   0  14 -24      44      83                                                          60    0.14    2.48  1.0000
   0  14 -24      74      76                                                         104    0.14    2.48  1.0000
   0  14 -23     785     146                                                         781   -0.04    1.04  1.0000
   0  14 -23     580     109                                                         576   -0.04    1.04  1.0000
   0  14 -23     847     118                                                         843   -0.04    1.04  1.0000
   0  14 -23     888     106                                                         884   -0.04    1.04  1.0000
   0  14 -22     818     125                                                         777    0.37    0.81  1.0000
   0  14 -22     713     111                                                         675    0.37    0.81  1.0000
   0  14 -22     479     153                                                         447    0.37    0.81  1.0000
   0  14 -22     483     121                                                         451    0.37    0.81  1.0000
   0  14 -21      93     119                                                         141   -0.15   -3.38  1.0000
   0  14 -21      33     115                                                          19   -0.15   -3.38  1.0000
   0  14 -21      46     148                                                          60   -0.15   -3.38  1.0000
   0  14 -21      38      99                                                          42   -0.15   -3.38  1.0000
   0  14 -20       6     121                                                         -68    0.92   -0.73  1.0000
   0  14 -20      27      98                                                          58    0.92   -0.73  1.0000
   0  14 -20       5     132                                                          21    0.92   -0.73  1.0000
   0  14 -20       6     162                                                         -26    0.92   -0.73  1.0000
   0  14 -20     116     164                                                         174    0.92   -0.73  1.0000
   0  14 -19    2186     246                                                        1981    1.08   -0.02  1.0000
   0  14 -19    2111     231                                                        1910    1.08   -0.02  1.0000
   0  14 -19    2038     218                                                        1840    1.08   -0.02  1.0000
   0  14 -19    2214     184                                                        2008    1.08   -0.02  1.0000
   0  14 -19    2469     201                                                        2251    1.08   -0.02  1.0000
   0  14 -18     361     113                                                         255   -1.86   -1.24  1.0000
   0  14 -18     136     190                                                          70   -1.86   -1.24  1.0000
   0  14 -18     288     148                                                         193   -1.86   -1.24  1.0000
   0  14 -18     333     125                                                         231   -1.86   -1.24  1.0000
   0  14 -18     278     169                                                         185   -1.86   -1.24  1.0000
   0  14 -17     137     120                                                         556   -5.40    2.27  1.0000
   0  14 -17     132     170                                                         546   -5.40    2.27  1.0000
   0  14 -17     254     149                                                         775   -5.40    2.27  1.0000
   0  14 -17     165     190                                                         612   -5.40    2.27  1.0000
   0  14 -17     141     217                                                         564   -5.40    2.27  1.0000
   0  14 -17     103     146                                                         483   -5.40    2.27  1.0000
   0  14 -16     527     177                                                          46   -8.25    1.31  1.0000
   0  14 -16     616     125                                                          79   -8.25    1.31  1.0000
   0  14 -16     301     112                                                         -89   -8.25    1.31  1.0000
   0  14 -16     301     204                                                         -55   -8.25    1.31  1.0000
   0  14 -16     301     179                                                         -44   -8.25    1.31  1.0000
   0  14 -16     350     130                                                           3   -8.25    1.31  1.0000
   0  14 -15    2806     239                                                        1707   -5.62    0.89  1.0000
   0  14 -15    3684     211                                                        2406   -5.62    0.89  1.0000
   0  14 -15    3118     246                                                        1953   -5.62    0.89  1.0000
   0  14 -15    3448     210                                                        2216   -5.62    0.89  1.0000
   0  14 -15    3273     186                                                        2076   -5.62    0.89  1.0000
   0  14 -15    2829     266                                                        1725   -5.62    0.89  1.0000
   0  14 -14    3482     359                                                        4278   -3.10   -1.37  1.0000
   0  14 -14    3015     377                                                        3758   -3.10   -1.37  1.0000
   0  14 -14    4051     328                                                        4907   -3.10   -1.37  1.0000
   0  14 -14    3109     355                                                        3863   -3.10   -1.37  1.0000
   0  14 -14    3966     325                                                        4813   -3.10   -1.37  1.0000
   0  14 -14    3332     305                                                        4111   -3.10   -1.37  1.0000
   0  14 -13   23899    1763                                                       28165   -6.18   -5.03  1.0000
   0  14 -13   24152    1799                                                       28440   -6.18   -5.03  1.0000
   0  14 -13   25189    1802                                                       29567   -6.18   -5.03  1.0000
   0  14 -13   29689    1785                                                       34435   -6.18   -5.03  1.0000
   0  14 -13   23903    1819                                                       28170   -6.18   -5.03  1.0000
   0  14 -12   30906    1952                                                       31530   -0.76   -4.44  1.0000
   0  14 -12   30784    1918                                                       31407   -0.76   -4.44  1.0000
   0  14 -12   35437    1938                                                       36111   -0.76   -4.44  1.0000
   0  14 -12   29537    1970                                                       30145   -0.76   -4.44  1.0000
   0  14 -12   32056    1961                                                       32693   -0.76   -4.44  1.0000
   0  14 -11   21368    1448                                                       22950    2.55   -0.87  1.0000
   0  14 -11   20873    1437                                                       22437    2.55   -0.87  1.0000
   0  14 -11   21206    1439                                                       22782    2.55   -0.87  1.0000
   0  14 -11   20599    1405                                                       22153    2.55   -0.87  1.0000
   0  14 -10    2546     193                                                        2323   -1.30    2.47  1.0000
   0  14 -10    2150     168                                                        1943   -1.30    2.47  1.0000
   0  14 -10    2453     221                                                        2234   -1.30    2.47  1.0000
   0  14 -10    2244     213                                                        2033   -1.30    2.47  1.0000
   0  14  -9     729     155                                                         729   -0.45    5.06  1.0000
   0  14  -9     773     149                                                         777   -0.45    5.06  1.0000
   0  14  -8    7111     471                                                        8518   -3.74    1.75  1.0000
   0  14  -8    7080     480                                                        8484   -3.74    1.75  1.0000
   0  14  -7    7086     360                                                        7582   -0.45   -7.30  1.0000
   0  14  -7    7087     390                                                        7583   -0.45   -7.30  1.0000
   0  14  -7    7684     352                                                        8209   -0.45   -7.30  1.0000
   0  14  -7    6893     383                                                        7379   -0.45   -7.30  1.0000
   0  14  -6    2697     304                                                        4283    5.58   -5.08  1.0000
   0  14  -6    2634     261                                                        4202    5.58   -5.08  1.0000
   0  14  -6    2781     296                                                        4390    5.58   -5.08  1.0000
   0  14  -6    2943     305                                                        4594    5.58   -5.08  1.0000
   0  14  -5    1596     201                                                        2673    4.31   -4.97  1.0000
   0  14  -5    1521     237                                                        2574    4.31   -4.97  1.0000
   0  14  -5    1474     230                                                        2512    4.31   -4.97  1.0000
   0  14  -5    1399     245                                                        2413    4.31   -4.97  1.0000
   0  14  -4     763     124                                                          84    8.84   -2.84  1.0000
   0  14  -4     659      73                                                          50    8.84   -2.84  1.0000
   0  14  -4     695     110                                                          61    8.84   -2.84  1.0000
   0  14  -4     799     111                                                          97    8.84   -2.84  1.0000
   0  14  -3    3556     234                                                        2785    4.64   10.14  1.0000
   0  14  -3    3178     218                                                        2423    4.64   10.14  1.0000
   0  14  -3    3445     225                                                        2678    4.64   10.14  1.0000
   0  14  -3    3779     192                                                        2999    4.64   10.14  1.0000
   0  14  -3    3527     226                                                        2757    4.64   10.14  1.0000
   0  14  -2    1129     143                                                        1038   -7.47    8.82  1.0000
   0  14  -2    1056     137                                                         942   -7.47    8.82  1.0000
   0  14  -2     892      96                                                         720   -7.47    8.82  1.0000
   0  14  -2    1068     140                                                         958   -7.47    8.82  1.0000
   0  14  -1    1136     227                                                        2946   -9.37    4.85  1.0000
   0  14  -1     986     221                                                        2697   -9.37    4.85  1.0000
   0 -14   1    1151     320                                                        2969   -9.37   -4.85  1.0000
   0 -14   1     611     188                                                        2032   -9.37   -4.85  1.0000
   0  14  -1     941     210                                                        2620   -9.37    4.85  1.0000
   0 -14   1     775     265                                                        2332   -9.37   -4.85  1.0000
   0 -14   0     430     335                                                        3553  -18.81    0.16  1.0000
   0  14   0     848     302                                                        4629  -18.81   -0.16  1.0000
   0 -14   0    1243     413                                                        5503  -18.81    0.16  1.0000
   0  14   0     701     287                                                        4275  -18.81   -0.16  1.0000
   0  14   0     936     302                                                        4832  -18.81   -0.16  1.0000
   0  14   0     799     298                                                        4514  -18.81   -0.16  1.0000
   0 -14   0     344     267                                                        3295  -18.81    0.16  1.0000
   0 -14  -1     113      99                                                         631  -12.49    6.07  1.0000
   0  14   1     115     120                                                         616  -12.49   -6.07  1.0000
   0  14   1     121     124                                                         905  -12.49   -6.07  1.0000
   0  14   1     122     103                                                         552  -12.49   -6.07  1.0000
   0 -14  -1     120     201                                                         901  -12.49    6.07  1.0000
   0 -14  -1     142     139                                                         453  -12.49    6.07  1.0000
   0  14   1     118     116                                                         577  -12.49   -6.07  1.0000
   0 -14  -2    8893     463                                                        7058   -6.21   -7.36  1.0000
   0  14   2    6927     341                                                        5285   -6.21    7.36  1.0000
   0 -14  -2    6339     388                                                        4760   -6.21   -7.36  1.0000
   0  14   2    7617     358                                                        5904   -6.21    7.36  1.0000
   0 -14  -2    7032     339                                                        5379   -6.21   -7.36  1.0000
   0  14   2    7842     357                                                        6107   -6.21    7.36  1.0000
   0  14   2    9837     367                                                        7917   -6.21    7.36  1.0000
   0  14   2    3840     464                                                        2573   -6.21    7.36  1.0000
   0  14   3       5     102                                                         797  -11.62    5.33  1.0000
   0  14   3       9     252                                                         567  -11.62    5.33  1.0000
   0 -14  -3      40     195                                                        1071  -11.62   -5.33  1.0000
   0  14   3      14     121                                                         900  -11.62    5.33  1.0000
   0  14   3      10     120                                                         857  -11.62    5.33  1.0000
   0 -14  -3       2      96                                                         681  -11.62   -5.33  1.0000
   0 -14  -3       2     108                                                         716  -11.62   -5.33  1.0000
   0  14   4      48     113                                                         741   -9.95    1.64  1.0000
   0 -14  -4      27     110                                                         645   -9.95   -1.64  1.0000
   0 -14  -4      48      99                                                         743   -9.95   -1.64  1.0000
   0  14   4     104     120                                                         941   -9.95    1.64  1.0000
   0  14   5    1061     211                                                          46  -12.54    2.02  1.0000
   0 -14  -5    1370      76                                                         133  -12.54   -2.02  1.0000
   0  14   5    1554      87                                                         198  -12.54    2.02  1.0000
   0 -14  -5    1519      93                                                         185  -12.54   -2.02  1.0000
   0  14   5    1567      89                                                         203  -12.54    2.02  1.0000
   0 -14  -6       8      74                                                          36   -1.68    1.20  1.0000
   0  14   6      16      76                                                          55   -1.68   -1.20  1.0000
   0  14   6      83     246                                                         165   -1.68   -1.20  1.0000
   0  14   6      26      84                                                          75   -1.68   -1.20  1.0000
   0  14   6     180     222                                                         295   -1.68   -1.20  1.0000
   0 -14  -6      18      94                                                         -32   -1.68    1.20  1.0000
   0  14   7    3487     283                                                        4036   -1.80   -3.86  1.0000
   0 -14  -7    3604     278                                                        4163   -1.80    3.86  1.0000
   0  14   7    3432     286                                                        3976   -1.80   -3.86  1.0000
   0 -14  -7    3569     292                                                        4125   -1.80    3.86  1.0000
   0  14   7    3147     471                                                        3667   -1.80   -3.86  1.0000
   0 -14  -8    2258     122                                                         993   -9.23    5.44  1.0000
   0 -14  -8    2260     139                                                         994   -9.23    5.44  1.0000
   0 -14  -9   13941     747                                                       19677   10.60   -2.55  1.0000
   0 -14  -9   14322     734                                                       20129   10.60   -2.55  1.0000
   0 -14 -10    1660     131                                                         524    9.23   -3.23  1.0000
   0 -14 -10    1940     107                                                         694    9.23   -3.23  1.0000
   0 -14 -11     365     111                                                         623   -2.83   -1.49  1.0000
   0 -14 -11     319     129                                                         561   -2.83   -1.49  1.0000
   0 -14 -12    4199     259                                                        5785    5.36   -1.36  1.0000
   0 -14 -12    3563     281                                                        5034    5.36   -1.36  1.0000
   0 -14 -13     365     146                                                        1367    8.60   -0.18  1.0000
   0 -14 -13     346     159                                                        1330    8.60   -0.18  1.0000
   0 -14 -13     254     158                                                        1141    8.60   -0.18  1.0000
   0 -14 -14     892     131                                                         544    3.18    0.43  1.0000
   0 -14 -14     825     122                                                         492    3.18    0.43  1.0000
   0 -14 -14     857     129                                                         517    3.18    0.43  1.0000
   0 -14 -14     938     122                                                         580    3.18    0.43  1.0000
   0 -14 -15     588     110                                                         234   -4.42    1.01  1.0000
   0 -14 -15     496     129                                                         177   -4.42    1.01  1.0000
   0 -14 -15     544     125                                                         206   -4.42    1.01  1.0000
   0 -14 -15      89     156                                                         -12   -4.42    1.01  1.0000
   0 -14 -16    2211     173                                                        1256   -5.57    0.02  1.0000
   0 -14 -16    1934     170                                                        1050   -5.57    0.02  1.0000
   0 -14 -16    1971     153                                                        1077   -5.57    0.02  1.0000
   0 -14 -17    1388     183                                                        1474    0.40    2.35  1.0000
   0 -14 -17    1815     215                                                        1916    0.40    2.35  1.0000
   0 -14 -18      37     147                                                         -18    2.70    1.12  1.0000
   0 -14 -18      37     137                                                          -4    2.70    1.12  1.0000
   0 -14 -19    2271     251                                                        2803    2.51   -0.73  1.0000
   0 -14 -19    1829     252                                                        2309    2.51   -0.73  1.0000
   0 -14 -19    2506     254                                                        3063    2.51   -0.73  1.0000
   0 -14 -20     444     159                                                         608    1.14   -3.48  1.0000
   0 -14 -20     457     161                                                         625    1.14   -3.48  1.0000
   0 -14 -20     278     151                                                         400    1.14   -3.48  1.0000
   0 -14 -21     170     133                                                          84    2.11   -3.51  1.0000
   0 -14 -21      73     144                                                         -46    2.11   -3.51  1.0000
   0 -14 -21     143     131                                                          59    2.11   -3.51  1.0000
   0 -14 -22    1090     184                                                        1062    0.37   -2.20  1.0000
   0 -14 -22     750     169                                                         723    0.37   -2.20  1.0000
   0 -14 -22    1223     176                                                        1195    0.37   -2.20  1.0000
   0 -14 -23     129     148                                                         -12   -5.40    0.87  1.0000
   0 -14 -23     221     134                                                          14   -5.40    0.87  1.0000
   0 -14 -23     129     141                                                         -70   -5.40    0.87  1.0000
   0 -14 -24     190     151                                                         366   -2.01    3.73  1.0000
   0 -14 -24     111     137                                                         238   -2.01    3.73  1.0000
   0 -14 -24     104     136                                                         225   -2.01    3.73  1.0000
   0 -14 -25      22     133                                                         -35   -0.15    2.27  1.0000
   0 -14 -25       4     143                                                          11   -0.15    2.27  1.0000
   0 -14 -25      22     157                                                        -121   -0.15    2.27  1.0000
   0 -14 -25       8     119                                                          42   -0.15    2.27  1.0000
   0 -14 -26      21     125                                                          24    0.15    0.92  1.0000
   0 -14 -26      42     111                                                          49    0.15    0.92  1.0000
   0 -14 -26       4     151                                                         -72    0.15    0.92  1.0000
   0 -14 -26       4     135                                                         -89    0.15    0.92  1.0000
   0 -14 -27      20     123                                                          29    1.07   -1.27  1.0000
   0 -14 -27      17     100                                                          25    1.07   -1.27  1.0000
   0 -14 -27      12     141                                                        -106    1.07   -1.27  1.0000
   0 -14 -27       8     107                                                           3    1.07   -1.27  1.0000
   0 -14 -28      21     128                                                          20   -0.01   -1.10  1.0000
   0 -14 -28     120     117                                                         126   -0.01   -1.10  1.0000
   0 -14 -29      11     118                                                         -52    1.59    0.16  1.0000
   0 -14 -29      11     112                                                         -22    1.59    0.16  1.0000
   0 -14 -30      27      98                                                          18   -0.48   -0.36  1.0000
   0 -14 -30      69     105                                                          55   -0.48   -0.36  1.0000
   0 -14 -31     117      91                                                         170   -1.05   -0.33  1.0000
   0 -14 -31      32      85                                                          61   -1.05   -0.33  1.0000
   0 -14 -32       1      79                                                         -76   -0.42    0.01  1.0000
   0  15 -25     494      87                                                         487   -0.10    0.67  1.0000
   0  15 -24     167      92                                                         120   -1.04   -0.86  1.0000
   0  15 -24     205      73                                                         153   -1.04   -0.86  1.0000
   0  15 -23     871      89                                                         770   -0.99    1.58  1.0000
   0  15 -23     609      98                                                         523   -0.99    1.58  1.0000
   0  15 -23     837     102                                                         738   -0.99    1.58  1.0000
   0  15 -23     641     130                                                         553   -0.99    1.58  1.0000
   0  15 -22     139      98                                                         109   -0.64    0.51  1.0000
   0  15 -22     228     133                                                         189   -0.64    0.51  1.0000
   0  15 -22     350     100                                                         302   -0.64    0.51  1.0000
   0  15 -22     204      81                                                         167   -0.64    0.51  1.0000
   0  15 -21     149     141                                                         254   -1.64   -2.01  1.0000
   0  15 -21     149     148                                                         254   -1.64   -2.01  1.0000
   0  15 -21      78     112                                                         153   -1.64   -2.01  1.0000
   0  15 -21      58      82                                                         122   -1.64   -2.01  1.0000
   0  15 -21     154     104                                                         260   -1.64   -2.01  1.0000
   0  15 -20      19      86                                                          35   -0.93    0.01  1.0000
   0  15 -20      83     127                                                         115   -0.93    0.01  1.0000
   0  15 -20      15     104                                                          29   -0.93    0.01  1.0000
   0  15 -20      62     159                                                          90   -0.93    0.01  1.0000
   0  15 -20       4     148                                                         -68   -0.93    0.01  1.0000
   0  15 -19     503     168                                                         688   -1.79   -0.74  1.0000
   0  15 -19     410     106                                                         578   -1.79   -0.74  1.0000
   0  15 -19     464     128                                                         642   -1.79   -0.74  1.0000
   0  15 -19     317     188                                                         467   -1.79   -0.74  1.0000
   0  15 -19     471     152                                                         650   -1.79   -0.74  1.0000
   0  15 -18     838     133                                                         583   -2.51    1.91  1.0000
   0  15 -18     738     166                                                         499   -2.51    1.91  1.0000
   0  15 -18     693     162                                                         462   -2.51    1.91  1.0000
   0  15 -18     569     196                                                         360   -2.51    1.91  1.0000
   0  15 -17    1115     139                                                        1193    0.39    3.93  1.0000
   0  15 -17    1164     202                                                        1245    0.39    3.93  1.0000
   0  15 -17    1118     199                                                        1196    0.39    3.93  1.0000
   0  15 -17     822     211                                                         879    0.39    3.93  1.0000
   0  15 -17    1225     157                                                        1309    0.39    3.93  1.0000
   0  15 -16    1685     223                                                        1533   -1.02   -1.79  1.0000
   0  15 -16    1577     218                                                        1430   -1.02   -1.79  1.0000
   0  15 -16    1367     244                                                        1229   -1.02   -1.79  1.0000
   0  15 -16    2054     166                                                        1887   -1.02   -1.79  1.0000
   0  15 -15     406     164                                                         132   -5.03   -2.85  1.0000
   0  15 -15     397     209                                                         126   -5.03   -2.85  1.0000
   0  15 -15     482     122                                                         184   -5.03   -2.85  1.0000
   0  15 -15     448     100                                                         160   -5.03   -2.85  1.0000
   0  15 -15     361     174                                                         102   -5.03   -2.85  1.0000
   0  15 -14     998     227                                                         491   -4.72   -1.74  1.0000
   0  15 -14     958     133                                                         463   -4.72   -1.74  1.0000
   0  15 -14    1088     189                                                         556   -4.72   -1.74  1.0000
   0  15 -14    1043     109                                                         523   -4.72   -1.74  1.0000
   0  15 -14     737     173                                                         311   -4.72   -1.74  1.0000
   0  15 -13    5129     376                                                        4933    0.70    0.90  1.0000
   0  15 -13    4374     304                                                        4193    0.70    0.90  1.0000
   0  15 -13    4661     361                                                        4475    0.70    0.90  1.0000
   0  15 -13    4572     400                                                        4387    0.70    0.90  1.0000
   0  15 -13    4912     326                                                        4721    0.70    0.90  1.0000
   0  15 -12   18593     930                                                       16286    4.29    2.80  1.0000
   0  15 -12   16530     912                                                       14357    4.29    2.80  1.0000
   0  15 -12   17558     963                                                       15317    4.29    2.80  1.0000
   0  15 -12   17140     952                                                       14926    4.29    2.80  1.0000
   0  15 -11     258     173                                                         666    4.62    1.76  1.0000
   0  15 -11     217     193                                                         598    4.62    1.76  1.0000
   0  15 -11     389     112                                                         871    4.62    1.76  1.0000
   0  15 -11     501     145                                                        1036    4.62    1.76  1.0000
   0  15 -10   21692    1348                                                       23903    3.52    0.23  1.0000
   0  15 -10   19521    1368                                                       21621    3.52    0.23  1.0000
   0  15 -10   18958    1365                                                       21028    3.52    0.23  1.0000
   0  15  -9     356     137                                                         224    2.81    2.05  1.0000
   0  15  -9     498     109                                                         347    2.81    2.05  1.0000
   0  15  -9     134     141                                                          46    2.81    2.05  1.0000
   0  15  -8      12     131                                                          75    2.67    2.00  1.0000
   0  15  -8      48     139                                                         -13    2.67    2.00  1.0000
   0  15  -8      48     118                                                         -11    2.67    2.00  1.0000
   0  15  -8      20      92                                                           8    2.67    2.00  1.0000
   0  15  -7    5834     368                                                        5921   -0.26   -1.93  1.0000
   0  15  -7    5900     361                                                        5988   -0.26   -1.93  1.0000
   0  15  -7    5527     319                                                        5612   -0.26   -1.93  1.0000
   0  15  -7    5316     339                                                        5399   -0.26   -1.93  1.0000
   0  15  -7    5475     379                                                        5559   -0.26   -1.93  1.0000
   0  15  -6     108     130                                                          25   -5.89   -1.23  1.0000
   0  15  -6     118     131                                                          12   -5.89   -1.23  1.0000
   0 -15   6     102     175                                                          53   -5.89    1.23  1.0000
   0  15  -6     112      80                                                          18   -5.89   -1.23  1.0000
   0  15  -6     106     155                                                          29   -5.89   -1.23  1.0000
   0 -15   5    1364     261                                                        1752   -0.30   11.97  1.0000
   0  15  -5    1039     182                                                        1281   -0.30  -11.97  1.0000
   0  15  -5    1159     183                                                        1460   -0.30  -11.97  1.0000
   0  15  -5    1307     214                                                        1672   -0.30  -11.97  1.0000
   0  15  -5    1511     152                                                        1956   -0.30  -11.97  1.0000
   0  15  -4   10242     679                                                       10083   -1.84  -10.32  1.0000
   0  15  -4    9619     672                                                        9450   -1.84  -10.32  1.0000
   0  15  -4   10053     684                                                        9891   -1.84  -10.32  1.0000
   0  15  -4   10808     691                                                       10658   -1.84  -10.32  1.0000
   0  15  -4   10203     647                                                       10043   -1.84  -10.32  1.0000
   0  15  -3     358     128                                                        1349   -8.29   -4.67  1.0000
   0  15  -3     366     174                                                        1364   -8.29   -4.67  1.0000
   0  15  -3     432     176                                                        1496   -8.29   -4.67  1.0000
   0  15  -3     334     186                                                        1299   -8.29   -4.67  1.0000
   0  15  -3     425     168                                                        1482   -8.29   -4.67  1.0000
   0  15  -2    2715     258                                                        3062    0.74  -10.09  1.0000
   0  15  -2    2757     250                                                        3110    0.74  -10.09  1.0000
   0  15  -2    2650     262                                                        2988    0.74  -10.09  1.0000
   0  15  -1      33      94                                                          59   -0.91   -2.84  1.0000
   0  15  -1      38     113                                                         -25   -0.91   -2.84  1.0000
   0  15  -1      22     112                                                          29   -0.91   -2.84  1.0000
   0 -15   1      29      76                                                          51   -0.91    2.84  1.0000
   0 -15   0     122      81                                                          44   -8.51    0.13  1.0000
   0  15   0      21     111                                                         172   -8.51   -0.13  1.0000
   0  15   0       8     109                                                         220   -8.51   -0.13  1.0000
   0  15   0     122     108                                                          44   -8.51   -0.13  1.0000
   0  15   0      21     100                                                         172   -8.51   -0.13  1.0000
   0  15   1      93     110                                                         259   -2.64    2.78  1.0000
   0 -15  -1     269     182                                                         535   -2.64   -2.78  1.0000
   0  15   1      88     110                                                         249   -2.64    2.78  1.0000
   0 -15  -1      35      86                                                         141   -2.64   -2.78  1.0000
   0  15   1     133     113                                                         327   -2.64    2.78  1.0000
   0  15   1     124      97                                                         313   -2.64    2.78  1.0000
   0 -15  -2    1813      93                                                         333  -11.90   -3.05  1.0000
   0  15   2    1632      93                                                         255  -11.90    3.05  1.0000
   0  15   2    1953     111                                                         397  -11.90    3.05  1.0000
   0  15   2    1882     108                                                         364  -11.90    3.05  1.0000
   0  15   2    2114     119                                                         474  -11.90    3.05  1.0000
   0  15   3    6234     212                                                        2647  -13.28    0.74  1.0000
   0  15   3    6211     224                                                        2632  -13.28    0.74  1.0000
   0 -15  -3    5883     211                                                        2420  -13.28   -0.74  1.0000
   0  15   3    6199     228                                                        2624  -13.28    0.74  1.0000
   0  15   4    7362     441                                                        7179    1.57    8.71  1.0000
   0 -15  -4    5979     411                                                        5780    1.57   -8.71  1.0000
   0  15   4    7633     437                                                        7453    1.57    8.71  1.0000
   0 -15  -4    6320     421                                                        6125    1.57   -8.71  1.0000
   0 -15  -5    1589     223                                                        2888    4.52   -8.37  1.0000
   0  15   5    1563     225                                                        2852    4.52    8.37  1.0000
   0 -15  -5    1454     208                                                        2696    4.52   -8.37  1.0000
   0  15   5    1581     229                                                        2877    4.52    8.37  1.0000
   0 -15  -6     373     135                                                        1158    5.48   -5.58  1.0000
   0 -15  -6     242     113                                                         906    5.48   -5.58  1.0000
   0  15   6     247     121                                                         916    5.48    5.58  1.0000
   0  15   6     189     126                                                         793    5.48    5.58  1.0000
   0  15   7    2209     123                                                        1059    7.38    3.12  1.0000
   0 -15  -7    2052     117                                                         949    7.38   -3.12  1.0000
   0 -15  -7    1918     138                                                         856    7.38   -3.12  1.0000
   0 -15  -8    2835     350                                                        4826    7.81   -0.06  1.0000
   0 -15  -8    3120     339                                                        5196    7.81   -0.06  1.0000
   0 -15  -9     171     122                                                         -16    5.59   -2.89  1.0000
   0 -15 -10     882     135                                                         583   -2.84    1.77  1.0000
   0 -15 -10    1090     118                                                         756   -2.84    1.77  1.0000
   0 -15 -11     177     131                                                         276    1.68    1.89  1.0000
   0 -15 -11     273     199                                                         397    1.68    1.89  1.0000
   0 -15 -11     164     105                                                         259    1.68    1.89  1.0000
   0 -15 -12     182     158                                                        1131    9.65   -3.23  1.0000
   0 -15 -12     303     142                                                        1420    9.65   -3.23  1.0000
   0 -15 -13     351     114                                                         307    6.45   -4.38  1.0000
   0 -15 -13     290     136                                                         206    6.45   -4.38  1.0000
   0 -15 -13     225     181                                                          54    6.45   -4.38  1.0000
   0 -15 -14     193     143                                                         349    2.17   -1.02  1.0000
   0 -15 -14     247     144                                                         420    2.17   -1.02  1.0000
   0 -15 -14     291     129                                                         477    2.17   -1.02  1.0000
   0 -15 -14     325     129                                                         521    2.17   -1.02  1.0000
   0 -15 -14      54     175                                                         146    2.17   -1.02  1.0000
   0 -15 -15   18516     639                                                       20873    4.04    0.43  1.0000
   0 -15 -15   19424     620                                                       21836    4.04    0.43  1.0000
   0 -15 -15   14733     639                                                       16843    4.04    0.43  1.0000
   0 -15 -15   14011     619                                                       16070    4.04    0.43  1.0000
   0 -15 -16       7     130                                                         207    8.16   -0.10  1.0000
   0 -15 -16     287     147                                                          -6    8.16   -0.10  1.0000
   0 -15 -16     287     158                                                        -131    8.16   -0.10  1.0000
   0 -15 -16     168     119                                                          16    8.16   -0.10  1.0000
   0 -15 -17     354     125                                                         260   -1.54   -2.52  1.0000
   0 -15 -17     328     159                                                         237   -1.54   -2.52  1.0000
   0 -15 -17     415     156                                                         316   -1.54   -2.52  1.0000
   0 -15 -18     887     159                                                         543   -3.81   -3.55  1.0000
   0 -15 -18     785     163                                                         459   -3.81   -3.55  1.0000
   0 -15 -19     168     153                                                         107    1.26    0.18  1.0000
   0 -15 -19     380     146                                                         285    1.26    0.18  1.0000
   0 -15 -20     256     150                                                         198    0.99    0.50  1.0000
   0 -15 -20       5     150                                                        -172    0.99    0.50  1.0000
   0 -15 -20     236     148                                                         180    0.99    0.50  1.0000
   0 -15 -21       3     148                                                         -49    0.86    0.13  1.0000
   0 -15 -21      13     147                                                          29    0.86    0.13  1.0000
   0 -15 -21      23     148                                                          43    0.86    0.13  1.0000
   0 -15 -22     753     177                                                         828   -0.64    0.14  1.0000
   0 -15 -22    1200     189                                                        1294   -0.64    0.14  1.0000
   0 -15 -22     957     181                                                        1041   -0.64    0.14  1.0000
   0 -15 -23     173     140                                                         125   -1.00    1.03  1.0000
   0 -15 -23     101     147                                                          64   -1.00    1.03  1.0000
   0 -15 -23     137     138                                                          94   -1.00    1.03  1.0000
   0 -15 -24      36     131                                                          90    1.66   -0.24  1.0000
   0 -15 -24      17     141                                                          58    1.66   -0.24  1.0000
   0 -15 -24      12     130                                                         -28    1.66   -0.24  1.0000
   0 -15 -25     137     130                                                         116    0.46    0.60  1.0000
   0 -15 -25      65     125                                                          51    0.46    0.60  1.0000
   0 -15 -25     452     147                                                         415    0.46    0.60  1.0000
   0 -15 -25     154     154                                                         132    0.46    0.60  1.0000
   0 -15 -26       0     114                                                        -107   -0.14    0.17  1.0000
   0 -15 -26       0     137                                                        -166   -0.14    0.17  1.0000
   0 -15 -26       0     147                                                        -107   -0.14    0.17  1.0000
   0 -15 -26       0     122                                                         -44   -0.14    0.17  1.0000
   0 -15 -27     176     114                                                         202    0.45    0.24  1.0000
   0 -15 -27     184     105                                                         210    0.45    0.24  1.0000
   0 -15 -27      96     136                                                         115    0.45    0.24  1.0000
   0 -15 -27     219     128                                                         247    0.45    0.24  1.0000
   0 -15 -28       7     125                                                         -71    1.19    0.43  1.0000
   0 -15 -28       7     119                                                         -21    1.19    0.43  1.0000
   0 -15 -29      51     117                                                          49    0.06   -0.33  1.0000
   0 -15 -29      18     105                                                          17    0.06   -0.33  1.0000
   0 -15 -30     340     113                                                         421   -1.00    0.04  1.0000
   0 -15 -30     264     106                                                         336   -1.00    0.04  1.0000
   0 -15 -31     253      88                                                         322    0.91    0.73  1.0000
   0 -15 -31     246      96                                                         314    0.91    0.73  1.0000
   0 -15 -32       8      75                                                         -68    1.37    0.17  1.0000
   0  16 -24     966     118                                                        1073    0.74   -1.20  1.0000
   0  16 -24    1061     120                                                        1174    0.74   -1.20  1.0000
   0  16 -23    1522     153                                                        1664    0.84   -0.68  1.0000
   0  16 -23    1691     152                                                        1840    0.84   -0.68  1.0000
   0  16 -22      11     103                                                          39    0.33   -1.96  1.0000
   0  16 -22      17      88                                                         -16    0.33   -1.96  1.0000
   0  16 -22      41      80                                                          94    0.33   -1.96  1.0000
   0  16 -22       5     111                                                           7    0.33   -1.96  1.0000
   0  16 -21      52      69                                                          63   -0.91    1.25  1.0000
   0  16 -21      10     114                                                         -16   -0.91    1.25  1.0000
   0  16 -21      24     125                                                          28   -0.91    1.25  1.0000
   0  16 -21      10     106                                                         -15   -0.91    1.25  1.0000
   0  16 -21     130      88                                                         153   -0.91    1.25  1.0000
   0  16 -20      45     130                                                           3   -2.39    0.34  1.0000
   0  16 -20     225     145                                                         100   -2.39    0.34  1.0000
   0  16 -20     260      95                                                         124   -2.39    0.34  1.0000
   0  16 -20     363     122                                                         198   -2.39    0.34  1.0000
   0  16 -20     248      70                                                         116   -2.39    0.34  1.0000
   0  16 -19    1117     147                                                        1478   -2.23   -2.38  1.0000
   0  16 -19     859     170                                                        1175   -2.23   -2.38  1.0000
   0  16 -19     927     122                                                        1256   -2.23   -2.38  1.0000
   0  16 -19     765     170                                                        1064   -2.23   -2.38  1.0000
   0  16 -19     795     192                                                        1100   -2.23   -2.38  1.0000
   0  16 -18      48      80                                                          66    0.59   -0.30  1.0000
   0  16 -18     108     150                                                         135    0.59   -0.30  1.0000
   0  16 -18      80     110                                                         103    0.59   -0.30  1.0000
   0  16 -18       2     168                                                          -8    0.59   -0.30  1.0000
   0  16 -18      85     147                                                         109    0.59   -0.30  1.0000
   0  16 -17    3121     262                                                        3773    2.35   -3.57  1.0000
   0  16 -17    2489     310                                                        3069    2.35   -3.57  1.0000
   0  16 -17    2805     289                                                        3422    2.35   -3.57  1.0000
   0  16 -17    2588     239                                                        3180    2.35   -3.57  1.0000
   0  16 -17    2838     299                                                        3459    2.35   -3.57  1.0000
   0  16 -16    2122     222                                                        1802    2.28   -3.92  1.0000
   0  16 -16    2110     171                                                        1791    2.28   -3.92  1.0000
   0  16 -16    2219     218                                                        1894    2.28   -3.92  1.0000
   0  16 -16    1890     247                                                        1585    2.28   -3.92  1.0000
   0  16 -16    1837     149                                                        1535    2.28   -3.92  1.0000
   0  16 -15    1379     179                                                        1780    2.42    0.78  1.0000
   0  16 -15    1763     229                                                        2213    2.42    0.78  1.0000
   0  16 -15    1164     153                                                        1534    2.42    0.78  1.0000
   0  16 -15    1456     270                                                        1867    2.42    0.78  1.0000
   0  16 -15    1686     238                                                        2127    2.42    0.78  1.0000
   0  16 -14      16     212                                                         -79   -1.12    1.57  1.0000
   0  16 -14      75     113                                                         128   -1.12    1.57  1.0000
   0  16 -14      59      85                                                         106   -1.12    1.57  1.0000
   0  16 -14      11     154                                                          27   -1.12    1.57  1.0000
   0  16 -14      16     175                                                         -98   -1.12    1.57  1.0000
[truncated: 15,380,320 more chars]
