# Supplementary material for: Highly Conductive Topologically Chiral Molecular Knots as Efficient Spin Filters
Source: J Am Chem Soc. 2023 Nov 16;145(49):26791–8. doi: 10.1021/jacs.3c08966 (PMC10722505; doi:10.1021/jacs.3c08966)
Supplement: Supplementary file 2 — ja3c08966_si_002.zip [file ja3c08966_si_002.zip › CCDC-2234794/exp_2788.ins]

TITL exp_2788_a.res in P-1
REM Old TITL exp_2788 in P-1
REM SHELXT solution in P-1
REM R1 0.355, Rweak 0.034, Alpha 0.080, Orientation as input
REM Formula found by SHELXT: C203 N23 O25 Cl2
CELL 1.54184 18.2626 24.9409 28.3395 78.206 86.902 71.029
ZERR 2 0.0003 0.0004 0.0003 0.001 0.001 0.001
LATT 1
SFAC C H N O S
UNIT 394 496 30 44 20
EQIV $1 2-X,-Y,1-Z
DFIX 1.52 0.01 C155 C149
SADI S800 C800_$1 S8 C1A_$1
DFIX 1.52 C37 C42
SADI 0.04 C801 C800_$1 C75 C1A_$1
SADI 0.04 C800 O800_$1 C1A O13_$1
DFIX 1.52 C42 C41
DFIX 1.52 C41 C40
DFIX 1.52 C39 C40
DFIX 1.52 C39 C38
DFIX 1.52 C38 C37
SADI C38 C37 C39 C38 C40 C39 C41 C40 C42 C41 C42 C37
DELU 0.001 0.001 C150 C149 C148 C153 C152 C151
DELU 0.001 0.001 C37 C38 C39 C40 C41 C42
DELU 0.001 0.001 C42 C41 C40 C39 C38 C37
DELU 0.001 0.001 C132 C131 C130 C129 C128 C127
DELU 0.001 0.001 C155 C149 C148 C153 C152 C151 C150 C154
DELU 0.001 0.001 O50A S50 C4AA C2AA
DELU 0.001 0.001 C801 C800 S800 O800
DELU 0.001 0.001 C43 C44
DELU 0.001 0.001 C37 C43
SIMU 0.01 0.02 2 C149 C150 C151 C152 C153 C148
SIMU 0.01 0.02 2 C37 C38 C39 C40 C41 C42
SIMU 0.01 0.02 2 C131 C130 C129 C128 C127 C132
SIMU 0.01 0.02 2 C148 C153 C152 C151 C150 C149 C155 C154
SIMU 0.01 0.02 2 O50A S50 C4AA C2AA
SIMU 0.01 0.02 2 S800 O800 C801 C800
SADI C37 C38 C37A C38A
SADI C37 C42 C37A C42A
SADI C37 C43 C37A C43
SADI C37 C114 C37A C114
SADI C38 C39 C38A C39A
SADI C39 C40 C39A C40A
SADI C40 C41 C40A C41A
SADI C41 C42 C41A C42A
SADI 0.04 C37 C39 C37A C39A
SADI 0.04 C37 C41 C37A C41A
SADI 0.04 C38 C40 C38A C40A
SADI 0.04 C38 C42 C38A C42A
SADI 0.04 C38 C43 C38A C43
SADI 0.04 C38 C114 C38A C114
SADI 0.04 C39 C41 C39A C41A
SADI 0.04 C40 C42 C40A C42A
SADI 0.04 C42 C43 C42A C43
SADI 0.04 C42 C114 C42A C114
SADI S800 C801 S8 C75
SADI S800 O800 S8 O13
SADI 0.04 C801 O800 C75 O13
SIMU 0.01 0.02 2 S007 O05I C071 C0AA
DELU 0.01 0.02 C071 C0AA S007 O05I
SIMU 0.01 0.02 2 C201 O200 S200 C200
DELU 0.01 0.02 O200 C200 S200 C201
DELU 0.01 0.02 O05I S007 C0AA C071
SIMU 0.01 0.02 2 O05I S007 C0AA C071
SIMU 0.01 0.02 2 S200 O200 C200 C201
DELU 0.01 0.02 C201 S200 O200 C200
SIMU 0.01 0.02 2 C800 S800 O800 C801
DELU 0.01 0.02 C800 S800 O800 C801
DELU 0.01 0.02 C1A S8 O13 C75
SIMU 0.01 0.02 2 C1A S8 O13 C75
DFIX 2.2 H1Ab H2Aa

L.S. 12 0 0
PLAN  20
SIZE 0.39 0.32 0.26
TEMP -37(90)
CONF
BOND $H
list 4
MORE -1
fmap 2 53
acta
ABIN
SHEL 999 0.837
OMIT -4 -3 1
OMIT -4 -2 1
OMIT -4 0 1
OMIT -4 1 0
OMIT -4 1 3
OMIT -3 -4 3
OMIT -3 -4 4
OMIT -3 -2 1
OMIT -3 1 0
OMIT -3 1 2
OMIT -3 1 3
OMIT -3 1 4
OMIT -3 2 2
OMIT -3 3 1
OMIT -3 3 5
OMIT -3 4 0
OMIT -3 4 2
OMIT -3 4 3
OMIT -2 -4 1
OMIT -2 -2 1
OMIT -2 0 3
OMIT -2 1 1
OMIT -2 1 3
OMIT -2 1 4
OMIT -2 2 3
OMIT -2 2 4
OMIT -2 3 4
OMIT -2 4 2
OMIT -2 4 3
OMIT -1 -1 1
OMIT -1 -1 4
OMIT -1 0 2
OMIT -1 0 3
OMIT -1 1 0
OMIT -1 1 1
OMIT -1 1 2
OMIT -1 3 0
OMIT -1 3 1
OMIT -1 4 1
OMIT 0 -6 6
OMIT 0 -4 1
OMIT 0 -4 2
OMIT 0 -4 3
OMIT 0 -4 4
OMIT 0 -3 3
OMIT 0 -3 4
OMIT 0 -2 3
OMIT 0 -2 4
OMIT 0 -1 3
OMIT 0 0 3
OMIT 0 1 2
OMIT 0 1 3
OMIT 0 2 0
OMIT 0 2 1
OMIT 0 2 5
OMIT 1 -5 5
OMIT 1 -4 2
OMIT 1 -4 3
OMIT 1 -4 4
OMIT 1 -3 2
OMIT 1 -2 2
OMIT 1 -2 3
OMIT 1 -1 1
OMIT 1 -1 2
OMIT 1 -1 7
OMIT 1 0 1
OMIT 1 1 1
OMIT 1 1 4
OMIT 1 2 2
OMIT 1 3 0
OMIT 1 3 1
OMIT 1 4 2
OMIT 2 -4 2
OMIT 2 -4 3
OMIT 2 -4 4
OMIT 2 -3 2
OMIT 2 -3 5
OMIT 2 -2 2
OMIT 2 -2 6
OMIT 2 -1 2
OMIT 2 0 2
OMIT 2 0 4
OMIT 2 1 0
OMIT 2 1 1
OMIT 2 2 2
OMIT 2 2 3
OMIT 2 2 4
OMIT 2 2 6
OMIT 2 3 0
OMIT 2 3 3
OMIT 2 3 4
OMIT 3 -4 4
OMIT 3 -2 1
OMIT 3 -2 2
OMIT 3 -2 3
OMIT 3 -2 4
OMIT 3 -1 1
OMIT 3 0 2
OMIT 3 1 0
OMIT 3 1 3
OMIT 3 1 4
OMIT 3 2 4
OMIT 3 3 3
OMIT 3 4 2
OMIT 4 -4 3
OMIT 4 -4 4
OMIT 4 -2 4
OMIT 4 -1 1
OMIT 4 0 0
OMIT 4 0 1
OMIT 4 1 0
OMIT 4 1 3
OMIT 4 2 0
OMIT 4 3 2
OMIT 4 3 4
OMIT 4 4 0
OMIT 5 -5 5
WGHT 0.12543 25.6583
FVAR 2.18481 0.62089 0.67647
REM <olex2.extras>
REM <HklSrc "%.\\exp_2788.hkl">
REM </olex2.extras>

O1    4     1.02041 -0.16406  0.59366  11.00000  0.04431  0.11107  0.06447 =
 -0.02178 -0.00823  0.02182
O2    4     1.13052 -0.22711  0.83706  11.00000  0.06362  0.37697  0.07998 =
 -0.09742 -0.03803  0.07786
O3    4     0.10026  0.05769  0.61430  11.00000  0.04900  0.07663  0.10895 =
 0.00951  0.00161 -0.03122
O4    4     0.26541  0.26421  0.49359  11.00000  0.05903  0.06131  0.05998 =
 0.00935 -0.00423 -0.02533
O5    4     0.36964  0.71445  0.62157  11.00000  0.05615  0.04993  0.12415 =
 0.00092  0.02648  0.00872
O6    4     0.73593  0.54946  0.55497  11.00000  0.04431  0.05307  0.09327 =
 0.00880  0.02057 -0.00448
O7    4     0.50955  0.35793  0.82440  11.00000  0.09216  0.06213  0.06689 =
 0.00399 -0.00585  0.03034
O8    4     0.65754  0.12351  1.01500  11.00000  0.11793  0.07661  0.06078 =
 0.01729  0.03106  0.02113
O9    4     0.72108  0.17439  0.81455  11.00000  0.08367  0.07399  0.20405 =
 -0.06033  0.08507 -0.02447
O10   4     0.52014  0.06775  0.80098  11.00000  0.06249  0.08492  0.05276 =
 0.01371 -0.00577 -0.02048
O11   4     0.34487  0.12632  0.65775  11.00000  0.03727  0.04845  0.05110 =
 -0.00152  0.00171 -0.00025
O12   4     0.26534  0.33035  0.70184  11.00000  0.14122  0.05176  0.07328 =
 -0.00305  0.04528 -0.00374
N1    3     1.05038 -0.19203  0.71970  11.00000  0.04156  0.15111  0.06184 =
 -0.03417 -0.01324  0.03739
N2    3     1.00592 -0.19332  0.81211  11.00000  0.05664  0.25565  0.05955 =
 -0.06239 -0.02022  0.05188
AFIX 43
H2    2     0.97412 -0.18876  0.78873  11.00000 -1.20000
AFIX 0
N3    3     0.93637 -0.15128  0.65541  11.00000  0.04033  0.12254  0.05165 =
 -0.01840 -0.00975  0.01958
AFIX 43
H3    2     0.93340 -0.15883  0.68668  11.00000 -1.20000
AFIX 0
N4    3     0.20079  0.15631  0.56724  11.00000  0.03020  0.04365  0.06625 =
 -0.00310  0.00832 -0.00441
N5    3     0.19617  0.07982  0.64637  11.00000  0.03933  0.05666  0.08688 =
 0.01007  0.00215 -0.01820
AFIX 43
H5    2     0.22945  0.09842  0.63933  11.00000 -1.20000
AFIX 0
N6    3     0.30523  0.21283  0.56818  11.00000  0.03707  0.03999  0.05301 =
 0.00533  0.00239 -0.00932
AFIX 43
H6    2     0.30388  0.18288  0.58979  11.00000 -1.20000
AFIX 0
N7    3     0.20621  0.34088  0.77235  11.00000  0.07884  0.04971  0.07211 =
 -0.01371  0.03311 -0.01239
AFIX 43
H7    2     0.19044  0.32375  0.79891  11.00000 -1.20000
AFIX 0
N8    3     0.42225  0.61926  0.65275  11.00000  0.04559  0.04504  0.07221 =
 -0.00292  0.01164  0.00175
AFIX 43
H8    2     0.46470  0.58988  0.65678  11.00000 -1.20000
AFIX 0
N9    3     0.55258  0.61498  0.60257  11.00000  0.03969  0.04230  0.05734 =
 0.00301  0.00076 -0.00248
N10   3     0.66795  0.51022  0.61334  11.00000  0.03433  0.04435  0.06364 =
 0.00957  0.00735 -0.00045
AFIX 43
H10   2     0.62522  0.51553  0.62957  11.00000 -1.20000
AFIX 0
N11   3     0.72335  0.11391  0.94642  11.00000  0.07856  0.05397  0.06255 =
 0.01942  0.02761  0.01272
AFIX 43
H11   2     0.73086  0.13156  0.91767  11.00000 -1.20000
AFIX 0
N12   3     0.59257  0.27719  0.80491  11.00000  0.04478  0.05231  0.04481 =
 0.00841 -0.00233  0.00542
AFIX 43
H12   2     0.62883  0.24471  0.81537  11.00000 -1.20000
AFIX 0
N13   3     0.82329  0.12153  0.77813  11.00000  0.05230  0.04616  0.05709 =
 0.00219  0.01402 -0.00053
AFIX 43
H13   2     0.85381  0.08660  0.77778  11.00000 -1.20000
AFIX 0
N14   3     0.53802 -0.00946  0.86285  11.00000  0.05637  0.08079  0.05004 =
 0.00836  0.00564 -0.01964
AFIX 43
H14   2     0.56835 -0.03181  0.88661  11.00000 -1.20000
AFIX 0
N15   3     0.44593  0.08087  0.71047  11.00000  0.03279  0.05431  0.04669 =
 -0.00614  0.00238  0.00232
AFIX 43
H15   2     0.46198  0.07612  0.73986  11.00000 -1.20000
AFIX 0
C1    1     0.61715  0.61194  0.57704  11.00000  0.04034  0.04733  0.05313 =
 0.00169  0.00078 -0.00781
C2    1     0.63014  0.66035  0.54805  11.00000  0.04478  0.04636  0.06325 =
 0.00713  0.00264 -0.00731
AFIX 43
H2a   2     0.67589  0.65680  0.53030  11.00000 -1.20000
AFIX 0
C3    1     0.57451  0.71317  0.54615  11.00000  0.06079  0.04686  0.06793 =
 0.00991 -0.00041 -0.01347
AFIX 43
H3a   2     0.58232  0.74662  0.52755  11.00000 -1.20000
AFIX 0
C4    1     0.50690  0.71717  0.57164  11.00000  0.05454  0.04636  0.06929 =
 0.00504 -0.00030 -0.00446
AFIX 43
H4    2     0.46774  0.75298  0.57018  11.00000 -1.20000
AFIX 0
C5    1     0.49832  0.66702  0.59941  11.00000  0.04544  0.04521  0.05872 =
 -0.00220  0.00209 -0.00622
C6    1     0.42440  0.66894  0.62535  11.00000  0.05623  0.04118  0.07219 =
 -0.00203  0.00809 -0.00364
C7    1     0.35389  0.61178  0.67582  11.00000  0.04289  0.04093  0.05968 =
 -0.00235  0.01227  0.00318
C8    1     0.31345  0.58339  0.65495  11.00000  0.04948  0.04094  0.05080 =
 -0.00112  0.00765  0.00097
C9    1     0.24646  0.57683  0.67749  11.00000  0.04871  0.04507  0.05107 =
 -0.00821  0.00967 -0.00262
AFIX 43
H9    2     0.21820  0.55849  0.66347  11.00000 -1.20000
AFIX 0
C10   1     0.21956  0.59605  0.71955  11.00000  0.04597  0.04273  0.05739 =
 -0.00679  0.01098  0.00249
C11   1     0.26248  0.62294  0.74018  11.00000  0.05792  0.06605  0.06465 =
 -0.02362  0.01957 -0.00638
AFIX 43
H11a  2     0.24578  0.63583  0.76907  11.00000 -1.20000
AFIX 0
C12   1     0.32995  0.63097  0.71850  11.00000  0.05462  0.06042  0.07577 =
 -0.02328  0.00905 -0.01072
C13   1     0.37390  0.66132  0.74138  11.00000  0.06159  0.10312  0.11725 =
 -0.05619  0.01757 -0.01867
AFIX 137
H13a  2     0.36894  0.69874  0.72110  11.00000 -1.50000
H13b  2     0.42814  0.63808  0.74481  11.00000 -1.50000
H13c  2     0.35279  0.66660  0.77288  11.00000 -1.50000
AFIX 0
C14   1     0.34175  0.56112  0.60983  11.00000  0.05548  0.06664  0.05706 =
 -0.01530  0.01355 -0.00665
AFIX 137
H14a  2     0.39325  0.53314  0.61552  11.00000 -1.50000
H14b  2     0.34347  0.59304  0.58416  11.00000 -1.50000
H14c  2     0.30688  0.54275  0.60060  11.00000 -1.50000
AFIX 0
C15   1     0.14435  0.58725  0.74177  11.00000  0.04679  0.04920  0.05528 =
 -0.01069  0.01753  0.00077
C16   1     0.07674  0.62378  0.70677  11.00000  0.05059  0.06606  0.07511 =
 -0.01157  0.01075  0.01066
AFIX 23
H16a  2     0.08157  0.66238  0.69589  11.00000 -1.20000
H16b  2     0.08166  0.60611  0.67839  11.00000 -1.20000
AFIX 0
C17   1    -0.00206  0.63037  0.72687  11.00000  0.07182  0.08692  0.14541 =
 -0.02258  0.00585  0.01145
AFIX 23
H17a  2    -0.01167  0.59330  0.73056  11.00000 -1.20000
H17b  2    -0.04024  0.65876  0.70359  11.00000 -1.20000
AFIX 0
C18   1    -0.01452  0.64908  0.77434  11.00000  0.08526  0.15538  0.14102 =
 -0.07955  0.02201  0.02004
AFIX 23
H18a  2    -0.06561  0.64885  0.78668  11.00000 -1.20000
H18b  2    -0.01239  0.68850  0.77045  11.00000 -1.20000
AFIX 0
C19   1     0.04857  0.60751  0.80973  11.00000  0.10836  0.12367  0.09801 =
 -0.04330  0.04309 -0.03066
AFIX 23
H19a  2     0.04191  0.62006  0.84072  11.00000 -1.20000
H19b  2     0.04399  0.56865  0.81512  11.00000 -1.20000
AFIX 0
C20   1     0.12539  0.60582  0.79087  11.00000  0.06509  0.07590  0.06773 =
 -0.02628  0.02557 -0.00204
AFIX 23
H20a  2     0.16436  0.57913  0.81454  11.00000 -1.20000
H20b  2     0.13019  0.64438  0.78788  11.00000 -1.20000
AFIX 0
C21   1     0.15712  0.52174  0.74932  11.00000  0.04224  0.05705  0.05152 =
 -0.00987  0.01512 -0.00285
C22   1     0.11741  0.49844  0.72422  11.00000  0.05792  0.06288  0.07070 =
 -0.02164 -0.00051  0.00876
AFIX 43
H22   2     0.07902  0.52333  0.70183  11.00000 -1.20000
AFIX 0
C23   1     0.13203  0.43896  0.73077  11.00000  0.05849  0.06378  0.08491 =
 -0.02783  0.00838 -0.00131
C24   1     0.18967  0.40188  0.76377  11.00000  0.05911  0.05234  0.06136 =
 -0.01925  0.02056 -0.01034
C25   1     0.23307  0.42442  0.78876  11.00000  0.07129  0.05509  0.06732 =
 0.00506  0.00435 -0.00934
C26   1     0.21477  0.48439  0.78110  11.00000  0.06864  0.05851  0.06765 =
 -0.00395 -0.00049 -0.02041
AFIX 43
H26   2     0.24278  0.50002  0.79825  11.00000 -1.20000
AFIX 0
C27   1     0.29780  0.38622  0.82220  11.00000  0.13941  0.07220  0.11576 =
 0.01892 -0.05954 -0.02000
AFIX 137
H27a  2     0.33835  0.36321  0.80419  11.00000 -1.50000
H27b  2     0.27873  0.36082  0.84667  11.00000 -1.50000
H27c  2     0.31843  0.40977  0.83751  11.00000 -1.50000
AFIX 0
C28   1     0.08793  0.41624  0.70134  11.00000  0.09189  0.08003  0.14958 =
 -0.04048 -0.03652 -0.00699
AFIX 137
H28a  2     0.12334  0.38398  0.68897  11.00000 -1.50000
H28b  2     0.06214  0.44661  0.67463  11.00000 -1.50000
H28c  2     0.04964  0.40336  0.72129  11.00000 -1.50000
AFIX 0
C29   1     0.24520  0.30907  0.74090  11.00000  0.06932  0.05444  0.06138 =
 -0.00993  0.02482 -0.00438
C30   1     0.26909  0.24371  0.75661  11.00000  0.04886  0.05250  0.06283 =
 -0.00584  0.02282 -0.00592
C31   1     0.26129  0.21544  0.80317  11.00000  0.06970  0.05845  0.05746 =
 -0.00926  0.02904 -0.00416
AFIX 43
H31   2     0.23625  0.23675  0.82655  11.00000 -1.20000
AFIX 0
C32   1     0.29019  0.15645  0.81490  11.00000  0.08252  0.05957  0.05524 =
 -0.00032  0.03338 -0.00790
AFIX 43
H32   2     0.28341  0.13739  0.84623  11.00000 -1.20000
AFIX 0
C33   1     0.32900  0.12445  0.78170  11.00000  0.05598  0.05390  0.05356 =
 0.00520  0.01798 -0.00440
AFIX 43
H33   2     0.35078  0.08407  0.79078  11.00000 -1.20000
AFIX 0
C34   1     0.30452  0.21143  0.72234  11.00000  0.04016  0.04655  0.05146 =
 -0.00076  0.01166 -0.00395
AFIX 43
H34   2     0.30740  0.23001  0.69023  11.00000 -1.20000
AFIX 0
C35   1     0.33574  0.15170  0.73540  11.00000  0.03444  0.04892  0.05373 =
 -0.00183  0.01076 -0.00482
C36   1     0.37507  0.11899  0.69730  11.00000  0.03348  0.04092  0.05477 =
 0.00046  0.01029 -0.00299
PART 1
C37   1     0.24695 -0.04600  0.84138  21.00000  0.05378  0.05808  0.07593 =
 0.00098  0.02281 -0.01742
C38   1     0.17570 -0.01985  0.87030  21.00000  0.04817  0.07055  0.06280 =
 0.00053  0.01387 -0.01719
AFIX 23
H38a  2     0.17065  0.02041  0.87066  21.00000 -1.20000
H38b  2     0.12904 -0.02017  0.85498  21.00000 -1.20000
AFIX 0
C39   1     0.18311 -0.05396  0.92119  21.00000  0.06541  0.08292  0.06160 =
 0.00142  0.01196 -0.02754
AFIX 23
H39a  2     0.22652 -0.04981  0.93732  21.00000 -1.20000
H39b  2     0.13588 -0.03783  0.93865  21.00000 -1.20000
AFIX 0
C40   1     0.19594 -0.11696  0.92373  21.00000  0.08088  0.08221  0.05007 =
 0.00762  0.00240 -0.02999
AFIX 23
H40a  2     0.14968 -0.12177  0.91161  21.00000 -1.20000
H40b  2     0.20449 -0.13747  0.95738  21.00000 -1.20000
AFIX 0
C41   1     0.26489 -0.14278  0.89429  21.00000  0.07188  0.06966  0.05456 =
 0.00971 -0.00368 -0.02503
AFIX 23
H41a  2     0.31203 -0.14139  0.90824  21.00000 -1.20000
H41b  2     0.27056 -0.18338  0.89499  21.00000 -1.20000
AFIX 0
C42   1     0.25475 -0.11006  0.84333  21.00000  0.06236  0.05854  0.05417 =
 0.00700  0.00302 -0.01973
AFIX 23
H42a  2     0.20830 -0.11227  0.82914  21.00000 -1.20000
H42b  2     0.29944 -0.12755  0.82442  21.00000 -1.20000
AFIX 0
PART 0
C43   1     0.22101 -0.01309  0.78954  11.00000  0.03458  0.04908  0.09609 =
 0.01764  0.00568 -0.00889
C44   1     0.23190 -0.04113  0.75167  11.00000  0.03985  0.04836  0.10569 =
 0.01018  0.01224 -0.01056
AFIX 43
H44   2     0.24685 -0.08174  0.75857  11.00000 -1.20000
AFIX 0
C45   1     0.22216 -0.01312  0.70372  11.00000  0.03507  0.04888  0.10421 =
 0.00894  0.00996 -0.00865
C46   1     0.19958  0.04697  0.69381  11.00000  0.03158  0.05121  0.09043 =
 0.00579  0.00788 -0.00862
C47   1     0.18301  0.07822  0.73176  11.00000  0.03100  0.04800  0.09641 =
 0.01259  0.00505 -0.00884
C48   1     0.19532  0.04827  0.77856  11.00000  0.03960  0.05481  0.09377 =
 0.00331  0.00996 -0.01191
AFIX 43
H48   2     0.18656  0.06881  0.80380  11.00000 -1.20000
AFIX 0
C49   1     0.15170  0.14364  0.72085  11.00000  0.04307  0.05408  0.10021 =
 0.00646  0.00278 -0.00152
AFIX 137
H49a  2     0.10244  0.15623  0.70386  11.00000 -1.50000
H49b  2     0.18811  0.15885  0.70092  11.00000 -1.50000
H49c  2     0.14447  0.15777  0.75078  11.00000 -1.50000
AFIX 0
C50   1     0.23872 -0.04664  0.66331  11.00000  0.05795  0.05905  0.11093 =
 -0.00069  0.00432 -0.01388
AFIX 137
H50a  2     0.19028 -0.04585  0.65026  11.00000 -1.50000
H50b  2     0.26976 -0.08638  0.67569  11.00000 -1.50000
H50c  2     0.26673 -0.02915  0.63809  11.00000 -1.50000
AFIX 0
C51   1     0.14653  0.08491  0.61140  11.00000  0.03712  0.05332  0.09176 =
 0.00471  0.00780 -0.00970
C52   1     0.15212  0.12651  0.56602  11.00000  0.02881  0.04512  0.08162 =
 -0.00247  0.00728 -0.00621
C53   1     0.10725  0.13312  0.52554  11.00000  0.03887  0.05714  0.08732 =
 -0.00863  0.00346 -0.01282
AFIX 43
H53   2     0.07444  0.11080  0.52582  11.00000 -1.20000
AFIX 0
C54   1     0.11236  0.17334  0.48509  11.00000  0.03629  0.06043  0.07256 =
 -0.01455 -0.00067 -0.00381
AFIX 43
H54   2     0.08179  0.17975  0.45757  11.00000 -1.20000
AFIX 0
C55   1     0.16254  0.20370  0.48565  11.00000  0.03719  0.04896  0.06474 =
 -0.00703  0.00561 -0.00599
AFIX 43
H55   2     0.16788  0.23041  0.45812  11.00000 -1.20000
AFIX 0
C56   1     0.20585  0.19475  0.52742  11.00000  0.02959  0.03979  0.06056 =
 -0.00479  0.00676  0.00053
C57   1     0.26132  0.22723  0.52864  11.00000  0.03995  0.04368  0.05741 =
 -0.00050  0.00633 -0.00830
C58   1     0.35456  0.24431  0.57684  11.00000  0.03042  0.04126  0.04561 =
 0.00474  0.00319 -0.00409
C59   1     0.32264  0.29965  0.58584  11.00000  0.03163  0.04324  0.05083 =
 -0.00029  0.00540 -0.00526
C60   1     0.37139  0.32949  0.59406  11.00000  0.03114  0.04159  0.05325 =
 -0.00124  0.00334 -0.00263
AFIX 43
H60   2     0.34918  0.36674  0.60082  11.00000 -1.20000
AFIX 0
C61   1     0.45173  0.30671  0.59273  11.00000  0.02988  0.04165  0.04460 =
 0.00432  0.00238 -0.00323
C62   1     0.48181  0.25005  0.58478  11.00000  0.03163  0.04190  0.04977 =
 0.00372 -0.00027 -0.00259
AFIX 43
H62   2     0.53587  0.23267  0.58522  11.00000 -1.20000
AFIX 0
C63   1     0.43587  0.21837  0.57630  11.00000  0.03452  0.03861  0.04620 =
 0.00291  0.00154 -0.00368
C64   1     0.47161  0.15870  0.56548  11.00000  0.03834  0.04210  0.07207 =
 -0.00308  0.00242 -0.00024
AFIX 137
H64a  2     0.46847  0.16065  0.53108  11.00000 -1.50000
H64b  2     0.44392  0.13348  0.58253  11.00000 -1.50000
H64c  2     0.52546  0.14352  0.57587  11.00000 -1.50000
AFIX 0
C65   1     0.23583  0.32708  0.58773  11.00000  0.03115  0.05469  0.08275 =
 -0.01442  0.00606 -0.00400
AFIX 137
H65a  2     0.21427  0.33878  0.55528  11.00000 -1.50000
H65b  2     0.22404  0.36072  0.60248  11.00000 -1.50000
H65c  2     0.21347  0.29935  0.60666  11.00000 -1.50000
AFIX 0
C66   1     0.50528  0.33915  0.60320  11.00000  0.03258  0.04417  0.04782 =
 0.00587 -0.00083 -0.00916
C67   1     0.57599  0.32887  0.56987  11.00000  0.03723  0.05173  0.05350 =
 0.00497  0.00046 -0.01082
AFIX 23
H67a  2     0.61144  0.34736  0.57902  11.00000 -1.20000
H67b  2     0.60355  0.28725  0.57436  11.00000 -1.20000
AFIX 0
C68   1     0.55309  0.35290  0.51645  11.00000  0.04741  0.07150  0.05238 =
 -0.00170  0.00689 -0.02178
AFIX 23
H68a  2     0.59984  0.34614  0.49681  11.00000 -1.20000
H68b  2     0.52080  0.33243  0.50649  11.00000 -1.20000
AFIX 0
C69   1     0.50849  0.41785  0.50773  11.00000  0.06400  0.06707  0.04991 =
 0.01798 -0.01594 -0.02997
AFIX 23
H69a  2     0.54352  0.43877  0.51282  11.00000 -1.20000
H69b  2     0.49011  0.43108  0.47416  11.00000 -1.20000
AFIX 0
C70   1     0.43972  0.43196  0.54100  11.00000  0.05188  0.04498  0.05924 =
 0.01177 -0.01531 -0.01417
AFIX 23
H70a  2     0.39999  0.41728  0.53182  11.00000 -1.20000
H70b  2     0.41725  0.47402  0.53743  11.00000 -1.20000
AFIX 0
C71   1     0.46387  0.40507  0.59361  11.00000  0.04043  0.04379  0.05204 =
 0.00403 -0.00665 -0.00666
AFIX 23
H71a  2     0.41760  0.41317  0.61363  11.00000 -1.20000
H71b  2     0.49834  0.42378  0.60367  11.00000 -1.20000
AFIX 0
C72   1     0.53068  0.31951  0.65686  11.00000  0.03372  0.03992  0.04780 =
 0.00388 -0.00180  0.00013
C73   1     0.59334  0.33193  0.67341  11.00000  0.03203  0.04672  0.04910 =
 0.00312  0.00178 -0.00535
AFIX 43
H73   2     0.62205  0.35007  0.65100  11.00000 -1.20000
AFIX 0
C74   1     0.61418  0.31817  0.72202  11.00000  0.03405  0.04542  0.05081 =
 0.00313 -0.00056  0.00076
C8AA  1     0.57214  0.29196  0.75487  11.00000  0.03880  0.04504  0.04924 =
 0.00646  0.00125  0.00348
C76   1     0.50984  0.27715  0.73980  11.00000  0.03985  0.05697  0.05051 =
 0.00763  0.00366 -0.00847
C77   1     0.49073  0.29205  0.69137  11.00000  0.03483  0.05573  0.05569 =
 0.00671  0.00023 -0.01055
AFIX 43
H77   2     0.44860  0.28321  0.68120  11.00000 -1.20000
AFIX 0
C78   1     0.46682  0.24554  0.77549  11.00000  0.05868  0.10050  0.05709 =
 0.01927  0.00456 -0.02939
AFIX 137
H78a  2     0.43215  0.23351  0.75841  11.00000 -1.50000
H78b  2     0.43702  0.27091  0.79636  11.00000 -1.50000
H78c  2     0.50348  0.21176  0.79475  11.00000 -1.50000
AFIX 0
C79   1     0.68281  0.33068  0.73867  11.00000  0.04257  0.06170  0.05385 =
 -0.00091 -0.00586 -0.00961
AFIX 137
H79a  2     0.70437  0.35083  0.71142  11.00000 -1.50000
H79b  2     0.72182  0.29461  0.75258  11.00000 -1.50000
H79c  2     0.66644  0.35467  0.76274  11.00000 -1.50000
AFIX 0
C80   1     0.67852  0.55467  0.58045  11.00000  0.04297  0.04955  0.06237 =
 0.00506  0.00510 -0.00717
C81   1     0.72671  0.45420  0.62177  11.00000  0.03020  0.04022  0.06088 =
 0.00704  0.00573 -0.00228
C82   1     0.76942  0.43627  0.66539  11.00000  0.04280  0.04686  0.05448 =
 0.00028  0.00520 -0.00664
C83   1     0.83034  0.38475  0.67146  11.00000  0.03776  0.04980  0.04703 =
 0.00768 -0.00315 -0.00864
AFIX 43
H83   2     0.85929  0.37229  0.70038  11.00000 -1.20000
AFIX 0
C84   1     0.85038  0.35084  0.63678  11.00000  0.02805  0.04723  0.04780 =
 0.00239  0.00313 -0.00915
C85   1     0.80498  0.36893  0.59511  11.00000  0.03295  0.04929  0.04956 =
 -0.00132  0.00037 -0.00684
AFIX 43
H85   2     0.81594  0.34582  0.57160  11.00000 -1.20000
AFIX 0
C86   1     0.74319  0.42093  0.58746  11.00000  0.03308  0.04668  0.05396 =
 0.00464 -0.00065 -0.00946
C87   1     0.69685  0.43902  0.54124  11.00000  0.04089  0.05954  0.07174 =
 0.00557 -0.01348 -0.00799
AFIX 137
H87a  2     0.71626  0.46567  0.51832  11.00000 -1.50000
H87b  2     0.64285  0.45788  0.54766  11.00000 -1.50000
H87c  2     0.70159  0.40518  0.52794  11.00000 -1.50000
AFIX 0
C88   1     0.74959  0.47178  0.70407  11.00000  0.06575  0.06029  0.06441 =
 -0.00790  0.00348 -0.00128
AFIX 137
H88a  2     0.69766  0.47453  0.71540  11.00000 -1.50000
H88b  2     0.75211  0.51025  0.69103  11.00000 -1.50000
H88c  2     0.78620  0.45347  0.73071  11.00000 -1.50000
AFIX 0
C89   1     0.91784  0.29375  0.64677  11.00000  0.02835  0.05522  0.05032 =
 -0.00298 -0.00349 -0.00436
C90   1     0.99062  0.30481  0.66273  11.00000  0.03311  0.06357  0.06321 =
 -0.00680 -0.00730 -0.00717
AFIX 23
H90a  2     0.97681  0.32627  0.68903  11.00000 -1.20000
H90b  2     1.02993  0.26760  0.67511  11.00000 -1.20000
AFIX 0
C91   1     1.02422  0.33821  0.62238  11.00000  0.04367  0.06569  0.09106 =
 -0.01413  0.00084 -0.01457
AFIX 23
H91a  2     1.06932  0.34451  0.63461  11.00000 -1.20000
H91b  2     0.98573  0.37620  0.61118  11.00000 -1.20000
AFIX 0
C92   1     1.04838  0.30832  0.58052  11.00000  0.04248  0.07624  0.08043 =
 -0.01412  0.01023 -0.01224
AFIX 23
H92a  2     1.09112  0.27230  0.59050  11.00000 -1.20000
H92b  2     1.06674  0.33313  0.55451  11.00000 -1.20000
AFIX 0
C93   1     0.98120  0.29497  0.56233  11.00000  0.04649  0.06384  0.06817 =
 -0.01568  0.01052 -0.00587
AFIX 23
H93a  2     1.00002  0.27046  0.53838  11.00000 -1.20000
H93b  2     0.94325  0.33114  0.54630  11.00000 -1.20000
AFIX 0
C94   1     0.94185  0.26466  0.60233  11.00000  0.03257  0.06239  0.05642 =
 -0.01168  0.00379 -0.00406
AFIX 23
H94a  2     0.97677  0.22522  0.61343  11.00000 -1.20000
H94b  2     0.89536  0.26163  0.58887  11.00000 -1.20000
AFIX 0
C95   1     0.89101  0.25158  0.68486  11.00000  0.03195  0.04463  0.04562 =
 -0.00702 -0.00060  0.00181
C96   1     0.93153  0.22147  0.72752  11.00000  0.04067  0.05632  0.05444 =
 -0.00285 -0.00642 -0.00629
AFIX 43
H96   2     0.97577  0.22974  0.73491  11.00000 -1.20000
AFIX 0
C97   1     0.90935  0.18007  0.75929  11.00000  0.05334  0.05305  0.05138 =
 0.00001 -0.00710 -0.00147
C98   1     0.84322  0.16822  0.74824  11.00000  0.04090  0.04201  0.05487 =
 -0.00141  0.01046  0.00229
C99   1     0.80024  0.19764  0.70592  11.00000  0.03214  0.04559  0.05811 =
 -0.00184  0.00400 -0.00025
C100  1     0.82531  0.23857  0.67532  11.00000  0.03097  0.04943  0.04787 =
 -0.00224 -0.00084  0.00045
AFIX 43
H100  2     0.79686  0.25854  0.64681  11.00000 -1.20000
AFIX 0
C101  1     0.95673  0.14704  0.80448  11.00000  0.09101  0.07730  0.05824 =
 0.01426 -0.02480 -0.01684
AFIX 137
H10a  2     0.99586  0.16436  0.80858  11.00000 -1.50000
H10b  2     0.98164  0.10708  0.80163  11.00000 -1.50000
H10c  2     0.92305  0.14851  0.83218  11.00000 -1.50000
AFIX 0
C102  1     0.73146  0.18341  0.69291  11.00000  0.04348  0.05755  0.07734 =
 -0.00079  0.00198 -0.01266
AFIX 137
H10d  2     0.69080  0.19373  0.71608  11.00000 -1.50000
H10e  2     0.74608  0.14230  0.69327  11.00000 -1.50000
H10f  2     0.71285  0.20498  0.66094  11.00000 -1.50000
AFIX 0
C103  1     0.76184  0.12724  0.80641  11.00000  0.04405  0.06290  0.07248 =
 -0.01360  0.01354 -0.00267
C104  1     0.74212  0.07361  0.82524  11.00000  0.04768  0.05761  0.05079 =
 -0.00311  0.01548 -0.00584
C105  1     0.79912  0.02070  0.84192  11.00000  0.04968  0.06808  0.05066 =
 0.00340  0.01235 -0.00529
AFIX 43
H105  2     0.85138  0.01860  0.84271  11.00000 -1.20000
AFIX 0
C106  1     0.77817 -0.02860  0.85727  11.00000  0.05308  0.07073  0.05682 =
 0.01471  0.00820 -0.00545
AFIX 43
H106  2     0.81622 -0.06421  0.86882  11.00000 -1.20000
AFIX 0
C107  1     0.70128 -0.02552  0.85563  11.00000  0.06689  0.06512  0.04754 =
 0.00778  0.01191 -0.01520
AFIX 43
H107  2     0.68748 -0.05913  0.86638  11.00000 -1.20000
AFIX 0
C108  1     0.64459  0.02624  0.83841  11.00000  0.04900  0.06398  0.03914 =
 0.00164  0.01095 -0.00904
C109  1     0.66553  0.07561  0.82333  11.00000  0.04892  0.06577  0.04674 =
 -0.00028  0.00920 -0.00384
AFIX 43
H109  2     0.62722  0.11103  0.81161  11.00000 -1.20000
AFIX 0
C110  1     0.56226  0.02986  0.83284  11.00000  0.05796  0.07342  0.04570 =
 -0.00292  0.01056 -0.01806
C111  1     0.46418 -0.01647  0.85765  11.00000  0.05268  0.07076  0.04827 =
 0.00897  0.00854 -0.01683
C112  1     0.45587 -0.04776  0.82515  11.00000  0.04361  0.07008  0.05370 =
 0.00351  0.00687 -0.00919
C113  1     0.38528 -0.05600  0.82150  11.00000  0.04767  0.06303  0.05252 =
 0.00521  0.00419 -0.00156
AFIX 43
H113  2     0.37933 -0.07705  0.79881  11.00000 -1.20000
AFIX 0
C114  1     0.32278 -0.03432  0.85011  11.00000  0.04685  0.05822  0.06212 =
 0.01194  0.01369 -0.00923
C115  1     0.33384 -0.00312  0.88271  11.00000  0.06080  0.05766  0.07257 =
 0.00836  0.02984 -0.00565
AFIX 43
H115  2     0.29264  0.01193  0.90266  11.00000 -1.20000
AFIX 0
C116  1     0.40319  0.00674  0.88704  11.00000  0.06848  0.06046  0.05653 =
 0.00391  0.01542 -0.01463
C117  1     0.41305  0.04253  0.92127  11.00000  0.09023  0.08950  0.07547 =
 -0.00768  0.02488 -0.02664
AFIX 137
H11b  2     0.42231  0.07713  0.90319  11.00000 -1.50000
H11c  2     0.45675  0.02026  0.94271  11.00000 -1.50000
H11d  2     0.36646  0.05336  0.94006  11.00000 -1.50000
AFIX 0
C118  1     0.52186 -0.07356  0.79367  11.00000  0.04475  0.08901  0.06976 =
 -0.01126  0.01061 -0.00702
AFIX 137
H11e  2     0.50547 -0.09515  0.77387  11.00000 -1.50000
H11f  2     0.56556 -0.09928  0.81380  11.00000 -1.50000
H11g  2     0.53697 -0.04283  0.77309  11.00000 -1.50000
AFIX 0
C119  1     0.49615  0.04778  0.67863  11.00000  0.03098  0.04808  0.04476 =
 0.00025  0.00187  0.00243
C120  1     0.56466  0.05843  0.66437  11.00000  0.03369  0.05405  0.04631 =
 -0.00685  0.00041  0.00001
C121  1     0.61000  0.02876  0.63070  11.00000  0.02847  0.06523  0.05103 =
 -0.00937  0.00208  0.00500
AFIX 43
H121  2     0.65731  0.03496  0.62157  11.00000 -1.20000
AFIX 0
C122  1     0.58772 -0.00930  0.61040  11.00000  0.03006  0.06972  0.05455 =
 -0.02183 -0.00691  0.01436
C123  1     0.52080 -0.02118  0.62754  11.00000  0.03665  0.05435  0.07271 =
 -0.01747 -0.00714  0.00805
AFIX 43
H123  2     0.50668 -0.04916  0.61586  11.00000 -1.20000
AFIX 0
C124  1     0.47401  0.00675  0.66131  11.00000  0.03657  0.04578  0.05936 =
 -0.00453 -0.00030  0.00183
C125  1     0.40215 -0.00714  0.67862  11.00000  0.04273  0.05620  0.08660 =
 -0.00740  0.00314 -0.01054
AFIX 137
H12a  2     0.35907  0.01707  0.65734  11.00000 -1.50000
H12b  2     0.39106  0.00001  0.71105  11.00000 -1.50000
H12c  2     0.40975 -0.04750  0.67869  11.00000 -1.50000
AFIX 0
C126  1     0.58848  0.10324  0.68273  11.00000  0.04217  0.07749  0.06652 =
 -0.02115  0.01057 -0.01600
AFIX 137
H12d  2     0.59468  0.09249  0.71751  11.00000 -1.50000
H12e  2     0.54889  0.14067  0.67412  11.00000 -1.50000
H12f  2     0.63713  0.10530  0.66831  11.00000 -1.50000
AFIX 0
C127  1     0.63450 -0.03435  0.56861  11.00000  0.03254  0.11550  0.06752 =
 -0.04257 -0.01462  0.02565
C128  1     0.62948  0.01547  0.52691  11.00000  0.03884  0.14550  0.05595 =
 -0.02884 -0.01077  0.03965
AFIX 23
H12g  2     0.65553  0.04058  0.53611  11.00000 -1.20000
H12h  2     0.57493  0.03833  0.52022  11.00000 -1.20000
AFIX 0
C129  1     0.66666 -0.00470  0.48043  11.00000  0.05720  0.20112  0.06243 =
 -0.04296 -0.00872  0.05593
AFIX 23
H12i  2     0.65695  0.02897  0.45393  11.00000 -1.20000
H12j  2     0.72282 -0.02179  0.48538  11.00000 -1.20000
AFIX 0
C130  1     0.63506 -0.04894  0.46627  11.00000  0.06314  0.23481  0.09039 =
 -0.09290 -0.03479  0.07045
AFIX 23
H13d  2     0.58078 -0.03026  0.45597  11.00000 -1.20000
H13e  2     0.66449 -0.06384  0.43914  11.00000 -1.20000
AFIX 0
C131  1     0.64081 -0.09626  0.50658  11.00000  0.05912  0.19111  0.12044 =
 -0.10798 -0.03019  0.04796
AFIX 23
H13f  2     0.69561 -0.11660  0.51484  11.00000 -1.20000
H13g  2     0.61934 -0.12366  0.49682  11.00000 -1.20000
AFIX 0
C132  1     0.59820 -0.07692  0.55175  11.00000  0.03989  0.14456  0.11259 =
 -0.08552 -0.02392  0.02950
AFIX 23
H13h  2     0.60337 -0.11073  0.57762  11.00000 -1.20000
H13i  2     0.54299 -0.05737  0.54429  11.00000 -1.20000
AFIX 0
C133  1     0.71752 -0.06871  0.58734  11.00000  0.02963  0.08911  0.05643 =
 -0.02590 -0.00765  0.01804
C134  1     0.77332 -0.04147  0.58202  11.00000  0.04280  0.08681  0.05588 =
 -0.02451 -0.01117  0.01555
AFIX 43
H134  2     0.76127 -0.00336  0.56438  11.00000 -1.20000
AFIX 0
C135  1     0.84761 -0.06974  0.60249  11.00000  0.03498  0.09627  0.05848 =
 -0.02773 -0.00441  0.00621
C136  1     0.86497 -0.12409  0.62847  11.00000  0.03579  0.09667  0.04828 =
 -0.02071 -0.00873  0.01925
C137  1     0.81203 -0.15435  0.63303  11.00000  0.04574  0.09844  0.05155 =
 -0.01111 -0.00402  0.01799
C138  1     0.73839 -0.12488  0.61232  11.00000  0.03580  0.09425  0.07058 =
 -0.01431  0.00019  0.00986
AFIX 43
H138  2     0.70161 -0.14440  0.61567  11.00000 -1.20000
AFIX 0
C139  1     0.90465 -0.03606  0.59654  11.00000  0.05369  0.11278  0.12210 =
 -0.04187 -0.02125  0.00605
AFIX 137
H13j  2     0.94162 -0.04827  0.57184  11.00000 -1.50000
H13k  2     0.93188 -0.04337  0.62683  11.00000 -1.50000
H13l  2     0.87683  0.00496  0.58714  11.00000 -1.50000
AFIX 0
C140  1     0.83164 -0.21557  0.66088  11.00000  0.07202  0.11157  0.08602 =
 0.00701 -0.01187  0.01028
AFIX 137
H14d  2     0.83530 -0.21599  0.69498  11.00000 -1.50000
H14e  2     0.88081 -0.23883  0.65007  11.00000 -1.50000
H14f  2     0.79144 -0.23135  0.65554  11.00000 -1.50000
AFIX 0
C141  1     1.00649 -0.16583  0.63652  11.00000  0.04492  0.09910  0.05359 =
 -0.02154 -0.00980  0.01974
C143  1     1.14727 -0.19440  0.65931  11.00000  0.04800  0.14598  0.06828 =
 -0.02663 -0.00797  0.02550
AFIX 43
H143  2     1.15956 -0.18720  0.62648  11.00000 -1.20000
AFIX 0
C144  1     1.20438 -0.21340  0.69471  11.00000  0.03840  0.21121  0.08984 =
 -0.03427 -0.00989  0.03183
AFIX 43
H144  2     1.25671 -0.22223  0.68594  11.00000 -1.20000
AFIX 0
C145  1     1.18529 -0.21936  0.74205  11.00000  0.04931  0.20701  0.08045 =
 -0.04284 -0.01867  0.04191
C146  1     1.10633 -0.20849  0.75312  11.00000  0.04363  0.19195  0.07263 =
 -0.05967 -0.01749  0.04952
C147  1     1.08263 -0.21297  0.80447  11.00000  0.05646  0.26379  0.07478 =
 -0.07535 -0.01753  0.05184
C148  1     0.97490 -0.17974  0.85696  11.00000  0.05980  0.17056  0.05031 =
 -0.03405 -0.00832  0.03118
C149  1     0.93990 -0.20839  0.88626  11.00000  0.10560  0.18478  0.09260 =
 -0.07824  0.01762 -0.02617
C150  1     0.91250 -0.19517  0.93154  11.00000  0.09965  0.13774  0.08421 =
 -0.05332  0.02598 -0.03300
AFIX 43
H150  2     0.89051 -0.21999  0.95253  11.00000 -1.20000
AFIX 0
C151  1     0.91715 -0.14920  0.94478  11.00000  0.05650  0.08134  0.04160 =
 -0.00433 -0.00422  0.01469
C152  1     0.95079 -0.11500  0.91077  11.00000  0.09209  0.07449  0.05379 =
 0.01132  0.01611  0.02805
AFIX 43
H152  2     0.95595 -0.08113  0.91776  11.00000 -1.20000
AFIX 0
C153  1     0.97630 -0.13044  0.86734  11.00000  0.08701  0.11048  0.04602 =
 0.01633  0.00910  0.04943
C154  1     1.00688 -0.08697  0.82999  11.00000  0.17569  0.13516  0.10395 =
 0.04251  0.08191  0.05799
AFIX 137
H15a  2     0.97636 -0.07518  0.80046  11.00000 -1.50000
H15b  2     1.06072 -0.10566  0.82309  11.00000 -1.50000
H15c  2     1.00243 -0.05323  0.84336  11.00000 -1.50000
AFIX 0
C156  1     0.88887 -0.13073  0.99343  11.00000  0.05771  0.05576  0.03676 =
 0.00105  0.00013  0.00302
C157  1     0.96247 -0.14538  1.02500  11.00000  0.06457  0.05445  0.04831 =
 -0.00060 -0.00745  0.00490
AFIX 23
H15d  2     0.99268 -0.18626  1.02710  11.00000 -1.20000
H15e  2     0.99456 -0.12226  1.00932  11.00000 -1.20000
AFIX 0
C158  1     0.94374 -0.13386  1.07566  11.00000  0.08711  0.06648  0.05122 =
 -0.00444 -0.00901 -0.00749
AFIX 23
H15f  2     0.99202 -0.14533  1.09421  11.00000 -1.20000
H15g  2     0.91819 -0.09232  1.07386  11.00000 -1.20000
AFIX 0
C159  1     0.89191 -0.16646  1.10136  11.00000  0.11159  0.07194  0.03950 =
 -0.00016 -0.00019 -0.01972
AFIX 23
H15h  2     0.87705 -0.15497  1.13247  11.00000 -1.20000
H15i  2     0.92033 -0.20803  1.10759  11.00000 -1.20000
AFIX 0
C160  1     0.81946 -0.15458  1.07167  11.00000  0.09151  0.06029  0.04570 =
 0.00303  0.00709 -0.02283
AFIX 23
H16c  2     0.78727 -0.11409  1.06928  11.00000 -1.20000
H16d  2     0.78936 -0.17905  1.08778  11.00000 -1.20000
AFIX 0
C161  1     0.84093 -0.16700  1.02025  11.00000  0.07909  0.05224  0.04917 =
 -0.00068 -0.00177 -0.00582
AFIX 23
H16e  2     0.87032 -0.20809  1.02273  11.00000 -1.20000
H16f  2     0.79334 -0.15871  1.00178  11.00000 -1.20000
AFIX 0
C162  1     0.84391 -0.06595  0.98415  11.00000  0.05523  0.05518  0.04382 =
 0.00886  0.00949  0.00045
C163  1     0.76320 -0.04509  0.97829  11.00000  0.05745  0.06387  0.03690 =
 0.00846  0.00838 -0.00322
AFIX 43
H163  2     0.73557 -0.07158  0.98240  11.00000 -1.20000
AFIX 0
C164  1     0.72259  0.01434  0.96644  11.00000  0.05696  0.06406  0.04014 =
 0.00552  0.01126  0.01197
C165  1     0.76280  0.05324  0.95971  11.00000  0.06828  0.05439  0.05349 =
 0.01577  0.02387  0.00474
C166  1     0.84296  0.03449  0.96478  11.00000  0.06770  0.05704  0.07787 =
 0.01596  0.03243  0.00003
C167  1     0.88150 -0.02547  0.97800  11.00000  0.05694  0.05571  0.07010 =
 0.00563  0.01750  0.00651
AFIX 43
H167  2     0.93545 -0.03835  0.98285  11.00000 -1.20000
AFIX 0
C168  1     0.88934  0.07569  0.95672  11.00000  0.08298  0.06403  0.13323 =
 0.01276  0.03886 -0.01262
AFIX 137
H16g  2     0.87364  0.10271  0.92635  11.00000 -1.50000
H16h  2     0.94399  0.05405  0.95582  11.00000 -1.50000
H16i  2     0.88021  0.09682  0.98281  11.00000 -1.50000
AFIX 0
C169  1     0.63506  0.03275  0.96119  11.00000  0.05733  0.07774  0.05558 =
 0.00278  0.00063  0.00983
AFIX 137
H16j  2     0.61111  0.04731  0.98942  11.00000 -1.50000
H16k  2     0.61988 -0.00021  0.95811  11.00000 -1.50000
H16l  2     0.61833  0.06292  0.93268  11.00000 -1.50000
AFIX 0
C170  1     0.55917  0.31040  0.83637  11.00000  0.05406  0.04985  0.05118 =
 0.00549  0.00141  0.01054
C171  1     0.58330  0.28763  0.88804  11.00000  0.06584  0.05771  0.05040 =
 0.00275 -0.00009  0.01124
C172  1     0.56899  0.32529  0.91952  11.00000  0.12486  0.06024  0.06230 =
 -0.00803 -0.00630  0.02545
AFIX 43
H172  2     0.54550  0.36515  0.90805  11.00000 -1.20000
AFIX 0
C173  1     0.58883  0.30496  0.96758  11.00000  0.17592  0.07053  0.05977 =
 -0.00899 -0.01521  0.01976
AFIX 43
H173  2     0.57844  0.33101  0.98871  11.00000 -1.20000
AFIX 0
C174  1     0.62375  0.24677  0.98494  11.00000  0.12298  0.07393  0.04894 =
 -0.00136 -0.00359  0.01672
AFIX 43
H174  2     0.63726  0.23329  1.01779  11.00000 -1.20000
AFIX 0
C175  1     0.63886  0.20848  0.95444  11.00000  0.07139  0.06122  0.04755 =
 0.00736  0.01032  0.01422
C176  1     0.62006  0.22848  0.90613  11.00000  0.05938  0.05240  0.04845 =
 0.00209  0.00801  0.00848
AFIX 43
H176  2     0.63197  0.20226  0.88508  11.00000 -1.20000
AFIX 0
C177  1     0.67598  0.14507  0.97512  11.00000  0.08478  0.06535  0.04827 =
 0.01576  0.02051  0.01582

S600  5     0.53106  0.46293  0.72447  11.00000  0.05644  0.05435  0.07037 =
 0.00703  0.00124  0.00085

S200  5     0.12809  0.39845  0.37149  11.00000  0.18232  0.23041  0.16030 =
 -0.07023  0.02239 -0.07857

PART 1
S800  5     0.99517  0.03806  0.71635  31.00000  0.05433  0.05141  0.06418 =
 -0.00904  0.01926 -0.01199

PART 0
S500  5     0.79797 -0.10424  0.76600  11.00000  0.06460  0.20872  0.05473 =
 -0.03397  0.00764  0.01295

S007  5     0.83839  0.33612  0.44225  11.00000  0.15254  0.12053  0.14486 =
 -0.04249 -0.05572  0.03094

S300  5     0.10336  0.49120  0.54487  11.00000  0.05766  0.10522  0.17630 =
 0.03955  0.00151 -0.02110

S700  5     0.70995  0.16123  0.56412  11.00000  0.12069  0.12605  0.12149 =
 -0.01600 -0.00730  0.01230

C200  1     0.10179  0.47388  0.36361  11.00000  0.10028  0.19893  0.14518 =
 0.08671  0.01134  0.00223
AFIX 137
H20c  2     0.14695  0.48463  0.36837  11.00000 -1.50000
H20d  2     0.06266  0.48732  0.38687  11.00000 -1.50000
H20e  2     0.08120  0.49145  0.33124  11.00000 -1.50000
AFIX 0

C301  1     0.10074  0.53269  0.48737  11.00000  0.06123  0.09285  0.15599 =
 0.00921  0.02616 -0.00339
AFIX 137
H30a  2     0.09678  0.57180  0.48969  11.00000 -1.50000
H30b  2     0.05623  0.53348  0.46971  11.00000 -1.50000
H30c  2     0.14773  0.51597  0.47059  11.00000 -1.50000
AFIX 0

C701  1     0.66728  0.18090  0.50815  11.00000  0.19572  0.24110  0.15633 =
 -0.06266 -0.04783  0.08841
AFIX 137
H70c  2     0.70463  0.16442  0.48508  11.00000 -1.50000
H70d  2     0.64946  0.22273  0.49858  11.00000 -1.50000
H70e  2     0.62358  0.16669  0.50908  11.00000 -1.50000
AFIX 0
C1AA  1     0.78586  0.17924  0.55313  11.00000  0.12517  0.14403  0.05094 =
 -0.00433  0.02158 -0.04349
AFIX 137
H1Aa  2     0.77157  0.21982  0.53790  11.00000 -1.50000
H1Ab  2     0.81871  0.15604  0.53173  11.00000 -1.50000
H1Ac  2     0.81367  0.17284  0.58305  11.00000 -1.50000
AFIX 0

C501  1     0.79071 -0.03546  0.73041  11.00000  0.14861  0.21551  0.06872 =
 -0.00810  0.01352  0.06464
AFIX 137
H50d  2     0.78080 -0.03515  0.69706  11.00000 -1.50000
H50e  2     0.83882 -0.02749  0.73275  11.00000 -1.50000
H50f  2     0.74855 -0.00605  0.74193  11.00000 -1.50000
AFIX 0

PART 1
C801  1     0.93731  0.07497  0.66352  31.00000  0.07171  0.07123  0.06304 =
 -0.00867  0.01745  0.00503
AFIX 137
H80a  2     0.90287  0.05403  0.65859  31.00000 -1.50000
H80b  2     0.97062  0.07726  0.63585  31.00000 -1.50000
H80c  2     0.90696  0.11370  0.66739  31.00000 -1.50000
AFIX 0

PART 0
C600  1     0.44527  0.44614  0.72138  11.00000  0.06074  0.06767  0.06780 =
 0.01468 -0.00081 -0.00533
AFIX 137
H60a  2     0.40124  0.48133  0.71790  11.00000 -1.50000
H60b  2     0.44019  0.41969  0.75068  11.00000 -1.50000
H60c  2     0.44710  0.42816  0.69387  11.00000 -1.50000
AFIX 0

PART 1
C800  1     1.03567 -0.02912  0.69668  31.00000  0.06663  0.05872  0.04424 =
 -0.01095  0.00715 -0.01047
AFIX 137
H80d  2     1.05911 -0.02252  0.66541  31.00000 -1.50000
H80e  2     0.99511 -0.04568  0.69420  31.00000 -1.50000
H80f  2     1.07477 -0.05559  0.71975  31.00000 -1.50000
AFIX 0
O800  4     0.93861  0.02819  0.75470  31.00000  0.05929  0.05859  0.07160 =
 0.00028  0.02807  0.00073

PART 0
C201  1     0.13453  0.38275  0.43464  11.00000  0.11070  0.08627  0.14113 =
 0.01456 -0.01002 -0.01552
AFIX 137
H20f  2     0.08495  0.40179  0.44780  11.00000 -1.50000
H20g  2     0.17382  0.39649  0.44493  11.00000 -1.50000
H20h  2     0.14838  0.34127  0.44611  11.00000 -1.50000
AFIX 0

O05I  4     0.83196  0.31289  0.48750  11.00000  0.22288  0.20643  0.15968 =
 0.05699 -0.13288 -0.10175

C500  1     0.71849 -0.11349  0.73938  11.00000  0.06884  0.40607  0.16518 =
 -0.12860  0.04285 -0.04181
AFIX 137
H50g  2     0.71261 -0.09341  0.70597  11.00000 -1.50000
H50h  2     0.67166 -0.09775  0.75667  11.00000 -1.50000
H50i  2     0.72766 -0.15436  0.74090  11.00000 -1.50000
AFIX 0

C601  1     0.49919  0.50130  0.77351  11.00000  0.16986  0.14640  0.09172 =
 -0.03653 -0.00543 -0.04596
AFIX 137
H60d  2     0.49196  0.47465  0.80210  11.00000 -1.50000
H60e  2     0.45059  0.53199  0.76458  11.00000 -1.50000
H60f  2     0.53794  0.51781  0.78012  11.00000 -1.50000
AFIX 0
O600  4     0.53346  0.50699  0.68018  11.00000  0.06324  0.05927  0.09679 =
 0.02067  0.02251  0.00167

O200  4     0.21253  0.37710  0.35483  11.00000  0.21803  0.25828  0.19543 =
 -0.07515  0.08811 -0.01750

C0AA  1     0.81369  0.29089  0.41264  11.00000  0.20283  0.09968  0.14975 =
 -0.03813 -0.06301  0.01196
AFIX 137
H0Aa  2     0.76337  0.28831  0.42334  11.00000 -1.50000
H0Ab  2     0.85210  0.25273  0.41963  11.00000 -1.50000
H0Ac  2     0.81163  0.30604  0.37820  11.00000 -1.50000
AFIX 0

O300  4     0.04569  0.53027  0.57241  11.00000  0.06718  0.27163  0.17333 =
 0.03539  0.05109  0.02835

O700  4     0.75337  0.10114  0.57023  11.00000  0.14604  0.09545  0.26021 =
 -0.03513 -0.03926  0.01210

O500  4     0.86765 -0.14623  0.74991  11.00000  0.06200  0.16186  0.06014 =
 -0.02652 -0.01037  0.01509

C071  1     0.94454  0.31387  0.43272  11.00000  0.16852  0.15333  0.13579 =
 -0.02475 -0.04243  0.04010
AFIX 137
H07a  2     0.96139  0.27706  0.42234  11.00000 -1.50000
H07b  2     0.97088  0.31004  0.46265  11.00000 -1.50000
H07c  2     0.95684  0.34289  0.40818  11.00000 -1.50000
AFIX 0

C300  1     0.19345  0.48822  0.56323  11.00000  0.07354  0.08728  0.15642 =
 0.00106  0.00406 -0.01538
AFIX 137
H30d  2     0.19282  0.52675  0.56515  11.00000 -1.50000
H30e  2     0.23193  0.47316  0.54018  11.00000 -1.50000
H30f  2     0.20621  0.46307  0.59468  11.00000 -1.50000
AFIX 0

C155  1     0.92565 -0.25873  0.87093  11.00000  0.23144  0.25205  0.17867 =
 -0.15283  0.04283 -0.08477
AFIX 137
H15j  2     0.96635 -0.29420  0.88403  11.00000 -1.50000
H15k  2     0.92546 -0.25279  0.83602  11.00000 -1.50000
H15l  2     0.87599 -0.26154  0.88291  11.00000 -1.50000
AFIX 0
C5AA  1     1.07153 -0.18636  0.67380  11.00000  0.04466  0.11336  0.06547 =
 -0.02745 -0.01401  0.03274

S50   5     0.87652  0.08015  0.44381  11.00000  0.11929  0.19413  0.17651 =
 -0.03106  0.00065 -0.00508
O50A  4     0.80650  0.12929  0.43845  11.00000  0.10793  0.26325  0.22530 =
 -0.06609 -0.01268  0.02139
C2AA  1     0.92389  0.08255  0.49173  11.00000  0.18823  0.20923  0.16261 =
 0.00869 -0.04019 -0.00784
AFIX 137
H2Aa  2     0.92303  0.12191  0.49043  11.00000 -1.50000
H2Ab  2     0.97711  0.05747  0.49163  11.00000 -1.50000
H2Ac  2     0.89905  0.06964  0.52096  11.00000 -1.50000
AFIX 0
C4AA  1     0.84288  0.03272  0.46942  11.00000  0.20052  0.28896  0.19864 =
 -0.02467  0.04225 -0.08253
AFIX 137
H4Aa  2     0.82130  0.04152  0.50003  11.00000 -1.50000
H4Ab  2     0.88366 -0.00438  0.47498  11.00000 -1.50000
H4Ac  2     0.80251  0.03119  0.44935  11.00000 -1.50000
AFIX 0

PART 2
C37A  1     0.24152 -0.03917  0.84526 -21.00000  0.04893  0.04918  0.12406 =
 0.02134  0.02268 -0.00011
C38A  1     0.19288 -0.01651  0.88809 -21.00000  0.04066  0.08680  0.04961 =
 -0.00166  0.00974 -0.02714
AFIX 23
H38c  2     0.22176 -0.03470  0.91850 -21.00000 -1.20000
H38d  2     0.18076  0.02548  0.88365 -21.00000 -1.20000
AFIX 0
C39A  1     0.11867 -0.03206  0.88890 -21.00000  0.06247  0.11393  0.04611 =
 0.00156  0.00498 -0.04396
AFIX 23
H39c  2     0.09133 -0.01502  0.85786 -21.00000 -1.20000
H39d  2     0.08463 -0.01628  0.91413 -21.00000 -1.20000
AFIX 0
C40A  1     0.13794 -0.09768  0.89856 -21.00000  0.10387  0.12299  0.05677 =
 -0.00406  0.00855 -0.07738
AFIX 23
H40c  2     0.16101 -0.11412  0.93088 -21.00000 -1.20000
H40d  2     0.09009 -0.10720  0.89768 -21.00000 -1.20000
AFIX 0
C41A  1     0.19332 -0.12438  0.86201 -21.00000  0.09850  0.10552  0.05125 =
 0.00084  0.01002 -0.06391
AFIX 23
H41c  2     0.20768 -0.16663  0.87037 -21.00000 -1.20000
H41d  2     0.16889 -0.11127  0.82991 -21.00000 -1.20000
AFIX 0
C42A  1     0.26382 -0.10618  0.86208 -21.00000  0.07960  0.05654  0.03989 =
 0.01857 -0.00367 -0.02295
AFIX 23
H42c  2     0.30250 -0.12538  0.84036 -21.00000 -1.20000
H42d  2     0.28653 -0.11777  0.89462 -21.00000 -1.20000
AFIX 0

S8    5     0.94578  0.01899  0.69916 -31.00000  0.05660  0.07585  0.06196 =
 -0.01246  0.01103 -0.00748
C75   1     0.92780  0.07584  0.64941 -31.00000  0.09282  0.08082  0.06434 =
 0.00340 -0.01080 -0.00926
AFIX 137
H75a  2     0.88219  0.07795  0.63215 -31.00000 -1.50000
H75b  2     0.97199  0.06934  0.62821 -31.00000 -1.50000
H75c  2     0.91921  0.11188  0.66018 -31.00000 -1.50000
AFIX 0
C1A   1     1.03792 -0.02951  0.71547 -31.00000  0.09201  0.13210  0.09246 =
 -0.00112 -0.00187  0.01655
AFIX 137
H1Ad  2     1.04078 -0.06749  0.71052 -31.00000 -1.50000
H1Ae  2     1.04798 -0.03164  0.74918 -31.00000 -1.50000
H1Af  2     1.07626 -0.01639  0.69578 -31.00000 -1.50000
AFIX 0
O13   4     0.88722  0.02473  0.73483 -31.00000  0.11178  0.07738  0.08110 =
 -0.01178  0.04530 -0.00363
HKLF 4

END
