# Supplementary material for: Highly Conductive Topologically Chiral Molecular Knots as Efficient Spin Filters
Source: J Am Chem Soc. 2023 Nov 16;145(49):26791–8. doi: 10.1021/jacs.3c08966 (PMC10722505; doi:10.1021/jacs.3c08966)
Supplement: Supplementary file 2 — ja3c08966_si_002.zip [file ja3c08966_si_002.zip › CCDC-2234794/exp_2788.lst]

 +++++++++++++++++++++++++++++++++++++++++++++++++++++++++++++++++++
 +  SHELXL -  CRYSTAL STRUCTURE REFINEMENT  -   MULTI-CPU VERSION  +
 +  Copyright(C) George M. Sheldrick 1993-2018     Version 2018/3  +
 +  exp_2788                   started at 18:49:49 on 28-Oct-2023  +
 +++++++++++++++++++++++++++++++++++++++++++++++++++++++++++++++++++

 Command line parameters: exp_2788 -a50000 -b3000 -c624 -g0 -m0 -t6

 -a sets the approximate maximum number of atoms including hydrogens.
 -b sets the maximum number of full-matrix parameters (not used by CGLS).
 For example -b9000 allows refinement of 1000 anisotropic atoms or 3000
 with BLOC 1. For a 32-bit version, -b times the square root of the
 number of threads should not exceed about 65500. -c sets the reflection
 buffer size. This depends on the CPU cache size but will rarely
 need changing.

 -g sets the number of reflection groups used for calculating R_complete,
 This must be greater than 1 but not greater than the total number of
 reflections for refinement. -m sets the current reflection group number.
 This may not be less than 1 nor greater than the number set by -g. These
 command line flags override other ways of defining free-R reflections.
 The -m value is also used as a seed for the WIGL pseudo-random shifts.

 -t sets the number of threads, otherwise it is set to the apparent
 number of CPUs. For optimal performance on hyperthreading systems,
 -t should be set to a little more than half the number of CPUs;
 e.g. -t4 or -t5 for an Intel i7 processor.

 Running  6 threads on  6 processors

 TITL exp_2788_a.res in P-1
 REM Old TITL exp_2788 in P-1
 REM SHELXT solution in P-1
 REM R1 0.355, Rweak 0.034, Alpha 0.080, Orientation as input
 REM Formula found by SHELXT: C203 N23 O25 Cl2
 CELL 1.54184 18.2626 24.9409 28.3395 78.206 86.902 71.029
 ZERR 2 0.0003 0.0004 0.0003 0.001 0.001 0.001
 LATT 1
 SFAC C H N O S
 UNIT 394 496 30 44 20

 V =    11948.33     F(000) =    3742.0     Mu =   1.29 mm-1      Cell Wt =     6997.38    Rho =  0.972

 EQIV $1 2-X,-Y,1-Z
 DFIX 1.52 0.01 C155 C149
 SADI S800 C800_$1 S8 C1A_$1
 DFIX 1.52 C37 C42
 SADI 0.04 C801 C800_$1 C75 C1A_$1
 SADI 0.04 C800 O800_$1 C1A O13_$1
 DFIX 1.52 C42 C41
 DFIX 1.52 C41 C40
 DFIX 1.52 C39 C40
 DFIX 1.52 C39 C38
 DFIX 1.52 C38 C37
 SADI C38 C37 C39 C38 C40 C39 C41 C40 C42 C41 C42 C37
 DELU 0.001 0.001 C150 C149 C148 C153 C152 C151
 DELU 0.001 0.001 C37 C38 C39 C40 C41 C42
 DELU 0.001 0.001 C42 C41 C40 C39 C38 C37
 DELU 0.001 0.001 C132 C131 C130 C129 C128 C127
 DELU 0.001 0.001 C155 C149 C148 C153 C152 C151 C150 C154
 DELU 0.001 0.001 O50A S50 C4AA C2AA
 DELU 0.001 0.001 C801 C800 S800 O800
 DELU 0.001 0.001 C43 C44
 DELU 0.001 0.001 C37 C43
 SIMU 0.01 0.02 2 C149 C150 C151 C152 C153 C148
 SIMU 0.01 0.02 2 C37 C38 C39 C40 C41 C42
 SIMU 0.01 0.02 2 C131 C130 C129 C128 C127 C132
 SIMU 0.01 0.02 2 C148 C153 C152 C151 C150 C149 C155 C154
 SIMU 0.01 0.02 2 O50A S50 C4AA C2AA
 SIMU 0.01 0.02 2 S800 O800 C801 C800
 SADI C37 C38 C37A C38A
 SADI C37 C42 C37A C42A
 SADI C37 C43 C37A C43
 SADI C37 C114 C37A C114
 SADI C38 C39 C38A C39A
 SADI C39 C40 C39A C40A
 SADI C40 C41 C40A C41A
 SADI C41 C42 C41A C42A
 SADI 0.04 C37 C39 C37A C39A
 SADI 0.04 C37 C41 C37A C41A
 SADI 0.04 C38 C40 C38A C40A
 SADI 0.04 C38 C42 C38A C42A
 SADI 0.04 C38 C43 C38A C43
 SADI 0.04 C38 C114 C38A C114
 SADI 0.04 C39 C41 C39A C41A
 SADI 0.04 C40 C42 C40A C42A
 SADI 0.04 C42 C43 C42A C43
 SADI 0.04 C42 C114 C42A C114
 SADI S800 C801 S8 C75
 SADI S800 O800 S8 O13
 SADI 0.04 C801 O800 C75 O13
 SIMU 0.01 0.02 2 S007 O05I C071 C0AA
 DELU 0.01 0.02 C071 C0AA S007 O05I
 SIMU 0.01 0.02 2 C201 O200 S200 C200
 DELU 0.01 0.02 O200 C200 S200 C201
 DELU 0.01 0.02 O05I S007 C0AA C071
 SIMU 0.01 0.02 2 O05I S007 C0AA C071
 SIMU 0.01 0.02 2 S200 O200 C200 C201
 DELU 0.01 0.02 C201 S200 O200 C200
 SIMU 0.01 0.02 2 C800 S800 O800 C801
 DELU 0.01 0.02 C800 S800 O800 C801
 DELU 0.01 0.02 C1A S8 O13 C75
 SIMU 0.01 0.02 2 C1A S8 O13 C75
 DFIX 2.2 H1Ab H2Aa
  
 L.S. 12 0 0
 PLAN  20
 SIZE 0.39 0.32 0.26
 TEMP -37(90)
 CONF
 BOND $H
 list 4
 MORE -1
 fmap 2 53
 acta
 ABIN
 SHEL 999 0.837
 OMIT -4 -3 1
 OMIT -4 -2 1
 OMIT -4 0 1
 OMIT -4 1 0
 OMIT -4 1 3
 OMIT -3 -4 3
 OMIT -3 -4 4
 OMIT -3 -2 1
 OMIT -3 1 0
 OMIT -3 1 2
 OMIT -3 1 3
 OMIT -3 1 4
 OMIT -3 2 2
 OMIT -3 3 1
 OMIT -3 3 5
 OMIT -3 4 0
 OMIT -3 4 2
 OMIT -3 4 3
 OMIT -2 -4 1
 OMIT -2 -2 1
 OMIT -2 0 3
 OMIT -2 1 1
 OMIT -2 1 3
 OMIT -2 1 4
 OMIT -2 2 3
 OMIT -2 2 4
 OMIT -2 3 4
 OMIT -2 4 2
 OMIT -2 4 3
 OMIT -1 -1 1
 OMIT -1 -1 4
 OMIT -1 0 2
 OMIT -1 0 3
 OMIT -1 1 0
 OMIT -1 1 1
 OMIT -1 1 2
 OMIT -1 3 0
 OMIT -1 3 1
 OMIT -1 4 1
 OMIT 0 -6 6
 OMIT 0 -4 1
 OMIT 0 -4 2
 OMIT 0 -4 3
 OMIT 0 -4 4
 OMIT 0 -3 3
 OMIT 0 -3 4
 OMIT 0 -2 3
 OMIT 0 -2 4
 OMIT 0 -1 3
 OMIT 0 0 3
 OMIT 0 1 2
 OMIT 0 1 3
 OMIT 0 2 0
 OMIT 0 2 1
 OMIT 0 2 5
 OMIT 1 -5 5
 OMIT 1 -4 2
 OMIT 1 -4 3
 OMIT 1 -4 4
 OMIT 1 -3 2
 OMIT 1 -2 2
 OMIT 1 -2 3
 OMIT 1 -1 1
 OMIT 1 -1 2
 OMIT 1 -1 7
 OMIT 1 0 1
 OMIT 1 1 1
 OMIT 1 1 4
 OMIT 1 2 2
 OMIT 1 3 0
 OMIT 1 3 1
 OMIT 1 4 2
 OMIT 2 -4 2
 OMIT 2 -4 3
 OMIT 2 -4 4
 OMIT 2 -3 2
 OMIT 2 -3 5
 OMIT 2 -2 2
 OMIT 2 -2 6
 OMIT 2 -1 2
 OMIT 2 0 2
 OMIT 2 0 4
 OMIT 2 1 0
 OMIT 2 1 1
 OMIT 2 2 2
 OMIT 2 2 3
 OMIT 2 2 4
 OMIT 2 2 6
 OMIT 2 3 0
 OMIT 2 3 3
 OMIT 2 3 4
 OMIT 3 -4 4
 OMIT 3 -2 1
 OMIT 3 -2 2
 OMIT 3 -2 3
 OMIT 3 -2 4
 OMIT 3 -1 1
 OMIT 3 0 2
 OMIT 3 1 0
 OMIT 3 1 3
 OMIT 3 1 4
 OMIT 3 2 4
 OMIT 3 3 3
 OMIT 3 4 2
 OMIT 4 -4 3
 OMIT 4 -4 4
 OMIT 4 -2 4
 OMIT 4 -1 1
 OMIT 4 0 0
 OMIT 4 0 1
 OMIT 4 1 0
 OMIT 4 1 3
 OMIT 4 2 0
 OMIT 4 3 2
 OMIT 4 3 4
 OMIT 4 4 0
 OMIT 5 -5 5
 WGHT 0.12543 25.6583
 FVAR 2.18481 0.62089 0.67647
 REM <olex2.extras>
 REM <HklSrc "%.\\exp_2788.hkl">
 REM </olex2.extras>
  
 O1    4     1.02041 -0.16406  0.59366  11.00000  0.04431  0.11107  0.06447 =
  -0.02178 -0.00823  0.02182
 O2    4     1.13052 -0.22711  0.83706  11.00000  0.06362  0.37697  0.07998 =
  -0.09742 -0.03803  0.07786
 O3    4     0.10026  0.05769  0.61430  11.00000  0.04900  0.07663  0.10895 =
  0.00951  0.00161 -0.03122
 O4    4     0.26541  0.26421  0.49359  11.00000  0.05903  0.06131  0.05998 =
  0.00935 -0.00423 -0.02533
 O5    4     0.36964  0.71445  0.62157  11.00000  0.05615  0.04993  0.12415 =
  0.00092  0.02648  0.00872
 O6    4     0.73593  0.54946  0.55497  11.00000  0.04431  0.05307  0.09327 =
  0.00880  0.02057 -0.00448
 O7    4     0.50955  0.35793  0.82440  11.00000  0.09216  0.06213  0.06689 =
  0.00399 -0.00585  0.03034
 O8    4     0.65754  0.12351  1.01500  11.00000  0.11793  0.07661  0.06078 =
  0.01729  0.03106  0.02113
 O9    4     0.72108  0.17439  0.81455  11.00000  0.08367  0.07399  0.20405 =
  -0.06033  0.08507 -0.02447
 O10   4     0.52014  0.06775  0.80098  11.00000  0.06249  0.08492  0.05276 =
  0.01371 -0.00577 -0.02048
 O11   4     0.34487  0.12632  0.65775  11.00000  0.03727  0.04845  0.05110 =
  -0.00152  0.00171 -0.00025
 O12   4     0.26534  0.33035  0.70184  11.00000  0.14122  0.05176  0.07328 =
  -0.00305  0.04528 -0.00374
 N1    3     1.05038 -0.19203  0.71970  11.00000  0.04156  0.15111  0.06184 =
  -0.03417 -0.01324  0.03739
 N2    3     1.00592 -0.19332  0.81211  11.00000  0.05664  0.25565  0.05955 =
  -0.06239 -0.02022  0.05188
 AFIX 43
 H2    2     0.97412 -0.18876  0.78873  11.00000 -1.20000
 AFIX 0
 N3    3     0.93637 -0.15128  0.65541  11.00000  0.04033  0.12254  0.05165 =
  -0.01840 -0.00975  0.01958
 AFIX 43
 H3    2     0.93340 -0.15883  0.68668  11.00000 -1.20000
 AFIX 0
 N4    3     0.20079  0.15631  0.56724  11.00000  0.03020  0.04365  0.06625 =
  -0.00310  0.00832 -0.00441
 N5    3     0.19617  0.07982  0.64637  11.00000  0.03933  0.05666  0.08688 =
  0.01007  0.00215 -0.01820
 AFIX 43
 H5    2     0.22945  0.09842  0.63933  11.00000 -1.20000
 AFIX 0
 N6    3     0.30523  0.21283  0.56818  11.00000  0.03707  0.03999  0.05301 =
  0.00533  0.00239 -0.00932
 AFIX 43
 H6    2     0.30388  0.18288  0.58979  11.00000 -1.20000
 AFIX 0
 N7    3     0.20621  0.34088  0.77235  11.00000  0.07884  0.04971  0.07211 =
  -0.01371  0.03311 -0.01239
 AFIX 43
 H7    2     0.19044  0.32375  0.79891  11.00000 -1.20000
 AFIX 0
 N8    3     0.42225  0.61926  0.65275  11.00000  0.04559  0.04504  0.07221 =
  -0.00292  0.01164  0.00175
 AFIX 43
 H8    2     0.46470  0.58988  0.65678  11.00000 -1.20000
 AFIX 0
 N9    3     0.55258  0.61498  0.60257  11.00000  0.03969  0.04230  0.05734 =
  0.00301  0.00076 -0.00248
 N10   3     0.66795  0.51022  0.61334  11.00000  0.03433  0.04435  0.06364 =
  0.00957  0.00735 -0.00045
 AFIX 43
 H10   2     0.62522  0.51553  0.62957  11.00000 -1.20000
 AFIX 0
 N11   3     0.72335  0.11391  0.94642  11.00000  0.07856  0.05397  0.06255 =
  0.01942  0.02761  0.01272
 AFIX 43
 H11   2     0.73086  0.13156  0.91767  11.00000 -1.20000
 AFIX 0
 N12   3     0.59257  0.27719  0.80491  11.00000  0.04478  0.05231  0.04481 =
  0.00841 -0.00233  0.00542
 AFIX 43
 H12   2     0.62883  0.24471  0.81537  11.00000 -1.20000
 AFIX 0
 N13   3     0.82329  0.12153  0.77813  11.00000  0.05230  0.04616  0.05709 =
  0.00219  0.01402 -0.00053
 AFIX 43
 H13   2     0.85381  0.08660  0.77778  11.00000 -1.20000
 AFIX 0
 N14   3     0.53802 -0.00946  0.86285  11.00000  0.05637  0.08079  0.05004 =
  0.00836  0.00564 -0.01964
 AFIX 43
 H14   2     0.56835 -0.03181  0.88661  11.00000 -1.20000
 AFIX 0
 N15   3     0.44593  0.08087  0.71047  11.00000  0.03279  0.05431  0.04669 =
  -0.00614  0.00238  0.00232
 AFIX 43
 H15   2     0.46198  0.07612  0.73986  11.00000 -1.20000
 AFIX 0
 C1    1     0.61715  0.61194  0.57704  11.00000  0.04034  0.04733  0.05313 =
  0.00169  0.00078 -0.00781
 C2    1     0.63014  0.66035  0.54805  11.00000  0.04478  0.04636  0.06325 =
  0.00713  0.00264 -0.00731
 AFIX 43
 H2a   2     0.67589  0.65680  0.53030  11.00000 -1.20000
 AFIX 0
 C3    1     0.57451  0.71317  0.54615  11.00000  0.06079  0.04686  0.06793 =
  0.00991 -0.00041 -0.01347
 AFIX 43
 H3a   2     0.58232  0.74662  0.52755  11.00000 -1.20000
 AFIX 0
 C4    1     0.50690  0.71717  0.57164  11.00000  0.05454  0.04636  0.06929 =
  0.00504 -0.00030 -0.00446
 AFIX 43
 H4    2     0.46774  0.75298  0.57018  11.00000 -1.20000
 AFIX 0
 C5    1     0.49832  0.66702  0.59941  11.00000  0.04544  0.04521  0.05872 =
  -0.00220  0.00209 -0.00622
 C6    1     0.42440  0.66894  0.62535  11.00000  0.05623  0.04118  0.07219 =
  -0.00203  0.00809 -0.00364
 C7    1     0.35389  0.61178  0.67582  11.00000  0.04289  0.04093  0.05968 =
  -0.00235  0.01227  0.00318
 C8    1     0.31345  0.58339  0.65495  11.00000  0.04948  0.04094  0.05080 =
  -0.00112  0.00765  0.00097
 C9    1     0.24646  0.57683  0.67749  11.00000  0.04871  0.04507  0.05107 =
  -0.00821  0.00967 -0.00262
 AFIX 43
 H9    2     0.21820  0.55849  0.66347  11.00000 -1.20000
 AFIX 0
 C10   1     0.21956  0.59605  0.71955  11.00000  0.04597  0.04273  0.05739 =
  -0.00679  0.01098  0.00249
 C11   1     0.26248  0.62294  0.74018  11.00000  0.05792  0.06605  0.06465 =
  -0.02362  0.01957 -0.00638
 AFIX 43
 H11a  2     0.24578  0.63583  0.76907  11.00000 -1.20000
 AFIX 0
 C12   1     0.32995  0.63097  0.71850  11.00000  0.05462  0.06042  0.07577 =
  -0.02328  0.00905 -0.01072
 C13   1     0.37390  0.66132  0.74138  11.00000  0.06159  0.10312  0.11725 =
  -0.05619  0.01757 -0.01867
 AFIX 137
 H13a  2     0.36894  0.69874  0.72110  11.00000 -1.50000
 H13b  2     0.42814  0.63808  0.74481  11.00000 -1.50000
 H13c  2     0.35279  0.66660  0.77288  11.00000 -1.50000
 AFIX 0
 C14   1     0.34175  0.56112  0.60983  11.00000  0.05548  0.06664  0.05706 =
  -0.01530  0.01355 -0.00665
 AFIX 137
 H14a  2     0.39325  0.53314  0.61552  11.00000 -1.50000
 H14b  2     0.34347  0.59304  0.58416  11.00000 -1.50000
 H14c  2     0.30688  0.54275  0.60060  11.00000 -1.50000
 AFIX 0
 C15   1     0.14435  0.58725  0.74177  11.00000  0.04679  0.04920  0.05528 =
  -0.01069  0.01753  0.00077
 C16   1     0.07674  0.62378  0.70677  11.00000  0.05059  0.06606  0.07511 =
  -0.01157  0.01075  0.01066
 AFIX 23
 H16a  2     0.08157  0.66238  0.69589  11.00000 -1.20000
 H16b  2     0.08166  0.60611  0.67839  11.00000 -1.20000
 AFIX 0
 C17   1    -0.00206  0.63037  0.72687  11.00000  0.07182  0.08692  0.14541 =
  -0.02258  0.00585  0.01145
 AFIX 23
 H17a  2    -0.01167  0.59330  0.73056  11.00000 -1.20000
 H17b  2    -0.04024  0.65876  0.70359  11.00000 -1.20000
 AFIX 0
 C18   1    -0.01452  0.64908  0.77434  11.00000  0.08526  0.15538  0.14102 =
  -0.07955  0.02201  0.02004
 AFIX 23
 H18a  2    -0.06561  0.64885  0.78668  11.00000 -1.20000
 H18b  2    -0.01239  0.68850  0.77045  11.00000 -1.20000
 AFIX 0
 C19   1     0.04857  0.60751  0.80973  11.00000  0.10836  0.12367  0.09801 =
  -0.04330  0.04309 -0.03066
 AFIX 23
 H19a  2     0.04191  0.62006  0.84072  11.00000 -1.20000
 H19b  2     0.04399  0.56865  0.81512  11.00000 -1.20000
 AFIX 0
 C20   1     0.12539  0.60582  0.79087  11.00000  0.06509  0.07590  0.06773 =
  -0.02628  0.02557 -0.00204
 AFIX 23
 H20a  2     0.16436  0.57913  0.81454  11.00000 -1.20000
 H20b  2     0.13019  0.64438  0.78788  11.00000 -1.20000
 AFIX 0
 C21   1     0.15712  0.52174  0.74932  11.00000  0.04224  0.05705  0.05152 =
  -0.00987  0.01512 -0.00285
 C22   1     0.11741  0.49844  0.72422  11.00000  0.05792  0.06288  0.07070 =
  -0.02164 -0.00051  0.00876
 AFIX 43
 H22   2     0.07902  0.52333  0.70183  11.00000 -1.20000
 AFIX 0
 C23   1     0.13203  0.43896  0.73077  11.00000  0.05849  0.06378  0.08491 =
  -0.02783  0.00838 -0.00131
 C24   1     0.18967  0.40188  0.76377  11.00000  0.05911  0.05234  0.06136 =
  -0.01925  0.02056 -0.01034
 C25   1     0.23307  0.42442  0.78876  11.00000  0.07129  0.05509  0.06732 =
  0.00506  0.00435 -0.00934
 C26   1     0.21477  0.48439  0.78110  11.00000  0.06864  0.05851  0.06765 =
  -0.00395 -0.00049 -0.02041
 AFIX 43
 H26   2     0.24278  0.50002  0.79825  11.00000 -1.20000
 AFIX 0
 C27   1     0.29780  0.38622  0.82220  11.00000  0.13941  0.07220  0.11576 =
  0.01892 -0.05954 -0.02000
 AFIX 137
 H27a  2     0.33835  0.36321  0.80419  11.00000 -1.50000
 H27b  2     0.27873  0.36082  0.84667  11.00000 -1.50000
 H27c  2     0.31843  0.40977  0.83751  11.00000 -1.50000
 AFIX 0
 C28   1     0.08793  0.41624  0.70134  11.00000  0.09189  0.08003  0.14958 =
  -0.04048 -0.03652 -0.00699
 AFIX 137
 H28a  2     0.12334  0.38398  0.68897  11.00000 -1.50000
 H28b  2     0.06214  0.44661  0.67463  11.00000 -1.50000
 H28c  2     0.04964  0.40336  0.72129  11.00000 -1.50000
 AFIX 0
 C29   1     0.24520  0.30907  0.74090  11.00000  0.06932  0.05444  0.06138 =
  -0.00993  0.02482 -0.00438
 C30   1     0.26909  0.24371  0.75661  11.00000  0.04886  0.05250  0.06283 =
  -0.00584  0.02282 -0.00592
 C31   1     0.26129  0.21544  0.80317  11.00000  0.06970  0.05845  0.05746 =
  -0.00926  0.02904 -0.00416
 AFIX 43
 H31   2     0.23625  0.23675  0.82655  11.00000 -1.20000
 AFIX 0
 C32   1     0.29019  0.15645  0.81490  11.00000  0.08252  0.05957  0.05524 =
  -0.00032  0.03338 -0.00790
 AFIX 43
 H32   2     0.28341  0.13739  0.84623  11.00000 -1.20000
 AFIX 0
 C33   1     0.32900  0.12445  0.78170  11.00000  0.05598  0.05390  0.05356 =
  0.00520  0.01798 -0.00440
 AFIX 43
 H33   2     0.35078  0.08407  0.79078  11.00000 -1.20000
 AFIX 0
 C34   1     0.30452  0.21143  0.72234  11.00000  0.04016  0.04655  0.05146 =
  -0.00076  0.01166 -0.00395
 AFIX 43
 H34   2     0.30740  0.23001  0.69023  11.00000 -1.20000
 AFIX 0
 C35   1     0.33574  0.15170  0.73540  11.00000  0.03444  0.04892  0.05373 =
  -0.00183  0.01076 -0.00482
 C36   1     0.37507  0.11899  0.69730  11.00000  0.03348  0.04092  0.05477 =
  0.00046  0.01029 -0.00299
 PART 1
 C37   1     0.24695 -0.04600  0.84138  21.00000  0.05378  0.05808  0.07593 =
  0.00098  0.02281 -0.01742
 C38   1     0.17570 -0.01985  0.87030  21.00000  0.04817  0.07055  0.06280 =
  0.00053  0.01387 -0.01719
 AFIX 23
 H38a  2     0.17065  0.02041  0.87066  21.00000 -1.20000
 H38b  2     0.12904 -0.02017  0.85498  21.00000 -1.20000
 AFIX 0
 C39   1     0.18311 -0.05396  0.92119  21.00000  0.06541  0.08292  0.06160 =
  0.00142  0.01196 -0.02754
 AFIX 23
 H39a  2     0.22652 -0.04981  0.93732  21.00000 -1.20000
 H39b  2     0.13588 -0.03783  0.93865  21.00000 -1.20000
 AFIX 0
 C40   1     0.19594 -0.11696  0.92373  21.00000  0.08088  0.08221  0.05007 =
  0.00762  0.00240 -0.02999
 AFIX 23
 H40a  2     0.14968 -0.12177  0.91161  21.00000 -1.20000
 H40b  2     0.20449 -0.13747  0.95738  21.00000 -1.20000
 AFIX 0
 C41   1     0.26489 -0.14278  0.89429  21.00000  0.07188  0.06966  0.05456 =
  0.00971 -0.00368 -0.02503
 AFIX 23
 H41a  2     0.31203 -0.14139  0.90824  21.00000 -1.20000
 H41b  2     0.27056 -0.18338  0.89499  21.00000 -1.20000
 AFIX 0
 C42   1     0.25475 -0.11006  0.84333  21.00000  0.06236  0.05854  0.05417 =
  0.00700  0.00302 -0.01973
 AFIX 23
 H42a  2     0.20830 -0.11227  0.82914  21.00000 -1.20000
 H42b  2     0.29944 -0.12755  0.82442  21.00000 -1.20000
 AFIX 0
 PART 0
 C43   1     0.22101 -0.01309  0.78954  11.00000  0.03458  0.04908  0.09609 =
  0.01764  0.00568 -0.00889
 C44   1     0.23190 -0.04113  0.75167  11.00000  0.03985  0.04836  0.10569 =
  0.01018  0.01224 -0.01056
 AFIX 43
 H44   2     0.24685 -0.08174  0.75857  11.00000 -1.20000
 AFIX 0
 C45   1     0.22216 -0.01312  0.70372  11.00000  0.03507  0.04888  0.10421 =
  0.00894  0.00996 -0.00865
 C46   1     0.19958  0.04697  0.69381  11.00000  0.03158  0.05121  0.09043 =
  0.00579  0.00788 -0.00862
 C47   1     0.18301  0.07822  0.73176  11.00000  0.03100  0.04800  0.09641 =
  0.01259  0.00505 -0.00884
 C48   1     0.19532  0.04827  0.77856  11.00000  0.03960  0.05481  0.09377 =
  0.00331  0.00996 -0.01191
 AFIX 43
 H48   2     0.18656  0.06881  0.80380  11.00000 -1.20000
 AFIX 0
 C49   1     0.15170  0.14364  0.72085  11.00000  0.04307  0.05408  0.10021 =
  0.00646  0.00278 -0.00152
 AFIX 137
 H49a  2     0.10244  0.15623  0.70386  11.00000 -1.50000
 H49b  2     0.18811  0.15885  0.70092  11.00000 -1.50000
 H49c  2     0.14447  0.15777  0.75078  11.00000 -1.50000
 AFIX 0
 C50   1     0.23872 -0.04664  0.66331  11.00000  0.05795  0.05905  0.11093 =
  -0.00069  0.00432 -0.01388
 AFIX 137
 H50a  2     0.19028 -0.04585  0.65026  11.00000 -1.50000
 H50b  2     0.26976 -0.08638  0.67569  11.00000 -1.50000
 H50c  2     0.26673 -0.02915  0.63809  11.00000 -1.50000
 AFIX 0
 C51   1     0.14653  0.08491  0.61140  11.00000  0.03712  0.05332  0.09176 =
  0.00471  0.00780 -0.00970
 C52   1     0.15212  0.12651  0.56602  11.00000  0.02881  0.04512  0.08162 =
  -0.00247  0.00728 -0.00621
 C53   1     0.10725  0.13312  0.52554  11.00000  0.03887  0.05714  0.08732 =
  -0.00863  0.00346 -0.01282
 AFIX 43
 H53   2     0.07444  0.11080  0.52582  11.00000 -1.20000
 AFIX 0
 C54   1     0.11236  0.17334  0.48509  11.00000  0.03629  0.06043  0.07256 =
  -0.01455 -0.00067 -0.00381
 AFIX 43
 H54   2     0.08179  0.17975  0.45757  11.00000 -1.20000
 AFIX 0
 C55   1     0.16254  0.20370  0.48565  11.00000  0.03719  0.04896  0.06474 =
  -0.00703  0.00561 -0.00599
 AFIX 43
 H55   2     0.16788  0.23041  0.45812  11.00000 -1.20000
 AFIX 0
 C56   1     0.20585  0.19475  0.52742  11.00000  0.02959  0.03979  0.06056 =
  -0.00479  0.00676  0.00053
 C57   1     0.26132  0.22723  0.52864  11.00000  0.03995  0.04368  0.05741 =
  -0.00050  0.00633 -0.00830
 C58   1     0.35456  0.24431  0.57684  11.00000  0.03042  0.04126  0.04561 =
  0.00474  0.00319 -0.00409
 C59   1     0.32264  0.29965  0.58584  11.00000  0.03163  0.04324  0.05083 =
  -0.00029  0.00540 -0.00526
 C60   1     0.37139  0.32949  0.59406  11.00000  0.03114  0.04159  0.05325 =
  -0.00124  0.00334 -0.00263
 AFIX 43
 H60   2     0.34918  0.36674  0.60082  11.00000 -1.20000
 AFIX 0
 C61   1     0.45173  0.30671  0.59273  11.00000  0.02988  0.04165  0.04460 =
  0.00432  0.00238 -0.00323
 C62   1     0.48181  0.25005  0.58478  11.00000  0.03163  0.04190  0.04977 =
  0.00372 -0.00027 -0.00259
 AFIX 43
 H62   2     0.53587  0.23267  0.58522  11.00000 -1.20000
 AFIX 0
 C63   1     0.43587  0.21837  0.57630  11.00000  0.03452  0.03861  0.04620 =
  0.00291  0.00154 -0.00368
 C64   1     0.47161  0.15870  0.56548  11.00000  0.03834  0.04210  0.07207 =
  -0.00308  0.00242 -0.00024
 AFIX 137
 H64a  2     0.46847  0.16065  0.53108  11.00000 -1.50000
 H64b  2     0.44392  0.13348  0.58253  11.00000 -1.50000
 H64c  2     0.52546  0.14352  0.57587  11.00000 -1.50000
 AFIX 0
 C65   1     0.23583  0.32708  0.58773  11.00000  0.03115  0.05469  0.08275 =
  -0.01442  0.00606 -0.00400
 AFIX 137
 H65a  2     0.21427  0.33878  0.55528  11.00000 -1.50000
 H65b  2     0.22404  0.36072  0.60248  11.00000 -1.50000
 H65c  2     0.21347  0.29935  0.60666  11.00000 -1.50000
 AFIX 0
 C66   1     0.50528  0.33915  0.60320  11.00000  0.03258  0.04417  0.04782 =
  0.00587 -0.00083 -0.00916
 C67   1     0.57599  0.32887  0.56987  11.00000  0.03723  0.05173  0.05350 =
  0.00497  0.00046 -0.01082
 AFIX 23
 H67a  2     0.61144  0.34736  0.57902  11.00000 -1.20000
 H67b  2     0.60355  0.28725  0.57436  11.00000 -1.20000
 AFIX 0
 C68   1     0.55309  0.35290  0.51645  11.00000  0.04741  0.07150  0.05238 =
  -0.00170  0.00689 -0.02178
 AFIX 23
 H68a  2     0.59984  0.34614  0.49681  11.00000 -1.20000
 H68b  2     0.52080  0.33243  0.50649  11.00000 -1.20000
 AFIX 0
 C69   1     0.50849  0.41785  0.50773  11.00000  0.06400  0.06707  0.04991 =
  0.01798 -0.01594 -0.02997
 AFIX 23
 H69a  2     0.54352  0.43877  0.51282  11.00000 -1.20000
 H69b  2     0.49011  0.43108  0.47416  11.00000 -1.20000
 AFIX 0
 C70   1     0.43972  0.43196  0.54100  11.00000  0.05188  0.04498  0.05924 =
  0.01177 -0.01531 -0.01417
 AFIX 23
 H70a  2     0.39999  0.41728  0.53182  11.00000 -1.20000
 H70b  2     0.41725  0.47402  0.53743  11.00000 -1.20000
 AFIX 0
 C71   1     0.46387  0.40507  0.59361  11.00000  0.04043  0.04379  0.05204 =
  0.00403 -0.00665 -0.00666
 AFIX 23
 H71a  2     0.41760  0.41317  0.61363  11.00000 -1.20000
 H71b  2     0.49834  0.42378  0.60367  11.00000 -1.20000
 AFIX 0
 C72   1     0.53068  0.31951  0.65686  11.00000  0.03372  0.03992  0.04780 =
  0.00388 -0.00180  0.00013
 C73   1     0.59334  0.33193  0.67341  11.00000  0.03203  0.04672  0.04910 =
  0.00312  0.00178 -0.00535
 AFIX 43
 H73   2     0.62205  0.35007  0.65100  11.00000 -1.20000
 AFIX 0
 C74   1     0.61418  0.31817  0.72202  11.00000  0.03405  0.04542  0.05081 =
  0.00313 -0.00056  0.00076
 C8AA  1     0.57214  0.29196  0.75487  11.00000  0.03880  0.04504  0.04924 =
  0.00646  0.00125  0.00348
 C76   1     0.50984  0.27715  0.73980  11.00000  0.03985  0.05697  0.05051 =
  0.00763  0.00366 -0.00847
 C77   1     0.49073  0.29205  0.69137  11.00000  0.03483  0.05573  0.05569 =
  0.00671  0.00023 -0.01055
 AFIX 43
 H77   2     0.44860  0.28321  0.68120  11.00000 -1.20000
 AFIX 0
 C78   1     0.46682  0.24554  0.77549  11.00000  0.05868  0.10050  0.05709 =
  0.01927  0.00456 -0.02939
 AFIX 137
 H78a  2     0.43215  0.23351  0.75841  11.00000 -1.50000
 H78b  2     0.43702  0.27091  0.79636  11.00000 -1.50000
 H78c  2     0.50348  0.21176  0.79475  11.00000 -1.50000
 AFIX 0
 C79   1     0.68281  0.33068  0.73867  11.00000  0.04257  0.06170  0.05385 =
  -0.00091 -0.00586 -0.00961
 AFIX 137
 H79a  2     0.70437  0.35083  0.71142  11.00000 -1.50000
 H79b  2     0.72182  0.29461  0.75258  11.00000 -1.50000
 H79c  2     0.66644  0.35467  0.76274  11.00000 -1.50000
 AFIX 0
 C80   1     0.67852  0.55467  0.58045  11.00000  0.04297  0.04955  0.06237 =
  0.00506  0.00510 -0.00717
 C81   1     0.72671  0.45420  0.62177  11.00000  0.03020  0.04022  0.06088 =
  0.00704  0.00573 -0.00228
 C82   1     0.76942  0.43627  0.66539  11.00000  0.04280  0.04686  0.05448 =
  0.00028  0.00520 -0.00664
 C83   1     0.83034  0.38475  0.67146  11.00000  0.03776  0.04980  0.04703 =
  0.00768 -0.00315 -0.00864
 AFIX 43
 H83   2     0.85929  0.37229  0.70038  11.00000 -1.20000
 AFIX 0
 C84   1     0.85038  0.35084  0.63678  11.00000  0.02805  0.04723  0.04780 =
  0.00239  0.00313 -0.00915
 C85   1     0.80498  0.36893  0.59511  11.00000  0.03295  0.04929  0.04956 =
  -0.00132  0.00037 -0.00684
 AFIX 43
 H85   2     0.81594  0.34582  0.57160  11.00000 -1.20000
 AFIX 0
 C86   1     0.74319  0.42093  0.58746  11.00000  0.03308  0.04668  0.05396 =
  0.00464 -0.00065 -0.00946
 C87   1     0.69685  0.43902  0.54124  11.00000  0.04089  0.05954  0.07174 =
  0.00557 -0.01348 -0.00799
 AFIX 137
 H87a  2     0.71626  0.46567  0.51832  11.00000 -1.50000
 H87b  2     0.64285  0.45788  0.54766  11.00000 -1.50000
 H87c  2     0.70159  0.40518  0.52794  11.00000 -1.50000
 AFIX 0
 C88   1     0.74959  0.47178  0.70407  11.00000  0.06575  0.06029  0.06441 =
  -0.00790  0.00348 -0.00128
 AFIX 137
 H88a  2     0.69766  0.47453  0.71540  11.00000 -1.50000
 H88b  2     0.75211  0.51025  0.69103  11.00000 -1.50000
 H88c  2     0.78620  0.45347  0.73071  11.00000 -1.50000
 AFIX 0
 C89   1     0.91784  0.29375  0.64677  11.00000  0.02835  0.05522  0.05032 =
  -0.00298 -0.00349 -0.00436
 C90   1     0.99062  0.30481  0.66273  11.00000  0.03311  0.06357  0.06321 =
  -0.00680 -0.00730 -0.00717
 AFIX 23
 H90a  2     0.97681  0.32627  0.68903  11.00000 -1.20000
 H90b  2     1.02993  0.26760  0.67511  11.00000 -1.20000
 AFIX 0
 C91   1     1.02422  0.33821  0.62238  11.00000  0.04367  0.06569  0.09106 =
  -0.01413  0.00084 -0.01457
 AFIX 23
 H91a  2     1.06932  0.34451  0.63461  11.00000 -1.20000
 H91b  2     0.98573  0.37620  0.61118  11.00000 -1.20000
 AFIX 0
 C92   1     1.04838  0.30832  0.58052  11.00000  0.04248  0.07624  0.08043 =
  -0.01412  0.01023 -0.01224
 AFIX 23
 H92a  2     1.09112  0.27230  0.59050  11.00000 -1.20000
 H92b  2     1.06674  0.33313  0.55451  11.00000 -1.20000
 AFIX 0
 C93   1     0.98120  0.29497  0.56233  11.00000  0.04649  0.06384  0.06817 =
  -0.01568  0.01052 -0.00587
 AFIX 23
 H93a  2     1.00002  0.27046  0.53838  11.00000 -1.20000
 H93b  2     0.94325  0.33114  0.54630  11.00000 -1.20000
 AFIX 0
 C94   1     0.94185  0.26466  0.60233  11.00000  0.03257  0.06239  0.05642 =
  -0.01168  0.00379 -0.00406
 AFIX 23
 H94a  2     0.97677  0.22522  0.61343  11.00000 -1.20000
 H94b  2     0.89536  0.26163  0.58887  11.00000 -1.20000
 AFIX 0
 C95   1     0.89101  0.25158  0.68486  11.00000  0.03195  0.04463  0.04562 =
  -0.00702 -0.00060  0.00181
 C96   1     0.93153  0.22147  0.72752  11.00000  0.04067  0.05632  0.05444 =
  -0.00285 -0.00642 -0.00629
 AFIX 43
 H96   2     0.97577  0.22974  0.73491  11.00000 -1.20000
 AFIX 0
 C97   1     0.90935  0.18007  0.75929  11.00000  0.05334  0.05305  0.05138 =
  0.00001 -0.00710 -0.00147
 C98   1     0.84322  0.16822  0.74824  11.00000  0.04090  0.04201  0.05487 =
  -0.00141  0.01046  0.00229
 C99   1     0.80024  0.19764  0.70592  11.00000  0.03214  0.04559  0.05811 =
  -0.00184  0.00400 -0.00025
 C100  1     0.82531  0.23857  0.67532  11.00000  0.03097  0.04943  0.04787 =
  -0.00224 -0.00084  0.00045
 AFIX 43
 H100  2     0.79686  0.25854  0.64681  11.00000 -1.20000
 AFIX 0
 C101  1     0.95673  0.14704  0.80448  11.00000  0.09101  0.07730  0.05824 =
  0.01426 -0.02480 -0.01684
 AFIX 137
 H10a  2     0.99586  0.16436  0.80858  11.00000 -1.50000
 H10b  2     0.98164  0.10708  0.80163  11.00000 -1.50000
 H10c  2     0.92305  0.14851  0.83218  11.00000 -1.50000
 AFIX 0
 C102  1     0.73146  0.18341  0.69291  11.00000  0.04348  0.05755  0.07734 =
  -0.00079  0.00198 -0.01266
 AFIX 137
 H10d  2     0.69080  0.19373  0.71608  11.00000 -1.50000
 H10e  2     0.74608  0.14230  0.69327  11.00000 -1.50000
 H10f  2     0.71285  0.20498  0.66094  11.00000 -1.50000
 AFIX 0
 C103  1     0.76184  0.12724  0.80641  11.00000  0.04405  0.06290  0.07248 =
  -0.01360  0.01354 -0.00267
 C104  1     0.74212  0.07361  0.82524  11.00000  0.04768  0.05761  0.05079 =
  -0.00311  0.01548 -0.00584
 C105  1     0.79912  0.02070  0.84192  11.00000  0.04968  0.06808  0.05066 =
  0.00340  0.01235 -0.00529
 AFIX 43
 H105  2     0.85138  0.01860  0.84271  11.00000 -1.20000
 AFIX 0
 C106  1     0.77817 -0.02860  0.85727  11.00000  0.05308  0.07073  0.05682 =
  0.01471  0.00820 -0.00545
 AFIX 43
 H106  2     0.81622 -0.06421  0.86882  11.00000 -1.20000
 AFIX 0
 C107  1     0.70128 -0.02552  0.85563  11.00000  0.06689  0.06512  0.04754 =
  0.00778  0.01191 -0.01520
 AFIX 43
 H107  2     0.68748 -0.05913  0.86638  11.00000 -1.20000
 AFIX 0
 C108  1     0.64459  0.02624  0.83841  11.00000  0.04900  0.06398  0.03914 =
  0.00164  0.01095 -0.00904
 C109  1     0.66553  0.07561  0.82333  11.00000  0.04892  0.06577  0.04674 =
  -0.00028  0.00920 -0.00384
 AFIX 43
 H109  2     0.62722  0.11103  0.81161  11.00000 -1.20000
 AFIX 0
 C110  1     0.56226  0.02986  0.83284  11.00000  0.05796  0.07342  0.04570 =
  -0.00292  0.01056 -0.01806
 C111  1     0.46418 -0.01647  0.85765  11.00000  0.05268  0.07076  0.04827 =
  0.00897  0.00854 -0.01683
 C112  1     0.45587 -0.04776  0.82515  11.00000  0.04361  0.07008  0.05370 =
  0.00351  0.00687 -0.00919
 C113  1     0.38528 -0.05600  0.82150  11.00000  0.04767  0.06303  0.05252 =
  0.00521  0.00419 -0.00156
 AFIX 43
 H113  2     0.37933 -0.07705  0.79881  11.00000 -1.20000
 AFIX 0
 C114  1     0.32278 -0.03432  0.85011  11.00000  0.04685  0.05822  0.06212 =
  0.01194  0.01369 -0.00923
 C115  1     0.33384 -0.00312  0.88271  11.00000  0.06080  0.05766  0.07257 =
  0.00836  0.02984 -0.00565
 AFIX 43
 H115  2     0.29264  0.01193  0.90266  11.00000 -1.20000
 AFIX 0
 C116  1     0.40319  0.00674  0.88704  11.00000  0.06848  0.06046  0.05653 =
  0.00391  0.01542 -0.01463
 C117  1     0.41305  0.04253  0.92127  11.00000  0.09023  0.08950  0.07547 =
  -0.00768  0.02488 -0.02664
 AFIX 137
 H11b  2     0.42231  0.07713  0.90319  11.00000 -1.50000
 H11c  2     0.45675  0.02026  0.94271  11.00000 -1.50000
 H11d  2     0.36646  0.05336  0.94006  11.00000 -1.50000
 AFIX 0
 C118  1     0.52186 -0.07356  0.79367  11.00000  0.04475  0.08901  0.06976 =
  -0.01126  0.01061 -0.00702
 AFIX 137
 H11e  2     0.50547 -0.09515  0.77387  11.00000 -1.50000
 H11f  2     0.56556 -0.09928  0.81380  11.00000 -1.50000
 H11g  2     0.53697 -0.04283  0.77309  11.00000 -1.50000
 AFIX 0
 C119  1     0.49615  0.04778  0.67863  11.00000  0.03098  0.04808  0.04476 =
  0.00025  0.00187  0.00243
 C120  1     0.56466  0.05843  0.66437  11.00000  0.03369  0.05405  0.04631 =
  -0.00685  0.00041  0.00001
 C121  1     0.61000  0.02876  0.63070  11.00000  0.02847  0.06523  0.05103 =
  -0.00937  0.00208  0.00500
 AFIX 43
 H121  2     0.65731  0.03496  0.62157  11.00000 -1.20000
 AFIX 0
 C122  1     0.58772 -0.00930  0.61040  11.00000  0.03006  0.06972  0.05455 =
  -0.02183 -0.00691  0.01436
 C123  1     0.52080 -0.02118  0.62754  11.00000  0.03665  0.05435  0.07271 =
  -0.01747 -0.00714  0.00805
 AFIX 43
 H123  2     0.50668 -0.04916  0.61586  11.00000 -1.20000
 AFIX 0
 C124  1     0.47401  0.00675  0.66131  11.00000  0.03657  0.04578  0.05936 =
  -0.00453 -0.00030  0.00183
 C125  1     0.40215 -0.00714  0.67862  11.00000  0.04273  0.05620  0.08660 =
  -0.00740  0.00314 -0.01054
 AFIX 137
 H12a  2     0.35907  0.01707  0.65734  11.00000 -1.50000
 H12b  2     0.39106  0.00001  0.71105  11.00000 -1.50000
 H12c  2     0.40975 -0.04750  0.67869  11.00000 -1.50000
 AFIX 0
 C126  1     0.58848  0.10324  0.68273  11.00000  0.04217  0.07749  0.06652 =
  -0.02115  0.01057 -0.01600
 AFIX 137
 H12d  2     0.59468  0.09249  0.71751  11.00000 -1.50000
 H12e  2     0.54889  0.14067  0.67412  11.00000 -1.50000
 H12f  2     0.63713  0.10530  0.66831  11.00000 -1.50000
 AFIX 0
 C127  1     0.63450 -0.03435  0.56861  11.00000  0.03254  0.11550  0.06752 =
  -0.04257 -0.01462  0.02565
 C128  1     0.62948  0.01547  0.52691  11.00000  0.03884  0.14550  0.05595 =
  -0.02884 -0.01077  0.03965
 AFIX 23
 H12g  2     0.65553  0.04058  0.53611  11.00000 -1.20000
 H12h  2     0.57493  0.03833  0.52022  11.00000 -1.20000
 AFIX 0
 C129  1     0.66666 -0.00470  0.48043  11.00000  0.05720  0.20112  0.06243 =
  -0.04296 -0.00872  0.05593
 AFIX 23
 H12i  2     0.65695  0.02897  0.45393  11.00000 -1.20000
 H12j  2     0.72282 -0.02179  0.48538  11.00000 -1.20000
 AFIX 0
 C130  1     0.63506 -0.04894  0.46627  11.00000  0.06314  0.23481  0.09039 =
  -0.09290 -0.03479  0.07045
 AFIX 23
 H13d  2     0.58078 -0.03026  0.45597  11.00000 -1.20000
 H13e  2     0.66449 -0.06384  0.43914  11.00000 -1.20000
 AFIX 0
 C131  1     0.64081 -0.09626  0.50658  11.00000  0.05912  0.19111  0.12044 =
  -0.10798 -0.03019  0.04796
 AFIX 23
 H13f  2     0.69561 -0.11660  0.51484  11.00000 -1.20000
 H13g  2     0.61934 -0.12366  0.49682  11.00000 -1.20000
 AFIX 0
 C132  1     0.59820 -0.07692  0.55175  11.00000  0.03989  0.14456  0.11259 =
  -0.08552 -0.02392  0.02950
 AFIX 23
 H13h  2     0.60337 -0.11073  0.57762  11.00000 -1.20000
 H13i  2     0.54299 -0.05737  0.54429  11.00000 -1.20000
 AFIX 0
 C133  1     0.71752 -0.06871  0.58734  11.00000  0.02963  0.08911  0.05643 =
  -0.02590 -0.00765  0.01804
 C134  1     0.77332 -0.04147  0.58202  11.00000  0.04280  0.08681  0.05588 =
  -0.02451 -0.01117  0.01555
 AFIX 43
 H134  2     0.76127 -0.00336  0.56438  11.00000 -1.20000
 AFIX 0
 C135  1     0.84761 -0.06974  0.60249  11.00000  0.03498  0.09627  0.05848 =
  -0.02773 -0.00441  0.00621
 C136  1     0.86497 -0.12409  0.62847  11.00000  0.03579  0.09667  0.04828 =
  -0.02071 -0.00873  0.01925
 C137  1     0.81203 -0.15435  0.63303  11.00000  0.04574  0.09844  0.05155 =
  -0.01111 -0.00402  0.01799
 C138  1     0.73839 -0.12488  0.61232  11.00000  0.03580  0.09425  0.07058 =
  -0.01431  0.00019  0.00986
 AFIX 43
 H138  2     0.70161 -0.14440  0.61567  11.00000 -1.20000
 AFIX 0
 C139  1     0.90465 -0.03606  0.59654  11.00000  0.05369  0.11278  0.12210 =
  -0.04187 -0.02125  0.00605
 AFIX 137
 H13j  2     0.94162 -0.04827  0.57184  11.00000 -1.50000
 H13k  2     0.93188 -0.04337  0.62683  11.00000 -1.50000
 H13l  2     0.87683  0.00496  0.58714  11.00000 -1.50000
 AFIX 0
 C140  1     0.83164 -0.21557  0.66088  11.00000  0.07202  0.11157  0.08602 =
  0.00701 -0.01187  0.01028
 AFIX 137
 H14d  2     0.83530 -0.21599  0.69498  11.00000 -1.50000
 H14e  2     0.88081 -0.23883  0.65007  11.00000 -1.50000
 H14f  2     0.79144 -0.23135  0.65554  11.00000 -1.50000
 AFIX 0
 C141  1     1.00649 -0.16583  0.63652  11.00000  0.04492  0.09910  0.05359 =
  -0.02154 -0.00980  0.01974
 C143  1     1.14727 -0.19440  0.65931  11.00000  0.04800  0.14598  0.06828 =
  -0.02663 -0.00797  0.02550
 AFIX 43
 H143  2     1.15956 -0.18720  0.62648  11.00000 -1.20000
 AFIX 0
 C144  1     1.20438 -0.21340  0.69471  11.00000  0.03840  0.21121  0.08984 =
  -0.03427 -0.00989  0.03183
 AFIX 43
 H144  2     1.25671 -0.22223  0.68594  11.00000 -1.20000
 AFIX 0
 C145  1     1.18529 -0.21936  0.74205  11.00000  0.04931  0.20701  0.08045 =
  -0.04284 -0.01867  0.04191
 C146  1     1.10633 -0.20849  0.75312  11.00000  0.04363  0.19195  0.07263 =
  -0.05967 -0.01749  0.04952
 C147  1     1.08263 -0.21297  0.80447  11.00000  0.05646  0.26379  0.07478 =
  -0.07535 -0.01753  0.05184
 C148  1     0.97490 -0.17974  0.85696  11.00000  0.05980  0.17056  0.05031 =
  -0.03405 -0.00832  0.03118
 C149  1     0.93990 -0.20839  0.88626  11.00000  0.10560  0.18478  0.09260 =
  -0.07824  0.01762 -0.02617
 C150  1     0.91250 -0.19517  0.93154  11.00000  0.09965  0.13774  0.08421 =
  -0.05332  0.02598 -0.03300
 AFIX 43
 H150  2     0.89051 -0.21999  0.95253  11.00000 -1.20000
 AFIX 0
 C151  1     0.91715 -0.14920  0.94478  11.00000  0.05650  0.08134  0.04160 =
  -0.00433 -0.00422  0.01469
 C152  1     0.95079 -0.11500  0.91077  11.00000  0.09209  0.07449  0.05379 =
  0.01132  0.01611  0.02805
 AFIX 43
 H152  2     0.95595 -0.08113  0.91776  11.00000 -1.20000
 AFIX 0
 C153  1     0.97630 -0.13044  0.86734  11.00000  0.08701  0.11048  0.04602 =
  0.01633  0.00910  0.04943
 C154  1     1.00688 -0.08697  0.82999  11.00000  0.17569  0.13516  0.10395 =
  0.04251  0.08191  0.05799
 AFIX 137
 H15a  2     0.97636 -0.07518  0.80046  11.00000 -1.50000
 H15b  2     1.06072 -0.10566  0.82309  11.00000 -1.50000
 H15c  2     1.00243 -0.05323  0.84336  11.00000 -1.50000
 AFIX 0
 C156  1     0.88887 -0.13073  0.99343  11.00000  0.05771  0.05576  0.03676 =
  0.00105  0.00013  0.00302
 C157  1     0.96247 -0.14538  1.02500  11.00000  0.06457  0.05445  0.04831 =
  -0.00060 -0.00745  0.00490
 AFIX 23
 H15d  2     0.99268 -0.18626  1.02710  11.00000 -1.20000
 H15e  2     0.99456 -0.12226  1.00932  11.00000 -1.20000
 AFIX 0
 C158  1     0.94374 -0.13386  1.07566  11.00000  0.08711  0.06648  0.05122 =
  -0.00444 -0.00901 -0.00749
 AFIX 23
 H15f  2     0.99202 -0.14533  1.09421  11.00000 -1.20000
 H15g  2     0.91819 -0.09232  1.07386  11.00000 -1.20000
 AFIX 0
 C159  1     0.89191 -0.16646  1.10136  11.00000  0.11159  0.07194  0.03950 =
  -0.00016 -0.00019 -0.01972
 AFIX 23
 H15h  2     0.87705 -0.15497  1.13247  11.00000 -1.20000
 H15i  2     0.92033 -0.20803  1.10759  11.00000 -1.20000
 AFIX 0
 C160  1     0.81946 -0.15458  1.07167  11.00000  0.09151  0.06029  0.04570 =
  0.00303  0.00709 -0.02283
 AFIX 23
 H16c  2     0.78727 -0.11409  1.06928  11.00000 -1.20000
 H16d  2     0.78936 -0.17905  1.08778  11.00000 -1.20000
 AFIX 0
 C161  1     0.84093 -0.16700  1.02025  11.00000  0.07909  0.05224  0.04917 =
  -0.00068 -0.00177 -0.00582
 AFIX 23
 H16e  2     0.87032 -0.20809  1.02273  11.00000 -1.20000
 H16f  2     0.79334 -0.15871  1.00178  11.00000 -1.20000
 AFIX 0
 C162  1     0.84391 -0.06595  0.98415  11.00000  0.05523  0.05518  0.04382 =
  0.00886  0.00949  0.00045
 C163  1     0.76320 -0.04509  0.97829  11.00000  0.05745  0.06387  0.03690 =
  0.00846  0.00838 -0.00322
 AFIX 43
 H163  2     0.73557 -0.07158  0.98240  11.00000 -1.20000
 AFIX 0
 C164  1     0.72259  0.01434  0.96644  11.00000  0.05696  0.06406  0.04014 =
  0.00552  0.01126  0.01197
 C165  1     0.76280  0.05324  0.95971  11.00000  0.06828  0.05439  0.05349 =
  0.01577  0.02387  0.00474
 C166  1     0.84296  0.03449  0.96478  11.00000  0.06770  0.05704  0.07787 =
  0.01596  0.03243  0.00003
 C167  1     0.88150 -0.02547  0.97800  11.00000  0.05694  0.05571  0.07010 =
  0.00563  0.01750  0.00651
 AFIX 43
 H167  2     0.93545 -0.03835  0.98285  11.00000 -1.20000
 AFIX 0
 C168  1     0.88934  0.07569  0.95672  11.00000  0.08298  0.06403  0.13323 =
  0.01276  0.03886 -0.01262
 AFIX 137
 H16g  2     0.87364  0.10271  0.92635  11.00000 -1.50000
 H16h  2     0.94399  0.05405  0.95582  11.00000 -1.50000
 H16i  2     0.88021  0.09682  0.98281  11.00000 -1.50000
 AFIX 0
 C169  1     0.63506  0.03275  0.96119  11.00000  0.05733  0.07774  0.05558 =
  0.00278  0.00063  0.00983
 AFIX 137
 H16j  2     0.61111  0.04731  0.98942  11.00000 -1.50000
 H16k  2     0.61988 -0.00021  0.95811  11.00000 -1.50000
 H16l  2     0.61833  0.06292  0.93268  11.00000 -1.50000
 AFIX 0
 C170  1     0.55917  0.31040  0.83637  11.00000  0.05406  0.04985  0.05118 =
  0.00549  0.00141  0.01054
 C171  1     0.58330  0.28763  0.88804  11.00000  0.06584  0.05771  0.05040 =
  0.00275 -0.00009  0.01124
 C172  1     0.56899  0.32529  0.91952  11.00000  0.12486  0.06024  0.06230 =
  -0.00803 -0.00630  0.02545
 AFIX 43
 H172  2     0.54550  0.36515  0.90805  11.00000 -1.20000
 AFIX 0
 C173  1     0.58883  0.30496  0.96758  11.00000  0.17592  0.07053  0.05977 =
  -0.00899 -0.01521  0.01976
 AFIX 43
 H173  2     0.57844  0.33101  0.98871  11.00000 -1.20000
 AFIX 0
 C174  1     0.62375  0.24677  0.98494  11.00000  0.12298  0.07393  0.04894 =
  -0.00136 -0.00359  0.01672
 AFIX 43
 H174  2     0.63726  0.23329  1.01779  11.00000 -1.20000
 AFIX 0
 C175  1     0.63886  0.20848  0.95444  11.00000  0.07139  0.06122  0.04755 =
  0.00736  0.01032  0.01422
 C176  1     0.62006  0.22848  0.90613  11.00000  0.05938  0.05240  0.04845 =
  0.00209  0.00801  0.00848
 AFIX 43
 H176  2     0.63197  0.20226  0.88508  11.00000 -1.20000
 AFIX 0
 C177  1     0.67598  0.14507  0.97512  11.00000  0.08478  0.06535  0.04827 =
  0.01576  0.02051  0.01582
  
 S600  5     0.53106  0.46293  0.72447  11.00000  0.05644  0.05435  0.07037 =
  0.00703  0.00124  0.00085
  
 S200  5     0.12809  0.39845  0.37149  11.00000  0.18232  0.23041  0.16030 =
  -0.07023  0.02239 -0.07857
  
 PART 1
 S800  5     0.99517  0.03806  0.71635  31.00000  0.05433  0.05141  0.06418 =
  -0.00904  0.01926 -0.01199
  
 PART 0
 S500  5     0.79797 -0.10424  0.76600  11.00000  0.06460  0.20872  0.05473 =
  -0.03397  0.00764  0.01295
  
 S007  5     0.83839  0.33612  0.44225  11.00000  0.15254  0.12053  0.14486 =
  -0.04249 -0.05572  0.03094
  
 S300  5     0.10336  0.49120  0.54487  11.00000  0.05766  0.10522  0.17630 =
  0.03955  0.00151 -0.02110
  
 S700  5     0.70995  0.16123  0.56412  11.00000  0.12069  0.12605  0.12149 =
  -0.01600 -0.00730  0.01230
  
 C200  1     0.10179  0.47388  0.36361  11.00000  0.10028  0.19893  0.14518 =
  0.08671  0.01134  0.00223
 AFIX 137
 H20c  2     0.14695  0.48463  0.36837  11.00000 -1.50000
 H20d  2     0.06266  0.48732  0.38687  11.00000 -1.50000
 H20e  2     0.08120  0.49145  0.33124  11.00000 -1.50000
 AFIX 0
  
 C301  1     0.10074  0.53269  0.48737  11.00000  0.06123  0.09285  0.15599 =
  0.00921  0.02616 -0.00339
 AFIX 137
 H30a  2     0.09678  0.57180  0.48969  11.00000 -1.50000
 H30b  2     0.05623  0.53348  0.46971  11.00000 -1.50000
 H30c  2     0.14773  0.51597  0.47059  11.00000 -1.50000
 AFIX 0
  
 C701  1     0.66728  0.18090  0.50815  11.00000  0.19572  0.24110  0.15633 =
  -0.06266 -0.04783  0.08841
 AFIX 137
 H70c  2     0.70463  0.16442  0.48508  11.00000 -1.50000
 H70d  2     0.64946  0.22273  0.49858  11.00000 -1.50000
 H70e  2     0.62358  0.16669  0.50908  11.00000 -1.50000
 AFIX 0
 C1AA  1     0.78586  0.17924  0.55313  11.00000  0.12517  0.14403  0.05094 =
  -0.00433  0.02158 -0.04349
 AFIX 137
 H1Aa  2     0.77157  0.21982  0.53790  11.00000 -1.50000
 H1Ab  2     0.81871  0.15604  0.53173  11.00000 -1.50000
 H1Ac  2     0.81367  0.17284  0.58305  11.00000 -1.50000
 AFIX 0
  
 C501  1     0.79071 -0.03546  0.73041  11.00000  0.14861  0.21551  0.06872 =
  -0.00810  0.01352  0.06464
 AFIX 137
 H50d  2     0.78080 -0.03515  0.69706  11.00000 -1.50000
 H50e  2     0.83882 -0.02749  0.73275  11.00000 -1.50000
 H50f  2     0.74855 -0.00605  0.74193  11.00000 -1.50000
 AFIX 0
  
 PART 1
 C801  1     0.93731  0.07497  0.66352  31.00000  0.07171  0.07123  0.06304 =
  -0.00867  0.01745  0.00503
 AFIX 137
 H80a  2     0.90287  0.05403  0.65859  31.00000 -1.50000
 H80b  2     0.97062  0.07726  0.63585  31.00000 -1.50000
 H80c  2     0.90696  0.11370  0.66739  31.00000 -1.50000
 AFIX 0
  
 PART 0
 C600  1     0.44527  0.44614  0.72138  11.00000  0.06074  0.06767  0.06780 =
  0.01468 -0.00081 -0.00533
 AFIX 137
 H60a  2     0.40124  0.48133  0.71790  11.00000 -1.50000
 H60b  2     0.44019  0.41969  0.75068  11.00000 -1.50000
 H60c  2     0.44710  0.42816  0.69387  11.00000 -1.50000
 AFIX 0
  
 PART 1
 C800  1     1.03567 -0.02912  0.69668  31.00000  0.06663  0.05872  0.04424 =
  -0.01095  0.00715 -0.01047
 AFIX 137
 H80d  2     1.05911 -0.02252  0.66541  31.00000 -1.50000
 H80e  2     0.99511 -0.04568  0.69420  31.00000 -1.50000
 H80f  2     1.07477 -0.05559  0.71975  31.00000 -1.50000
 AFIX 0
 O800  4     0.93861  0.02819  0.75470  31.00000  0.05929  0.05859  0.07160 =
  0.00028  0.02807  0.00073
  
 PART 0
 C201  1     0.13453  0.38275  0.43464  11.00000  0.11070  0.08627  0.14113 =
  0.01456 -0.01002 -0.01552
 AFIX 137
 H20f  2     0.08495  0.40179  0.44780  11.00000 -1.50000
 H20g  2     0.17382  0.39649  0.44493  11.00000 -1.50000
 H20h  2     0.14838  0.34127  0.44611  11.00000 -1.50000
 AFIX 0
  
 O05I  4     0.83196  0.31289  0.48750  11.00000  0.22288  0.20643  0.15968 =
  0.05699 -0.13288 -0.10175
  
 C500  1     0.71849 -0.11349  0.73938  11.00000  0.06884  0.40607  0.16518 =
  -0.12860  0.04285 -0.04181
 AFIX 137
 H50g  2     0.71261 -0.09341  0.70597  11.00000 -1.50000
 H50h  2     0.67166 -0.09775  0.75667  11.00000 -1.50000
 H50i  2     0.72766 -0.15436  0.74090  11.00000 -1.50000
 AFIX 0
  
 C601  1     0.49919  0.50130  0.77351  11.00000  0.16986  0.14640  0.09172 =
  -0.03653 -0.00543 -0.04596
 AFIX 137
 H60d  2     0.49196  0.47465  0.80210  11.00000 -1.50000
 H60e  2     0.45059  0.53199  0.76458  11.00000 -1.50000
 H60f  2     0.53794  0.51781  0.78012  11.00000 -1.50000
 AFIX 0
 O600  4     0.53346  0.50699  0.68018  11.00000  0.06324  0.05927  0.09679 =
  0.02067  0.02251  0.00167
  
 O200  4     0.21253  0.37710  0.35483  11.00000  0.21803  0.25828  0.19543 =
  -0.07515  0.08811 -0.01750
  
 C0AA  1     0.81369  0.29089  0.41264  11.00000  0.20283  0.09968  0.14975 =
  -0.03813 -0.06301  0.01196
 AFIX 137
 H0Aa  2     0.76337  0.28831  0.42334  11.00000 -1.50000
 H0Ab  2     0.85210  0.25273  0.41963  11.00000 -1.50000
 H0Ac  2     0.81163  0.30604  0.37820  11.00000 -1.50000
 AFIX 0
  
 O300  4     0.04569  0.53027  0.57241  11.00000  0.06718  0.27163  0.17333 =
  0.03539  0.05109  0.02835
  
 O700  4     0.75337  0.10114  0.57023  11.00000  0.14604  0.09545  0.26021 =
  -0.03513 -0.03926  0.01210
  
 O500  4     0.86765 -0.14623  0.74991  11.00000  0.06200  0.16186  0.06014 =
  -0.02652 -0.01037  0.01509
  
 C071  1     0.94454  0.31387  0.43272  11.00000  0.16852  0.15333  0.13579 =
  -0.02475 -0.04243  0.04010
 AFIX 137
 H07a  2     0.96139  0.27706  0.42234  11.00000 -1.50000
 H07b  2     0.97088  0.31004  0.46265  11.00000 -1.50000
 H07c  2     0.95684  0.34289  0.40818  11.00000 -1.50000
 AFIX 0
  
 C300  1     0.19345  0.48822  0.56323  11.00000  0.07354  0.08728  0.15642 =
  0.00106  0.00406 -0.01538
 AFIX 137
 H30d  2     0.19282  0.52675  0.56515  11.00000 -1.50000
 H30e  2     0.23193  0.47316  0.54018  11.00000 -1.50000
 H30f  2     0.20621  0.46307  0.59468  11.00000 -1.50000
 AFIX 0
  
 C155  1     0.92565 -0.25873  0.87093  11.00000  0.23144  0.25205  0.17867 =
  -0.15283  0.04283 -0.08477
 AFIX 137
 H15j  2     0.96635 -0.29420  0.88403  11.00000 -1.50000
 H15k  2     0.92546 -0.25279  0.83602  11.00000 -1.50000
 H15l  2     0.87599 -0.26154  0.88291  11.00000 -1.50000
 AFIX 0
 C5AA  1     1.07153 -0.18636  0.67380  11.00000  0.04466  0.11336  0.06547 =
  -0.02745 -0.01401  0.03274
  
 S50   5     0.87652  0.08015  0.44381  11.00000  0.11929  0.19413  0.17651 =
  -0.03106  0.00065 -0.00508
 O50A  4     0.80650  0.12929  0.43845  11.00000  0.10793  0.26325  0.22530 =
  -0.06609 -0.01268  0.02139
 C2AA  1     0.92389  0.08255  0.49173  11.00000  0.18823  0.20923  0.16261 =
  0.00869 -0.04019 -0.00784
 AFIX 137
 H2Aa  2     0.92303  0.12191  0.49043  11.00000 -1.50000
 H2Ab  2     0.97711  0.05747  0.49163  11.00000 -1.50000
 H2Ac  2     0.89905  0.06964  0.52096  11.00000 -1.50000
 AFIX 0
 C4AA  1     0.84288  0.03272  0.46942  11.00000  0.20052  0.28896  0.19864 =
  -0.02467  0.04225 -0.08253
 AFIX 137
 H4Aa  2     0.82130  0.04152  0.50003  11.00000 -1.50000
 H4Ab  2     0.88366 -0.00438  0.47498  11.00000 -1.50000
 H4Ac  2     0.80251  0.03119  0.44935  11.00000 -1.50000
 AFIX 0
  
 PART 2
 C37A  1     0.24152 -0.03917  0.84526 -21.00000  0.04893  0.04918  0.12406 =
  0.02134  0.02268 -0.00011
 C38A  1     0.19288 -0.01651  0.88809 -21.00000  0.04066  0.08680  0.04961 =
  -0.00166  0.00974 -0.02714
 AFIX 23
 H38c  2     0.22176 -0.03470  0.91850 -21.00000 -1.20000
 H38d  2     0.18076  0.02548  0.88365 -21.00000 -1.20000
 AFIX 0
 C39A  1     0.11867 -0.03206  0.88890 -21.00000  0.06247  0.11393  0.04611 =
  0.00156  0.00498 -0.04396
 AFIX 23
 H39c  2     0.09133 -0.01502  0.85786 -21.00000 -1.20000
 H39d  2     0.08463 -0.01628  0.91413 -21.00000 -1.20000
 AFIX 0
 C40A  1     0.13794 -0.09768  0.89856 -21.00000  0.10387  0.12299  0.05677 =
  -0.00406  0.00855 -0.07738
 AFIX 23
 H40c  2     0.16101 -0.11412  0.93088 -21.00000 -1.20000
 H40d  2     0.09009 -0.10720  0.89768 -21.00000 -1.20000
 AFIX 0
 C41A  1     0.19332 -0.12438  0.86201 -21.00000  0.09850  0.10552  0.05125 =
  0.00084  0.01002 -0.06391
 AFIX 23
 H41c  2     0.20768 -0.16663  0.87037 -21.00000 -1.20000
 H41d  2     0.16889 -0.11127  0.82991 -21.00000 -1.20000
 AFIX 0
 C42A  1     0.26382 -0.10618  0.86208 -21.00000  0.07960  0.05654  0.03989 =
  0.01857 -0.00367 -0.02295
 AFIX 23
 H42c  2     0.30250 -0.12538  0.84036 -21.00000 -1.20000
 H42d  2     0.28653 -0.11777  0.89462 -21.00000 -1.20000
 AFIX 0
  
 S8    5     0.94578  0.01899  0.69916 -31.00000  0.05660  0.07585  0.06196 =
  -0.01246  0.01103 -0.00748
 C75   1     0.92780  0.07584  0.64941 -31.00000  0.09282  0.08082  0.06434 =
  0.00340 -0.01080 -0.00926
 AFIX 137
 H75a  2     0.88219  0.07795  0.63215 -31.00000 -1.50000
 H75b  2     0.97199  0.06934  0.62821 -31.00000 -1.50000
 H75c  2     0.91921  0.11188  0.66018 -31.00000 -1.50000
 AFIX 0
 C1A   1     1.03792 -0.02951  0.71547 -31.00000  0.09201  0.13210  0.09246 =
  -0.00112 -0.00187  0.01655
 AFIX 137
 H1Ad  2     1.04078 -0.06749  0.71052 -31.00000 -1.50000
 H1Ae  2     1.04798 -0.03164  0.74918 -31.00000 -1.50000
 H1Af  2     1.07626 -0.01639  0.69578 -31.00000 -1.50000
 AFIX 0
 O13   4     0.88722  0.02473  0.73483 -31.00000  0.11178  0.07738  0.08110 =
  -0.01178  0.04530 -0.00363
 HKLF 4


 Covalent radii and connectivity table for  exp_2788_a.res in P-1                                                      
 C      0.770
 H      0.320
 N      0.700
 O      0.660
 S      1.030

 O1 - C141
 O2 - C147
 O3 - C51
 O4 - C57
 O5 - C6
 O6 - C80
 O7 - C170
 O8 - C177
 O9 - C103
 O10 - C110
 O11 - C36
 O12 - C29
 N1 - C5AA C146
 N2 - C147 C148
 N3 - C141 C136
 N4 - C52 C56
 N5 - C51 C46
 N6 - C57 C58
 N7 - C29 C24
 N8 - C6 C7
 N9 - C1 C5
 N10 - C80 C81
 N11 - C177 C165
 N12 - C170 C8AA
 N13 - C103 C98
 N14 - C110 C111
 N15 - C36 C119
 C1 - N9 C2 C80
 C2 - C3 C1
 C3 - C2 C4
 C4 - C3 C5
 C5 - N9 C4 C6
 C6 - O5 N8 C5
 C7 - C12 C8 N8
 C8 - C9 C7 C14
 C9 - C10 C8
 C10 - C9 C11 C15
 C11 - C10 C12
 C12 - C7 C11 C13
 C13 - C12
 C14 - C8
 C15 - C16 C10 C20 C21
 C16 - C17 C15
 C17 - C16 C18
 C18 - C17 C19
 C19 - C20 C18
 C20 - C19 C15
 C21 - C22 C26 C15
 C22 - C21 C23
 C23 - C22 C24 C28
 C24 - C23 C25 N7
 C25 - C26 C24 C27
 C26 - C21 C25
 C27 - C25
 C28 - C23
 C29 - O12 N7 C30
 C30 - C34 C31 C29
 C31 - C32 C30
 C32 - C31 C33
 C33 - C35 C32
 C34 - C30 C35
 C35 - C33 C34 C36
 C36 - O11 N15 C35
 C37^a - C38^a C43 C114 C42^a
 C38^a - C39^a C37^a
 C39^a - C40^a C38^a
 C40^a - C39^a C41^a
 C41^a - C42^a C40^a
 C42^a - C41^a C37^a
 C43 - C44 C48 C37^a C37A^b
 C44 - C43 C45
 C45 - C44 C46 C50
 C46 - C45 N5 C47
 C47 - C48 C46 C49
 C48 - C47 C43
 C49 - C47
 C50 - C45
 C51 - O3 N5 C52
 C52 - N4 C53 C51
 C53 - C54 C52
 C54 - C55 C53
 C55 - C54 C56
 C56 - N4 C55 C57
 C57 - O4 N6 C56
 C58 - C59 C63 N6
 C59 - C58 C60 C65
 C60 - C59 C61
 C61 - C60 C62 C66
 C62 - C63 C61
 C63 - C62 C58 C64
 C64 - C63
 C65 - C59
 C66 - C61 C67 C71 C72
 C67 - C68 C66
 C68 - C69 C67
 C69 - C70 C68
 C70 - C69 C71
 C71 - C70 C66
 C72 - C77 C73 C66
 C73 - C74 C72
 C74 - C8AA C73 C79
 C8AA - C74 C76 N12
 C76 - C77 C8AA C78
 C77 - C76 C72
 C78 - C76
 C79 - C74
 C80 - O6 N10 C1
 C81 - C86 C82 N10
 C82 - C83 C81 C88
 C83 - C84 C82
 C84 - C83 C85 C89
 C85 - C84 C86
 C86 - C81 C85 C87
 C87 - C86
 C88 - C82
 C89 - C95 C84 C90 C94
 C90 - C91 C89
 C91 - C90 C92
 C92 - C91 C93
 C93 - C92 C94
 C94 - C93 C89
 C95 - C96 C100 C89
 C96 - C97 C95
 C97 - C96 C98 C101
 C98 - C97 C99 N13
 C99 - C100 C98 C102
 C100 - C99 C95
 C101 - C97
 C102 - C99
 C103 - O9 N13 C104
 C104 - C109 C105 C103
 C105 - C106 C104
 C106 - C107 C105
 C107 - C108 C106
 C108 - C107 C109 C110
 C109 - C108 C104
 C110 - O10 N14 C108
 C111 - C112 C116 N14
 C112 - C111 C113 C118
 C113 - C112 C114
 C114 - C115 C113 C37A^b C37^a
 C115 - C116 C114
 C116 - C115 C111 C117
 C117 - C116
 C118 - C112
 C119 - C120 C124 N15
 C120 - C119 C121 C126
 C121 - C122 C120
 C122 - C121 C123 C127
 C123 - C124 C122
 C124 - C123 C119 C125
 C125 - C124
 C126 - C120
 C127 - C128 C122 C133 C132
 C128 - C127 C129
 C129 - C130 C128
 C130 - C131 C129
 C131 - C130 C132
 C132 - C131 C127
 C133 - C138 C134 C127
 C134 - C133 C135
 C135 - C136 C134 C139
 C136 - C135 C137 N3
 C137 - C136 C138 C140
 C138 - C133 C137
 C139 - C135
 C140 - C137
 C141 - O1 N3 C5AA
 C143 - C5AA C144
 C144 - C145 C143
 C145 - C144 C146
 C146 - N1 C145 C147
 C147 - O2 N2 C146
 C148 - C149 C153 N2
 C149 - C148 C150 C155
 C150 - C151 C149
 C151 - C150 C152 C156
 C152 - C153 C151
 C153 - C148 C152 C154
 C154 - C153
 C156 - C161 C162 C151 C157
 C157 - C158 C156
 C158 - C159 C157
 C159 - C158 C160
 C160 - C159 C161
 C161 - C156 C160
 C162 - C167 C163 C156
 C163 - C162 C164
 C164 - C165 C163 C169
 C165 - C164 C166 N11
 C166 - C165 C167 C168
 C167 - C162 C166
 C168 - C166
 C169 - C164
 C170 - O7 N12 C171
 C171 - C172 C176 C170
 C172 - C173 C171
 C173 - C172 C174
 C174 - C175 C173
 C175 - C174 C176 C177
 C176 - C175 C171
 C177 - O8 N11 C175
 S600 - O600 C600 C601
 S200 - O200 C200 C201
 S800^a - O800^a C801^a C800^a
 S500 - O500 C500 C501
 S007 - O05I C0AA C071
 S300 - O300 C300 C301
 S700 - O700 C1AA C701
 C200 - S200
 C301 - S300
 C701 - S700
 C1AA - S700
 C501 - S500
 C801^a - S800^a
 C600 - S600
 C800^a - S800^a
 O800^a - S800^a
 C201 - S200
 O05I - S007
 C500 - S500
 C601 - S600
 O600 - S600
 O200 - S200
 C0AA - S007
 O300 - S300
 O700 - S700
 O500 - S500
 C071 - S007
 C300 - S300
 C155 - C149
 C5AA - N1 C143 C141
 S50 - O50A C4AA C2AA
 O50A - S50
 C2AA - S50
 C4AA - S50
 C37A^b - C114 C38A^b C42A^b C43
 C38A^b - C39A^b C37A^b
 C39A^b - C38A^b C40A^b
 C40A^b - C41A^b C39A^b
 C41A^b - C42A^b C40A^b
 C42A^b - C41A^b C37A^b
 S8^b - O13^b C75^b C1A^b
 C75^b - S8^b
 C1A^b - S8^b
 O13^b - S8^b


 Operators for generating equivalent atoms:
 $1   -x+2, -y, -z+1

     7916  Reflections outside SHEL resolution limits rejected


   139648  Reflections read, of which    8185  rejected

 -21 =< h =< 21,    -29 =< k =< 29,    -33 =< l =< 23,   Max. 2-theta =  134.16

        0  Systematic absence violations (I>3sig(I)) before merging

      784  Inconsistent equivalents

    42378  Unique reflections, of which       0  suppressed

 R(int) = 0.1143     R(sigma) = 0.0920      Friedel opposites merged

 Maximum memory for data reduction =    28544 /   422902


 Reflection statistics for all twin components combined (TWST 0 set)
 Number of data for d > 0.837A (CIF: max) and d > 0.837A (CIF: full)
 (ignoring systematic absences):
 Unique reflections found (point group)      42378   42378
 Unique reflections possible (point group)   42700   42700
 Unique reflections found (Laue group)       42378   42378
 Unique reflections possible (Laue group)    42700   42700


 Default effective X-H and X-D distances for T =  -37.0C 
 AFIX m =    1     2     3     4   4[N]  3[N]  15[B]  8[O]   9   9[N]   16
 d(X-H) =  0.99  0.98  0.97  0.94  0.87  0.90  1.11  0.83  0.94  0.87  0.94

 Note that these distances are chosen to give the best fit to the X-ray data
 and so avoid the introduction of systematic error.  The true internuclear
 distances are longer and do not vary with temperature!  The apparent
 variation with temperature is caused by libration.


 ** Cell contents from UNIT instruction and atom list do not agree **


 Unit-cell contents from UNIT instruction and atom list resp.

 C       394.00    386.00
 H       496.00    472.00
 N        30.00     30.00
 O        44.00     40.00
 S        20.00     16.00


 Least-squares cycle   1   Maximum vector length =  623   Memory required =    510 /  34916 /  5401183

 wR2 =  0.2726 before cycle   1 for   42378 data and   2259 /   2259 parameters


 Disagreeable restraints before cycle    1

   Observed   Target    Error     Sigma     Restraint

                        0.1105    0.0200    SAME/SADI S800^a C800^a_$1 S8^b C1A^b_$1
                        0.0734    0.0200    SAME/SADI S800^a O800^a S8^b O13^b
                        0.0668    0.0200    SAME/SADI C41^a C42^a C37A^b C42A^b  etc.
                        0.4181    0.0400    SAME/SADI C38^a C43 C43 C38A^b
                        0.1447    0.0400    SAME/SADI C38^a C114 C114 C38A^b
                        0.2108    0.0400    SAME/SADI C42^a C43 C43 C42A^b
                        0.2818    0.0400    SAME/SADI C42^a C114 C114 C42A^b
                        0.1308    0.0400    SAME/SADI C801^a C800^a_$1 C75^b C1A^b_$1
                        0.0801    0.0200    DELU O05I C071
                       -0.0451    0.0100    SIMU U33 C127 C132
                        0.0430    0.0100    SIMU U23 C127 C132
                       -0.0556    0.0100    SIMU U22 C128 C129
                       -0.0337    0.0100    SIMU U22 C129 C130
                        0.0499    0.0100    SIMU U23 C129 C130
                        0.0437    0.0100    SIMU U22 C130 C131
                       -0.0301    0.0100    SIMU U33 C130 C131
                        0.0466    0.0100    SIMU U22 C131 C132
                       -0.0458    0.0100    SIMU U11 C148 C149
                       -0.0423    0.0100    SIMU U33 C148 C149
                        0.0442    0.0100    SIMU U23 C148 C149
                        0.0574    0.0100    SIMU U12 C148 C149
                        0.0601    0.0100    SIMU U22 C148 C153
                       -0.0504    0.0100    SIMU U23 C148 C153
                        0.0470    0.0100    SIMU U22 C149 C150
                       -0.1258    0.0200    SIMU U11 C149 C155
                       -0.0673    0.0200    SIMU U22 C149 C155
                       -0.0861    0.0200    SIMU U33 C149 C155
                        0.0746    0.0200    SIMU U23 C149 C155
                        0.0432    0.0100    SIMU U11 C150 C151
                        0.0564    0.0100    SIMU U22 C150 C151
                        0.0426    0.0100    SIMU U33 C150 C151
                       -0.0490    0.0100    SIMU U23 C150 C151
                        0.0302    0.0100    SIMU U13 C150 C151
                       -0.0477    0.0100    SIMU U12 C150 C151
                       -0.0356    0.0100    SIMU U11 C151 C152
                       -0.0360    0.0100    SIMU U22 C152 C153
                       -0.0887    0.0200    SIMU U11 C153 C154
                       -0.0728    0.0200    SIMU U13 C153 C154
                        0.0820    0.0200    SIMU U11 S200 C200
                       -0.1569    0.0200    SIMU U23 S200 C200
                       -0.0808    0.0200    SIMU U12 S200 C200
                       -0.0657    0.0200    SIMU U13 S200 O200
                       -0.0611    0.0200    SIMU U12 S200 O200
                        0.0716    0.0200    SIMU U11 S200 C201
                        0.1441    0.0200    SIMU U22 S200 C201
                       -0.0848    0.0200    SIMU U23 S200 C201
                       -0.0631    0.0200    SIMU U12 S200 C201
                       -0.0703    0.0200    SIMU U11 S007 O05I
                       -0.0859    0.0200    SIMU U22 S007 O05I
                       -0.0995    0.0200    SIMU U23 S007 O05I
                        0.0772    0.0200    SIMU U13 S007 O05I
                        0.1327    0.0200    SIMU U12 S007 O05I
                       -0.0812    0.0200    SIMU U11 S50 C4AA
                       -0.0948    0.0200    SIMU U22 S50 C4AA
                        0.0775    0.0200    SIMU U12 S50 C4AA
                       -0.0691    0.0200    SIMU U22 S50 O50A
                       -0.0689    0.0200    SIMU U11 S50 C2AA


 Summary of restraints applied in cycle    1

               ANTIBUMP  DFIX    DANG SAME/SADI CHIV/Z CHIV/NZ   FLAT    DELU    RIGU    SIMU    ISOR    SUMP

       Number       0       8       0      84       0       0       0      74       0     210       0       0

 rms sigma      0.0000  0.0190  0.0000  0.0242  0.0000  0.0000  0.0000  0.0078  0.0000  0.0157  0.0000  0.0000

 rms deviation  0.0000  0.0172  0.0000  0.0726  0.0000  0.0000  0.0000  0.0135  0.0000  0.0388  0.0000  0.0000


 GooF = S =     0.831;     Restrained GooF =      0.845 for     376 restraints

 Weight = 1 / [ sigma^2(Fo^2) + ( 0.1254 * P )^2 +  25.66 * P ]   where  P = ( Max ( Fo^2, 0 ) + 2 * Fc^2 ) / 3


     N      value        esd    shift/esd  parameter

     1     2.18481     0.00309    -0.001    OSF
     2     0.62096     0.00673     0.011   FVAR  2 
     3     0.67646     0.00357    -0.002   FVAR  3 

 Mean shift/esd =   0.013  Maximum =     0.077 for   z  S600     

 Max. shift = 0.002 A for H27C        Max. dU = 0.000 for C500     


 Least-squares cycle   2   Maximum vector length =  623   Memory required =    510 /  34916 /  5401183

 wR2 =  0.2727 before cycle   2 for   42378 data and   2259 /   2259 parameters


 Disagreeable restraints before cycle    2

   Observed   Target    Error     Sigma     Restraint

                        0.1106    0.0200    SAME/SADI S800^a C800^a_$1 S8^b C1A^b_$1
                        0.0734    0.0200    SAME/SADI S800^a O800^a S8^b O13^b
                        0.0666    0.0200    SAME/SADI C41^a C42^a C37A^b C42A^b  etc.
                        0.4181    0.0400    SAME/SADI C38^a C43 C43 C38A^b
                        0.1448    0.0400    SAME/SADI C38^a C114 C114 C38A^b
                        0.2107    0.0400    SAME/SADI C42^a C43 C43 C42A^b
                        0.2823    0.0400    SAME/SADI C42^a C114 C114 C42A^b
                        0.1309    0.0400    SAME/SADI C801^a C800^a_$1 C75^b C1A^b_$1
                        0.0801    0.0200    DELU O05I C071
                       -0.0451    0.0100    SIMU U33 C127 C132
                        0.0429    0.0100    SIMU U23 C127 C132
                       -0.0301    0.0100    SIMU U22 C127 C128
                       -0.0556    0.0100    SIMU U22 C128 C129
                       -0.0337    0.0100    SIMU U22 C129 C130
                        0.0499    0.0100    SIMU U23 C129 C130
                        0.0437    0.0100    SIMU U22 C130 C131
                        0.0465    0.0100    SIMU U22 C131 C132
                       -0.0458    0.0100    SIMU U11 C148 C149
                       -0.0423    0.0100    SIMU U33 C148 C149
                        0.0442    0.0100    SIMU U23 C148 C149
                        0.0574    0.0100    SIMU U12 C148 C149
                        0.0600    0.0100    SIMU U22 C148 C153
                       -0.0504    0.0100    SIMU U23 C148 C153
                        0.0471    0.0100    SIMU U22 C149 C150
                       -0.1257    0.0200    SIMU U11 C149 C155
                       -0.0673    0.0200    SIMU U22 C149 C155
                       -0.0861    0.0200    SIMU U33 C149 C155
                        0.0746    0.0200    SIMU U23 C149 C155
                        0.0431    0.0100    SIMU U11 C150 C151
                        0.0564    0.0100    SIMU U22 C150 C151
                        0.0426    0.0100    SIMU U33 C150 C151
                       -0.0490    0.0100    SIMU U23 C150 C151
                        0.0302    0.0100    SIMU U13 C150 C151
                       -0.0477    0.0100    SIMU U12 C150 C151
                       -0.0355    0.0100    SIMU U11 C151 C152
                       -0.0361    0.0100    SIMU U22 C152 C153
                       -0.0888    0.0200    SIMU U11 C153 C154
                       -0.0729    0.0200    SIMU U13 C153 C154
                        0.0823    0.0200    SIMU U11 S200 C200
                       -0.1569    0.0200    SIMU U23 S200 C200
                       -0.0807    0.0200    SIMU U12 S200 C200
                       -0.0658    0.0200    SIMU U13 S200 O200
                       -0.0610    0.0200    SIMU U12 S200 O200
                        0.0717    0.0200    SIMU U11 S200 C201
                        0.1441    0.0200    SIMU U22 S200 C201
                       -0.0848    0.0200    SIMU U23 S200 C201
                       -0.0630    0.0200    SIMU U12 S200 C201
                       -0.0703    0.0200    SIMU U11 S007 O05I
                       -0.0859    0.0200    SIMU U22 S007 O05I
                       -0.0995    0.0200    SIMU U23 S007 O05I
                        0.0772    0.0200    SIMU U13 S007 O05I
                        0.1326    0.0200    SIMU U12 S007 O05I
                       -0.0811    0.0200    SIMU U11 S50 C4AA
                       -0.0949    0.0200    SIMU U22 S50 C4AA
                        0.0774    0.0200    SIMU U12 S50 C4AA
                       -0.0692    0.0200    SIMU U22 S50 O50A
                       -0.0691    0.0200    SIMU U11 S50 C2AA


 Summary of restraints applied in cycle    2

               ANTIBUMP  DFIX    DANG SAME/SADI CHIV/Z CHIV/NZ   FLAT    DELU    RIGU    SIMU    ISOR    SUMP

       Number       0       8       0      84       0       0       0      74       0     210       0       0

 rms sigma      0.0000  0.0190  0.0000  0.0242  0.0000  0.0000  0.0000  0.0078  0.0000  0.0157  0.0000  0.0000

 rms deviation  0.0000  0.0173  0.0000  0.0726  0.0000  0.0000  0.0000  0.0135  0.0000  0.0388  0.0000  0.0000


 GooF = S =     0.832;     Restrained GooF =      0.845 for     376 restraints

 Weight = 1 / [ sigma^2(Fo^2) + ( 0.1254 * P )^2 +  25.66 * P ]   where  P = ( Max ( Fo^2, 0 ) + 2 * Fc^2 ) / 3


     N      value        esd    shift/esd  parameter

     1     2.18481     0.00309    -0.001    OSF
     2     0.62099     0.00673     0.004   FVAR  2 
     3     0.67646     0.00357     0.000   FVAR  3 

 Mean shift/esd =   0.005  Maximum =     0.029 for   z  S600     

 Max. shift = 0.001 A for H70C        Max. dU = 0.000 for C701     


 Least-squares cycle   3   Maximum vector length =  623   Memory required =    510 /  34916 /  5401183

 wR2 =  0.2727 before cycle   3 for   42378 data and   2259 /   2259 parameters


 Disagreeable restraints before cycle    3

   Observed   Target    Error     Sigma     Restraint

                        0.1106    0.0200    SAME/SADI S800^a C800^a_$1 S8^b C1A^b_$1
                        0.0734    0.0200    SAME/SADI S800^a O800^a S8^b O13^b
                        0.0665    0.0200    SAME/SADI C41^a C42^a C37A^b C42A^b  etc.
                        0.4181    0.0400    SAME/SADI C38^a C43 C43 C38A^b
                        0.1449    0.0400    SAME/SADI C38^a C114 C114 C38A^b
                        0.2107    0.0400    SAME/SADI C42^a C43 C43 C42A^b
                        0.2825    0.0400    SAME/SADI C42^a C114 C114 C42A^b
                        0.1309    0.0400    SAME/SADI C801^a C800^a_$1 C75^b C1A^b_$1
                        0.0801    0.0200    DELU O05I C071
                       -0.0451    0.0100    SIMU U33 C127 C132
                        0.0429    0.0100    SIMU U23 C127 C132
                       -0.0301    0.0100    SIMU U22 C127 C128
                       -0.0556    0.0100    SIMU U22 C128 C129
                       -0.0337    0.0100    SIMU U22 C129 C130
                        0.0499    0.0100    SIMU U23 C129 C130
                        0.0437    0.0100    SIMU U22 C130 C131
                        0.0465    0.0100    SIMU U22 C131 C132
                       -0.0458    0.0100    SIMU U11 C148 C149
                       -0.0423    0.0100    SIMU U33 C148 C149
                        0.0442    0.0100    SIMU U23 C148 C149
                        0.0574    0.0100    SIMU U12 C148 C149
                        0.0600    0.0100    SIMU U22 C148 C153
                       -0.0504    0.0100    SIMU U23 C148 C153
                        0.0471    0.0100    SIMU U22 C149 C150
                       -0.1257    0.0200    SIMU U11 C149 C155
                       -0.0673    0.0200    SIMU U22 C149 C155
                       -0.0861    0.0200    SIMU U33 C149 C155
                        0.0746    0.0200    SIMU U23 C149 C155
                        0.0431    0.0100    SIMU U11 C150 C151
                        0.0564    0.0100    SIMU U22 C150 C151
                        0.0426    0.0100    SIMU U33 C150 C151
                       -0.0490    0.0100    SIMU U23 C150 C151
                        0.0302    0.0100    SIMU U13 C150 C151
                       -0.0477    0.0100    SIMU U12 C150 C151
                       -0.0355    0.0100    SIMU U11 C151 C152
                       -0.0361    0.0100    SIMU U22 C152 C153
                       -0.0888    0.0200    SIMU U11 C153 C154
                       -0.0729    0.0200    SIMU U13 C153 C154
                        0.0824    0.0200    SIMU U11 S200 C200
                       -0.1569    0.0200    SIMU U23 S200 C200
                       -0.0806    0.0200    SIMU U12 S200 C200
                       -0.0658    0.0200    SIMU U13 S200 O200
                       -0.0610    0.0200    SIMU U12 S200 O200
                        0.0717    0.0200    SIMU U11 S200 C201
                        0.1440    0.0200    SIMU U22 S200 C201
                       -0.0848    0.0200    SIMU U23 S200 C201
                       -0.0630    0.0200    SIMU U12 S200 C201
                       -0.0704    0.0200    SIMU U11 S007 O05I
                       -0.0859    0.0200    SIMU U22 S007 O05I
                       -0.0995    0.0200    SIMU U23 S007 O05I
                        0.0772    0.0200    SIMU U13 S007 O05I
                        0.1326    0.0200    SIMU U12 S007 O05I
                       -0.0810    0.0200    SIMU U11 S50 C4AA
                       -0.0950    0.0200    SIMU U22 S50 C4AA
                        0.0774    0.0200    SIMU U12 S50 C4AA
                       -0.0693    0.0200    SIMU U22 S50 O50A
                       -0.0692    0.0200    SIMU U11 S50 C2AA


 Summary of restraints applied in cycle    3

               ANTIBUMP  DFIX    DANG SAME/SADI CHIV/Z CHIV/NZ   FLAT    DELU    RIGU    SIMU    ISOR    SUMP

       Number       0       8       0      84       0       0       0      74       0     210       0       0

 rms sigma      0.0000  0.0190  0.0000  0.0242  0.0000  0.0000  0.0000  0.0078  0.0000  0.0157  0.0000  0.0000

 rms deviation  0.0000  0.0173  0.0000  0.0726  0.0000  0.0000  0.0000  0.0135  0.0000  0.0388  0.0000  0.0000


 GooF = S =     0.832;     Restrained GooF =      0.845 for     376 restraints

 Weight = 1 / [ sigma^2(Fo^2) + ( 0.1254 * P )^2 +  25.66 * P ]   where  P = ( Max ( Fo^2, 0 ) + 2 * Fc^2 ) / 3


     N      value        esd    shift/esd  parameter

     1     2.18481     0.00309     0.002    OSF
     2     0.62100     0.00673     0.001   FVAR  2 
     3     0.67647     0.00357     0.001   FVAR  3 

 Mean shift/esd =   0.001  Maximum =    -0.013 for tors H78A     

 Max. shift = 0.001 A for H4AA        Max. dU = 0.000 for C1A^b    


 Least-squares cycle   4   Maximum vector length =  623   Memory required =    510 /  34916 /  5401183

 wR2 =  0.2727 before cycle   4 for   42378 data and   2259 /   2259 parameters


 Disagreeable restraints before cycle    4

   Observed   Target    Error     Sigma     Restraint

                        0.1105    0.0200    SAME/SADI S800^a C800^a_$1 S8^b C1A^b_$1
                        0.0734    0.0200    SAME/SADI S800^a O800^a S8^b O13^b
                        0.0665    0.0200    SAME/SADI C41^a C42^a C37A^b C42A^b  etc.
                        0.4180    0.0400    SAME/SADI C38^a C43 C43 C38A^b
                        0.1450    0.0400    SAME/SADI C38^a C114 C114 C38A^b
                        0.2107    0.0400    SAME/SADI C42^a C43 C43 C42A^b
                        0.2826    0.0400    SAME/SADI C42^a C114 C114 C42A^b
                        0.1309    0.0400    SAME/SADI C801^a C800^a_$1 C75^b C1A^b_$1
                        0.0802    0.0200    DELU O05I C071
                       -0.0451    0.0100    SIMU U33 C127 C132
                        0.0429    0.0100    SIMU U23 C127 C132
                       -0.0301    0.0100    SIMU U22 C127 C128
                       -0.0556    0.0100    SIMU U22 C128 C129
                       -0.0337    0.0100    SIMU U22 C129 C130
                        0.0499    0.0100    SIMU U23 C129 C130
                        0.0437    0.0100    SIMU U22 C130 C131
                        0.0465    0.0100    SIMU U22 C131 C132
                       -0.0458    0.0100    SIMU U11 C148 C149
                       -0.0423    0.0100    SIMU U33 C148 C149
                        0.0442    0.0100    SIMU U23 C148 C149
                        0.0574    0.0100    SIMU U12 C148 C149
                        0.0600    0.0100    SIMU U22 C148 C153
                       -0.0504    0.0100    SIMU U23 C148 C153
                        0.0471    0.0100    SIMU U22 C149 C150
                       -0.1257    0.0200    SIMU U11 C149 C155
                       -0.0672    0.0200    SIMU U22 C149 C155
                       -0.0861    0.0200    SIMU U33 C149 C155
                        0.0746    0.0200    SIMU U23 C149 C155
                        0.0431    0.0100    SIMU U11 C150 C151
                        0.0564    0.0100    SIMU U22 C150 C151
                        0.0426    0.0100    SIMU U33 C150 C151
                       -0.0490    0.0100    SIMU U23 C150 C151
                        0.0302    0.0100    SIMU U13 C150 C151
                       -0.0477    0.0100    SIMU U12 C150 C151
                       -0.0355    0.0100    SIMU U11 C151 C152
                       -0.0361    0.0100    SIMU U22 C152 C153
                       -0.0888    0.0200    SIMU U11 C153 C154
                       -0.0729    0.0200    SIMU U13 C153 C154
                        0.0824    0.0200    SIMU U11 S200 C200
                       -0.1569    0.0200    SIMU U23 S200 C200
                       -0.0806    0.0200    SIMU U12 S200 C200
                       -0.0658    0.0200    SIMU U13 S200 O200
                       -0.0610    0.0200    SIMU U12 S200 O200
                        0.0717    0.0200    SIMU U11 S200 C201
                        0.1440    0.0200    SIMU U22 S200 C201
                       -0.0848    0.0200    SIMU U23 S200 C201
                       -0.0630    0.0200    SIMU U12 S200 C201
                       -0.0704    0.0200    SIMU U11 S007 O05I
                       -0.0859    0.0200    SIMU U22 S007 O05I
                       -0.0995    0.0200    SIMU U23 S007 O05I
                        0.0772    0.0200    SIMU U13 S007 O05I
                        0.1326    0.0200    SIMU U12 S007 O05I
                       -0.0810    0.0200    SIMU U11 S50 C4AA
                       -0.0950    0.0200    SIMU U22 S50 C4AA
                        0.0774    0.0200    SIMU U12 S50 C4AA
                       -0.0693    0.0200    SIMU U22 S50 O50A
                       -0.0692    0.0200    SIMU U11 S50 C2AA


 Summary of restraints applied in cycle    4

               ANTIBUMP  DFIX    DANG SAME/SADI CHIV/Z CHIV/NZ   FLAT    DELU    RIGU    SIMU    ISOR    SUMP

       Number       0       8       0      84       0       0       0      74       0     210       0       0

 rms sigma      0.0000  0.0190  0.0000  0.0242  0.0000  0.0000  0.0000  0.0078  0.0000  0.0157  0.0000  0.0000

 rms deviation  0.0000  0.0173  0.0000  0.0726  0.0000  0.0000  0.0000  0.0135  0.0000  0.0388  0.0000  0.0000


 GooF = S =     0.832;     Restrained GooF =      0.845 for     376 restraints

 Weight = 1 / [ sigma^2(Fo^2) + ( 0.1254 * P )^2 +  25.66 * P ]   where  P = ( Max ( Fo^2, 0 ) + 2 * Fc^2 ) / 3


     N      value        esd    shift/esd  parameter

     1     2.18481     0.00309     0.001    OSF
     2     0.62100     0.00673     0.000   FVAR  2 
     3     0.67647     0.00357     0.000   FVAR  3 

 Mean shift/esd =   0.000  Maximum =    -0.007 for tors H78A     

 Max. shift = 0.000 A for H70C        Max. dU = 0.000 for C1A^b    


 Least-squares cycle   5   Maximum vector length =  623   Memory required =    510 /  34916 /  5401183

 wR2 =  0.2727 before cycle   5 for   42378 data and   2259 /   2259 parameters


 Disagreeable restraints before cycle    5

   Observed   Target    Error     Sigma     Restraint

                        0.1105    0.0200    SAME/SADI S800^a C800^a_$1 S8^b C1A^b_$1
                        0.0734    0.0200    SAME/SADI S800^a O800^a S8^b O13^b
                        0.0665    0.0200    SAME/SADI C41^a C42^a C37A^b C42A^b  etc.
                        0.4180    0.0400    SAME/SADI C38^a C43 C43 C38A^b
                        0.1450    0.0400    SAME/SADI C38^a C114 C114 C38A^b
                        0.2107    0.0400    SAME/SADI C42^a C43 C43 C42A^b
                        0.2826    0.0400    SAME/SADI C42^a C114 C114 C42A^b
                        0.1310    0.0400    SAME/SADI C801^a C800^a_$1 C75^b C1A^b_$1
                        0.0802    0.0200    DELU O05I C071
                       -0.0451    0.0100    SIMU U33 C127 C132
                        0.0429    0.0100    SIMU U23 C127 C132
                       -0.0301    0.0100    SIMU U22 C127 C128
                       -0.0556    0.0100    SIMU U22 C128 C129
                       -0.0337    0.0100    SIMU U22 C129 C130
                        0.0499    0.0100    SIMU U23 C129 C130
                        0.0437    0.0100    SIMU U22 C130 C131
                        0.0466    0.0100    SIMU U22 C131 C132
                       -0.0458    0.0100    SIMU U11 C148 C149
                       -0.0423    0.0100    SIMU U33 C148 C149
                        0.0442    0.0100    SIMU U23 C148 C149
                        0.0574    0.0100    SIMU U12 C148 C149
                        0.0600    0.0100    SIMU U22 C148 C153
                       -0.0504    0.0100    SIMU U23 C148 C153
                        0.0471    0.0100    SIMU U22 C149 C150
                       -0.1257    0.0200    SIMU U11 C149 C155
                       -0.0672    0.0200    SIMU U22 C149 C155
                       -0.0861    0.0200    SIMU U33 C149 C155
                        0.0746    0.0200    SIMU U23 C149 C155
                        0.0431    0.0100    SIMU U11 C150 C151
                        0.0564    0.0100    SIMU U22 C150 C151
                        0.0426    0.0100    SIMU U33 C150 C151
                       -0.0490    0.0100    SIMU U23 C150 C151
                        0.0302    0.0100    SIMU U13 C150 C151
                       -0.0477    0.0100    SIMU U12 C150 C151
                       -0.0355    0.0100    SIMU U11 C151 C152
                       -0.0361    0.0100    SIMU U22 C152 C153
                       -0.0888    0.0200    SIMU U11 C153 C154
                       -0.0729    0.0200    SIMU U13 C153 C154
                        0.0824    0.0200    SIMU U11 S200 C200
                       -0.1569    0.0200    SIMU U23 S200 C200
                       -0.0806    0.0200    SIMU U12 S200 C200
                       -0.0658    0.0200    SIMU U13 S200 O200
                       -0.0609    0.0200    SIMU U12 S200 O200
                        0.0717    0.0200    SIMU U11 S200 C201
                        0.1440    0.0200    SIMU U22 S200 C201
                       -0.0848    0.0200    SIMU U23 S200 C201
                       -0.0630    0.0200    SIMU U12 S200 C201
                       -0.0704    0.0200    SIMU U11 S007 O05I
                       -0.0859    0.0200    SIMU U22 S007 O05I
                       -0.0995    0.0200    SIMU U23 S007 O05I
                        0.0772    0.0200    SIMU U13 S007 O05I
                        0.1326    0.0200    SIMU U12 S007 O05I
                       -0.0810    0.0200    SIMU U11 S50 C4AA
                       -0.0950    0.0200    SIMU U22 S50 C4AA
                        0.0774    0.0200    SIMU U12 S50 C4AA
                       -0.0693    0.0200    SIMU U22 S50 O50A
                       -0.0692    0.0200    SIMU U11 S50 C2AA


 Summary of restraints applied in cycle    5

               ANTIBUMP  DFIX    DANG SAME/SADI CHIV/Z CHIV/NZ   FLAT    DELU    RIGU    SIMU    ISOR    SUMP

       Number       0       8       0      84       0       0       0      74       0     210       0       0

 rms sigma      0.0000  0.0190  0.0000  0.0242  0.0000  0.0000  0.0000  0.0078  0.0000  0.0157  0.0000  0.0000

 rms deviation  0.0000  0.0173  0.0000  0.0726  0.0000  0.0000  0.0000  0.0135  0.0000  0.0388  0.0000  0.0000


 GooF = S =     0.831;     Restrained GooF =      0.845 for     376 restraints

 Weight = 1 / [ sigma^2(Fo^2) + ( 0.1254 * P )^2 +  25.66 * P ]   where  P = ( Max ( Fo^2, 0 ) + 2 * Fc^2 ) / 3


     N      value        esd    shift/esd  parameter

     1     2.18481     0.00309     0.000    OSF
     2     0.62100     0.00673     0.000   FVAR  2 
     3     0.67647     0.00357     0.000   FVAR  3 

 Mean shift/esd =   0.000  Maximum =    -0.004 for tors H78A     

 Max. shift = 0.000 A for H78A        Max. dU = 0.000 for C1A^b    


 Least-squares cycle   6   Maximum vector length =  623   Memory required =    510 /  34916 /  5401183

 wR2 =  0.2727 before cycle   6 for   42378 data and   2259 /   2259 parameters


 Disagreeable restraints before cycle    6

   Observed   Target    Error     Sigma     Restraint

                        0.1105    0.0200    SAME/SADI S800^a C800^a_$1 S8^b C1A^b_$1
                        0.0734    0.0200    SAME/SADI S800^a O800^a S8^b O13^b
                        0.0665    0.0200    SAME/SADI C41^a C42^a C37A^b C42A^b  etc.
                        0.4180    0.0400    SAME/SADI C38^a C43 C43 C38A^b
                        0.1450    0.0400    SAME/SADI C38^a C114 C114 C38A^b
                        0.2107    0.0400    SAME/SADI C42^a C43 C43 C42A^b
                        0.2826    0.0400    SAME/SADI C42^a C114 C114 C42A^b
                        0.1310    0.0400    SAME/SADI C801^a C800^a_$1 C75^b C1A^b_$1
                        0.0802    0.0200    DELU O05I C071
                       -0.0451    0.0100    SIMU U33 C127 C132
                        0.0429    0.0100    SIMU U23 C127 C132
                       -0.0301    0.0100    SIMU U22 C127 C128
                       -0.0556    0.0100    SIMU U22 C128 C129
                       -0.0337    0.0100    SIMU U22 C129 C130
                        0.0499    0.0100    SIMU U23 C129 C130
                        0.0437    0.0100    SIMU U22 C130 C131
                        0.0466    0.0100    SIMU U22 C131 C132
                       -0.0458    0.0100    SIMU U11 C148 C149
                       -0.0423    0.0100    SIMU U33 C148 C149
                        0.0442    0.0100    SIMU U23 C148 C149
                        0.0574    0.0100    SIMU U12 C148 C149
                        0.0600    0.0100    SIMU U22 C148 C153
                       -0.0504    0.0100    SIMU U23 C148 C153
                        0.0471    0.0100    SIMU U22 C149 C150
                       -0.1257    0.0200    SIMU U11 C149 C155
                       -0.0672    0.0200    SIMU U22 C149 C155
                       -0.0861    0.0200    SIMU U33 C149 C155
                        0.0746    0.0200    SIMU U23 C149 C155
                        0.0431    0.0100    SIMU U11 C150 C151
                        0.0564    0.0100    SIMU U22 C150 C151
                        0.0426    0.0100    SIMU U33 C150 C151
                       -0.0490    0.0100    SIMU U23 C150 C151
                        0.0302    0.0100    SIMU U13 C150 C151
                       -0.0477    0.0100    SIMU U12 C150 C151
                       -0.0355    0.0100    SIMU U11 C151 C152
                       -0.0361    0.0100    SIMU U22 C152 C153
                       -0.0888    0.0200    SIMU U11 C153 C154
                       -0.0729    0.0200    SIMU U13 C153 C154
                        0.0824    0.0200    SIMU U11 S200 C200
                       -0.1569    0.0200    SIMU U23 S200 C200
                       -0.0806    0.0200    SIMU U12 S200 C200
                       -0.0658    0.0200    SIMU U13 S200 O200
                       -0.0609    0.0200    SIMU U12 S200 O200
                        0.0717    0.0200    SIMU U11 S200 C201
                        0.1440    0.0200    SIMU U22 S200 C201
                       -0.0848    0.0200    SIMU U23 S200 C201
                       -0.0630    0.0200    SIMU U12 S200 C201
                       -0.0704    0.0200    SIMU U11 S007 O05I
                       -0.0859    0.0200    SIMU U22 S007 O05I
                       -0.0995    0.0200    SIMU U23 S007 O05I
                        0.0772    0.0200    SIMU U13 S007 O05I
                        0.1326    0.0200    SIMU U12 S007 O05I
                       -0.0810    0.0200    SIMU U11 S50 C4AA
                       -0.0950    0.0200    SIMU U22 S50 C4AA
                        0.0774    0.0200    SIMU U12 S50 C4AA
                       -0.0693    0.0200    SIMU U22 S50 O50A
                       -0.0692    0.0200    SIMU U11 S50 C2AA


 Summary of restraints applied in cycle    6

               ANTIBUMP  DFIX    DANG SAME/SADI CHIV/Z CHIV/NZ   FLAT    DELU    RIGU    SIMU    ISOR    SUMP

       Number       0       8       0      84       0       0       0      74       0     210       0       0

 rms sigma      0.0000  0.0190  0.0000  0.0242  0.0000  0.0000  0.0000  0.0078  0.0000  0.0157  0.0000  0.0000

 rms deviation  0.0000  0.0173  0.0000  0.0726  0.0000  0.0000  0.0000  0.0135  0.0000  0.0388  0.0000  0.0000


 GooF = S =     0.832;     Restrained GooF =      0.845 for     376 restraints

 Weight = 1 / [ sigma^2(Fo^2) + ( 0.1254 * P )^2 +  25.66 * P ]   where  P = ( Max ( Fo^2, 0 ) + 2 * Fc^2 ) / 3


     N      value        esd    shift/esd  parameter

     1     2.18481     0.00309     0.000    OSF
     2     0.62100     0.00673     0.000   FVAR  2 
     3     0.67647     0.00357     0.000   FVAR  3 

 Mean shift/esd =   0.000  Maximum =    -0.003 for tors H78A     

 Max. shift = 0.000 A for H78A        Max. dU = 0.000 for C1A^b    


 Least-squares cycle   7   Maximum vector length =  623   Memory required =    510 /  34916 /  5401183

 wR2 =  0.2727 before cycle   7 for   42378 data and   2259 /   2259 parameters


 Disagreeable restraints before cycle    7

   Observed   Target    Error     Sigma     Restraint

                        0.1105    0.0200    SAME/SADI S800^a C800^a_$1 S8^b C1A^b_$1
                        0.0734    0.0200    SAME/SADI S800^a O800^a S8^b O13^b
                        0.0665    0.0200    SAME/SADI C41^a C42^a C37A^b C42A^b  etc.
                        0.4180    0.0400    SAME/SADI C38^a C43 C43 C38A^b
                        0.1450    0.0400    SAME/SADI C38^a C114 C114 C38A^b
                        0.2107    0.0400    SAME/SADI C42^a C43 C43 C42A^b
                        0.2826    0.0400    SAME/SADI C42^a C114 C114 C42A^b
                        0.1310    0.0400    SAME/SADI C801^a C800^a_$1 C75^b C1A^b_$1
                        0.0802    0.0200    DELU O05I C071
                       -0.0451    0.0100    SIMU U33 C127 C132
                        0.0429    0.0100    SIMU U23 C127 C132
                       -0.0301    0.0100    SIMU U22 C127 C128
                       -0.0556    0.0100    SIMU U22 C128 C129
                       -0.0337    0.0100    SIMU U22 C129 C130
                        0.0499    0.0100    SIMU U23 C129 C130
                        0.0437    0.0100    SIMU U22 C130 C131
                        0.0466    0.0100    SIMU U22 C131 C132
                       -0.0458    0.0100    SIMU U11 C148 C149
                       -0.0423    0.0100    SIMU U33 C148 C149
                        0.0442    0.0100    SIMU U23 C148 C149
                        0.0574    0.0100    SIMU U12 C148 C149
                        0.0600    0.0100    SIMU U22 C148 C153
                       -0.0504    0.0100    SIMU U23 C148 C153
                        0.0471    0.0100    SIMU U22 C149 C150
                       -0.1257    0.0200    SIMU U11 C149 C155
                       -0.0672    0.0200    SIMU U22 C149 C155
                       -0.0861    0.0200    SIMU U33 C149 C155
                        0.0746    0.0200    SIMU U23 C149 C155
                        0.0431    0.0100    SIMU U11 C150 C151
                        0.0564    0.0100    SIMU U22 C150 C151
                        0.0426    0.0100    SIMU U33 C150 C151
                       -0.0490    0.0100    SIMU U23 C150 C151
                        0.0302    0.0100    SIMU U13 C150 C151
                       -0.0477    0.0100    SIMU U12 C150 C151
                       -0.0355    0.0100    SIMU U11 C151 C152
                       -0.0361    0.0100    SIMU U22 C152 C153
                       -0.0888    0.0200    SIMU U11 C153 C154
                       -0.0729    0.0200    SIMU U13 C153 C154
                        0.0824    0.0200    SIMU U11 S200 C200
                       -0.1569    0.0200    SIMU U23 S200 C200
                       -0.0806    0.0200    SIMU U12 S200 C200
                       -0.0658    0.0200    SIMU U13 S200 O200
                       -0.0609    0.0200    SIMU U12 S200 O200
                        0.0717    0.0200    SIMU U11 S200 C201
                        0.1440    0.0200    SIMU U22 S200 C201
                       -0.0848    0.0200    SIMU U23 S200 C201
                       -0.0630    0.0200    SIMU U12 S200 C201
                       -0.0704    0.0200    SIMU U11 S007 O05I
                       -0.0859    0.0200    SIMU U22 S007 O05I
                       -0.0995    0.0200    SIMU U23 S007 O05I
                        0.0772    0.0200    SIMU U13 S007 O05I
                        0.1326    0.0200    SIMU U12 S007 O05I
                       -0.0810    0.0200    SIMU U11 S50 C4AA
                       -0.0950    0.0200    SIMU U22 S50 C4AA
                        0.0774    0.0200    SIMU U12 S50 C4AA
                       -0.0693    0.0200    SIMU U22 S50 O50A
                       -0.0692    0.0200    SIMU U11 S50 C2AA


 Summary of restraints applied in cycle    7

               ANTIBUMP  DFIX    DANG SAME/SADI CHIV/Z CHIV/NZ   FLAT    DELU    RIGU    SIMU    ISOR    SUMP

       Number       0       8       0      84       0       0       0      74       0     210       0       0

 rms sigma      0.0000  0.0190  0.0000  0.0242  0.0000  0.0000  0.0000  0.0078  0.0000  0.0157  0.0000  0.0000

 rms deviation  0.0000  0.0173  0.0000  0.0726  0.0000  0.0000  0.0000  0.0135  0.0000  0.0388  0.0000  0.0000


 GooF = S =     0.832;     Restrained GooF =      0.845 for     376 restraints

 Weight = 1 / [ sigma^2(Fo^2) + ( 0.1254 * P )^2 +  25.66 * P ]   where  P = ( Max ( Fo^2, 0 ) + 2 * Fc^2 ) / 3


     N      value        esd    shift/esd  parameter

     1     2.18481     0.00309     0.000    OSF
     2     0.62100     0.00673     0.000   FVAR  2 
     3     0.67647     0.00357     0.000   FVAR  3 

 Mean shift/esd =   0.000  Maximum =    -0.002 for tors H78A     

 Max. shift = 0.000 A for H78A        Max. dU = 0.000 for C1A^b    


 Least-squares cycle   8   Maximum vector length =  623   Memory required =    510 /  34916 /  5401183

 wR2 =  0.2727 before cycle   8 for   42378 data and   2259 /   2259 parameters


 Disagreeable restraints before cycle    8

   Observed   Target    Error     Sigma     Restraint

                        0.1105    0.0200    SAME/SADI S800^a C800^a_$1 S8^b C1A^b_$1
                        0.0734    0.0200    SAME/SADI S800^a O800^a S8^b O13^b
                        0.0665    0.0200    SAME/SADI C41^a C42^a C37A^b C42A^b  etc.
                        0.4180    0.0400    SAME/SADI C38^a C43 C43 C38A^b
                        0.1450    0.0400    SAME/SADI C38^a C114 C114 C38A^b
                        0.2107    0.0400    SAME/SADI C42^a C43 C43 C42A^b
                        0.2826    0.0400    SAME/SADI C42^a C114 C114 C42A^b
                        0.1310    0.0400    SAME/SADI C801^a C800^a_$1 C75^b C1A^b_$1
                        0.0802    0.0200    DELU O05I C071
                       -0.0451    0.0100    SIMU U33 C127 C132
                        0.0429    0.0100    SIMU U23 C127 C132
                       -0.0301    0.0100    SIMU U22 C127 C128
                       -0.0556    0.0100    SIMU U22 C128 C129
                       -0.0337    0.0100    SIMU U22 C129 C130
                        0.0499    0.0100    SIMU U23 C129 C130
                        0.0437    0.0100    SIMU U22 C130 C131
                        0.0466    0.0100    SIMU U22 C131 C132
                       -0.0458    0.0100    SIMU U11 C148 C149
                       -0.0423    0.0100    SIMU U33 C148 C149
                        0.0442    0.0100    SIMU U23 C148 C149
                        0.0574    0.0100    SIMU U12 C148 C149
                        0.0600    0.0100    SIMU U22 C148 C153
                       -0.0504    0.0100    SIMU U23 C148 C153
                        0.0471    0.0100    SIMU U22 C149 C150
                       -0.1257    0.0200    SIMU U11 C149 C155
                       -0.0672    0.0200    SIMU U22 C149 C155
                       -0.0861    0.0200    SIMU U33 C149 C155
                        0.0746    0.0200    SIMU U23 C149 C155
                        0.0431    0.0100    SIMU U11 C150 C151
                        0.0564    0.0100    SIMU U22 C150 C151
                        0.0426    0.0100    SIMU U33 C150 C151
                       -0.0490    0.0100    SIMU U23 C150 C151
                        0.0302    0.0100    SIMU U13 C150 C151
                       -0.0477    0.0100    SIMU U12 C150 C151
                       -0.0355    0.0100    SIMU U11 C151 C152
                       -0.0361    0.0100    SIMU U22 C152 C153
                       -0.0888    0.0200    SIMU U11 C153 C154
                       -0.0729    0.0200    SIMU U13 C153 C154
                        0.0824    0.0200    SIMU U11 S200 C200
                       -0.1569    0.0200    SIMU U23 S200 C200
                       -0.0806    0.0200    SIMU U12 S200 C200
                       -0.0658    0.0200    SIMU U13 S200 O200
                       -0.0609    0.0200    SIMU U12 S200 O200
                        0.0717    0.0200    SIMU U11 S200 C201
                        0.1440    0.0200    SIMU U22 S200 C201
                       -0.0848    0.0200    SIMU U23 S200 C201
                       -0.0630    0.0200    SIMU U12 S200 C201
                       -0.0704    0.0200    SIMU U11 S007 O05I
                       -0.0859    0.0200    SIMU U22 S007 O05I
                       -0.0995    0.0200    SIMU U23 S007 O05I
                        0.0772    0.0200    SIMU U13 S007 O05I
                        0.1326    0.0200    SIMU U12 S007 O05I
                       -0.0810    0.0200    SIMU U11 S50 C4AA
                       -0.0950    0.0200    SIMU U22 S50 C4AA
                        0.0774    0.0200    SIMU U12 S50 C4AA
                       -0.0693    0.0200    SIMU U22 S50 O50A
                       -0.0692    0.0200    SIMU U11 S50 C2AA


 Summary of restraints applied in cycle    8

               ANTIBUMP  DFIX    DANG SAME/SADI CHIV/Z CHIV/NZ   FLAT    DELU    RIGU    SIMU    ISOR    SUMP

       Number       0       8       0      84       0       0       0      74       0     210       0       0

 rms sigma      0.0000  0.0190  0.0000  0.0242  0.0000  0.0000  0.0000  0.0078  0.0000  0.0157  0.0000  0.0000

 rms deviation  0.0000  0.0173  0.0000  0.0726  0.0000  0.0000  0.0000  0.0135  0.0000  0.0388  0.0000  0.0000


 GooF = S =     0.832;     Restrained GooF =      0.845 for     376 restraints

 Weight = 1 / [ sigma^2(Fo^2) + ( 0.1254 * P )^2 +  25.66 * P ]   where  P = ( Max ( Fo^2, 0 ) + 2 * Fc^2 ) / 3


     N      value        esd    shift/esd  parameter

     1     2.18481     0.00309     0.000    OSF
     2     0.62100     0.00673     0.000   FVAR  2 
     3     0.67647     0.00357     0.000   FVAR  3 

 Mean shift/esd =   0.000  Maximum =    -0.001 for tors H78A     

 Max. shift = 0.000 A for H1AE^b       Max. dU = 0.000 for C1A^b   


 Least-squares cycle   9   Maximum vector length =  623   Memory required =    510 /  34916 /  5401183

 wR2 =  0.2727 before cycle   9 for   42378 data and   2259 /   2259 parameters


 Disagreeable restraints before cycle    9

   Observed   Target    Error     Sigma     Restraint

                        0.1104    0.0200    SAME/SADI S800^a C800^a_$1 S8^b C1A^b_$1
                        0.0734    0.0200    SAME/SADI S800^a O800^a S8^b O13^b
                        0.0665    0.0200    SAME/SADI C41^a C42^a C37A^b C42A^b  etc.
                        0.4180    0.0400    SAME/SADI C38^a C43 C43 C38A^b
                        0.1450    0.0400    SAME/SADI C38^a C114 C114 C38A^b
                        0.2107    0.0400    SAME/SADI C42^a C43 C43 C42A^b
                        0.2826    0.0400    SAME/SADI C42^a C114 C114 C42A^b
                        0.1310    0.0400    SAME/SADI C801^a C800^a_$1 C75^b C1A^b_$1
                        0.0802    0.0200    DELU O05I C071
                       -0.0451    0.0100    SIMU U33 C127 C132
                        0.0429    0.0100    SIMU U23 C127 C132
                       -0.0301    0.0100    SIMU U22 C127 C128
                       -0.0556    0.0100    SIMU U22 C128 C129
                       -0.0337    0.0100    SIMU U22 C129 C130
                        0.0499    0.0100    SIMU U23 C129 C130
                        0.0437    0.0100    SIMU U22 C130 C131
                        0.0466    0.0100    SIMU U22 C131 C132
                       -0.0458    0.0100    SIMU U11 C148 C149
                       -0.0423    0.0100    SIMU U33 C148 C149
                        0.0442    0.0100    SIMU U23 C148 C149
                        0.0574    0.0100    SIMU U12 C148 C149
                        0.0600    0.0100    SIMU U22 C148 C153
                       -0.0504    0.0100    SIMU U23 C148 C153
                        0.0471    0.0100    SIMU U22 C149 C150
                       -0.1257    0.0200    SIMU U11 C149 C155
                       -0.0672    0.0200    SIMU U22 C149 C155
                       -0.0861    0.0200    SIMU U33 C149 C155
                        0.0746    0.0200    SIMU U23 C149 C155
                        0.0431    0.0100    SIMU U11 C150 C151
                        0.0564    0.0100    SIMU U22 C150 C151
                        0.0426    0.0100    SIMU U33 C150 C151
                       -0.0490    0.0100    SIMU U23 C150 C151
                        0.0302    0.0100    SIMU U13 C150 C151
                       -0.0477    0.0100    SIMU U12 C150 C151
                       -0.0355    0.0100    SIMU U11 C151 C152
                       -0.0361    0.0100    SIMU U22 C152 C153
                       -0.0888    0.0200    SIMU U11 C153 C154
                       -0.0729    0.0200    SIMU U13 C153 C154
                        0.0824    0.0200    SIMU U11 S200 C200
                       -0.1569    0.0200    SIMU U23 S200 C200
                       -0.0806    0.0200    SIMU U12 S200 C200
                       -0.0658    0.0200    SIMU U13 S200 O200
                       -0.0609    0.0200    SIMU U12 S200 O200
                        0.0717    0.0200    SIMU U11 S200 C201
                        0.1440    0.0200    SIMU U22 S200 C201
                       -0.0848    0.0200    SIMU U23 S200 C201
                       -0.0630    0.0200    SIMU U12 S200 C201
                       -0.0704    0.0200    SIMU U11 S007 O05I
                       -0.0859    0.0200    SIMU U22 S007 O05I
                       -0.0995    0.0200    SIMU U23 S007 O05I
                        0.0772    0.0200    SIMU U13 S007 O05I
                        0.1326    0.0200    SIMU U12 S007 O05I
                       -0.0810    0.0200    SIMU U11 S50 C4AA
                       -0.0950    0.0200    SIMU U22 S50 C4AA
                        0.0774    0.0200    SIMU U12 S50 C4AA
                       -0.0693    0.0200    SIMU U22 S50 O50A
                       -0.0692    0.0200    SIMU U11 S50 C2AA


 Summary of restraints applied in cycle    9

               ANTIBUMP  DFIX    DANG SAME/SADI CHIV/Z CHIV/NZ   FLAT    DELU    RIGU    SIMU    ISOR    SUMP

       Number       0       8       0      84       0       0       0      74       0     210       0       0

 rms sigma      0.0000  0.0190  0.0000  0.0242  0.0000  0.0000  0.0000  0.0078  0.0000  0.0157  0.0000  0.0000

 rms deviation  0.0000  0.0173  0.0000  0.0726  0.0000  0.0000  0.0000  0.0135  0.0000  0.0388  0.0000  0.0000


 GooF = S =     0.832;     Restrained GooF =      0.845 for     376 restraints

 Weight = 1 / [ sigma^2(Fo^2) + ( 0.1254 * P )^2 +  25.66 * P ]   where  P = ( Max ( Fo^2, 0 ) + 2 * Fc^2 ) / 3


     N      value        esd    shift/esd  parameter

     1     2.18482     0.00309     0.000    OSF
     2     0.62100     0.00673     0.000   FVAR  2 
     3     0.67647     0.00357     0.000   FVAR  3 

 Mean shift/esd =   0.000  Maximum =     0.001 for   z  C1A^b    

 Max. shift = 0.000 A for H78A        Max. dU = 0.000 for C1A^b    


 Least-squares cycle  10   Maximum vector length =  623   Memory required =    510 /  34916 /  5401183

 wR2 =  0.2727 before cycle  10 for   42378 data and   2259 /   2259 parameters


 Disagreeable restraints before cycle   10

   Observed   Target    Error     Sigma     Restraint

                        0.1104    0.0200    SAME/SADI S800^a C800^a_$1 S8^b C1A^b_$1
                        0.0734    0.0200    SAME/SADI S800^a O800^a S8^b O13^b
                        0.0665    0.0200    SAME/SADI C41^a C42^a C37A^b C42A^b  etc.
                        0.4180    0.0400    SAME/SADI C38^a C43 C43 C38A^b
                        0.1450    0.0400    SAME/SADI C38^a C114 C114 C38A^b
                        0.2107    0.0400    SAME/SADI C42^a C43 C43 C42A^b
                        0.2826    0.0400    SAME/SADI C42^a C114 C114 C42A^b
                        0.1310    0.0400    SAME/SADI C801^a C800^a_$1 C75^b C1A^b_$1
                        0.0802    0.0200    DELU O05I C071
                       -0.0451    0.0100    SIMU U33 C127 C132
                        0.0429    0.0100    SIMU U23 C127 C132
                       -0.0301    0.0100    SIMU U22 C127 C128
                       -0.0556    0.0100    SIMU U22 C128 C129
                       -0.0337    0.0100    SIMU U22 C129 C130
                        0.0499    0.0100    SIMU U23 C129 C130
                        0.0437    0.0100    SIMU U22 C130 C131
                        0.0466    0.0100    SIMU U22 C131 C132
                       -0.0458    0.0100    SIMU U11 C148 C149
                       -0.0423    0.0100    SIMU U33 C148 C149
                        0.0442    0.0100    SIMU U23 C148 C149
                        0.0574    0.0100    SIMU U12 C148 C149
                        0.0600    0.0100    SIMU U22 C148 C153
                       -0.0504    0.0100    SIMU U23 C148 C153
                        0.0471    0.0100    SIMU U22 C149 C150
                       -0.1257    0.0200    SIMU U11 C149 C155
                       -0.0672    0.0200    SIMU U22 C149 C155
                       -0.0861    0.0200    SIMU U33 C149 C155
                        0.0746    0.0200    SIMU U23 C149 C155
                        0.0431    0.0100    SIMU U11 C150 C151
                        0.0564    0.0100    SIMU U22 C150 C151
                        0.0426    0.0100    SIMU U33 C150 C151
                       -0.0490    0.0100    SIMU U23 C150 C151
                        0.0302    0.0100    SIMU U13 C150 C151
                       -0.0477    0.0100    SIMU U12 C150 C151
                       -0.0355    0.0100    SIMU U11 C151 C152
                       -0.0361    0.0100    SIMU U22 C152 C153
                       -0.0888    0.0200    SIMU U11 C153 C154
                       -0.0729    0.0200    SIMU U13 C153 C154
                        0.0824    0.0200    SIMU U11 S200 C200
                       -0.1569    0.0200    SIMU U23 S200 C200
                       -0.0806    0.0200    SIMU U12 S200 C200
                       -0.0658    0.0200    SIMU U13 S200 O200
                       -0.0609    0.0200    SIMU U12 S200 O200
                        0.0717    0.0200    SIMU U11 S200 C201
                        0.1440    0.0200    SIMU U22 S200 C201
                       -0.0848    0.0200    SIMU U23 S200 C201
                       -0.0630    0.0200    SIMU U12 S200 C201
                       -0.0704    0.0200    SIMU U11 S007 O05I
                       -0.0859    0.0200    SIMU U22 S007 O05I
                       -0.0995    0.0200    SIMU U23 S007 O05I
                        0.0772    0.0200    SIMU U13 S007 O05I
                        0.1326    0.0200    SIMU U12 S007 O05I
                       -0.0810    0.0200    SIMU U11 S50 C4AA
                       -0.0950    0.0200    SIMU U22 S50 C4AA
                        0.0774    0.0200    SIMU U12 S50 C4AA
                       -0.0693    0.0200    SIMU U22 S50 O50A
                       -0.0692    0.0200    SIMU U11 S50 C2AA


 Summary of restraints applied in cycle   10

               ANTIBUMP  DFIX    DANG SAME/SADI CHIV/Z CHIV/NZ   FLAT    DELU    RIGU    SIMU    ISOR    SUMP

       Number       0       8       0      84       0       0       0      74       0     210       0       0

 rms sigma      0.0000  0.0190  0.0000  0.0242  0.0000  0.0000  0.0000  0.0078  0.0000  0.0157  0.0000  0.0000

 rms deviation  0.0000  0.0173  0.0000  0.0726  0.0000  0.0000  0.0000  0.0135  0.0000  0.0388  0.0000  0.0000


 GooF = S =     0.832;     Restrained GooF =      0.845 for     376 restraints

 Weight = 1 / [ sigma^2(Fo^2) + ( 0.1254 * P )^2 +  25.66 * P ]   where  P = ( Max ( Fo^2, 0 ) + 2 * Fc^2 ) / 3


     N      value        esd    shift/esd  parameter

     1     2.18482     0.00309     0.000    OSF
     2     0.62100     0.00673     0.000   FVAR  2 
     3     0.67647     0.00357     0.000   FVAR  3 

 Mean shift/esd =   0.000  Maximum =     0.001 for   z  S600     

 Max. shift = 0.000 A for H1AE^b       Max. dU = 0.000 for C1A^b   


 Least-squares cycle  11   Maximum vector length =  623   Memory required =    510 /  34916 /  5401183

 wR2 =  0.2727 before cycle  11 for   42378 data and   2259 /   2259 parameters


 Disagreeable restraints before cycle   11

   Observed   Target    Error     Sigma     Restraint

                        0.1104    0.0200    SAME/SADI S800^a C800^a_$1 S8^b C1A^b_$1
                        0.0734    0.0200    SAME/SADI S800^a O800^a S8^b O13^b
                        0.0665    0.0200    SAME/SADI C41^a C42^a C37A^b C42A^b  etc.
                        0.4180    0.0400    SAME/SADI C38^a C43 C43 C38A^b
                        0.1450    0.0400    SAME/SADI C38^a C114 C114 C38A^b
                        0.2107    0.0400    SAME/SADI C42^a C43 C43 C42A^b
                        0.2826    0.0400    SAME/SADI C42^a C114 C114 C42A^b
                        0.1310    0.0400    SAME/SADI C801^a C800^a_$1 C75^b C1A^b_$1
                        0.0802    0.0200    DELU O05I C071
                       -0.0451    0.0100    SIMU U33 C127 C132
                        0.0429    0.0100    SIMU U23 C127 C132
                       -0.0301    0.0100    SIMU U22 C127 C128
                       -0.0556    0.0100    SIMU U22 C128 C129
                       -0.0337    0.0100    SIMU U22 C129 C130
                        0.0499    0.0100    SIMU U23 C129 C130
                        0.0437    0.0100    SIMU U22 C130 C131
                        0.0466    0.0100    SIMU U22 C131 C132
                       -0.0458    0.0100    SIMU U11 C148 C149
                       -0.0423    0.0100    SIMU U33 C148 C149
                        0.0442    0.0100    SIMU U23 C148 C149
                        0.0574    0.0100    SIMU U12 C148 C149
                        0.0600    0.0100    SIMU U22 C148 C153
                       -0.0504    0.0100    SIMU U23 C148 C153
                        0.0471    0.0100    SIMU U22 C149 C150
                       -0.1257    0.0200    SIMU U11 C149 C155
                       -0.0672    0.0200    SIMU U22 C149 C155
                       -0.0861    0.0200    SIMU U33 C149 C155
                        0.0746    0.0200    SIMU U23 C149 C155
                        0.0431    0.0100    SIMU U11 C150 C151
                        0.0564    0.0100    SIMU U22 C150 C151
                        0.0426    0.0100    SIMU U33 C150 C151
                       -0.0490    0.0100    SIMU U23 C150 C151
                        0.0302    0.0100    SIMU U13 C150 C151
                       -0.0477    0.0100    SIMU U12 C150 C151
                       -0.0355    0.0100    SIMU U11 C151 C152
                       -0.0361    0.0100    SIMU U22 C152 C153
                       -0.0888    0.0200    SIMU U11 C153 C154
                       -0.0729    0.0200    SIMU U13 C153 C154
                        0.0824    0.0200    SIMU U11 S200 C200
                       -0.1569    0.0200    SIMU U23 S200 C200
                       -0.0806    0.0200    SIMU U12 S200 C200
                       -0.0658    0.0200    SIMU U13 S200 O200
                       -0.0609    0.0200    SIMU U12 S200 O200
                        0.0717    0.0200    SIMU U11 S200 C201
                        0.1440    0.0200    SIMU U22 S200 C201
                       -0.0848    0.0200    SIMU U23 S200 C201
                       -0.0630    0.0200    SIMU U12 S200 C201
                       -0.0704    0.0200    SIMU U11 S007 O05I
                       -0.0859    0.0200    SIMU U22 S007 O05I
                       -0.0995    0.0200    SIMU U23 S007 O05I
                        0.0772    0.0200    SIMU U13 S007 O05I
                        0.1326    0.0200    SIMU U12 S007 O05I
                       -0.0810    0.0200    SIMU U11 S50 C4AA
                       -0.0950    0.0200    SIMU U22 S50 C4AA
                        0.0774    0.0200    SIMU U12 S50 C4AA
                       -0.0693    0.0200    SIMU U22 S50 O50A
                       -0.0692    0.0200    SIMU U11 S50 C2AA


 Summary of restraints applied in cycle   11

               ANTIBUMP  DFIX    DANG SAME/SADI CHIV/Z CHIV/NZ   FLAT    DELU    RIGU    SIMU    ISOR    SUMP

       Number       0       8       0      84       0       0       0      74       0     210       0       0

 rms sigma      0.0000  0.0190  0.0000  0.0242  0.0000  0.0000  0.0000  0.0078  0.0000  0.0157  0.0000  0.0000

 rms deviation  0.0000  0.0173  0.0000  0.0726  0.0000  0.0000  0.0000  0.0135  0.0000  0.0388  0.0000  0.0000


 GooF = S =     0.832;     Restrained GooF =      0.845 for     376 restraints

 Weight = 1 / [ sigma^2(Fo^2) + ( 0.1254 * P )^2 +  25.66 * P ]   where  P = ( Max ( Fo^2, 0 ) + 2 * Fc^2 ) / 3


     N      value        esd    shift/esd  parameter

     1     2.18482     0.00309     0.000    OSF
     2     0.62100     0.00673     0.000   FVAR  2 
     3     0.67647     0.00357     0.000   FVAR  3 

 Mean shift/esd =   0.000  Maximum =     0.001 for   z  S600     

 Max. shift = 0.000 A for H1AF^b       Max. dU = 0.000 for C1A^b   


 Least-squares cycle  12   Maximum vector length =  623   Memory required =    510 /  34916 /  5401183

 wR2 =  0.2727 before cycle  12 for   42378 data and   2259 /   2259 parameters


 Disagreeable restraints before cycle   12

   Observed   Target    Error     Sigma     Restraint

                        0.1104    0.0200    SAME/SADI S800^a C800^a_$1 S8^b C1A^b_$1
                        0.0734    0.0200    SAME/SADI S800^a O800^a S8^b O13^b
                        0.0665    0.0200    SAME/SADI C41^a C42^a C37A^b C42A^b  etc.
                        0.4180    0.0400    SAME/SADI C38^a C43 C43 C38A^b
                        0.1450    0.0400    SAME/SADI C38^a C114 C114 C38A^b
                        0.2107    0.0400    SAME/SADI C42^a C43 C43 C42A^b
                        0.2826    0.0400    SAME/SADI C42^a C114 C114 C42A^b
                        0.1310    0.0400    SAME/SADI C801^a C800^a_$1 C75^b C1A^b_$1
                        0.0802    0.0200    DELU O05I C071
                       -0.0451    0.0100    SIMU U33 C127 C132
                        0.0429    0.0100    SIMU U23 C127 C132
                       -0.0301    0.0100    SIMU U22 C127 C128
                       -0.0556    0.0100    SIMU U22 C128 C129
                       -0.0337    0.0100    SIMU U22 C129 C130
                        0.0499    0.0100    SIMU U23 C129 C130
                        0.0437    0.0100    SIMU U22 C130 C131
                        0.0466    0.0100    SIMU U22 C131 C132
                       -0.0458    0.0100    SIMU U11 C148 C149
                       -0.0423    0.0100    SIMU U33 C148 C149
                        0.0442    0.0100    SIMU U23 C148 C149
                        0.0574    0.0100    SIMU U12 C148 C149
                        0.0600    0.0100    SIMU U22 C148 C153
                       -0.0504    0.0100    SIMU U23 C148 C153
                        0.0471    0.0100    SIMU U22 C149 C150
                       -0.1257    0.0200    SIMU U11 C149 C155
                       -0.0672    0.0200    SIMU U22 C149 C155
                       -0.0861    0.0200    SIMU U33 C149 C155
                        0.0746    0.0200    SIMU U23 C149 C155
                        0.0431    0.0100    SIMU U11 C150 C151
                        0.0564    0.0100    SIMU U22 C150 C151
                        0.0426    0.0100    SIMU U33 C150 C151
                       -0.0490    0.0100    SIMU U23 C150 C151
                        0.0302    0.0100    SIMU U13 C150 C151
                       -0.0477    0.0100    SIMU U12 C150 C151
                       -0.0355    0.0100    SIMU U11 C151 C152
                       -0.0361    0.0100    SIMU U22 C152 C153
                       -0.0888    0.0200    SIMU U11 C153 C154
                       -0.0729    0.0200    SIMU U13 C153 C154
                        0.0824    0.0200    SIMU U11 S200 C200
                       -0.1569    0.0200    SIMU U23 S200 C200
                       -0.0806    0.0200    SIMU U12 S200 C200
                       -0.0658    0.0200    SIMU U13 S200 O200
                       -0.0609    0.0200    SIMU U12 S200 O200
                        0.0717    0.0200    SIMU U11 S200 C201
                        0.1440    0.0200    SIMU U22 S200 C201
                       -0.0848    0.0200    SIMU U23 S200 C201
                       -0.0630    0.0200    SIMU U12 S200 C201
                       -0.0704    0.0200    SIMU U11 S007 O05I
                       -0.0859    0.0200    SIMU U22 S007 O05I
                       -0.0995    0.0200    SIMU U23 S007 O05I
                        0.0772    0.0200    SIMU U13 S007 O05I
                        0.1326    0.0200    SIMU U12 S007 O05I
                       -0.0810    0.0200    SIMU U11 S50 C4AA
                       -0.0950    0.0200    SIMU U22 S50 C4AA
                        0.0774    0.0200    SIMU U12 S50 C4AA
                       -0.0693    0.0200    SIMU U22 S50 O50A
                       -0.0692    0.0200    SIMU U11 S50 C2AA


 Summary of restraints applied in cycle   12

               ANTIBUMP  DFIX    DANG SAME/SADI CHIV/Z CHIV/NZ   FLAT    DELU    RIGU    SIMU    ISOR    SUMP

       Number       0       8       0      84       0       0       0      74       0     210       0       0

 rms sigma      0.0000  0.0190  0.0000  0.0242  0.0000  0.0000  0.0000  0.0078  0.0000  0.0157  0.0000  0.0000

 rms deviation  0.0000  0.0173  0.0000  0.0726  0.0000  0.0000  0.0000  0.0135  0.0000  0.0388  0.0000  0.0000


 GooF = S =     0.832;     Restrained GooF =      0.845 for     376 restraints

 Weight = 1 / [ sigma^2(Fo^2) + ( 0.1254 * P )^2 +  25.66 * P ]   where  P = ( Max ( Fo^2, 0 ) + 2 * Fc^2 ) / 3


     N      value        esd    shift/esd  parameter

     1     2.18482     0.00309     0.000    OSF
     2     0.62100     0.00673     0.000   FVAR  2 
     3     0.67647     0.00357     0.000   FVAR  3 

 Mean shift/esd =   0.000  Maximum =     0.001 for   z  S600     

 Max. shift = 0.000 A for H1AD^b       Max. dU = 0.000 for C1A^b   


 Largest correlation matrix elements

     0.850 U23 C131 / U23 C130              -0.727 y C75^b / y C801^a                0.680 U13 C1A^b / x C800^a
     0.817 U22 C4AA / U22 O50A              -0.714 U23 C155 / U22 C155              -0.677 U12 C40A^b / U22 C40A^b
    -0.795 U11 C37A^b / U11 C37^a            0.705 U22 C131 / U22 C130               0.677 U23 C128 / U23 C127
     0.787 U22 C40^a / U22 C39^a            -0.696 x C75^b / x C801^a               -0.673 U12 C150 / U22 C150
    -0.763 U23 C155 / U33 C155               0.693 U13 C154 / U33 C154               0.669 U33 C42^a / U33 C41^a
    -0.742 U12 C155 / U22 C155              -0.693 U23 C149 / U33 C149               0.667 U33 C39^a / U33 C38^a
    -0.737 U23 C131 / U22 C130              -0.686 U12 C40A^b / U11 C40A^b          -0.659 z C155 / y C155
    -0.728 U23 C800^a / U22 C800^a           0.682 U22 C42^a / U22 C37^a            -0.656 U12 C37A^b / U12 C37^a


 Idealized hydrogen atom generation before cycle  13

 Name     x       y       z    AFIX  d(X-H)  shift  Bonded to  Conformation determined by
 H2    0.9741 -0.1888  0.7887   43   0.870   0.000   N2            C147  C148  
 H3    0.9334 -0.1588  0.6867   43   0.870   0.000   N3            C141  C136  
 H5    0.2295  0.0984  0.6393   43   0.870   0.000   N5            C51  C46  
 H6    0.3039  0.1829  0.5898   43   0.870   0.000   N6            C57  C58  
 H7    0.1905  0.3237  0.7989   43   0.870   0.000   N7            C29  C24  
 H8    0.4647  0.5899  0.6568   43   0.870   0.000   N8            C6  C7  
 H10   0.6252  0.5155  0.6296   43   0.870   0.000   N10           C80  C81  
 H11   0.7309  0.1316  0.9177   43   0.870   0.000   N11           C177  C165  
 H12   0.6289  0.2447  0.8154   43   0.870   0.000   N12           C170  C8AA  
 H13   0.8538  0.0866  0.7778   43   0.870   0.000   N13           C103  C98  
 H14   0.5683 -0.0318  0.8866   43   0.870   0.000   N14           C110  C111  
 H15   0.4620  0.0761  0.7399   43   0.870   0.000   N15           C36  C119  
 H2A   0.6759  0.6568  0.5303   43   0.940   0.000   C2            C3  C1  
 H3A   0.5823  0.7466  0.5276   43   0.940   0.000   C3            C2  C4  
 H4    0.4677  0.7530  0.5702   43   0.940   0.000   C4            C3  C5  
 H9    0.2182  0.5585  0.6635   43   0.940   0.000   C9            C10  C8  
 H11A  0.2458  0.6358  0.7691   43   0.940   0.000   C11           C10  C12  
 H13A  0.3689  0.6987  0.7211  137   0.970   0.000   C13           C12  H13A  
 H13B  0.4281  0.6381  0.7448  137   0.970   0.000   C13           C12  H13A  
 H13C  0.3528  0.6666  0.7729  137   0.970   0.000   C13           C12  H13A  
 H14A  0.3932  0.5331  0.6155  137   0.970   0.000   C14           C8  H14A  
 H14B  0.3435  0.5930  0.5842  137   0.970   0.000   C14           C8  H14A  
 H14C  0.3069  0.5428  0.6006  137   0.970   0.000   C14           C8  H14A  
 H16A  0.0816  0.6624  0.6959   23   0.980   0.000   C16           C17  C15  
 H16B  0.0817  0.6061  0.6784   23   0.980   0.000   C16           C17  C15  
 H17A -0.0117  0.5933  0.7306   23   0.980   0.000   C17           C16  C18  
 H17B -0.0403  0.6587  0.7036   23   0.980   0.000   C17           C16  C18  
 H18A -0.0656  0.6489  0.7867   23   0.980   0.000   C18           C17  C19  
 H18B -0.0124  0.6885  0.7704   23   0.980   0.000   C18           C17  C19  
 H19A  0.0419  0.6201  0.8407   23   0.980   0.000   C19           C20  C18  
 H19B  0.0440  0.5687  0.8151   23   0.980   0.000   C19           C20  C18  
 H20A  0.1644  0.5791  0.8145   23   0.980   0.000   C20           C19  C15  
 H20B  0.1302  0.6444  0.7879   23   0.980   0.000   C20           C19  C15  
 H22   0.0790  0.5233  0.7018   43   0.940   0.000   C22           C21  C23  
 H26   0.2428  0.5000  0.7983   43   0.940   0.000   C26           C21  C25  
 H27A  0.3384  0.3633  0.8042  137   0.970   0.000   C27           C25  H27A  
 H27B  0.2788  0.3608  0.8466  137   0.970   0.000   C27           C25  H27A  
 H27C  0.3183  0.4098  0.8376  137   0.970   0.000   C27           C25  H27A  
 H28A  0.1233  0.3840  0.6890  137   0.970   0.000   C28           C23  H28A  
 H28B  0.0621  0.4466  0.6746  137   0.970   0.000   C28           C23  H28A  
 H28C  0.0496  0.4034  0.7213  137   0.970   0.000   C28           C23  H28A  
 H31   0.2362  0.2367  0.8265   43   0.940   0.000   C31           C32  C30  
 H32   0.2834  0.1374  0.8462   43   0.940   0.000   C32           C31  C33  
 H33   0.3508  0.0841  0.7908   43   0.940   0.000   C33           C35  C32  
 H34   0.3074  0.2300  0.6902   43   0.940   0.000   C34           C30  C35  
 H38A  0.1706  0.0204  0.8707   23   0.980   0.000   C38^a         C39^a  C37^a  
 H38B  0.1290 -0.0201  0.8550   23   0.980   0.000   C38^a         C39^a  C37^a  
 H39A  0.2265 -0.0498  0.9373   23   0.980   0.000   C39^a         C40^a  C38^a  
 H39B  0.1359 -0.0379  0.9387   23   0.980   0.000   C39^a         C40^a  C38^a  
 H40A  0.1497 -0.1218  0.9116   23   0.980   0.000   C40^a         C39^a  C41^a  
 H40B  0.2045 -0.1375  0.9574   23   0.980   0.000   C40^a         C39^a  C41^a  
 H41A  0.3120 -0.1414  0.9082   23   0.980   0.000   C41^a         C42^a  C40^a  
 H41B  0.2706 -0.1834  0.8950   23   0.980   0.000   C41^a         C42^a  C40^a  
 H42A  0.2083 -0.1123  0.8291   23   0.980   0.000   C42^a         C41^a  C37^a  
 H42B  0.2994 -0.1275  0.8244   23   0.980   0.000   C42^a         C41^a  C37^a  
 H44   0.2468 -0.0817  0.7586   43   0.940   0.000   C44           C43  C45  
 H48   0.1866  0.0688  0.8038   43   0.940   0.000   C48           C47  C43  
 H49A  0.1025  0.1562  0.7038  137   0.970   0.000   C49           C47  H49A  
 H49B  0.1881  0.1588  0.7010  137   0.970   0.000   C49           C47  H49A  
 H49C  0.1444  0.1578  0.7508  137   0.970   0.000   C49           C47  H49A  
 H50A  0.1903 -0.0458  0.6503  137   0.970   0.000   C50           C45  H50A  
 H50B  0.2697 -0.0864  0.6757  137   0.970   0.000   C50           C45  H50A  
 H50C  0.2667 -0.0292  0.6381  137   0.970   0.000   C50           C45  H50A  
 H53   0.0744  0.1108  0.5258   43   0.940   0.000   C53           C54  C52  
 H54   0.0818  0.1798  0.4576   43   0.940   0.000   C54           C55  C53  
 H55   0.1679  0.2304  0.4581   43   0.940   0.000   C55           C54  C56  
 H60   0.3492  0.3667  0.6008   43   0.940   0.000   C60           C59  C61  
 H62   0.5359  0.2327  0.5852   43   0.940   0.000   C62           C63  C61  
 H64A  0.4684  0.1606  0.5311  137   0.970   0.000   C64           C63  H64A  
 H64B  0.4439  0.1335  0.5825  137   0.970   0.000   C64           C63  H64A  
 H64C  0.5255  0.1435  0.5758  137   0.970   0.000   C64           C63  H64A  
 H65A  0.2143  0.3388  0.5553  137   0.970   0.000   C65           C59  H65A  
 H65B  0.2240  0.3607  0.6025  137   0.970   0.000   C65           C59  H65A  
 H65C  0.2135  0.2994  0.6067  137   0.970   0.000   C65           C59  H65A  
 H67A  0.6115  0.3473  0.5790   23   0.980   0.000   C67           C68  C66  
 H67B  0.6035  0.2872  0.5744   23   0.980   0.000   C67           C68  C66  
 H68A  0.5998  0.3461  0.4968   23   0.980   0.000   C68           C69  C67  
 H68B  0.5208  0.3324  0.5065   23   0.980   0.000   C68           C69  C67  
 H69A  0.5435  0.4388  0.5128   23   0.980   0.000   C69           C70  C68  
 H69B  0.4901  0.4311  0.4742   23   0.980   0.000   C69           C70  C68  
 H70A  0.4000  0.4173  0.5318   23   0.980   0.000   C70           C69  C71  
 H70B  0.4173  0.4740  0.5374   23   0.980   0.000   C70           C69  C71  
 H71A  0.4176  0.4132  0.6136   23   0.980   0.000   C71           C70  C66  
 H71B  0.4984  0.4238  0.6037   23   0.980   0.000   C71           C70  C66  
 H73   0.6220  0.3501  0.6510   43   0.940   0.000   C73           C74  C72  
 H77   0.4486  0.2832  0.6812   43   0.940   0.000   C77           C76  C72  
 H78A  0.4321  0.2336  0.7584  137   0.970   0.000   C78           C76  H78A  
 H78B  0.4371  0.2709  0.7964  137   0.970   0.000   C78           C76  H78A  
 H78C  0.5035  0.2117  0.7947  137   0.970   0.000   C78           C76  H78A  
 H79A  0.7043  0.3508  0.7114  137   0.970   0.000   C79           C74  H79A  
 H79B  0.7218  0.2946  0.7526  137   0.970   0.000   C79           C74  H79A  
 H79C  0.6665  0.3547  0.7628  137   0.970   0.000   C79           C74  H79A  
 H83   0.8593  0.3723  0.7004   43   0.940   0.000   C83           C84  C82  
 H85   0.8159  0.3458  0.5716   43   0.940   0.000   C85           C84  C86  
 H87A  0.7163  0.4657  0.5183  137   0.970   0.000   C87           C86  H87A  
 H87B  0.6429  0.4579  0.5476  137   0.970   0.000   C87           C86  H87A  
 H87C  0.7016  0.4052  0.5279  137   0.970   0.000   C87           C86  H87A  
 H88A  0.6977  0.4746  0.7154  137   0.970   0.000   C88           C82  H88A  
 H88B  0.7521  0.5102  0.6910  137   0.970   0.000   C88           C82  H88A  
 H88C  0.7862  0.4535  0.7307  137   0.970   0.000   C88           C82  H88A  
 H90A  0.9768  0.3263  0.6890   23   0.980   0.000   C90           C91  C89  
 H90B  1.0299  0.2676  0.6751   23   0.980   0.000   C90           C91  C89  
 H91A  1.0693  0.3445  0.6346   23   0.980   0.000   C91           C90  C92  
 H91B  0.9857  0.3762  0.6112   23   0.980   0.000   C91           C90  C92  
 H92A  1.0911  0.2723  0.5905   23   0.980   0.000   C92           C91  C93  
 H92B  1.0667  0.3331  0.5545   23   0.980   0.000   C92           C91  C93  
 H93A  1.0000  0.2705  0.5384   23   0.980   0.000   C93           C92  C94  
 H93B  0.9433  0.3311  0.5463   23   0.980   0.000   C93           C92  C94  
 H94A  0.9768  0.2252  0.6134   23   0.980   0.000   C94           C93  C89  
 H94B  0.8954  0.2616  0.5889   23   0.980   0.000   C94           C93  C89  
 H96   0.9758  0.2297  0.7349   43   0.940   0.000   C96           C97  C95  
 H100  0.7969  0.2585  0.6468   43   0.940   0.000   C100          C99  C95  
 H10A  0.9958  0.1644  0.8086  137   0.970   0.000   C101          C97  H10A  
 H10B  0.9816  0.1071  0.8016  137   0.970   0.000   C101          C97  H10A  
 H10C  0.9230  0.1485  0.8322  137   0.970   0.000   C101          C97  H10A  
 H10D  0.6908  0.1937  0.7161  137   0.970   0.000   C102          C99  H10D  
 H10E  0.7461  0.1423  0.6933  137   0.970   0.000   C102          C99  H10D  
 H10F  0.7128  0.2050  0.6609  137   0.970   0.000   C102          C99  H10D  
 H105  0.8514  0.0186  0.8427   43   0.940   0.000   C105          C106  C104  
 H106  0.8162 -0.0642  0.8688   43   0.940   0.000   C106          C107  C105  
 H107  0.6875 -0.0591  0.8664   43   0.940   0.000   C107          C108  C106  
 H109  0.6272  0.1110  0.8116   43   0.940   0.000   C109          C108  C104  
 H113  0.3793 -0.0770  0.7988   43   0.940   0.000   C113          C112  C114  
 H115  0.2926  0.0119  0.9027   43   0.940   0.000   C115          C116  C114  
 H11B  0.4223  0.0771  0.9032  137   0.970   0.000   C117          C116  H11B  
 H11C  0.4568  0.0203  0.9427  137   0.970   0.000   C117          C116  H11B  
 H11D  0.3665  0.0533  0.9401  137   0.970   0.000   C117          C116  H11B  
 H11E  0.5055 -0.0952  0.7739  137   0.970   0.000   C118          C112  H11E  
 H11F  0.5656 -0.0993  0.8138  137   0.970   0.000   C118          C112  H11E  
 H11G  0.5369 -0.0428  0.7731  137   0.970   0.000   C118          C112  H11E  
 H121  0.6573  0.0350  0.6216   43   0.940   0.000   C121          C122  C120  
 H123  0.5067 -0.0492  0.6159   43   0.940   0.000   C123          C124  C122  
 H12A  0.3591  0.0171  0.6573  137   0.970   0.000   C125          C124  H12A  
 H12B  0.3911  0.0000  0.7110  137   0.970   0.000   C125          C124  H12A  
 H12C  0.4098 -0.0475  0.6787  137   0.970   0.000   C125          C124  H12A  
 H12D  0.5947  0.0925  0.7175  137   0.970   0.000   C126          C120  H12D  
 H12E  0.5489  0.1407  0.6741  137   0.970   0.000   C126          C120  H12D  
 H12F  0.6371  0.1053  0.6683  137   0.970   0.000   C126          C120  H12D  
 H12G  0.6555  0.0406  0.5361   23   0.980   0.000   C128          C127  C129  
 H12H  0.5749  0.0383  0.5202   23   0.980   0.000   C128          C127  C129  
 H12I  0.6569  0.0290  0.4539   23   0.980   0.000   C129          C130  C128  
 H12J  0.7228 -0.0218  0.4854   23   0.980   0.000   C129          C130  C128  
 H13D  0.5808 -0.0303  0.4560   23   0.980   0.000   C130          C131  C129  
 H13E  0.6645 -0.0638  0.4391   23   0.980   0.000   C130          C131  C129  
 H13F  0.6956 -0.1166  0.5148   23   0.980   0.000   C131          C130  C132  
 H13G  0.6194 -0.1237  0.4968   23   0.980   0.000   C131          C130  C132  
 H13H  0.6034 -0.1107  0.5776   23   0.980   0.000   C132          C131  C127  
 H13I  0.5430 -0.0574  0.5443   23   0.980   0.000   C132          C131  C127  
 H134  0.7613 -0.0034  0.5644   43   0.940   0.000   C134          C133  C135  
 H138  0.7016 -0.1444  0.6157   43   0.940   0.000   C138          C133  C137  
 H13J  0.9416 -0.0483  0.5718  137   0.970   0.000   C139          C135  H13J  
 H13K  0.9319 -0.0434  0.6268  137   0.970   0.000   C139          C135  H13J  
 H13L  0.8768  0.0049  0.5872  137   0.970   0.000   C139          C135  H13J  
 H14D  0.8353 -0.2160  0.6950  137   0.970   0.000   C140          C137  H14D  
 H14E  0.8808 -0.2388  0.6501  137   0.970   0.000   C140          C137  H14D  
 H14F  0.7914 -0.2313  0.6556  137   0.970   0.000   C140          C137  H14D  
 H143  1.1596 -0.1872  0.6265   43   0.940   0.000   C143          C5AA  C144  
 H144  1.2567 -0.2222  0.6859   43   0.940   0.000   C144          C145  C143  
 H150  0.8905 -0.2200  0.9525   43   0.940   0.000   C150          C151  C149  
 H152  0.9559 -0.0811  0.9178   43   0.940   0.000   C152          C153  C151  
 H15A  0.9764 -0.0752  0.8005  137   0.970   0.000   C154          C153  H15A  
 H15B  1.0607 -0.1056  0.8231  137   0.970   0.000   C154          C153  H15A  
 H15C  1.0024 -0.0532  0.8434  137   0.970   0.000   C154          C153  H15A  
 H15D  0.9927 -0.1863  1.0271   23   0.980   0.000   C157          C158  C156  
 H15E  0.9946 -0.1223  1.0093   23   0.980   0.000   C157          C158  C156  
 H15F  0.9920 -0.1453  1.0942   23   0.980   0.000   C158          C159  C157  
 H15G  0.9182 -0.0923  1.0739   23   0.980   0.000   C158          C159  C157  
 H15H  0.8771 -0.1550  1.1325   23   0.980   0.000   C159          C158  C160  
 H15I  0.9203 -0.2080  1.1076   23   0.980   0.000   C159          C158  C160  
 H16C  0.7873 -0.1141  1.0693   23   0.980   0.000   C160          C159  C161  
 H16D  0.7894 -0.1790  1.0878   23   0.980   0.000   C160          C159  C161  
 H16E  0.8703 -0.2081  1.0227   23   0.980   0.000   C161          C156  C160  
 H16F  0.7933 -0.1587  1.0018   23   0.980   0.000   C161          C156  C160  
 H163  0.7356 -0.0716  0.9824   43   0.940   0.000   C163          C162  C164  
 H167  0.9354 -0.0384  0.9828   43   0.940   0.000   C167          C162  C166  
 H16G  0.8736  0.1027  0.9264  137   0.970   0.000   C168          C166  H16G  
 H16H  0.9440  0.0540  0.9558  137   0.970   0.000   C168          C166  H16G  
 H16I  0.8802  0.0968  0.9828  137   0.970   0.000   C168          C166  H16G  
 H16J  0.6111  0.0473  0.9894  137   0.970   0.000   C169          C164  H16J  
 H16K  0.6199 -0.0002  0.9581  137   0.970   0.000   C169          C164  H16J  
 H16L  0.6183  0.0629  0.9327  137   0.970   0.000   C169          C164  H16J  
 H172  0.5455  0.3651  0.9081   43   0.940   0.000   C172          C173  C171  
 H173  0.5784  0.3310  0.9887   43   0.940   0.000   C173          C172  C174  
 H174  0.6373  0.2333  1.0178   43   0.940   0.000   C174          C175  C173  
 H176  0.6320  0.2023  0.8851   43   0.940   0.000   C176          C175  C171  
 H20C  0.1469  0.4846  0.3684  137   0.970   0.000   C200          S200  H20C  
 H20D  0.0626  0.4873  0.3868  137   0.970   0.000   C200          S200  H20C  
 H20E  0.0813  0.4915  0.3312  137   0.970   0.000   C200          S200  H20C  
 H30A  0.0968  0.5718  0.4897  137   0.970   0.000   C301          S300  H30A  
 H30B  0.0562  0.5335  0.4697  137   0.970   0.000   C301          S300  H30A  
 H30C  0.1477  0.5160  0.4706  137   0.970   0.000   C301          S300  H30A  
 H70C  0.7047  0.1645  0.4851  137   0.970   0.000   C701          S700  H70C  
 H70D  0.6493  0.2227  0.4986  137   0.970   0.000   C701          S700  H70C  
 H70E  0.6237  0.1666  0.5090  137   0.970   0.000   C701          S700  H70C  
 H1AA  0.7716  0.2198  0.5379  137   0.970   0.000   C1AA          S700  H1AA  
 H1AB  0.8187  0.1560  0.5317  137   0.970   0.000   C1AA          S700  H1AA  
 H1AC  0.8136  0.1729  0.5830  137   0.970   0.000   C1AA          S700  H1AA  
 H50D  0.7808 -0.0352  0.6971  137   0.970   0.000   C501          S500  H50D  
 H50E  0.8388 -0.0275  0.7327  137   0.970   0.000   C501          S500  H50D  
 H50F  0.7486 -0.0061  0.7419  137   0.970   0.000   C501          S500  H50D  
 H80A  0.9029  0.0540  0.6586  137   0.970   0.000   C801^a        S800^a  H80A^a  
 H80B  0.9706  0.0773  0.6358  137   0.970   0.000   C801^a        S800^a  H80A^a  
 H80C  0.9069  0.1137  0.6674  137   0.970   0.000   C801^a        S800^a  H80A^a  
 H60A  0.4012  0.4813  0.7179  137   0.970   0.000   C600          S600  H60A  
 H60B  0.4402  0.4197  0.7507  137   0.970   0.000   C600          S600  H60A  
 H60C  0.4471  0.4281  0.6939  137   0.970   0.000   C600          S600  H60A  
 H80D  1.0591 -0.0225  0.6654  137   0.970   0.000   C800^a        S800^a  H80D^a  
 H80E  0.9951 -0.0457  0.6942  137   0.970   0.000   C800^a        S800^a  H80D^a  
 H80F  1.0748 -0.0556  0.7198  137   0.970   0.000   C800^a        S800^a  H80D^a  
 H20F  0.0849  0.4017  0.4478  137   0.970   0.000   C201          S200  H20F  
 H20G  0.1737  0.3966  0.4449  137   0.970   0.000   C201          S200  H20F  
 H20H  0.1485  0.3413  0.4461  137   0.970   0.000   C201          S200  H20F  
 H50G  0.7126 -0.0934  0.7059  137   0.970   0.000   C500          S500  H50G  
 H50H  0.6716 -0.0977  0.7566  137   0.970   0.000   C500          S500  H50G  
 H50I  0.7276 -0.1544  0.7409  137   0.970   0.000   C500          S500  H50G  
 H60D  0.4920  0.4747  0.8021  137   0.970   0.000   C601          S600  H60D  
 H60E  0.4506  0.5320  0.7646  137   0.970   0.000   C601          S600  H60D  
 H60F  0.5379  0.5178  0.7801  137   0.970   0.000   C601          S600  H60D  
 H0AA  0.7634  0.2883  0.4234  137   0.970   0.000   C0AA          S007  H0AA  
 H0AB  0.8521  0.2527  0.4196  137   0.970   0.000   C0AA          S007  H0AA  
 H0AC  0.8116  0.3060  0.3782  137   0.970   0.000   C0AA          S007  H0AA  
 H07A  0.9614  0.2771  0.4224  137   0.970   0.000   C071          S007  H07A  
 H07B  0.9709  0.3101  0.4627  137   0.970   0.000   C071          S007  H07A  
 H07C  0.9568  0.3429  0.4082  137   0.970   0.000   C071          S007  H07A  
 H30D  0.1928  0.5268  0.5652  137   0.970   0.000   C300          S300  H30D  
 H30E  0.2319  0.4732  0.5402  137   0.970   0.000   C300          S300  H30D  
 H30F  0.2062  0.4631  0.5947  137   0.970   0.000   C300          S300  H30D  
 H15J  0.9663 -0.2942  0.8840  137   0.970   0.000   C155          C149  H15J  
 H15K  0.9254 -0.2528  0.8360  137   0.970   0.000   C155          C149  H15J  
 H15L  0.8760 -0.2615  0.8829  137   0.970   0.000   C155          C149  H15J  
 H2AA  0.9230  0.1219  0.4904  137   0.970   0.000   C2AA          S50  H2AA  
 H2AB  0.9771  0.0575  0.4916  137   0.970   0.000   C2AA          S50  H2AA  
 H2AC  0.8991  0.0696  0.5210  137   0.970   0.000   C2AA          S50  H2AA  
 H4AA  0.8213  0.0415  0.5000  137   0.970   0.000   C4AA          S50  H4AA  
 H4AB  0.8836 -0.0044  0.4750  137   0.970   0.000   C4AA          S50  H4AA  
 H4AC  0.8025  0.0312  0.4493  137   0.970   0.000   C4AA          S50  H4AA  
 H38C  0.2218 -0.0347  0.9185   23   0.980   0.000   C38A^b        C39A^b  C37A^b  
 H38D  0.1808  0.0255  0.8837   23   0.980   0.000   C38A^b        C39A^b  C37A^b  
 H39C  0.0913 -0.0150  0.8578   23   0.980   0.000   C39A^b        C38A^b  C40A^b  
 H39D  0.0846 -0.0163  0.9141   23   0.980   0.000   C39A^b        C38A^b  C40A^b  
 H40C  0.1610 -0.1141  0.9309   23   0.980   0.000   C40A^b        C41A^b  C39A^b  
 H40D  0.0901 -0.1072  0.8977   23   0.980   0.000   C40A^b        C41A^b  C39A^b  
 H41C  0.2077 -0.1666  0.8704   23   0.980   0.000   C41A^b        C42A^b  C40A^b  
 H41D  0.1689 -0.1113  0.8299   23   0.980   0.000   C41A^b        C42A^b  C40A^b  
 H42C  0.3025 -0.1254  0.8404   23   0.980   0.000   C42A^b        C41A^b  C37A^b  
 H42D  0.2865 -0.1177  0.8946   23   0.980   0.000   C42A^b        C41A^b  C37A^b  
 H75A  0.8822  0.0779  0.6321  137   0.970   0.000   C75^b         S8^b  H75A^b  
 H75B  0.9720  0.0693  0.6282  137   0.970   0.000   C75^b         S8^b  H75A^b  
 H75C  0.9192  0.1119  0.6602  137   0.970   0.000   C75^b         S8^b  H75A^b  
 H1AD  1.0407 -0.0675  0.7105  137   0.970   0.000   C1A^b         S8^b  H1AD^b  
 H1AE  1.0479 -0.0317  0.7492  137   0.970   0.000   C1A^b         S8^b  H1AD^b  
 H1AF  1.0762 -0.0164  0.6958  137   0.970   0.000   C1A^b         S8^b  H1AD^b  


  exp_2788_a.res in P-1                                                      

 ATOM           x        y        z         sof        U11      U22      U33      U23      U13      U12       Ueq

 O1          1.02041 -0.16407  0.59366    1.00000    0.04437  0.11106  0.06446 -0.02181 -0.00825  0.02186   0.08386
   0.00501   0.00016  0.00015  0.00011    0.00000    0.00150  0.00243  0.00181  0.00162  0.00126  0.00149   0.00097

 O2          1.13052 -0.22711  0.83706    1.00000    0.06362  0.37716  0.07995 -0.09747 -0.03806  0.07794   0.20099
   0.00874   0.00022  0.00033  0.00014    0.00000    0.00228  0.00866  0.00249  0.00386  0.00197  0.00357   0.00352

 O3          0.10026  0.05769  0.61430    1.00000    0.04905  0.07662  0.10885  0.00951  0.00161 -0.03120   0.07966
   0.00488   0.00016  0.00013  0.00012    0.00000    0.00156  0.00190  0.00234  0.00166  0.00148  0.00147   0.00088

 O4          0.26540  0.26421  0.49359    1.00000    0.05907  0.06130  0.05994  0.00935 -0.00422 -0.02538   0.06162
   0.00396   0.00015  0.00011  0.00009    0.00000    0.00154  0.00153  0.00149  0.00122  0.00118  0.00127   0.00065

 O5          0.36964  0.71445  0.62156    1.00000    0.05610  0.04994  0.12413  0.00093  0.02644  0.00865   0.08678
   0.00581   0.00017  0.00012  0.00013    0.00000    0.00169  0.00155  0.00262  0.00157  0.00166  0.00130   0.00100

 O6          0.73592  0.54946  0.55497    1.00000    0.04439  0.05305  0.09326  0.00882  0.02061 -0.00449   0.07059
   0.00490   0.00015  0.00011  0.00011    0.00000    0.00142  0.00147  0.00198  0.00134  0.00135  0.00115   0.00079

 O7          0.50956  0.35793  0.82440    1.00000    0.09226  0.06218  0.06684  0.00402 -0.00585  0.03031   0.08964
   0.00570   0.00020  0.00013  0.00011    0.00000    0.00225  0.00174  0.00176  0.00138  0.00156  0.00158   0.00105

 O8          0.65754  0.12351  1.01500    1.00000    0.11796  0.07656  0.06076  0.01731  0.03109  0.02120   0.10386
   0.00689   0.00022  0.00014  0.00011    0.00000    0.00279  0.00203  0.00179  0.00151  0.00176  0.00187   0.00131

 O9          0.72108  0.17439  0.81455    1.00000    0.08356  0.07391  0.20405 -0.06029  0.08499 -0.02441   0.11904
   0.00706   0.00021  0.00015  0.00018    0.00000    0.00237  0.00213  0.00440  0.00253  0.00273  0.00186   0.00158

 O10         0.52014  0.06776  0.80098    1.00000    0.06250  0.08493  0.05278  0.01370 -0.00578 -0.02050   0.07137
   0.00450   0.00016  0.00013  0.00009    0.00000    0.00167  0.00194  0.00148  0.00136  0.00124  0.00147   0.00077

 O11         0.34487  0.12632  0.65775    1.00000    0.03726  0.04841  0.05113 -0.00152  0.00171 -0.00027   0.05023
   0.00371   0.00013  0.00010  0.00008    0.00000    0.00118  0.00127  0.00135  0.00101  0.00100  0.00097   0.00055

 O12         0.26534  0.33035  0.70184    1.00000    0.14127  0.05176  0.07321 -0.00303  0.04529 -0.00378   0.09859
   0.00645   0.00024  0.00013  0.00012    0.00000    0.00316  0.00163  0.00195  0.00142  0.00201  0.00179   0.00121

 N1          1.05038 -0.19203  0.71970    1.00000    0.04159  0.15103  0.06185 -0.03418 -0.01323  0.03744   0.09922
   0.00678   0.00020  0.00022  0.00013    0.00000    0.00186  0.00390  0.00218  0.00230  0.00157  0.00213   0.00157

 N2          1.00592 -0.19332  0.81211    1.00000    0.05662  0.25578  0.05956 -0.06239 -0.02026  0.05200   0.14375
   0.00850   0.00024  0.00030  0.00014    0.00000    0.00239  0.00677  0.00233  0.00325  0.00186  0.00319   0.00270

 H2          0.97412 -0.18876  0.78874    1.00000    0.17250
                                          0.00000    0.00000

 N3          0.93638 -0.15128  0.65541    1.00000    0.04033  0.12258  0.05163 -0.01842 -0.00978  0.01962   0.08225
   0.00592   0.00018  0.00019  0.00012    0.00000    0.00175  0.00315  0.00182  0.00190  0.00140  0.00185   0.00121

 H3          0.93341 -0.15881  0.68668    1.00000    0.09870
                                          0.00000    0.00000

 N4          0.20079  0.15631  0.56724    1.00000    0.03023  0.04369  0.06621 -0.00311  0.00833 -0.00439   0.05003
   0.00455   0.00015  0.00012  0.00011    0.00000    0.00134  0.00148  0.00179  0.00129  0.00120  0.00114   0.00068

 N5          0.19618  0.07982  0.64637    1.00000    0.03932  0.05670  0.08683  0.01004  0.00213 -0.01825   0.06394
   0.00536   0.00017  0.00014  0.00013    0.00000    0.00161  0.00183  0.00229  0.00162  0.00154  0.00140   0.00086

 H5          0.22946  0.09841  0.63932    1.00000    0.07673
                                          0.00000    0.00000

 N6          0.30522  0.21283  0.56818    1.00000    0.03710  0.03999  0.05301  0.00531  0.00238 -0.00932   0.04637
   0.00424   0.00015  0.00011  0.00010    0.00000    0.00140  0.00139  0.00157  0.00116  0.00117  0.00113   0.00063

 H6          0.30387  0.18288  0.58978    1.00000    0.05565
                                          0.00000    0.00000

 N7          0.20621  0.34087  0.77236    1.00000    0.07877  0.04968  0.07219 -0.01374  0.03312 -0.01237   0.06992
   0.00578   0.00021  0.00014  0.00013    0.00000    0.00233  0.00177  0.00210  0.00154  0.00179  0.00163   0.00095

 H7          0.19046  0.32374  0.79891    1.00000    0.08390
                                          0.00000    0.00000

 N8          0.42225  0.61926  0.65275    1.00000    0.04557  0.04507  0.07223 -0.00295  0.01162  0.00176   0.06004
   0.00518   0.00018  0.00013  0.00012    0.00000    0.00166  0.00161  0.00199  0.00141  0.00142  0.00129   0.00080

 H8          0.46471  0.58989  0.65678    1.00000    0.07205
                                          0.00000    0.00000

 N9          0.55258  0.61498  0.60258    1.00000    0.03967  0.04227  0.05738  0.00299  0.00076 -0.00246   0.05102
   0.00458   0.00016  0.00012  0.00010    0.00000    0.00149  0.00147  0.00166  0.00123  0.00123  0.00118   0.00068

 N10         0.66795  0.51022  0.61334    1.00000    0.03431  0.04438  0.06365  0.00953  0.00734 -0.00043   0.05376
   0.00485   0.00016  0.00012  0.00011    0.00000    0.00142  0.00152  0.00177  0.00129  0.00123  0.00118   0.00073

 H10         0.62522  0.51553  0.62957    1.00000    0.06452
                                          0.00000    0.00000

 N11         0.72336  0.11391  0.94641    1.00000    0.07859  0.05398  0.06255  0.01945  0.02757  0.01268   0.07913
   0.00680   0.00021  0.00014  0.00012    0.00000    0.00236  0.00186  0.00197  0.00153  0.00173  0.00167   0.00116

 H11         0.73086  0.13155  0.91766    1.00000    0.09496
                                          0.00000    0.00000

 N12         0.59258  0.27720  0.80491    1.00000    0.04481  0.05238  0.04477  0.00840 -0.00233  0.00543   0.05511
   0.00484   0.00017  0.00013  0.00010    0.00000    0.00158  0.00165  0.00152  0.00126  0.00122  0.00129   0.00075

 H12         0.62885  0.24472  0.81537    1.00000    0.06613
                                          0.00000    0.00000

 N13         0.82329  0.12153  0.77813    1.00000    0.05229  0.04623  0.05708  0.00218  0.01404 -0.00053   0.05803
   0.00516   0.00018  0.00013  0.00011    0.00000    0.00175  0.00158  0.00172  0.00130  0.00137  0.00132   0.00078

 H13         0.85381  0.08660  0.77779    1.00000    0.06964
                                          0.00000    0.00000

 N14         0.53802 -0.00946  0.86285    1.00000    0.05645  0.08082  0.05001  0.00840  0.00566 -0.01964   0.06642
   0.00541   0.00019  0.00015  0.00011    0.00000    0.00191  0.00226  0.00171  0.00155  0.00141  0.00169   0.00088

 H14         0.56834 -0.03181  0.88661    1.00000    0.07970
                                          0.00000    0.00000

 N15         0.44593  0.08087  0.71048    1.00000    0.03280  0.05431  0.04667 -0.00617  0.00236  0.00226   0.04926
   0.00447   0.00015  0.00012  0.00010    0.00000    0.00137  0.00162  0.00149  0.00122  0.00111  0.00119   0.00067

 H15         0.46199  0.07612  0.73986    1.00000    0.05911
                                          0.00000    0.00000

 C1          0.61715  0.61194  0.57704    1.00000    0.04033  0.04737  0.05314  0.00166  0.00073 -0.00780   0.05025
   0.00550   0.00019  0.00015  0.00012    0.00000    0.00178  0.00184  0.00191  0.00147  0.00144  0.00145   0.00080

 C2          0.63013  0.66035  0.54805    1.00000    0.04478  0.04632  0.06327  0.00715  0.00267 -0.00733   0.05604
   0.00598   0.00021  0.00015  0.00014    0.00000    0.00191  0.00189  0.00217  0.00159  0.00159  0.00153   0.00089

 H2A         0.67587  0.65680  0.53028    1.00000    0.06725
                                          0.00000    0.00000

 C3          0.57451  0.71317  0.54615    1.00000    0.06078  0.04689  0.06795  0.00993 -0.00045 -0.01352   0.06262
   0.00641   0.00023  0.00016  0.00014    0.00000    0.00234  0.00199  0.00237  0.00170  0.00184  0.00174   0.00099

 H3A         0.58233  0.74661  0.52755    1.00000    0.07514
                                          0.00000    0.00000

 C4          0.50690  0.71717  0.57164    1.00000    0.05459  0.04634  0.06923  0.00501 -0.00031 -0.00443   0.06206
   0.00640   0.00023  0.00016  0.00014    0.00000    0.00221  0.00196  0.00238  0.00170  0.00180  0.00166   0.00098

 H4          0.46774  0.75298  0.57018    1.00000    0.07448
                                          0.00000    0.00000

 C5          0.49832  0.66702  0.59941    1.00000    0.04538  0.04519  0.05874 -0.00220  0.00211 -0.00622   0.05310
   0.00572   0.00020  0.00015  0.00013    0.00000    0.00190  0.00184  0.00205  0.00153  0.00154  0.00150   0.00083

 C6          0.42440  0.66894  0.62534    1.00000    0.05625  0.04116  0.07219 -0.00204  0.00806 -0.00361   0.06117
   0.00652   0.00023  0.00015  0.00015    0.00000    0.00222  0.00188  0.00242  0.00168  0.00181  0.00165   0.00097

 C7          0.35389  0.61178  0.67582    1.00000    0.04287  0.04092  0.05973 -0.00236  0.01227  0.00312   0.05353
   0.00621   0.00020  0.00014  0.00013    0.00000    0.00186  0.00175  0.00208  0.00152  0.00156  0.00146   0.00088

 C8          0.31345  0.58339  0.65495    1.00000    0.04944  0.04101  0.05083 -0.00112  0.00768  0.00096   0.05239
   0.00603   0.00021  0.00014  0.00012    0.00000    0.00196  0.00174  0.00189  0.00144  0.00152  0.00150   0.00085

 C9          0.24646  0.57684  0.67749    1.00000    0.04875  0.04507  0.05106 -0.00822  0.00964 -0.00258   0.05193
   0.00598   0.00021  0.00015  0.00012    0.00000    0.00194  0.00181  0.00189  0.00146  0.00151  0.00149   0.00082

 H9          0.21820  0.55850  0.66347    1.00000    0.06231
                                          0.00000    0.00000

 C10         0.21956  0.59605  0.71955    1.00000    0.04608  0.04274  0.05731 -0.00679  0.01098  0.00248   0.05372
   0.00614   0.00021  0.00015  0.00013    0.00000    0.00192  0.00179  0.00203  0.00152  0.00156  0.00149   0.00087

 C11         0.26247  0.62293  0.74019    1.00000    0.05791  0.06613  0.06463 -0.02369  0.01955 -0.00639   0.06535
   0.00679   0.00023  0.00018  0.00015    0.00000    0.00233  0.00242  0.00235  0.00194  0.00187  0.00193   0.00104

 H11A        0.24578  0.63582  0.76908    1.00000    0.07842
                                          0.00000    0.00000

 C12         0.32995  0.63098  0.71851    1.00000    0.05459  0.06042  0.07579 -0.02334  0.00901 -0.01073   0.06435
   0.00630   0.00023  0.00018  0.00016    0.00000    0.00225  0.00230  0.00259  0.00196  0.00191  0.00183   0.00100

 C13         0.37390  0.66132  0.74138    1.00000    0.06161  0.10312  0.11729 -0.05619  0.01759 -0.01874   0.09139
   0.00746   0.00028  0.00025  0.00021    0.00000    0.00278  0.00378  0.00408  0.00329  0.00267  0.00263   0.00154

 H13A        0.36892  0.69875  0.72111    1.00000    0.13708
                                          0.00000    0.00000

 H13B        0.42815  0.63808  0.74480    1.00000    0.13708
                                          0.00000    0.00000

 H13C        0.35281  0.66658  0.77289    1.00000    0.13708
                                          0.00000    0.00000

 C14         0.34175  0.56112  0.60983    1.00000    0.05553  0.06660  0.05710 -0.01528  0.01359 -0.00666   0.06299
   0.00650   0.00023  0.00018  0.00014    0.00000    0.00222  0.00238  0.00216  0.00181  0.00173  0.00184   0.00099

 H14A        0.39324  0.53314  0.61552    1.00000    0.09448
                                          0.00000    0.00000

 H14B        0.34347  0.59303  0.58417    1.00000    0.09448
                                          0.00000    0.00000

 H14C        0.30687  0.54275  0.60059    1.00000    0.09448
                                          0.00000    0.00000

 C15         0.14435  0.58725  0.74177    1.00000    0.04679  0.04926  0.05528 -0.01071  0.01754  0.00078   0.05505
   0.00611   0.00021  0.00015  0.00013    0.00000    0.00194  0.00191  0.00199  0.00155  0.00156  0.00153   0.00089

 C16         0.07673  0.62378  0.70677    1.00000    0.05051  0.06611  0.07506 -0.01157  0.01076  0.01055   0.07188
   0.00754   0.00023  0.00019  0.00016    0.00000    0.00224  0.00249  0.00264  0.00203  0.00191  0.00187   0.00117

 H16A        0.08156  0.66238  0.69589    1.00000    0.08625
                                          0.00000    0.00000

 H16B        0.08165  0.60612  0.67839    1.00000    0.08625
                                          0.00000    0.00000

 C17        -0.00206  0.63036  0.72687    1.00000    0.07199  0.08687  0.14536 -0.02255  0.00589  0.01156   0.11081
   0.01054   0.00032  0.00026  0.00025    0.00000    0.00340  0.00366  0.00543  0.00357  0.00334  0.00278   0.00197

 H17A       -0.01166  0.59329  0.73058    1.00000    0.13298
                                          0.00000    0.00000

 H17B       -0.04025  0.65873  0.70359    1.00000    0.13298
                                          0.00000    0.00000

 C18        -0.01452  0.64910  0.77432    1.00000    0.08552  0.15554  0.14091 -0.07946  0.02188  0.02041   0.13521
   0.01174   0.00038  0.00035  0.00027    0.00000    0.00413  0.00620  0.00573  0.00513  0.00397  0.00410   0.00271

 H18A       -0.06562  0.64891  0.78667    1.00000    0.16225
                                          0.00000    0.00000

 H18B       -0.01235  0.68851  0.77043    1.00000    0.16225
                                          0.00000    0.00000

 C19         0.04855  0.60752  0.80972    1.00000    0.10852  0.12364  0.09798 -0.04339  0.04317 -0.03096   0.11002
   0.01040   0.00038  0.00030  0.00022    0.00000    0.00462  0.00484  0.00398  0.00366  0.00358  0.00394   0.00196

 H19A        0.04189  0.62006  0.84072    1.00000    0.13202
                                          0.00000    0.00000

 H19B        0.04396  0.56866  0.81510    1.00000    0.13202
                                          0.00000    0.00000

 C20         0.12539  0.60582  0.79087    1.00000    0.06510  0.07588  0.06769 -0.02626  0.02560 -0.00207   0.07380
   0.00740   0.00025  0.00020  0.00016    0.00000    0.00259  0.00273  0.00251  0.00212  0.00204  0.00212   0.00120

 H20A        0.16435  0.57912  0.81454    1.00000    0.08856
                                          0.00000    0.00000

 H20B        0.13021  0.64437  0.78789    1.00000    0.08856
                                          0.00000    0.00000

 C21         0.15712  0.52174  0.74932    1.00000    0.04220  0.05716  0.05151 -0.00992  0.01509 -0.00290   0.05420
   0.00614   0.00020  0.00016  0.00013    0.00000    0.00185  0.00207  0.00194  0.00161  0.00152  0.00159   0.00088

 C22         0.11741  0.49844  0.72422    1.00000    0.05789  0.06287  0.07067 -0.02162 -0.00048  0.00876   0.06946
   0.00692   0.00024  0.00018  0.00016    0.00000    0.00239  0.00245  0.00254  0.00201  0.00195  0.00192   0.00112

 H22         0.07901  0.52333  0.70184    1.00000    0.08335
                                          0.00000    0.00000

 C23         0.13204  0.43895  0.73077    1.00000    0.05834  0.06379  0.08500 -0.02778  0.00845 -0.00137   0.07189
   0.00701   0.00025  0.00019  0.00017    0.00000    0.00244  0.00252  0.00291  0.00219  0.00211  0.00199   0.00114

 C24         0.18967  0.40187  0.76377    1.00000    0.05913  0.05238  0.06132 -0.01930  0.02053 -0.01036   0.05903
   0.00641   0.00023  0.00016  0.00014    0.00000    0.00227  0.00207  0.00220  0.00173  0.00180  0.00177   0.00094

 C25         0.23306  0.42442  0.78876    1.00000    0.07134  0.05511  0.06734  0.00510  0.00438 -0.00941   0.07001
   0.00746   0.00026  0.00018  0.00016    0.00000    0.00270  0.00228  0.00249  0.00188  0.00204  0.00201   0.00112

 C26         0.21477  0.48440  0.78110    1.00000    0.06879  0.05855  0.06759 -0.00395 -0.00047 -0.02046   0.06620
   0.00672   0.00025  0.00018  0.00015    0.00000    0.00259  0.00231  0.00244  0.00187  0.00197  0.00199   0.00102

 H26         0.24277  0.50002  0.79825    1.00000    0.07944
                                          0.00000    0.00000

 C27         0.29780  0.38622  0.82221    1.00000    0.13958  0.07230  0.11559  0.01890 -0.05956 -0.02004   0.11586
   0.00917   0.00041  0.00024  0.00023    0.00000    0.00542  0.00327  0.00445  0.00302  0.00405  0.00337   0.00220

 H27A        0.33841  0.36328  0.80419    1.00000    0.17379
                                          0.00000    0.00000

 H27B        0.27875  0.36076  0.84663    1.00000    0.17379
                                          0.00000    0.00000

 H27C        0.31833  0.40978  0.83757    1.00000    0.17379
                                          0.00000    0.00000

 C28         0.08791  0.41623  0.70134    1.00000    0.09181  0.08014  0.14964 -0.04054 -0.03652 -0.00708   0.10812
   0.00783   0.00035  0.00024  0.00025    0.00000    0.00388  0.00344  0.00537  0.00350  0.00368  0.00291   0.00197

 H28A        0.12332  0.38397  0.68897    1.00000    0.16218
                                          0.00000    0.00000

 H28B        0.06213  0.44660  0.67462    1.00000    0.16218
                                          0.00000    0.00000

 H28C        0.04962  0.40336  0.72129    1.00000    0.16218
                                          0.00000    0.00000

 C29         0.24521  0.30908  0.74090    1.00000    0.06920  0.05446  0.06145 -0.00995  0.02479 -0.00441   0.06668
   0.00715   0.00025  0.00017  0.00015    0.00000    0.00257  0.00217  0.00233  0.00180  0.00194  0.00188   0.00108

 C30         0.26909  0.24371  0.75661    1.00000    0.04885  0.05254  0.06285 -0.00585  0.02283 -0.00589   0.05902
   0.00652   0.00021  0.00016  0.00014    0.00000    0.00203  0.00203  0.00220  0.00167  0.00168  0.00162   0.00095

 C31         0.26128  0.21544  0.80317    1.00000    0.06969  0.05846  0.05745 -0.00924  0.02902 -0.00413   0.06737
   0.00721   0.00025  0.00017  0.00014    0.00000    0.00256  0.00227  0.00220  0.00176  0.00190  0.00191   0.00111

 H31         0.23623  0.23675  0.82655    1.00000    0.08084
                                          0.00000    0.00000

 C32         0.29018  0.15645  0.81489    1.00000    0.08255  0.05959  0.05528 -0.00030  0.03341 -0.00791   0.07242
   0.00766   0.00026  0.00018  0.00015    0.00000    0.00291  0.00234  0.00220  0.00178  0.00205  0.00208   0.00123

 H32         0.28341  0.13739  0.84623    1.00000    0.08691
                                          0.00000    0.00000

 C33         0.32900  0.12445  0.78170    1.00000    0.05594  0.05391  0.05359  0.00520  0.01792 -0.00437   0.06081
   0.00666   0.00022  0.00017  0.00013    0.00000    0.00218  0.00207  0.00204  0.00162  0.00167  0.00170   0.00099

 H33         0.35078  0.08406  0.79077    1.00000    0.07297
                                          0.00000    0.00000

 C34         0.30453  0.21143  0.72234    1.00000    0.04020  0.04657  0.05142 -0.00078  0.01170 -0.00397   0.05030
   0.00567   0.00019  0.00014  0.00013    0.00000    0.00175  0.00182  0.00187  0.00145  0.00142  0.00143   0.00081

 H34         0.30742  0.23002  0.69023    1.00000    0.06036
                                          0.00000    0.00000

 C35         0.33574  0.15171  0.73540    1.00000    0.03437  0.04895  0.05378 -0.00178  0.01078 -0.00482   0.04947
   0.00563   0.00018  0.00015  0.00012    0.00000    0.00164  0.00185  0.00190  0.00148  0.00138  0.00140   0.00080

 C36         0.37506  0.11900  0.69730    1.00000    0.03348  0.04094  0.05479  0.00046  0.01027 -0.00296   0.04716
   0.00565   0.00018  0.00014  0.00013    0.00000    0.00162  0.00169  0.00200  0.00142  0.00144  0.00132   0.00078

 C37^a       0.24695 -0.04600  0.84139    0.62100    0.05364  0.05803  0.07593  0.00094  0.02281 -0.01739   0.06565
   0.01303   0.00049  0.00040  0.00029    0.00673    0.00538  0.00306  0.00270  0.00278  0.00283  0.00364   0.00231

 C38^a       0.17569 -0.01983  0.87031    0.62100    0.04813  0.07051  0.06289  0.00058  0.01397 -0.01711   0.06357
   0.01524   0.00048  0.00039  0.00027    0.00673    0.00408  0.00286  0.00358  0.00261  0.00304  0.00307   0.00208

 H38A^a      0.17065  0.02042  0.87067    0.62100    0.07629
                                          0.00673    0.00000

 H38B^a      0.12903 -0.02014  0.85498    0.62100    0.07629
                                          0.00673    0.00000

 C39^a       0.18311 -0.05397  0.92118    0.62100    0.06537  0.08286  0.06163  0.00140  0.01201 -0.02748   0.07183
   0.01111   0.00042  0.00028  0.00023    0.00673    0.00366  0.00288  0.00294  0.00266  0.00263  0.00286   0.00170

 H39A^a      0.22652 -0.04982  0.93732    0.62100    0.08620
                                          0.00673    0.00000

 H39B^a      0.13588 -0.03785  0.93865    0.62100    0.08620
                                          0.00673    0.00000

 C40^a       0.19595 -0.11696  0.92372    0.62100    0.08094  0.08214  0.05003  0.00762  0.00242 -0.02996   0.07328
   0.01172   0.00044  0.00028  0.00024    0.00673    0.00387  0.00279  0.00295  0.00247  0.00252  0.00314   0.00177

 H40A^a      0.14968 -0.12178  0.91161    0.62100    0.08793
                                          0.00673    0.00000

 H40B^a      0.20450 -0.13747  0.95738    0.62100    0.08793
                                          0.00673    0.00000

 C41^a       0.26490 -0.14278  0.89429    0.62100    0.07196  0.06959  0.05449  0.00963 -0.00370 -0.02504   0.06789
   0.01095   0.00039  0.00029  0.00021    0.00673    0.00355  0.00298  0.00302  0.00229  0.00237  0.00268   0.00165

 H41A^a      0.31204 -0.14140  0.90824    0.62100    0.08147
                                          0.00673    0.00000

 H41B^a      0.27056 -0.18338  0.89499    0.62100    0.08147
                                          0.00673    0.00000

 C42^a       0.25473 -0.11006  0.84332    0.62100    0.06229  0.05856  0.05407  0.00691  0.00295 -0.01980   0.06101
   0.01422   0.00054  0.00034  0.00028    0.00673    0.00391  0.00301  0.00298  0.00291  0.00292  0.00277   0.00189

 H42A^a      0.20826 -0.11225  0.82915    0.62100    0.07321
                                          0.00673    0.00000

 H42B^a      0.29940 -0.12755  0.82440    0.62100    0.07321
                                          0.00673    0.00000

 C43         0.22101 -0.01308  0.78954    1.00000    0.03454  0.04915  0.09607  0.01766  0.00574 -0.00891   0.06604
   0.00719   0.00020  0.00016  0.00017    0.00000    0.00177  0.00205  0.00245  0.00156  0.00179  0.00156   0.00094

 C44         0.23189 -0.04113  0.75167    1.00000    0.03987  0.04833  0.10570  0.01022  0.01230 -0.01049   0.06981
   0.00743   0.00021  0.00017  0.00018    0.00000    0.00193  0.00209  0.00294  0.00175  0.00201  0.00164   0.00102

 H44         0.24682 -0.08174  0.75857    1.00000    0.08377
                                          0.00000    0.00000

 C45         0.22216 -0.01312  0.70372    1.00000    0.03511  0.04887  0.10421  0.00894  0.00997 -0.00861   0.06791
   0.00722   0.00021  0.00017  0.00017    0.00000    0.00185  0.00206  0.00323  0.00211  0.00190  0.00157   0.00116

 C46         0.19959  0.04697  0.69381    1.00000    0.03162  0.05121  0.09041  0.00577  0.00784 -0.00861   0.06215
   0.00675   0.00020  0.00016  0.00016    0.00000    0.00174  0.00205  0.00284  0.00197  0.00173  0.00152   0.00103

 C47         0.18301  0.07822  0.73176    1.00000    0.03088  0.04802  0.09642  0.01258  0.00506 -0.00887   0.06358
   0.00687   0.00020  0.00016  0.00017    0.00000    0.00172  0.00200  0.00301  0.00202  0.00177  0.00150   0.00109

 C48         0.19532  0.04828  0.77857    1.00000    0.03948  0.05486  0.09381  0.00336  0.00994 -0.01197   0.06657
   0.00711   0.00021  0.00017  0.00017    0.00000    0.00193  0.00218  0.00297  0.00203  0.00186  0.00165   0.00108

 H48         0.18657  0.06881  0.80381    1.00000    0.07988
                                          0.00000    0.00000

 C49         0.15169  0.14363  0.72085    1.00000    0.04311  0.05409  0.10017  0.00646  0.00284 -0.00155   0.07260
   0.00750   0.00023  0.00017  0.00018    0.00000    0.00207  0.00223  0.00320  0.00210  0.00200  0.00171   0.00119

 H49A        0.10248  0.15621  0.70381    1.00000    0.10890
                                          0.00000    0.00000

 H49B        0.18814  0.15884  0.70096    1.00000    0.10890
                                          0.00000    0.00000

 H49C        0.14438  0.15777  0.75078    1.00000    0.10890
                                          0.00000    0.00000

 C50         0.23872 -0.04663  0.66331    1.00000    0.05788  0.05902  0.11107 -0.00075  0.00429 -0.01387   0.07974
   0.00772   0.00026  0.00019  0.00019    0.00000    0.00253  0.00248  0.00371  0.00244  0.00240  0.00203   0.00131

 H50A        0.19028 -0.04585  0.65026    1.00000    0.11961
                                          0.00000    0.00000

 H50B        0.26975 -0.08638  0.67569    1.00000    0.11961
                                          0.00000    0.00000

 H50C        0.26673 -0.02915  0.63809    1.00000    0.11961
                                          0.00000    0.00000

 C51         0.14653  0.08491  0.61140    1.00000    0.03710  0.05334  0.09177  0.00470  0.00780 -0.00974   0.06505
   0.00700   0.00021  0.00017  0.00017    0.00000    0.00191  0.00214  0.00293  0.00195  0.00188  0.00166   0.00107

 C52         0.15212  0.12651  0.56602    1.00000    0.02878  0.04511  0.08169 -0.00249  0.00728 -0.00619   0.05503
   0.00596   0.00019  0.00015  0.00015    0.00000    0.00162  0.00184  0.00252  0.00168  0.00159  0.00140   0.00090

 C53         0.10724  0.13312  0.52554    1.00000    0.03883  0.05715  0.08739 -0.00869  0.00343 -0.01287   0.06270
   0.00639   0.00021  0.00017  0.00016    0.00000    0.00190  0.00220  0.00282  0.00198  0.00183  0.00165   0.00099

 H53         0.07444  0.11080  0.52582    1.00000    0.07523
                                          0.00000    0.00000

 C54         0.11235  0.17334  0.48509    1.00000    0.03635  0.06040  0.07247 -0.01453 -0.00067 -0.00376   0.05906
   0.00604   0.00020  0.00017  0.00015    0.00000    0.00181  0.00221  0.00243  0.00186  0.00162  0.00162   0.00092

 H54         0.08177  0.17976  0.45758    1.00000    0.07087
                                          0.00000    0.00000

 C55         0.16254  0.20369  0.48565    1.00000    0.03721  0.04892  0.06473 -0.00698  0.00559 -0.00599   0.05306
   0.00564   0.00019  0.00015  0.00014    0.00000    0.00175  0.00190  0.00218  0.00160  0.00154  0.00148   0.00084

 H55         0.16787  0.23041  0.45812    1.00000    0.06367
                                          0.00000    0.00000

 C56         0.20586  0.19475  0.52742    1.00000    0.02957  0.03977  0.06059 -0.00478  0.00675  0.00056   0.04721
   0.00540   0.00018  0.00014  0.00013    0.00000    0.00154  0.00166  0.00201  0.00145  0.00138  0.00128   0.00077

 C57         0.26133  0.22723  0.52864    1.00000    0.03990  0.04368  0.05744 -0.00048  0.00636 -0.00831   0.04993
   0.00558   0.00019  0.00014  0.00013    0.00000    0.00176  0.00176  0.00202  0.00153  0.00149  0.00142   0.00080

 C58         0.35456  0.24431  0.57684    1.00000    0.03039  0.04131  0.04562  0.00471  0.00319 -0.00412   0.04304
   0.00509   0.00017  0.00013  0.00011    0.00000    0.00152  0.00165  0.00168  0.00130  0.00124  0.00128   0.00072

 C59         0.32263  0.29965  0.58583    1.00000    0.03168  0.04320  0.05081 -0.00029  0.00541 -0.00526   0.04511
   0.00523   0.00018  0.00014  0.00012    0.00000    0.00157  0.00170  0.00180  0.00137  0.00130  0.00133   0.00074

 C60         0.37139  0.32949  0.59406    1.00000    0.03113  0.04158  0.05325 -0.00125  0.00333 -0.00264   0.04555
   0.00523   0.00017  0.00014  0.00012    0.00000    0.00156  0.00167  0.00184  0.00138  0.00131  0.00131   0.00074

 H60         0.34918  0.36674  0.60082    1.00000    0.05466
                                          0.00000    0.00000

 C61         0.45173  0.30671  0.59273    1.00000    0.02983  0.04164  0.04464  0.00432  0.00240 -0.00325   0.04274
   0.00507   0.00017  0.00013  0.00011    0.00000    0.00151  0.00164  0.00166  0.00129  0.00122  0.00126   0.00071

 C62         0.48181  0.25005  0.58477    1.00000    0.03173  0.04189  0.04975  0.00369 -0.00029 -0.00257   0.04530
   0.00516   0.00018  0.00014  0.00012    0.00000    0.00156  0.00168  0.00178  0.00135  0.00129  0.00131   0.00074

 H62         0.53587  0.23267  0.58521    1.00000    0.05435
                                          0.00000    0.00000

 C63         0.43587  0.21838  0.57630    1.00000    0.03457  0.03862  0.04622  0.00290  0.00153 -0.00369   0.04353
   0.00511   0.00018  0.00013  0.00011    0.00000    0.00159  0.00160  0.00170  0.00129  0.00128  0.00129   0.00072

 C64         0.47160  0.15869  0.56548    1.00000    0.03829  0.04216  0.07208 -0.00304  0.00247 -0.00024   0.05529
   0.00593   0.00020  0.00014  0.00014    0.00000    0.00179  0.00180  0.00233  0.00161  0.00159  0.00143   0.00088

 H64A        0.46843  0.16064  0.53108    1.00000    0.08294
                                          0.00000    0.00000

 H64B        0.44393  0.13347  0.58255    1.00000    0.08294
                                          0.00000    0.00000

 H64C        0.52547  0.14352  0.57585    1.00000    0.08294
                                          0.00000    0.00000

 C65         0.23583  0.32709  0.58773    1.00000    0.03114  0.05470  0.08280 -0.01446  0.00609 -0.00397   0.05872
   0.00607   0.00019  0.00016  0.00015    0.00000    0.00171  0.00207  0.00259  0.00184  0.00163  0.00150   0.00093

 H65A        0.21427  0.33879  0.55528    1.00000    0.08808
                                          0.00000    0.00000

 H65B        0.22405  0.36072  0.60248    1.00000    0.08808
                                          0.00000    0.00000

 H65C        0.21348  0.29936  0.60666    1.00000    0.08808
                                          0.00000    0.00000

 C66         0.50528  0.33915  0.60319    1.00000    0.03258  0.04412  0.04783  0.00589 -0.00079 -0.00915   0.04449
   0.00507   0.00018  0.00014  0.00012    0.00000    0.00156  0.00171  0.00174  0.00135  0.00128  0.00132   0.00073

 C67         0.57599  0.32886  0.56987    1.00000    0.03725  0.05173  0.05350  0.00503  0.00048 -0.01083   0.05067
   0.00564   0.00019  0.00015  0.00012    0.00000    0.00172  0.00192  0.00191  0.00151  0.00141  0.00146   0.00081

 H67A        0.61145  0.34735  0.57902    1.00000    0.06080
                                          0.00000    0.00000

 H67B        0.60354  0.28724  0.57436    1.00000    0.06080
                                          0.00000    0.00000

 C68         0.55309  0.35289  0.51645    1.00000    0.04745  0.07152  0.05239 -0.00169  0.00691 -0.02186   0.05827
   0.00605   0.00022  0.00017  0.00013    0.00000    0.00200  0.00242  0.00200  0.00173  0.00156  0.00181   0.00091

 H68A        0.59983  0.34613  0.49681    1.00000    0.06992
                                          0.00000    0.00000

 H68B        0.52079  0.33243  0.50649    1.00000    0.06992
                                          0.00000    0.00000

 C69         0.50849  0.41784  0.50773    1.00000    0.06393  0.06703  0.04989  0.01800 -0.01595 -0.02995   0.06187
   0.00603   0.00023  0.00017  0.00013    0.00000    0.00237  0.00237  0.00199  0.00171  0.00171  0.00197   0.00101

 H69A        0.54353  0.43877  0.51281    1.00000    0.07424
                                          0.00000    0.00000

 H69B        0.49011  0.43107  0.47417    1.00000    0.07424
                                          0.00000    0.00000

 C70         0.43973  0.43196  0.54101    1.00000    0.05180  0.04502  0.05926  0.01182 -0.01530 -0.01421   0.05506
   0.00565   0.00021  0.00015  0.00013    0.00000    0.00204  0.00185  0.00209  0.00155  0.00163  0.00158   0.00088

 H70A        0.39998  0.41730  0.53182    1.00000    0.06607
                                          0.00000    0.00000

 H70B        0.41727  0.47403  0.53743    1.00000    0.06607
                                          0.00000    0.00000

 C71         0.46387  0.40507  0.59361    1.00000    0.04037  0.04380  0.05206  0.00406 -0.00664 -0.00673   0.04884
   0.00534   0.00020  0.00014  0.00012    0.00000    0.00175  0.00176  0.00188  0.00143  0.00141  0.00141   0.00078

 H71A        0.41761  0.41317  0.61363    1.00000    0.05861
                                          0.00000    0.00000

 H71B        0.49835  0.42378  0.60367    1.00000    0.05861
                                          0.00000    0.00000

 C72         0.53068  0.31951  0.65686    1.00000    0.03373  0.03994  0.04778  0.00388 -0.00181  0.00006   0.04522
   0.00520   0.00018  0.00013  0.00012    0.00000    0.00160  0.00163  0.00175  0.00133  0.00130  0.00129   0.00074

 C73         0.59333  0.33193  0.67341    1.00000    0.03203  0.04672  0.04911  0.00311  0.00176 -0.00534   0.04637
   0.00520   0.00018  0.00014  0.00012    0.00000    0.00158  0.00177  0.00180  0.00140  0.00131  0.00134   0.00076

 H73         0.62204  0.35008  0.65100    1.00000    0.05564
                                          0.00000    0.00000

 C74         0.61418  0.31817  0.72202    1.00000    0.03402  0.04539  0.05085  0.00313 -0.00056  0.00072   0.04861
   0.00548   0.00018  0.00014  0.00012    0.00000    0.00163  0.00177  0.00185  0.00142  0.00135  0.00135   0.00079

 C8AA        0.57214  0.29196  0.75487    1.00000    0.03879  0.04506  0.04927  0.00646  0.00125  0.00353   0.05097
   0.00580   0.00019  0.00014  0.00012    0.00000    0.00175  0.00179  0.00184  0.00143  0.00140  0.00141   0.00083

 C76         0.50985  0.27715  0.73980    1.00000    0.03992  0.05696  0.05048  0.00765  0.00369 -0.00843   0.05375
   0.00592   0.00020  0.00016  0.00013    0.00000    0.00181  0.00205  0.00192  0.00155  0.00145  0.00155   0.00087

 C77         0.49072  0.29205  0.69137    1.00000    0.03482  0.05580  0.05569  0.00671  0.00023 -0.01054   0.05241
   0.00581   0.00019  0.00015  0.00013    0.00000    0.00168  0.00200  0.00200  0.00157  0.00142  0.00148   0.00084

 H77         0.44860  0.28321  0.68121    1.00000    0.06289
                                          0.00000    0.00000

 C78         0.46682  0.24553  0.77548    1.00000    0.05871  0.10035  0.05714  0.01926  0.00452 -0.02935   0.07651
   0.00759   0.00025  0.00022  0.00015    0.00000    0.00243  0.00334  0.00230  0.00218  0.00185  0.00236   0.00129

 H78A        0.43206  0.23360  0.75841    1.00000    0.11476
                                          0.00000    0.00000

 H78B        0.43713  0.27087  0.79641    1.00000    0.11476
                                          0.00000    0.00000

 H78C        0.50347  0.21169  0.79469    1.00000    0.11476
                                          0.00000    0.00000

 C79         0.68282  0.33069  0.73867    1.00000    0.04254  0.06172  0.05391 -0.00091 -0.00588 -0.00963   0.05581
   0.00557   0.00020  0.00017  0.00013    0.00000    0.00187  0.00218  0.00200  0.00164  0.00151  0.00163   0.00087

 H79A        0.70435  0.35085  0.71142    1.00000    0.08371
                                          0.00000    0.00000

 H79B        0.72183  0.29461  0.75257    1.00000    0.08371
                                          0.00000    0.00000

 H79C        0.66645  0.35465  0.76275    1.00000    0.08371
                                          0.00000    0.00000

 C80         0.67853  0.55467  0.58045    1.00000    0.04306  0.04952  0.06232  0.00511  0.00511 -0.00722   0.05613
   0.00611   0.00021  0.00016  0.00014    0.00000    0.00192  0.00196  0.00216  0.00162  0.00162  0.00154   0.00089

 C81         0.72672  0.45419  0.62176    1.00000    0.03032  0.04022  0.06084  0.00709  0.00576 -0.00231   0.04879
   0.00567   0.00018  0.00014  0.00013    0.00000    0.00157  0.00169  0.00204  0.00149  0.00140  0.00130   0.00081

 C82         0.76943  0.43627  0.66539    1.00000    0.04268  0.04683  0.05453  0.00028  0.00519 -0.00656   0.05167
   0.00569   0.00020  0.00015  0.00013    0.00000    0.00183  0.00184  0.00196  0.00150  0.00148  0.00148   0.00082

 C83         0.83034  0.38475  0.67146    1.00000    0.03775  0.04982  0.04708  0.00772 -0.00311 -0.00874   0.04866
   0.00543   0.00019  0.00015  0.00012    0.00000    0.00169  0.00185  0.00179  0.00146  0.00136  0.00143   0.00079

 H83         0.85929  0.37229  0.70038    1.00000    0.05839
                                          0.00000    0.00000

 C84         0.85038  0.35085  0.63679    1.00000    0.02806  0.04718  0.04778  0.00238  0.00313 -0.00915   0.04360
   0.00504   0.00017  0.00014  0.00011    0.00000    0.00148  0.00175  0.00174  0.00139  0.00126  0.00131   0.00072

 C85         0.80497  0.36893  0.59511    1.00000    0.03294  0.04930  0.04959 -0.00134  0.00040 -0.00681   0.04679
   0.00529   0.00018  0.00015  0.00012    0.00000    0.00161  0.00182  0.00180  0.00143  0.00133  0.00138   0.00075

 H85         0.81593  0.34582  0.57160    1.00000    0.05615
                                          0.00000    0.00000

 C86         0.74318  0.42093  0.58746    1.00000    0.03304  0.04671  0.05398  0.00467 -0.00063 -0.00951   0.04755
   0.00532   0.00018  0.00014  0.00012    0.00000    0.00161  0.00179  0.00189  0.00148  0.00136  0.00138   0.00077

 C87         0.69686  0.43903  0.54123    1.00000    0.04095  0.05955  0.07173  0.00557 -0.01350 -0.00794   0.06167
   0.00605   0.00021  0.00017  0.00014    0.00000    0.00191  0.00221  0.00243  0.00182  0.00169  0.00165   0.00098

 H87A        0.71628  0.46567  0.51832    1.00000    0.09250
                                          0.00000    0.00000

 H87B        0.64286  0.45790  0.54765    1.00000    0.09250
                                          0.00000    0.00000

 H87C        0.70158  0.40519  0.52794    1.00000    0.09250
                                          0.00000    0.00000

 C88         0.74959  0.47178  0.70407    1.00000    0.06567  0.06024  0.06449 -0.00792  0.00348 -0.00132   0.06891
   0.00689   0.00026  0.00018  0.00015    0.00000    0.00254  0.00234  0.00239  0.00187  0.00193  0.00194   0.00108

 H88A        0.69765  0.47455  0.71539    1.00000    0.10336
                                          0.00000    0.00000

 H88B        0.75214  0.51024  0.69104    1.00000    0.10336
                                          0.00000    0.00000

 H88C        0.78619  0.45345  0.73072    1.00000    0.10336
                                          0.00000    0.00000

 C89         0.91784  0.29375  0.64677    1.00000    0.02837  0.05529  0.05030 -0.00301 -0.00349 -0.00447   0.04783
   0.00516   0.00018  0.00015  0.00012    0.00000    0.00153  0.00194  0.00182  0.00148  0.00129  0.00139   0.00077

 C90         0.99062  0.30481  0.66274    1.00000    0.03310  0.06359  0.06320 -0.00682 -0.00734 -0.00723   0.05590
   0.00557   0.00019  0.00017  0.00014    0.00000    0.00171  0.00221  0.00217  0.00173  0.00150  0.00156   0.00088

 H90A        0.97681  0.32627  0.68903    1.00000    0.06708
                                          0.00000    0.00000

 H90B        1.02992  0.26760  0.67511    1.00000    0.06708
                                          0.00000    0.00000

 C91         1.02422  0.33821  0.62238    1.00000    0.04365  0.06568  0.09105 -0.01413  0.00087 -0.01454   0.06775
   0.00650   0.00023  0.00019  0.00016    0.00000    0.00206  0.00245  0.00298  0.00215  0.00193  0.00183   0.00106

 H91A        1.06933  0.34450  0.63461    1.00000    0.08130
                                          0.00000    0.00000

 H91B        0.98574  0.37620  0.61118    1.00000    0.08130
                                          0.00000    0.00000

 C92         1.04837  0.30832  0.58052    1.00000    0.04253  0.07621  0.08040 -0.01410  0.01015 -0.01218   0.06866
   0.00657   0.00022  0.00020  0.00016    0.00000    0.00205  0.00269  0.00274  0.00217  0.00186  0.00189   0.00107

 H92A        1.09111  0.27230  0.59051    1.00000    0.08239
                                          0.00000    0.00000

 H92B        1.06673  0.33312  0.55451    1.00000    0.08239
                                          0.00000    0.00000

 C93         0.98120  0.29497  0.56233    1.00000    0.04652  0.06375  0.06824 -0.01567  0.01052 -0.00576   0.06245
   0.00633   0.00022  0.00018  0.00015    0.00000    0.00206  0.00232  0.00238  0.00187  0.00173  0.00175   0.00097

 H93A        1.00001  0.27045  0.53838    1.00000    0.07494
                                          0.00000    0.00000

 H93B        0.94325  0.33114  0.54630    1.00000    0.07494
                                          0.00000    0.00000

 C94         0.94185  0.26466  0.60234    1.00000    0.03261  0.06238  0.05638 -0.01165  0.00379 -0.00409   0.05335
   0.00562   0.00019  0.00016  0.00013    0.00000    0.00166  0.00215  0.00200  0.00164  0.00142  0.00151   0.00084

 H94A        0.97678  0.22523  0.61343    1.00000    0.06402
                                          0.00000    0.00000

 H94B        0.89537  0.26163  0.58888    1.00000    0.06402
                                          0.00000    0.00000

 C95         0.89100  0.25157  0.68486    1.00000    0.03196  0.04460  0.04560 -0.00699 -0.00063  0.00184   0.04446
   0.00502   0.00018  0.00014  0.00011    0.00000    0.00157  0.00171  0.00170  0.00135  0.00126  0.00130   0.00072

 C96         0.93153  0.22147  0.72752    1.00000    0.04069  0.05634  0.05442 -0.00287 -0.00645 -0.00629   0.05372
   0.00566   0.00020  0.00016  0.00013    0.00000    0.00182  0.00205  0.00199  0.00161  0.00148  0.00155   0.00084

 H96         0.97578  0.22974  0.73491    1.00000    0.06447
                                          0.00000    0.00000

 C97         0.90935  0.18007  0.75929    1.00000    0.05331  0.05301  0.05137  0.00001 -0.00706 -0.00151   0.05766
   0.00599   0.00022  0.00016  0.00013    0.00000    0.00215  0.00204  0.00199  0.00159  0.00161  0.00166   0.00091

 C98         0.84322  0.16822  0.74823    1.00000    0.04094  0.04194  0.05490 -0.00141  0.01048  0.00230   0.05140
   0.00592   0.00020  0.00014  0.00013    0.00000    0.00181  0.00174  0.00194  0.00145  0.00147  0.00141   0.00084

 C99         0.80024  0.19764  0.70592    1.00000    0.03210  0.04561  0.05813 -0.00179  0.00399 -0.00027   0.04970
   0.00556   0.00018  0.00014  0.00013    0.00000    0.00162  0.00179  0.00198  0.00149  0.00139  0.00136   0.00080

 C100        0.82531  0.23856  0.67533    1.00000    0.03094  0.04944  0.04789 -0.00222 -0.00082  0.00049   0.04713
   0.00526   0.00018  0.00014  0.00012    0.00000    0.00158  0.00182  0.00177  0.00142  0.00130  0.00135   0.00076

 H100        0.79686  0.25853  0.64681    1.00000    0.05656
                                          0.00000    0.00000

 C101        0.95672  0.14704  0.80448    1.00000    0.09103  0.07728  0.05819  0.01422 -0.02484 -0.01679   0.08118
   0.00735   0.00030  0.00021  0.00015    0.00000    0.00332  0.00290  0.00242  0.00209  0.00226  0.00251   0.00133

 H10A        0.99584  0.16436  0.80858    1.00000    0.12177
                                          0.00000    0.00000

 H10B        0.98163  0.10708  0.80163    1.00000    0.12177
                                          0.00000    0.00000

 H10C        0.92304  0.14851  0.83218    1.00000    0.12177
                                          0.00000    0.00000

 C102        0.73146  0.18341  0.69291    1.00000    0.04336  0.05758  0.07741 -0.00078  0.00199 -0.01270   0.06225
   0.00620   0.00021  0.00017  0.00015    0.00000    0.00197  0.00219  0.00256  0.00186  0.00175  0.00168   0.00097

 H10D        0.69081  0.19373  0.71609    1.00000    0.09338
                                          0.00000    0.00000

 H10E        0.74609  0.14230  0.69327    1.00000    0.09338
                                          0.00000    0.00000

 H10F        0.71285  0.20498  0.66094    1.00000    0.09338
                                          0.00000    0.00000

 C103        0.76184  0.12724  0.80641    1.00000    0.04402  0.06281  0.07256 -0.01360  0.01353 -0.00266   0.06385
   0.00668   0.00022  0.00018  0.00015    0.00000    0.00201  0.00235  0.00248  0.00192  0.00177  0.00176   0.00101

 C104        0.74211  0.07361  0.82524    1.00000    0.04768  0.05761  0.05083 -0.00309  0.01551 -0.00582   0.05651
   0.00623   0.00021  0.00016  0.00013    0.00000    0.00200  0.00210  0.00194  0.00159  0.00154  0.00163   0.00090

 C105        0.79912  0.02070  0.84191    1.00000    0.04970  0.06805  0.05067  0.00341  0.01232 -0.00521   0.06226
   0.00676   0.00023  0.00017  0.00013    0.00000    0.00208  0.00241  0.00200  0.00173  0.00160  0.00179   0.00101

 H105        0.85139  0.01860  0.84270    1.00000    0.07471
                                          0.00000    0.00000

 C106        0.77817 -0.02860  0.85727    1.00000    0.05301  0.07072  0.05686  0.01469  0.00819 -0.00548   0.06815
   0.00714   0.00023  0.00019  0.00014    0.00000    0.00227  0.00256  0.00220  0.00187  0.00173  0.00191   0.00113

 H106        0.81623 -0.06421  0.86882    1.00000    0.08178
                                          0.00000    0.00000

 C107        0.70129 -0.02552  0.85563    1.00000    0.06682  0.06511  0.04758  0.00779  0.01187 -0.01519   0.06460
   0.00686   0.00024  0.00018  0.00013    0.00000    0.00253  0.00237  0.00198  0.00170  0.00173  0.00196   0.00104

 H107        0.68749 -0.05914  0.86638    1.00000    0.07752
                                          0.00000    0.00000

 C108        0.64460  0.02624  0.83841    1.00000    0.04899  0.06405  0.03909  0.00164  0.01090 -0.00912   0.05512
   0.00604   0.00021  0.00017  0.00012    0.00000    0.00198  0.00222  0.00171  0.00153  0.00144  0.00169   0.00089

 C109        0.66553  0.07561  0.82333    1.00000    0.04889  0.06578  0.04675 -0.00026  0.00922 -0.00374   0.05940
   0.00627   0.00022  0.00017  0.00013    0.00000    0.00207  0.00233  0.00190  0.00166  0.00154  0.00174   0.00096

 H109        0.62722  0.11103  0.81161    1.00000    0.07128
                                          0.00000    0.00000

 C110        0.56226  0.02986  0.83284    1.00000    0.05777  0.07337  0.04577 -0.00294  0.01054 -0.01799   0.06144
   0.00635   0.00023  0.00018  0.00013    0.00000    0.00226  0.00251  0.00194  0.00178  0.00166  0.00195   0.00097

 C111        0.46418 -0.01647  0.85765    1.00000    0.05265  0.07079  0.04825  0.00899  0.00855 -0.01679   0.06141
   0.00673   0.00022  0.00018  0.00013    0.00000    0.00218  0.00246  0.00201  0.00179  0.00162  0.00186   0.00100

 C112        0.45588 -0.04776  0.82515    1.00000    0.04352  0.07012  0.05367  0.00345  0.00685 -0.00928   0.06059
   0.00666   0.00021  0.00018  0.00014    0.00000    0.00201  0.00243  0.00210  0.00182  0.00158  0.00176   0.00098

 C113        0.38528 -0.05599  0.82150    1.00000    0.04777  0.06293  0.05245  0.00516  0.00415 -0.00154   0.06103
   0.00681   0.00021  0.00017  0.00014    0.00000    0.00209  0.00227  0.00203  0.00168  0.00158  0.00171   0.00098

 H113        0.37932 -0.07705  0.79881    1.00000    0.07323
                                          0.00000    0.00000

 C114        0.32278 -0.03431  0.85011    1.00000    0.04691  0.05825  0.06207  0.01196  0.01369 -0.00924   0.06172
   0.00721   0.00022  0.00017  0.00015    0.00000    0.00205  0.00221  0.00228  0.00185  0.00169  0.00170   0.00103

 C115        0.33383 -0.00312  0.88271    1.00000    0.06085  0.05762  0.07248  0.00833  0.02981 -0.00559   0.07128
   0.00826   0.00025  0.00018  0.00016    0.00000    0.00253  0.00231  0.00266  0.00202  0.00204  0.00192   0.00124

 H115        0.29263  0.01193  0.90266    1.00000    0.08554
                                          0.00000    0.00000

 C116        0.40319  0.00674  0.88704    1.00000    0.06842  0.06054  0.05652  0.00390  0.01538 -0.01468   0.06621
   0.00721   0.00025  0.00018  0.00014    0.00000    0.00264  0.00232  0.00222  0.00181  0.00188  0.00197   0.00107

 C117        0.41306  0.04253  0.92127    1.00000    0.09022  0.08954  0.07540 -0.00771  0.02485 -0.02665   0.08782
   0.00848   0.00032  0.00023  0.00018    0.00000    0.00349  0.00338  0.00297  0.00255  0.00256  0.00280   0.00144

 H11B        0.42229  0.07715  0.90318    1.00000    0.13173
                                          0.00000    0.00000

 H11C        0.45678  0.02027  0.94270    1.00000    0.13173
                                          0.00000    0.00000

 H11D        0.36648  0.05334  0.94007    1.00000    0.13173
                                          0.00000    0.00000

 C118        0.52185 -0.07356  0.79366    1.00000    0.04481  0.08902  0.06969 -0.01130  0.01055 -0.00704   0.07246
   0.00730   0.00023  0.00021  0.00016    0.00000    0.00213  0.00303  0.00255  0.00220  0.00182  0.00203   0.00116

 H11E        0.50547 -0.09517  0.77388    1.00000    0.10869
                                          0.00000    0.00000

 H11F        0.56557 -0.09926  0.81380    1.00000    0.10869
                                          0.00000    0.00000

 H11G        0.53694 -0.04283  0.77307    1.00000    0.10869
                                          0.00000    0.00000

 C119        0.49615  0.04778  0.67863    1.00000    0.03103  0.04806  0.04479  0.00024  0.00188  0.00243   0.04650
   0.00541   0.00018  0.00014  0.00011    0.00000    0.00157  0.00180  0.00171  0.00139  0.00127  0.00134   0.00077

 C120        0.56467  0.05844  0.66437    1.00000    0.03368  0.05406  0.04633 -0.00687  0.00041 -0.00001   0.04863
   0.00532   0.00018  0.00015  0.00012    0.00000    0.00164  0.00193  0.00176  0.00146  0.00133  0.00142   0.00078

 C121        0.61000  0.02876  0.63070    1.00000    0.02845  0.06524  0.05102 -0.00936  0.00209  0.00499   0.05357
   0.00582   0.00019  0.00016  0.00012    0.00000    0.00159  0.00220  0.00190  0.00165  0.00136  0.00149   0.00088

 H121        0.65731  0.03495  0.62157    1.00000    0.06429
                                          0.00000    0.00000

 C122        0.58771 -0.00930  0.61040    1.00000    0.03007  0.06972  0.05452 -0.02188 -0.00693  0.01433   0.05721
   0.00575   0.00019  0.00017  0.00013    0.00000    0.00168  0.00233  0.00200  0.00176  0.00143  0.00157   0.00096

 C123        0.52081 -0.02119  0.62754    1.00000    0.03666  0.05435  0.07272 -0.01749 -0.00711  0.00808   0.05914
   0.00603   0.00020  0.00016  0.00014    0.00000    0.00185  0.00207  0.00240  0.00178  0.00164  0.00154   0.00094

 H123        0.50669 -0.04917  0.61586    1.00000    0.07097
                                          0.00000    0.00000

 C124        0.47401  0.00675  0.66131    1.00000    0.03653  0.04575  0.05939 -0.00453 -0.00028  0.00183   0.05179
   0.00569   0.00019  0.00015  0.00013    0.00000    0.00172  0.00183  0.00204  0.00154  0.00146  0.00142   0.00083

 C125        0.40215 -0.00714  0.67862    1.00000    0.04283  0.05615  0.08659 -0.00739  0.00311 -0.01051   0.06429
   0.00649   0.00022  0.00017  0.00016    0.00000    0.00199  0.00219  0.00279  0.00196  0.00184  0.00168   0.00100

 H12A        0.35907  0.01706  0.65733    1.00000    0.09643
                                          0.00000    0.00000

 H12B        0.39105  0.00001  0.71105    1.00000    0.09643
                                          0.00000    0.00000

 H12C        0.40975 -0.04750  0.67869    1.00000    0.09643
                                          0.00000    0.00000

 C126        0.58847  0.10324  0.68272    1.00000    0.04214  0.07758  0.06650 -0.02117  0.01057 -0.01596   0.06223
   0.00590   0.00022  0.00019  0.00015    0.00000    0.00195  0.00262  0.00234  0.00199  0.00168  0.00184   0.00097

 H12D        0.59468  0.09249  0.71751    1.00000    0.09334
                                          0.00000    0.00000

 H12E        0.54888  0.14067  0.67412    1.00000    0.09334
                                          0.00000    0.00000

 H12F        0.63712  0.10530  0.66831    1.00000    0.09334
                                          0.00000    0.00000

 C127        0.63450 -0.03436  0.56861    1.00000    0.03254  0.11546  0.06753 -0.04258 -0.01462  0.02572   0.07981
   0.00669   0.00021  0.00022  0.00015    0.00000    0.00175  0.00275  0.00180  0.00150  0.00157  0.00169   0.00101

 C128        0.62948  0.01547  0.52691    1.00000    0.03882  0.14554  0.05595 -0.02882 -0.01077  0.03966   0.09545
   0.00842   0.00023  0.00026  0.00015    0.00000    0.00195  0.00276  0.00188  0.00160  0.00156  0.00195   0.00112

 H12G        0.65553  0.04058  0.53611    1.00000    0.11454
                                          0.00000    0.00000

 H12H        0.57493  0.03834  0.52022    1.00000    0.11454
                                          0.00000    0.00000

 C129        0.66666 -0.00470  0.48042    1.00000    0.05717  0.20115  0.06244 -0.04295 -0.00872  0.05593   0.12811
   0.01064   0.00029  0.00033  0.00018    0.00000    0.00263  0.00400  0.00186  0.00220  0.00186  0.00248   0.00159

 H12I        0.65694  0.02897  0.45393    1.00000    0.15373
                                          0.00000    0.00000

 H12J        0.72283 -0.02179  0.48538    1.00000    0.15373
                                          0.00000    0.00000

 C130        0.63506 -0.04894  0.46627    1.00000    0.06312  0.23482  0.09041 -0.09288 -0.03476  0.07043   0.14819
   0.01054   0.00031  0.00037  0.00022    0.00000    0.00269  0.00483  0.00240  0.00233  0.00220  0.00271   0.00196

 H13D        0.58078 -0.03026  0.45597    1.00000    0.17782
                                          0.00000    0.00000

 H13E        0.66449 -0.06384  0.43914    1.00000    0.17782
                                          0.00000    0.00000

 C131        0.64081 -0.09625  0.50657    1.00000    0.05914  0.19114  0.12037 -0.10796 -0.03020  0.04795   0.13254
   0.00895   0.00030  0.00034  0.00023    0.00000    0.00257  0.00377  0.00292  0.00247  0.00219  0.00265   0.00163

 H13F        0.69561 -0.11658  0.51484    1.00000    0.15905
                                          0.00000    0.00000

 H13G        0.61936 -0.12366  0.49682    1.00000    0.15905
                                          0.00000    0.00000

 C132        0.59820 -0.07692  0.55175    1.00000    0.03988  0.14459  0.11259 -0.08552 -0.02389  0.02951   0.10365
   0.00688   0.00024  0.00027  0.00021    0.00000    0.00208  0.00300  0.00254  0.00228  0.00187  0.00189   0.00117

 H13H        0.60336 -0.11074  0.57761    1.00000    0.12438
                                          0.00000    0.00000

 H13I        0.54298 -0.05737  0.54429    1.00000    0.12438
                                          0.00000    0.00000

 C133        0.71752 -0.06872  0.58734    1.00000    0.02954  0.08912  0.05643 -0.02586 -0.00760  0.01795   0.06547
   0.00634   0.00020  0.00020  0.00014    0.00000    0.00181  0.00292  0.00214  0.00202  0.00152  0.00186   0.00114

 C134        0.77332 -0.04147  0.58202    1.00000    0.04283  0.08679  0.05585 -0.02451 -0.01114  0.01561   0.06881
   0.00645   0.00022  0.00020  0.00014    0.00000    0.00212  0.00288  0.00218  0.00200  0.00166  0.00199   0.00118

 H134        0.76127 -0.00335  0.56439    1.00000    0.08257
                                          0.00000    0.00000

 C135        0.84760 -0.06974  0.60249    1.00000    0.03500  0.09622  0.05849 -0.02769 -0.00442  0.00626   0.06794
   0.00633   0.00021  0.00021  0.00014    0.00000    0.00190  0.00318  0.00224  0.00220  0.00161  0.00196   0.00115

 C136        0.86496 -0.12409  0.62847    1.00000    0.03574  0.09663  0.04832 -0.02069 -0.00868  0.01929   0.06894
   0.00686   0.00022  0.00021  0.00013    0.00000    0.00197  0.00318  0.00203  0.00205  0.00155  0.00204   0.00123

 C137        0.81203 -0.15435  0.63303    1.00000    0.04562  0.09851  0.05158 -0.01112 -0.00400  0.01798   0.07579
   0.00777   0.00024  0.00022  0.00014    0.00000    0.00226  0.00329  0.00218  0.00210  0.00170  0.00223   0.00134

 C138        0.73839 -0.12488  0.61232    1.00000    0.03583  0.09422  0.07061 -0.01423  0.00024  0.00987   0.07478
   0.00742   0.00022  0.00021  0.00015    0.00000    0.00196  0.00322  0.00257  0.00230  0.00175  0.00200   0.00124

 H138        0.70162 -0.14440  0.61566    1.00000    0.08974
                                          0.00000    0.00000

 C139        0.90464 -0.03607  0.59654    1.00000    0.05379  0.11277  0.12202 -0.04184 -0.02124  0.00614   0.10066
   0.00809   0.00028  0.00026  0.00023    0.00000    0.00273  0.00418  0.00439  0.00348  0.00271  0.00271   0.00178

 H13J        0.94160 -0.04828  0.57184    1.00000    0.15099
                                          0.00000    0.00000

 H13K        0.93188 -0.04340  0.62684    1.00000    0.15099
                                          0.00000    0.00000

 H13L        0.87683  0.00495  0.58716    1.00000    0.15099
                                          0.00000    0.00000

 C140        0.83164 -0.21557  0.66088    1.00000    0.07192  0.11159  0.08603  0.00701 -0.01186  0.01022   0.10315
   0.00987   0.00031  0.00026  0.00020    0.00000    0.00320  0.00419  0.00341  0.00299  0.00260  0.00291   0.00183

 H14D        0.83533 -0.21599  0.69498    1.00000    0.15473
                                          0.00000    0.00000

 H14E        0.88080 -0.23883  0.65006    1.00000    0.15473
                                          0.00000    0.00000

 H14F        0.79143 -0.23134  0.65556    1.00000    0.15473
                                          0.00000    0.00000

 C141        1.00649 -0.16583  0.63653    1.00000    0.04495  0.09919  0.05357 -0.02158 -0.00980  0.01972   0.07512
   0.00705   0.00023  0.00021  0.00015    0.00000    0.00215  0.00324  0.00233  0.00213  0.00171  0.00206   0.00130

 C143        1.14727 -0.19440  0.65932    1.00000    0.04812  0.14597  0.06825 -0.02661 -0.00796  0.02559   0.10033
   0.00871   0.00026  0.00027  0.00018    0.00000    0.00246  0.00485  0.00279  0.00294  0.00204  0.00273   0.00191

 H143        1.15957 -0.18718  0.62649    1.00000    0.12040
                                          0.00000    0.00000

 C144        1.20437 -0.21340  0.69472    1.00000    0.03833  0.21117  0.08982 -0.03432 -0.00986  0.03167   0.12974
   0.01067   0.00028  0.00035  0.00021    0.00000    0.00245  0.00733  0.00381  0.00414  0.00236  0.00330   0.00277

 H144        1.25670 -0.22225  0.68594    1.00000    0.15569
                                          0.00000    0.00000

 C145        1.18529 -0.21936  0.74205    1.00000    0.04925  0.20701  0.08046 -0.04286 -0.01868  0.04176   0.12982
   0.01063   0.00029  0.00035  0.00021    0.00000    0.00273  0.00714  0.00352  0.00397  0.00243  0.00348   0.00283

 C146        1.10632 -0.20850  0.75313    1.00000    0.04364  0.19202  0.07261 -0.05968 -0.01752  0.04959   0.11863
   0.00918   0.00026  0.00031  0.00018    0.00000    0.00239  0.00616  0.00296  0.00353  0.00210  0.00307   0.00256

 C147        1.08263 -0.21297  0.80447    1.00000    0.05643  0.26366  0.07484 -0.07541 -0.01755  0.05174   0.15013
   0.01120   0.00030  0.00040  0.00020    0.00000    0.00300  0.00904  0.00335  0.00456  0.00254  0.00414   0.00361

 C148        0.97490 -0.17974  0.85696    1.00000    0.05982  0.17059  0.05029 -0.03410 -0.00829  0.03109   0.10821
   0.00994   0.00029  0.00033  0.00017    0.00000    0.00256  0.00340  0.00206  0.00216  0.00163  0.00247   0.00128

 C149        0.93991 -0.20840  0.88626    1.00000    0.10561  0.18486  0.09256 -0.07830  0.01763 -0.02631   0.12570
   0.00936   0.00040  0.00035  0.00024    0.00000    0.00381  0.00398  0.00287  0.00271  0.00256  0.00313   0.00153

 C150        0.91250 -0.19516  0.93154    1.00000    0.09966  0.13775  0.08415 -0.05331  0.02597 -0.03300   0.10471
   0.00895   0.00035  0.00030  0.00021    0.00000    0.00343  0.00345  0.00250  0.00244  0.00242  0.00290   0.00137

 H150        0.89048 -0.21997  0.95251    1.00000    0.12565
                                          0.00000    0.00000

 C151        0.91715 -0.14920  0.94478    1.00000    0.05660  0.08132  0.04154 -0.00434 -0.00423  0.01472   0.06992
   0.00723   0.00024  0.00020  0.00013    0.00000    0.00215  0.00223  0.00157  0.00131  0.00134  0.00172   0.00090

 C152        0.95079 -0.11500  0.91077    1.00000    0.09206  0.07442  0.05380  0.01129  0.01607  0.02810   0.09118
   0.00969   0.00030  0.00021  0.00015    0.00000    0.00295  0.00218  0.00173  0.00142  0.00184  0.00181   0.00120

 H152        0.95594 -0.08113  0.91776    1.00000    0.10941
                                          0.00000    0.00000

 C153        0.97630 -0.13044  0.86734    1.00000    0.08692  0.11056  0.04599  0.01628  0.00906  0.04932   0.10628
   0.01136   0.00031  0.00026  0.00016    0.00000    0.00286  0.00260  0.00165  0.00151  0.00172  0.00209   0.00134

 C154        1.00688 -0.08696  0.82999    1.00000    0.17572  0.13496  0.10407  0.04258  0.08196  0.05813   0.17802
   0.01745   0.00049  0.00033  0.00025    0.00000    0.00650  0.00400  0.00396  0.00309  0.00407  0.00340   0.00310

 H15A        0.97637 -0.07518  0.80045    1.00000    0.26703
                                          0.00000    0.00000

 H15B        1.06073 -0.10564  0.82310    1.00000    0.26703
                                          0.00000    0.00000

 H15C        1.00241 -0.05322  0.84336    1.00000    0.26703
                                          0.00000    0.00000

 C156        0.88888 -0.13074  0.99343    1.00000    0.05775  0.05576  0.03675  0.00110  0.00019  0.00307   0.05687
   0.00610   0.00022  0.00016  0.00012    0.00000    0.00216  0.00206  0.00168  0.00146  0.00148  0.00167   0.00093

 C157        0.96246 -0.14539  1.02500    1.00000    0.06458  0.05445  0.04834 -0.00057 -0.00745  0.00483   0.06283
   0.00634   0.00024  0.00017  0.00013    0.00000    0.00240  0.00212  0.00197  0.00160  0.00169  0.00178   0.00101

 H15D        0.99267 -0.18626  1.02710    1.00000    0.07540
                                          0.00000    0.00000

 H15E        0.99455 -0.12227  1.00931    1.00000    0.07540
                                          0.00000    0.00000

 C158        0.94372 -0.13386  1.07566    1.00000    0.08710  0.06647  0.05124 -0.00440 -0.00902 -0.00742   0.07324
   0.00695   0.00029  0.00019  0.00014    0.00000    0.00310  0.00253  0.00217  0.00186  0.00203  0.00225   0.00118

 H15F        0.99200 -0.14531  1.09421    1.00000    0.08788
                                          0.00000    0.00000

 H15G        0.91817 -0.09232  1.07386    1.00000    0.08788
                                          0.00000    0.00000

 C159        0.89191 -0.16646  1.10136    1.00000    0.11179  0.07196  0.03949 -0.00006 -0.00017 -0.01966   0.07845
   0.00726   0.00031  0.00020  0.00014    0.00000    0.00378  0.00272  0.00198  0.00182  0.00215  0.00259   0.00130

 H15H        0.87705 -0.15497  1.13248    1.00000    0.09415
                                          0.00000    0.00000

 H15I        0.92033 -0.20802  1.10759    1.00000    0.09415
                                          0.00000    0.00000

 C160        0.81948 -0.15458  1.07167    1.00000    0.09159  0.06032  0.04575  0.00311  0.00712 -0.02284   0.06856
   0.00672   0.00028  0.00018  0.00013    0.00000    0.00311  0.00233  0.00200  0.00169  0.00197  0.00218   0.00110

 H16C        0.78729 -0.11408  1.06928    1.00000    0.08227
                                          0.00000    0.00000

 H16D        0.78937 -0.17905  1.08778    1.00000    0.08227
                                          0.00000    0.00000

 C161        0.84094 -0.16699  1.02024    1.00000    0.07913  0.05215  0.04914 -0.00073 -0.00176 -0.00569   0.06524
   0.00664   0.00026  0.00017  0.00013    0.00000    0.00276  0.00211  0.00202  0.00162  0.00184  0.00192   0.00104

 H16E        0.87032 -0.20809  1.02272    1.00000    0.07829
                                          0.00000    0.00000

 H16F        0.79335 -0.15871  1.00177    1.00000    0.07829
                                          0.00000    0.00000

 C162        0.84392 -0.06595  0.98415    1.00000    0.05533  0.05517  0.04378  0.00887  0.00950  0.00045   0.05907
   0.00666   0.00022  0.00016  0.00012    0.00000    0.00217  0.00211  0.00184  0.00154  0.00154  0.00174   0.00098

 C163        0.76321 -0.04509  0.97829    1.00000    0.05743  0.06394  0.03688  0.00846  0.00833 -0.00326   0.05983
   0.00665   0.00022  0.00017  0.00012    0.00000    0.00220  0.00225  0.00171  0.00154  0.00150  0.00178   0.00098

 H163        0.73557 -0.07158  0.98240    1.00000    0.07180
                                          0.00000    0.00000

 C164        0.72259  0.01435  0.96644    1.00000    0.05683  0.06414  0.04015  0.00546  0.01124  0.01186   0.06423
   0.00715   0.00023  0.00017  0.00012    0.00000    0.00223  0.00234  0.00180  0.00161  0.00157  0.00186   0.00111

 C165        0.76281  0.05324  0.95971    1.00000    0.06812  0.05436  0.05355  0.01578  0.02386  0.00477   0.06959
   0.00791   0.00025  0.00017  0.00014    0.00000    0.00257  0.00218  0.00213  0.00170  0.00184  0.00194   0.00122

 C166        0.84295  0.03449  0.96478    1.00000    0.06778  0.05700  0.07791  0.01602  0.03249  0.00014   0.07819
   0.00865   0.00026  0.00018  0.00016    0.00000    0.00268  0.00231  0.00274  0.00199  0.00217  0.00199   0.00138

 C167        0.88149 -0.02547  0.97800    1.00000    0.05704  0.05571  0.07012  0.00569  0.01755  0.00659   0.07044
   0.00773   0.00025  0.00017  0.00015    0.00000    0.00234  0.00227  0.00250  0.00187  0.00191  0.00187   0.00118

 H167        0.93545 -0.03835  0.98283    1.00000    0.08452
                                          0.00000    0.00000

 C168        0.88933  0.07569  0.95672    1.00000    0.08318  0.06409  0.13322  0.01279  0.03897 -0.01264   0.10253
   0.01045   0.00032  0.00021  0.00023    0.00000    0.00346  0.00283  0.00462  0.00285  0.00321  0.00252   0.00191

 H16G        0.87361  0.10272  0.92636    1.00000    0.15380
                                          0.00000    0.00000

 H16H        0.94399  0.05405  0.95580    1.00000    0.15380
                                          0.00000    0.00000

 H16I        0.88024  0.09680  0.98282    1.00000    0.15380
                                          0.00000    0.00000

 C169        0.63506  0.03275  0.96119    1.00000    0.05741  0.07782  0.05550  0.00281  0.00061  0.00973   0.07375
   0.00757   0.00024  0.00020  0.00015    0.00000    0.00239  0.00276  0.00223  0.00195  0.00180  0.00204   0.00123

 H16J        0.61110  0.04731  0.98941    1.00000    0.11063
                                          0.00000    0.00000

 H16K        0.61988 -0.00023  0.95811    1.00000    0.11063
                                          0.00000    0.00000

 H16L        0.61831  0.06291  0.93267    1.00000    0.11063
                                          0.00000    0.00000

 C170        0.55917  0.31040  0.83637    1.00000    0.05405  0.04988  0.05117  0.00549  0.00141  0.01055   0.06079
   0.00661   0.00022  0.00016  0.00013    0.00000    0.00214  0.00201  0.00199  0.00160  0.00163  0.00167   0.00100

 C171        0.58330  0.28764  0.88804    1.00000    0.06583  0.05761  0.05043  0.00274 -0.00011  0.01126   0.06763
   0.00711   0.00024  0.00017  0.00014    0.00000    0.00248  0.00223  0.00206  0.00171  0.00176  0.00186   0.00112

 C172        0.56897  0.32529  0.91952    1.00000    0.12491  0.06023  0.06226 -0.00806 -0.00633  0.02539   0.09641
   0.00899   0.00035  0.00020  0.00017    0.00000    0.00439  0.00262  0.00265  0.00210  0.00265  0.00267   0.00179

 H172        0.54547  0.36515  0.90806    1.00000    0.11570
                                          0.00000    0.00000

 C173        0.58882  0.30496  0.96758    1.00000    0.17610  0.07054  0.05971 -0.00900 -0.01526  0.01981   0.11674
   0.01032   0.00043  0.00023  0.00018    0.00000    0.00628  0.00311  0.00280  0.00233  0.00327  0.00347   0.00237

 H173        0.57845  0.33101  0.98871    1.00000    0.14008
                                          0.00000    0.00000

 C174        0.62375  0.24677  0.98494    1.00000    0.12306  0.07390  0.04891 -0.00137 -0.00362  0.01678   0.09536
   0.00906   0.00034  0.00021  0.00016    0.00000    0.00432  0.00296  0.00232  0.00210  0.00246  0.00283   0.00175

 H174        0.63726  0.23329  1.01779    1.00000    0.11443
                                          0.00000    0.00000

 C175        0.63886  0.20848  0.95444    1.00000    0.07138  0.06124  0.04752  0.00735  0.01032  0.01418   0.07191
   0.00776   0.00025  0.00018  0.00014    0.00000    0.00263  0.00236  0.00204  0.00176  0.00180  0.00197   0.00124

 C176        0.62006  0.22848  0.90613    1.00000    0.05943  0.05239  0.04843  0.00206  0.00796  0.00846   0.06204
   0.00683   0.00022  0.00016  0.00013    0.00000    0.00226  0.00205  0.00195  0.00158  0.00164  0.00170   0.00102

 H176        0.63197  0.20227  0.88508    1.00000    0.07445
                                          0.00000    0.00000

 C177        0.67599  0.14507  0.97512    1.00000    0.08468  0.06535  0.04832  0.01576  0.02053  0.01587   0.08082
   0.00867   0.00028  0.00019  0.00014    0.00000    0.00303  0.00251  0.00214  0.00184  0.00202  0.00219   0.00146

 S600        0.53106  0.46293  0.72447    1.00000    0.05642  0.05435  0.07038  0.00702  0.00124  0.00088   0.06792
   0.00183   0.00006  0.00004  0.00004    0.00000    0.00056  0.00053  0.00061  0.00044  0.00045  0.00043   0.00028

 S200        0.12809  0.39845  0.37149    1.00000    0.18246  0.23040  0.16023 -0.07023  0.02242 -0.07854   0.18405
   0.00434   0.00020  0.00016  0.00011    0.00000    0.00249  0.00297  0.00208  0.00208  0.00185  0.00231   0.00105

 S800^a      0.99517  0.03806  0.71635    0.67647    0.05435  0.05139  0.06418 -0.00901  0.01926 -0.01196   0.05896
   0.00249   0.00008  0.00006  0.00005    0.00357    0.00090  0.00078  0.00088  0.00060  0.00064  0.00061   0.00055

 S500        0.79797 -0.10424  0.76600    1.00000    0.06461  0.20864  0.05473 -0.03398  0.00765  0.01294   0.12245
   0.00280   0.00008  0.00009  0.00004    0.00000    0.00076  0.00185  0.00066  0.00088  0.00054  0.00092   0.00068

 S007        0.83839  0.33613  0.44225    1.00000    0.15245  0.12054  0.14485 -0.04247 -0.05569  0.03088   0.15307
   0.00341   0.00014  0.00009  0.00009    0.00000    0.00176  0.00141  0.00168  0.00125  0.00140  0.00125   0.00089

 S300        0.10336  0.49120  0.54487    1.00000    0.05768  0.10520  0.17630  0.03953  0.00148 -0.02109   0.12443
   0.00325   0.00008  0.00007  0.00008    0.00000    0.00075  0.00108  0.00165  0.00107  0.00086  0.00073   0.00068

 S700        0.70995  0.16123  0.56412    1.00000    0.12064  0.12604  0.12151 -0.01601 -0.00730  0.01225   0.13649
   0.00363   0.00013  0.00009  0.00007    0.00000    0.00144  0.00143  0.00135  0.00109  0.00109  0.00114   0.00070

 C200        0.10178  0.47389  0.36361    1.00000    0.10007  0.19891  0.14524  0.08664  0.01126  0.00206   0.17895
   0.01754   0.00044  0.00042  0.00030    0.00000    0.00481  0.00614  0.00609  0.00541  0.00433  0.00505   0.00376

 H20C        0.14691  0.48463  0.36844    1.00000    0.26843
                                          0.00000    0.00000

 H20D        0.06257  0.48733  0.38682    1.00000    0.26843
                                          0.00000    0.00000

 H20E        0.08129  0.49145  0.33122    1.00000    0.26843
                                          0.00000    0.00000

 C301        0.10074  0.53269  0.48738    1.00000    0.06106  0.09295  0.15605  0.00921  0.02612 -0.00348   0.11465
   0.01159   0.00031  0.00026  0.00026    0.00000    0.00304  0.00382  0.00561  0.00366  0.00327  0.00272   0.00218

 H30A        0.09684  0.57179  0.48970    1.00000    0.17197
                                          0.00000    0.00000

 H30B        0.05622  0.53352  0.46973    1.00000    0.17197
                                          0.00000    0.00000

 H30C        0.14772  0.51595  0.47058    1.00000    0.17197
                                          0.00000    0.00000

 C701        0.66730  0.18090  0.50815    1.00000    0.19605  0.24130  0.15626 -0.06275 -0.04797  0.08857   0.23166
   0.01945   0.00067  0.00055  0.00037    0.00000    0.01034  0.01202  0.00824  0.00811  0.00741  0.00899   0.00650

 H70C        0.70470  0.16452  0.48507    1.00000    0.34749
                                          0.00000    0.00000

 H70D        0.64934  0.22273  0.49862    1.00000    0.34749
                                          0.00000    0.00000

 H70E        0.62369  0.16660  0.50905    1.00000    0.34749
                                          0.00000    0.00000

 C1AA        0.78584  0.17924  0.55313    1.00000    0.12517  0.14405  0.05089 -0.00433  0.02153 -0.04360   0.10965
   0.00993   0.00039  0.00031  0.00018    0.00000    0.00498  0.00536  0.00260  0.00287  0.00281  0.00421   0.00198

 H1AA        0.77155  0.21982  0.53789    1.00000    0.16448
                                          0.00000    0.00000

 H1AB        0.81870  0.15604  0.53173    1.00000    0.16448
                                          0.00000    0.00000

 H1AC        0.81365  0.17285  0.58305    1.00000    0.16448
                                          0.00000    0.00000

 C501        0.79071 -0.03546  0.73041    1.00000    0.14883  0.21557  0.06875 -0.00800  0.01356  0.06495   0.17841
   0.01625   0.00050  0.00041  0.00023    0.00000    0.00673  0.00890  0.00366  0.00453  0.00387  0.00624   0.00457

 H50D        0.78077 -0.03515  0.69706    1.00000    0.26761
                                          0.00000    0.00000

 H50E        0.83882 -0.02751  0.73274    1.00000    0.26761
                                          0.00000    0.00000

 H50F        0.74856 -0.00606  0.74194    1.00000    0.26761
                                          0.00000    0.00000

 C801^a      0.93730  0.07497  0.66352    0.67647    0.07158  0.07138  0.06307 -0.00871  0.01743  0.00499   0.07692
   0.02111   0.00069  0.00049  0.00031    0.00357    0.00476  0.00410  0.00262  0.00338  0.00212  0.00347   0.00260

 H80A^a      0.90286  0.05402  0.65859    0.67647    0.11538
                                          0.00357    0.00000

 H80B^a      0.97060  0.07726  0.63585    0.67647    0.11538
                                          0.00357    0.00000

 H80C^a      0.90695  0.11370  0.66739    0.67647    0.11538
                                          0.00357    0.00000

 C600        0.44527  0.44614  0.72138    1.00000    0.06080  0.06764  0.06779  0.01464 -0.00081 -0.00523   0.07336
   0.00744   0.00025  0.00019  0.00016    0.00000    0.00247  0.00255  0.00251  0.00200  0.00194  0.00201   0.00119

 H60A        0.40123  0.48132  0.71789    1.00000    0.11005
                                          0.00000    0.00000

 H60B        0.44019  0.41969  0.75068    1.00000    0.11005
                                          0.00000    0.00000

 H60C        0.44710  0.42815  0.69387    1.00000    0.11005
                                          0.00000    0.00000

 C800^a      1.03567 -0.02912  0.69669    0.67647    0.06668  0.05875  0.04425 -0.01099  0.00727 -0.01054   0.05907
   0.01367   0.00056  0.00036  0.00025    0.00357    0.00374  0.00241  0.00334  0.00233  0.00276  0.00254   0.00152

 H80D^a      1.05911 -0.02253  0.66541    0.67647    0.08861
                                          0.00357    0.00000

 H80E^a      0.99510 -0.04568  0.69422    0.67647    0.08861
                                          0.00357    0.00000

 H80F^a      1.07477 -0.05559  0.71976    0.67647    0.08861
                                          0.00357    0.00000

 O800^a      0.93862  0.02819  0.75470    0.67647    0.05932  0.05849  0.07163  0.00021  0.02809  0.00072   0.07103
   0.00903   0.00028  0.00018  0.00017    0.00357    0.00260  0.00240  0.00244  0.00184  0.00171  0.00202   0.00128

 C201        0.13455  0.38275  0.43464    1.00000    0.11071  0.08636  0.14112  0.01462 -0.00996 -0.01555   0.12183
   0.01140   0.00041  0.00027  0.00026    0.00000    0.00464  0.00378  0.00471  0.00358  0.00393  0.00342   0.00210

 H20F        0.08493  0.40170  0.44781    1.00000    0.18275
                                          0.00000    0.00000

 H20G        0.17374  0.39659  0.44493    1.00000    0.18275
                                          0.00000    0.00000

 H20H        0.14855  0.34126  0.44611    1.00000    0.18275
                                          0.00000    0.00000

 O05I        0.83198  0.31289  0.48749    1.00000    0.22284  0.20647  0.15965  0.05702 -0.13291 -0.10177   0.19694
   0.00810   0.00042  0.00030  0.00024    0.00000    0.00595  0.00571  0.00426  0.00415  0.00429  0.00496   0.00286

 C500        0.71848 -0.11348  0.73937    1.00000    0.06898  0.40556  0.16526 -0.12861  0.04288 -0.04210   0.21248
   0.01490   0.00042  0.00063  0.00036    0.00000    0.00425  0.01778  0.00778  0.00990  0.00468  0.00712   0.00583

 H50G        0.71265 -0.09344  0.70595    1.00000    0.31872
                                          0.00000    0.00000

 H50H        0.67164 -0.09770  0.75664    1.00000    0.31872
                                          0.00000    0.00000

 H50I        0.72762 -0.15435  0.74093    1.00000    0.31872
                                          0.00000    0.00000

 C601        0.49919  0.50131  0.77351    1.00000    0.16976  0.14627  0.09175 -0.03644 -0.00539 -0.04585   0.13493
   0.01074   0.00051  0.00035  0.00024    0.00000    0.00724  0.00624  0.00426  0.00416  0.00436  0.00548   0.00255

 H60D        0.49199  0.47466  0.80210    1.00000    0.20239
                                          0.00000    0.00000

 H60E        0.45058  0.53198  0.76459    1.00000    0.20239
                                          0.00000    0.00000

 H60F        0.53793  0.51784  0.78011    1.00000    0.20239
                                          0.00000    0.00000

 O600        0.53346  0.50700  0.68018    1.00000    0.06323  0.05930  0.09677  0.02071  0.02249  0.00159   0.08462
   0.00582   0.00017  0.00012  0.00012    0.00000    0.00177  0.00166  0.00217  0.00150  0.00155  0.00136   0.00098

 O200        0.21253  0.37710  0.35483    1.00000    0.21818  0.25828  0.19546 -0.07520  0.08823 -0.01759   0.23732
   0.01542   0.00053  0.00041  0.00030    0.00000    0.00670  0.00778  0.00627  0.00585  0.00567  0.00613   0.00364

 C0AA        0.81367  0.29089  0.41264    1.00000    0.20280  0.09969  0.14966 -0.03812 -0.06303  0.01189   0.16111
   0.01187   0.00058  0.00032  0.00031    0.00000    0.00779  0.00468  0.00614  0.00437  0.00580  0.00482   0.00325

 H0AA        0.76336  0.28831  0.42335    1.00000    0.24166
                                          0.00000    0.00000

 H0AB        0.85208  0.25273  0.41962    1.00000    0.24166
                                          0.00000    0.00000

 H0AC        0.81159  0.30604  0.37820    1.00000    0.24166
                                          0.00000    0.00000

 O300        0.04568  0.53027  0.57241    1.00000    0.06732  0.27169  0.17333  0.03548  0.05118  0.02853   0.20516
   0.01303   0.00026  0.00033  0.00022    0.00000    0.00272  0.00742  0.00498  0.00485  0.00299  0.00358   0.00344

 O700        0.75338  0.10113  0.57023    1.00000    0.14600  0.09546  0.26017 -0.03514 -0.03930  0.01197   0.17813
   0.00969   0.00035  0.00022  0.00028    0.00000    0.00463  0.00332  0.00726  0.00389  0.00461  0.00312   0.00250

 O500        0.86765 -0.14623  0.74990    1.00000    0.06204  0.16181  0.06013 -0.02655 -0.01040  0.01510   0.10616
   0.00587   0.00019  0.00019  0.00011    0.00000    0.00191  0.00353  0.00179  0.00200  0.00145  0.00205   0.00132

 C071        0.94454  0.31388  0.43272    1.00000    0.16841  0.15325  0.13595 -0.02470 -0.04237  0.04009   0.17408
   0.01494   0.00054  0.00040  0.00032    0.00000    0.00578  0.00664  0.00598  0.00516  0.00500  0.00544   0.00334

 H07A        0.96140  0.27707  0.42235    1.00000    0.26112
                                          0.00000    0.00000

 H07B        0.97087  0.31006  0.46265    1.00000    0.26112
                                          0.00000    0.00000

 H07C        0.95684  0.34290  0.40818    1.00000    0.26112
                                          0.00000    0.00000

 C300        0.19345  0.48823  0.56324    1.00000    0.07342  0.08728  0.15647  0.00105  0.00410 -0.01534   0.11219
   0.01039   0.00033  0.00026  0.00027    0.00000    0.00344  0.00373  0.00572  0.00364  0.00347  0.00289   0.00201

 H30D        0.19281  0.52676  0.56517    1.00000    0.16829
                                          0.00000    0.00000

 H30E        0.23194  0.47318  0.54018    1.00000    0.16829
                                          0.00000    0.00000

 H30F        0.20622  0.46307  0.59468    1.00000    0.16829
                                          0.00000    0.00000

 C155        0.92563 -0.25872  0.87093    1.00000    0.23127  0.25209  0.17870 -0.15286  0.04269 -0.08480   0.20392
   0.01255   0.00071  0.00048  0.00038    0.00000    0.00949  0.00808  0.00682  0.00594  0.00633  0.00659   0.00352

 H15J        0.96634 -0.29420  0.88400    1.00000    0.30587
                                          0.00000    0.00000

 H15K        0.92540 -0.25277  0.83602    1.00000    0.30587
                                          0.00000    0.00000

 H15L        0.87598 -0.26153  0.88293    1.00000    0.30587
                                          0.00000    0.00000

 C5AA        1.07154 -0.18635  0.67380    1.00000    0.04461  0.11328  0.06551 -0.02748 -0.01402  0.03264   0.08676
   0.00775   0.00024  0.00023  0.00016    0.00000    0.00225  0.00374  0.00263  0.00247  0.00189  0.00229   0.00159

 S50         0.87653  0.08016  0.44381    1.00000    0.11920  0.19418  0.17654 -0.03110  0.00067 -0.00515   0.17527
   0.00479   0.00015  0.00014  0.00011    0.00000    0.00163  0.00244  0.00219  0.00187  0.00147  0.00148   0.00099

 O50A        0.80650  0.12929  0.43845    1.00000    0.10790  0.26349  0.22528 -0.06612 -0.01264  0.02144   0.21569
   0.01234   0.00036  0.00038  0.00030    0.00000    0.00377  0.00544  0.00637  0.00538  0.00372  0.00297   0.00283

 C2AA        0.92390  0.08255  0.49173    1.00000    0.18838  0.20908  0.16271  0.00866 -0.04032 -0.00780   0.20575
   0.01815   0.00068  0.00052  0.00038    0.00000    0.00747  0.00888  0.00661  0.00610  0.00528  0.00618   0.00378

 H2AA        0.92302  0.12192  0.49044    1.00000    0.30862
                                          0.00000    0.00000

 H2AB        0.97712  0.05748  0.49162    1.00000    0.30862
                                          0.00000    0.00000

 H2AC        0.89906  0.06963  0.52096    1.00000    0.30862
                                          0.00000    0.00000

 C4AA        0.84285  0.03274  0.46941    1.00000    0.20015  0.28921  0.19891 -0.02472  0.04240 -0.08258   0.23353
   0.02222   0.00080  0.00068  0.00048    0.00000    0.00958  0.00686  0.00985  0.00756  0.00730  0.00554   0.00392

 H4AA        0.82126  0.04155  0.50002    1.00000    0.35029
                                          0.00000    0.00000

 H4AB        0.88363 -0.00437  0.47498    1.00000    0.35029
                                          0.00000    0.00000

 H4AC        0.80249  0.03122  0.44934    1.00000    0.35029
                                          0.00000    0.00000

 C37A^b      0.24153 -0.03916  0.84526    0.37900    0.04903  0.04898  0.12441  0.02129  0.02286  0.00000   0.08465
   0.02066   0.00070  0.00057  0.00045    0.00673    0.01068  0.00764  0.01255  0.00816  0.00840  0.00715   0.00675

 C38A^b      0.19289 -0.01651  0.88809    0.37900    0.04063  0.08680  0.04976 -0.00143  0.00966 -0.02697   0.05962
   0.01794   0.00065  0.00061  0.00042    0.00673    0.00619  0.00790  0.00673  0.00628  0.00510  0.00543   0.00360

 H38C^b      0.22176 -0.03469  0.91851    0.37900    0.07154
                                          0.00673    0.00000

 H38D^b      0.18076  0.02549  0.88366    0.37900    0.07154
                                          0.00673    0.00000

 C39A^b      0.11868 -0.03206  0.88889    0.37900    0.06217  0.11372  0.04617  0.00174  0.00503 -0.04353   0.07305
   0.01559   0.00059  0.00049  0.00037    0.00673    0.00688  0.00994  0.00556  0.00562  0.00474  0.00674   0.00358

 H39C^b      0.09135 -0.01502  0.85785    0.37900    0.08766
                                          0.00673    0.00000

 H39D^b      0.08464 -0.01628  0.91412    0.37900    0.08766
                                          0.00673    0.00000

 C40A^b      0.13792 -0.09768  0.89856    0.37900    0.10379  0.12299  0.05652 -0.00403  0.00839 -0.07741   0.08665
   0.01820   0.00075  0.00052  0.00042    0.00673    0.01049  0.01152  0.00674  0.00685  0.00674  0.00948   0.00437

 H40C^b      0.16096 -0.11413  0.93088    0.37900    0.10398
                                          0.00673    0.00000

 H40D^b      0.09007 -0.10719  0.89766    0.37900    0.10398
                                          0.00673    0.00000

 C41A^b      0.19333 -0.12439  0.86200    0.37900    0.09866  0.10536  0.05101  0.00084  0.00992 -0.06369   0.08016
   0.01638   0.00067  0.00055  0.00038    0.00673    0.00941  0.00961  0.00608  0.00585  0.00586  0.00811   0.00391

 H41C^b      0.20770 -0.16664  0.87038    0.37900    0.09620
                                          0.00673    0.00000

 H41D^b      0.16891 -0.11128  0.82991    0.37900    0.09620
                                          0.00673    0.00000

 C42A^b      0.26383 -0.10617  0.86209    0.37900    0.07924  0.05653  0.03987  0.01861 -0.00387 -0.02272   0.06236
   0.01894   0.00073  0.00050  0.00044    0.00673    0.00835  0.00698  0.00597  0.00554  0.00611  0.00564   0.00411

 H42C^b      0.30252 -0.12537  0.84038    0.37900    0.07483
                                          0.00673    0.00000

 H42D^b      0.28652 -0.11774  0.89463    0.37900    0.07483
                                          0.00673    0.00000

 S8^b        0.94578  0.01899  0.69916    0.32353    0.05664  0.07585  0.06197 -0.01242  0.01104 -0.00748   0.06881
   0.00578   0.00019  0.00015  0.00012    0.00357    0.00202  0.00218  0.00189  0.00150  0.00140  0.00155   0.00128

 C75^b       0.92782  0.07584  0.64941    0.32353    0.09262  0.08063  0.06443  0.00342 -0.01071 -0.00939   0.08600
   0.04091   0.00156  0.00108  0.00059    0.00357    0.01194  0.01007  0.00957  0.00761  0.00901  0.00888   0.00632

 H75A^b      0.88223  0.07793  0.63213    0.32353    0.12900
                                          0.00357    0.00000

 H75B^b      0.97203  0.06935  0.62823    0.32353    0.12900
                                          0.00357    0.00000

 H75C^b      0.91920  0.11188  0.66018    0.32353    0.12900
                                          0.00357    0.00000

 C1A^b       1.03785 -0.02952  0.71548    0.32353    0.09205  0.13233  0.09286 -0.00100 -0.00206  0.01637   0.12177
   0.04453   0.00165  0.00131  0.00057    0.00357    0.01026  0.01364  0.01385  0.01252  0.01179  0.01005   0.00882

 H1AD^b      1.04070 -0.06748  0.71049    0.32353    0.18266
                                          0.00357    0.00000

 H1AE^b      1.04786 -0.03170  0.74921    0.32353    0.18266
                                          0.00357    0.00000

 H1AF^b      1.07622 -0.01639  0.69584    0.32353    0.18266
                                          0.00357    0.00000

 O13^b       0.88722  0.02472  0.73483    0.32353    0.11177  0.07733  0.08112 -0.01183  0.04532 -0.00386   0.09892
   0.02426   0.00082  0.00048  0.00041    0.00357    0.00843  0.00642  0.00662  0.00523  0.00610  0.00640   0.00380


 Final Structure Factor Calculation for  exp_2788_a.res in P-1                                                      

 Total number of l.s. parameters =  2259  Maximum vector length =  623   Memory required =    510 /  32657 /    29281

 wR2 =  0.2727 before cycle  13 for   42378 data and      0 /   2259 parameters


 Disagreeable restraints before cycle   13

   Observed   Target    Error     Sigma     Restraint

                        0.1104    0.0200    SAME/SADI S800^a C800^a_$1 S8^b C1A^b_$1
                        0.0734    0.0200    SAME/SADI S800^a O800^a S8^b O13^b
                        0.0665    0.0200    SAME/SADI C41^a C42^a C37A^b C42A^b  etc.
                        0.4180    0.0400    SAME/SADI C38^a C43 C43 C38A^b
                        0.1450    0.0400    SAME/SADI C38^a C114 C114 C38A^b
                        0.2107    0.0400    SAME/SADI C42^a C43 C43 C42A^b
                        0.2826    0.0400    SAME/SADI C42^a C114 C114 C42A^b
                        0.1310    0.0400    SAME/SADI C801^a C800^a_$1 C75^b C1A^b_$1
                        0.0802    0.0200    DELU O05I C071
                       -0.0451    0.0100    SIMU U33 C127 C132
                        0.0429    0.0100    SIMU U23 C127 C132
                       -0.0301    0.0100    SIMU U22 C127 C128
                       -0.0556    0.0100    SIMU U22 C128 C129
                       -0.0337    0.0100    SIMU U22 C129 C130
                        0.0499    0.0100    SIMU U23 C129 C130
                        0.0437    0.0100    SIMU U22 C130 C131
                        0.0466    0.0100    SIMU U22 C131 C132
                       -0.0458    0.0100    SIMU U11 C148 C149
                       -0.0423    0.0100    SIMU U33 C148 C149
                        0.0442    0.0100    SIMU U23 C148 C149
                        0.0574    0.0100    SIMU U12 C148 C149
                        0.0600    0.0100    SIMU U22 C148 C153
                       -0.0504    0.0100    SIMU U23 C148 C153
                        0.0471    0.0100    SIMU U22 C149 C150
                       -0.1257    0.0200    SIMU U11 C149 C155
                       -0.0672    0.0200    SIMU U22 C149 C155
                       -0.0861    0.0200    SIMU U33 C149 C155
                        0.0746    0.0200    SIMU U23 C149 C155
                        0.0431    0.0100    SIMU U11 C150 C151
                        0.0564    0.0100    SIMU U22 C150 C151
                        0.0426    0.0100    SIMU U33 C150 C151
                       -0.0490    0.0100    SIMU U23 C150 C151
                        0.0302    0.0100    SIMU U13 C150 C151
                       -0.0477    0.0100    SIMU U12 C150 C151
                       -0.0355    0.0100    SIMU U11 C151 C152
                       -0.0361    0.0100    SIMU U22 C152 C153
                       -0.0888    0.0200    SIMU U11 C153 C154
                       -0.0729    0.0200    SIMU U13 C153 C154
                        0.0824    0.0200    SIMU U11 S200 C200
                       -0.1569    0.0200    SIMU U23 S200 C200
                       -0.0806    0.0200    SIMU U12 S200 C200
                       -0.0658    0.0200    SIMU U13 S200 O200
                       -0.0609    0.0200    SIMU U12 S200 O200
                        0.0717    0.0200    SIMU U11 S200 C201
                        0.1440    0.0200    SIMU U22 S200 C201
                       -0.0848    0.0200    SIMU U23 S200 C201
                       -0.0630    0.0200    SIMU U12 S200 C201
                       -0.0704    0.0200    SIMU U11 S007 O05I
                       -0.0859    0.0200    SIMU U22 S007 O05I
                       -0.0995    0.0200    SIMU U23 S007 O05I
                        0.0772    0.0200    SIMU U13 S007 O05I
                        0.1326    0.0200    SIMU U12 S007 O05I
                       -0.0810    0.0200    SIMU U11 S50 C4AA
                       -0.0950    0.0200    SIMU U22 S50 C4AA
                        0.0774    0.0200    SIMU U12 S50 C4AA
                       -0.0693    0.0200    SIMU U22 S50 O50A
                       -0.0692    0.0200    SIMU U11 S50 C2AA


 Summary of restraints applied in cycle   13

               ANTIBUMP  DFIX    DANG SAME/SADI CHIV/Z CHIV/NZ   FLAT    DELU    RIGU    SIMU    ISOR    SUMP

       Number       0       8       0      84       0       0       0      74       0     210       0       0

 rms sigma      0.0000  0.0190  0.0000  0.0242  0.0000  0.0000  0.0000  0.0078  0.0000  0.0157  0.0000  0.0000

 rms deviation  0.0000  0.0173  0.0000  0.0726  0.0000  0.0000  0.0000  0.0135  0.0000  0.0388  0.0000  0.0000


 GooF = S =     0.832;     Restrained GooF =      0.845 for     376 restraints

 Weight = 1 / [ sigma^2(Fo^2) + ( 0.1254 * P )^2 +  25.66 * P ]   where  P = ( Max ( Fo^2, 0 ) + 2 * Fc^2 ) / 3

 wR2 = 0.2727, GooF = S = 0.832, Restrained GooF = 0.845 for all data
 R1 = 0.1061 for 27169 Fo > 4sig(Fo) and 0.1269 for all 42378 data

 R.m.s. bond length deviation (from DFIX values)  0.0100 (A)

 Occupancy sum of asymmetric unit =   236.00 for non-hydrogen and   236.00 for H and D atoms


 Principal mean square atomic displacements U

   0.1575   0.0626   0.0314   O1  
   0.5091   0.0622   0.0316   O2    may be split into  1.1286 -0.2132  0.8365  and  1.1325 -0.2410  0.8377
   0.1323   0.0683   0.0383   O3  
   0.0874   0.0562   0.0413   O4  
   0.1589   0.0693   0.0321   O5  
   0.1281   0.0467   0.0370   O6  
   0.1652   0.0732   0.0305   O7  
   0.2128   0.0573   0.0415   O8    may be split into  0.6620  0.1281  1.0182  and  0.6531  0.1190  1.0118
   0.2466   0.0765   0.0340   O9    may be split into  0.7268  0.1720  0.8211  and  0.7153  0.1768  0.8080
   0.1092   0.0635   0.0414   O10  
   0.0719   0.0474   0.0314   O11  
   0.1946   0.0515   0.0497   O12  
   0.2165   0.0563   0.0249   N1    may be split into  1.0500 -0.1839  0.7196  and  1.0508 -0.2002  0.7198
   0.3481   0.0473   0.0359   N2    may be split into  1.0046 -0.1820  0.8119  and  1.0072 -0.2046  0.8124
   0.1654   0.0520   0.0294   N3  
   0.0769   0.0456   0.0276   N4  
   0.1079   0.0482   0.0357   N5  
   0.0691   0.0370   0.0330   N6  
   0.1167   0.0527   0.0404   N7  
   0.0931   0.0547   0.0324   N8  
   0.0739   0.0474   0.0317   N9  
   0.0928   0.0395   0.0290   N10  
   0.1605   0.0447   0.0321   N11  
   0.0907   0.0477   0.0269   N12  
   0.0942   0.0425   0.0373   N13  
   0.1018   0.0578   0.0397   N14  
   0.0740   0.0460   0.0278   N15  
   0.0691   0.0445   0.0372   C1  
   0.0847   0.0465   0.0369   C2  
   0.0889   0.0618   0.0372   C3  
   0.0879   0.0607   0.0377   C4  
   0.0699   0.0508   0.0387   C5  
   0.0888   0.0574   0.0373   C6  
   0.0853   0.0469   0.0284   C7  
   0.0796   0.0446   0.0329   C8  
   0.0730   0.0479   0.0349   C9  
   0.0807   0.0506   0.0299   C10  
   0.0869   0.0744   0.0347   C11  
   0.0792   0.0687   0.0452   C12  
   0.1398   0.0823   0.0521   C13  
   0.0856   0.0636   0.0398   C14  
   0.0847   0.0526   0.0278   C15  
   0.1104   0.0725   0.0328   C16  
   0.1512   0.1317   0.0495   C17  
   0.2236   0.1400   0.0420   C18  
   0.1451   0.1288   0.0562   C19  
   0.1077   0.0816   0.0321   C20  
   0.0798   0.0535   0.0293   C21  
   0.1022   0.0691   0.0371   C22  
   0.0908   0.0842   0.0407   C23  
   0.0828   0.0594   0.0349   C24  
   0.0977   0.0667   0.0456   C25  
   0.0750   0.0691   0.0546   C26  
   0.1911   0.1081   0.0484   C27  
   0.1783   0.0764   0.0696   C28  
   0.1069   0.0554   0.0378   C29  
   0.0941   0.0511   0.0319   C30  
   0.1125   0.0567   0.0329   C31  
   0.1287   0.0559   0.0327   C32  
   0.1015   0.0449   0.0360   C33  
   0.0770   0.0413   0.0326   C34  
   0.0748   0.0441   0.0295   C35  
   0.0744   0.0387   0.0284   C36  
   0.1045   0.0565   0.0359   C37^a  
   0.0933   0.0594   0.0380   C38^a  
   0.0982   0.0724   0.0449   C39^a  
   0.0976   0.0805   0.0417   C40^a  
   0.0906   0.0708   0.0422   C41^a  
   0.0813   0.0622   0.0395   C42^a  
   0.1256   0.0384   0.0341   C43  
   0.1292   0.0428   0.0375   C44  
   0.1255   0.0444   0.0338   C45  
   0.1088   0.0470   0.0307   C46  
   0.1192   0.0410   0.0305   C47  
   0.1112   0.0508   0.0377   C48  
   0.1199   0.0613   0.0366   C49  
   0.1224   0.0623   0.0545   C50  
   0.1096   0.0494   0.0361   C51  
   0.0907   0.0468   0.0276   C52  
   0.0910   0.0585   0.0386   C53  
   0.0730   0.0699   0.0343   C54  
   0.0716   0.0530   0.0345   C55  
   0.0703   0.0473   0.0241   C56  
   0.0710   0.0414   0.0374   C57  
   0.0668   0.0340   0.0283   C58  
   0.0659   0.0397   0.0298   C59  
   0.0655   0.0431   0.0281   C60  
   0.0660   0.0349   0.0274   C61  
   0.0674   0.0409   0.0276   C62  
   0.0631   0.0383   0.0292   C63  
   0.0804   0.0550   0.0305   C64  
   0.0842   0.0630   0.0289   C65  
   0.0667   0.0353   0.0315   C66  
   0.0746   0.0404   0.0370   C67  
   0.0803   0.0553   0.0393   C68  
   0.0997   0.0535   0.0324   C69  
   0.0824   0.0519   0.0310   C70  
   0.0661   0.0490   0.0314   C71  
   0.0666   0.0435   0.0256   C72  
   0.0691   0.0393   0.0307   C73  
   0.0729   0.0455   0.0274   C74  
   0.0817   0.0442   0.0270   C8AA  
   0.0840   0.0390   0.0382   C76  
   0.0809   0.0415   0.0348   C77  
   0.1309   0.0609   0.0378   C78  
   0.0742   0.0548   0.0384   C79  
   0.0848   0.0442   0.0394   C80  
   0.0824   0.0369   0.0271   C81  
   0.0727   0.0438   0.0385   C82  
   0.0725   0.0415   0.0320   C83  
   0.0656   0.0377   0.0276   C84  
   0.0640   0.0442   0.0322   C85  
   0.0709   0.0390   0.0327   C86  
   0.0898   0.0617   0.0335   C87  
   0.0950   0.0633   0.0484   C88  
   0.0671   0.0494   0.0270   C89  
   0.0724   0.0643   0.0310   C90  
   0.0918   0.0678   0.0436   C91  
   0.0887   0.0772   0.0401   C92  
   0.0795   0.0688   0.0391   C93  
   0.0727   0.0566   0.0308   C94  
   0.0615   0.0457   0.0262   C95  
   0.0687   0.0567   0.0358   C96  
   0.0780   0.0590   0.0360   C97  
   0.0809   0.0443   0.0290   C98  
   0.0729   0.0484   0.0278   C99  
   0.0681   0.0464   0.0269   C100  
   0.1064   0.1001   0.0370   C101  
   0.0888   0.0548   0.0432   C102  
   0.0879   0.0686   0.0350   C103  
   0.0863   0.0492   0.0340   C104  
   0.1004   0.0483   0.0381   C105  
   0.1156   0.0490   0.0399   C106  
   0.0968   0.0621   0.0348   C107  
   0.0858   0.0483   0.0313   C108  
   0.0929   0.0462   0.0391   C109  
   0.0847   0.0609   0.0387   C110  
   0.0952   0.0543   0.0347   C111  
   0.0938   0.0476   0.0404   C112  
   0.0962   0.0467   0.0402   C113  
   0.1045   0.0456   0.0351   C114  
   0.1290   0.0496   0.0352   C115  
   0.0981   0.0601   0.0405   C116  
   0.1193   0.0884   0.0557   C117  
   0.1063   0.0707   0.0404   C118  
   0.0723   0.0414   0.0258   C119  
   0.0698   0.0462   0.0299   C120  
   0.0856   0.0510   0.0241   C121  
   0.1017   0.0490   0.0210   C122  
   0.0847   0.0661   0.0267   C123  
   0.0701   0.0562   0.0290   C124  
   0.0913   0.0595   0.0421   C125  
   0.0808   0.0674   0.0385   C126  
   0.1663   0.0519   0.0212   C127  
   0.2128   0.0523   0.0213   C128    may be split into  0.6292  0.0235  0.5271  and  0.6298  0.0074  0.5267
   0.2969   0.0567   0.0307   C129    may be split into  0.6665  0.0051  0.4807  and  0.6669 -0.0145  0.4801
   0.3597   0.0536   0.0313   C130    may be split into  0.6349 -0.0376  0.4646  and  0.6353 -0.0603  0.4679
   0.3038   0.0595   0.0343   C131    may be split into  0.6404 -0.0861  0.5036  and  0.6412 -0.1064  0.5095
   0.2280   0.0557   0.0273   C132    may be split into  0.5975 -0.0685  0.5487  and  0.5989 -0.0854  0.5548
   0.1252   0.0506   0.0207   C133  
   0.1256   0.0501   0.0307   C134  
   0.1207   0.0522   0.0310   C135  
   0.1362   0.0457   0.0249   C136  
   0.1424   0.0521   0.0329   C137  
   0.1239   0.0706   0.0298   C138  
   0.1599   0.0969   0.0452   C139  
   0.1664   0.0939   0.0492   C140  
   0.1432   0.0509   0.0313   C141  
   0.1994   0.0660   0.0356   C143  
   0.2728   0.0876   0.0289   C144    may be split into  1.2027 -0.2046  0.6953  and  1.2060 -0.2222  0.6942
   0.2823   0.0751   0.0321   C145    may be split into  1.1843 -0.2100  0.7421  and  1.1863 -0.2287  0.7420
   0.2759   0.0560   0.0241   C146    may be split into  1.1057 -0.1988  0.7524  and  1.1070 -0.2182  0.7538
   0.3569   0.0554   0.0382   C147    may be split into  1.0812 -0.2015  0.8039  and  1.0841 -0.2244  0.8051
   0.2356   0.0453   0.0437   C148    may be split into  0.9744 -0.1709  0.8572  and  0.9754 -0.1885  0.8567
   0.2094   0.1131   0.0546   C149  
   0.1476   0.1114   0.0551   C150  
   0.1281   0.0463   0.0354   C151  
   0.1853   0.0495   0.0387   C152  
   0.2394   0.0475   0.0320   C153    may be split into  0.9789 -0.1235  0.8699  and  0.9737 -0.1374  0.8648
   0.4109   0.0724   0.0508   C154    may be split into  1.0125 -0.0803  0.8354  and  1.0013 -0.0937  0.8246
   0.0927   0.0450   0.0329   C156  
   0.0964   0.0570   0.0352   C157  
   0.1051   0.0680   0.0466   C158  
   0.1201   0.0774   0.0379   C159  
   0.0966   0.0711   0.0379   C160  
   0.0950   0.0590   0.0417   C161  
   0.1006   0.0436   0.0330   C162  
   0.1009   0.0488   0.0298   C163  
   0.1214   0.0366   0.0347   C164  
   0.1350   0.0436   0.0302   C165  
   0.1510   0.0466   0.0370   C166  
   0.1227   0.0512   0.0375   C167  
   0.1890   0.0652   0.0534   C168  
   0.1249   0.0560   0.0403   C169  
   0.1020   0.0513   0.0291   C170  
   0.1140   0.0540   0.0348   C171  
   0.1836   0.0640   0.0416   C172  
   0.2313   0.0665   0.0525   C173    may be split into  0.5958  0.3098  0.9677  and  0.5818  0.3001  0.9674
   0.1784   0.0636   0.0441   C174  
   0.1339   0.0457   0.0362   C175  
   0.1060   0.0447   0.0353   C176  
   0.1623   0.0473   0.0329   C177  
   0.1023   0.0631   0.0384   S600  
   0.2384   0.1743   0.1395   S200  
   0.0855   0.0516   0.0397   S800^a  
   0.2579   0.0661   0.0434   S500    may be split into  0.7962 -0.0953  0.7668  and  0.7997 -0.1131  0.7652
   0.2669   0.1171   0.0753   S007  
   0.2399   0.0760   0.0573   S300    may be split into  0.1017  0.4935  0.5514  and  0.1050  0.4889  0.5384
   0.2019   0.1244   0.0832   S700  
   0.3708   0.0988   0.0673   C200    may be split into  0.1003  0.4806  0.3698  and  0.1033  0.4672  0.3574
   0.2026   0.0886   0.0528   C301  
   0.4556   0.1442   0.0952   C701    may be split into  0.6709  0.1911  0.5075  and  0.6637  0.1707  0.5088
   0.1555   0.1296   0.0439   C1AA  
   0.3841   0.0854   0.0657   C501    may be split into  0.7934 -0.0261  0.7326  and  0.7881 -0.0449  0.7282
   0.1247   0.0623   0.0437   C801^a  
   0.1140   0.0640   0.0421   C600  
   0.0802   0.0553   0.0417   C800^a  
   0.1245   0.0527   0.0359   O800^a  
   0.1713   0.1232   0.0710   C201  
   0.3698   0.1671   0.0539   O05I  
   0.4356   0.1500   0.0518   C500    may be split into  0.7125 -0.1020  0.7382  and  0.7245 -0.1250  0.7405
   0.1743   0.1470   0.0835   C601  
   0.1583   0.0530   0.0426   O600  
   0.3536   0.2563   0.1020   O200  
   0.2847   0.1124   0.0862   C0AA    may be split into  0.8202  0.2962  0.4098  and  0.8072  0.2856  0.4155
   0.4281   0.1430   0.0444   O300    may be split into  0.0448  0.5382  0.5776  and  0.0465  0.5223  0.5672
   0.2762   0.1818   0.0763   O700  
   0.2082   0.0614   0.0489   O500    may be split into  0.8667 -0.1384  0.7502  and  0.8686 -0.1540  0.7496
   0.2974   0.1427   0.0822   C071  
   0.1751   0.0913   0.0702   C300  
   0.3141   0.2258   0.0718   C155  
   0.1740   0.0610   0.0253   C5AA  
   0.2406   0.1765   0.1087   S50  
   0.3377   0.2168   0.0926   O50A  
   0.2886   0.2153   0.1133   C2AA  
   0.3104   0.2367   0.1535   C4AA  
   0.1706   0.0467   0.0367   C37A^b  
   0.0943   0.0550   0.0296   C38A^b  
   0.1227   0.0580   0.0385   C39A^b  
   0.1480   0.0687   0.0432   C40A^b  
   0.1280   0.0744   0.0381   C41A^b  
   0.0845   0.0795   0.0230   C42A^b  
   0.0946   0.0654   0.0464   S8^b  
   0.1167   0.0893   0.0521   C75^b  
   0.2038   0.0950   0.0664   C1A^b  
   0.1744   0.0756   0.0467   O13^b  

 ** Warning:    27  atoms may be split and     0  atoms NPD **


 Analysis of variance for reflections employed in refinement      K = Mean[Fo^2] / Mean[Fc^2]  for group


 Fc/Fc(max)       0.000    0.006    0.009    0.013    0.018    0.025    0.033    0.044    0.062    0.096    1.000

 Number in group      5129.    3579.    4031.    4210.    4587.    4070.    4119.    4285.    4137.    4231.

            GooF      0.368    0.454    0.531    0.659    0.751    0.816    0.908    0.966    1.090    1.313

             K        2.732    1.441    1.137    1.051    1.025    1.037    1.039    1.037    1.040    1.080


 Resolution(A)    0.84     0.87     0.90     0.94     0.99     1.05     1.14     1.25     1.42     1.79     inf

 Number in group      4333.    4172.    4211.    4303.    4169.    4290.    4227.    4171.    4249.    4253.

            GooF      0.472    0.507    0.534    0.586    0.645    0.704    0.762    0.778    0.931    1.684

             K        0.978    1.036    1.032    1.053    1.040    1.044    1.046    1.034    1.025    1.093

             R1       0.216    0.198    0.182    0.155    0.137    0.122    0.102    0.101    0.096    0.128


 Recommended weighting scheme:  WGHT    0.2000    0.0000
 [Weight parameters refined to    0.2308        0.00  but appear excessive]


 Most Disagreeable Reflections (* if suppressed or used for Rfree).
 Error/esd is calculated as sqrt(wD^2/<wD^2>) where w is given by the weight
 formula, D = Fo^2-Fc^2 and <> refers to the average over all reflections.

     h   k   l          Fo^2          Fc^2    Error/esd  Fc/Fc(max)  Resolution(A)

     1   6   5       1799.35        195.51      11.26       0.035       3.64
     0  -5   8        436.23       4313.78      10.18       0.167       2.54
    -1   1   7        357.66       4575.66       9.84       0.172       3.90
    -5  -2   1       2572.78        646.97       9.70       0.065       3.59
     2  -4   5      43200.33      13242.28       9.54       0.292       3.14
     0   3   5        943.07         74.55       9.53       0.022       5.00
    -2  -3   7        673.73         29.06       9.31       0.014       3.22
    -2  -2   5      15611.28      57579.24       9.31       0.609       4.36
     2  -5   3        959.52       4611.70       8.69       0.172       3.20
    -6  -4   1       1793.03        426.16       8.59       0.052       2.94
     0  -7   1       7313.79       1589.13       8.55       0.101       3.21
     6  -3   1        288.81       2296.06       8.54       0.122       2.43
     4  -6   5       8487.60       3232.70       8.36       0.144       2.17
    -2   2   9         66.83       1316.02       8.11       0.092       2.88
     1  -3   8       2115.73        195.94       8.05       0.036       2.85
     4  -2   6         50.80       1218.52       7.97       0.089       2.78
     0  -2   6       1132.03       7292.07       7.92       0.217       4.03
     1  -6   6        196.09       1640.03       7.85       0.103       2.58
     1  -5   4      16971.31      47622.67       7.75       0.554       3.31
    -3  -1   5       4550.18      13475.69       7.70       0.295       4.02
    -4  -5   8        389.87       2125.99       7.67       0.117       2.40
     6   5   3       1137.09        270.30       7.61       0.042       2.86
     5  -1   4        173.63       1432.62       7.50       0.096       2.91
    -4   0   4        147.08       1382.36       7.27       0.094       3.69
     0  -3   6        966.04       4827.86       7.19       0.176       3.66
    -3   0   7       8055.56       3299.48       7.13       0.146       3.28
    -5  -4   9       1216.06       7707.35       7.09       0.223       2.20
     2   0  11       2053.69        579.32       6.97       0.061       2.41
    -5   5   6       2470.04        926.49       6.95       0.077       2.25
     0  -5   7       9092.39       3671.08       6.80       0.154       2.75
     1  -6   5       5789.37      14302.49       6.75       0.303       2.76
    -6   0   9        356.67         11.05       6.72       0.008       2.12
    -3   7   8       1425.80        462.47       6.72       0.055       2.22
    -4  -7  10        868.40        216.75       6.71       0.037       1.92
    -3  -9   1       4421.42       1996.91       6.70       0.113       2.63
     3  14  10         74.03        887.97       6.68       0.076       1.63
     7   5   5      19640.06       9136.20       6.67       0.243       2.40
     4  -1   5       1458.91       5640.10       6.67       0.191       3.18
     0   5   0        950.19         88.47       6.43       0.024       4.62
    -6  -3   2        787.83       2491.75       6.41       0.127       2.93
     5  -2   2       4578.54       1316.84       6.40       0.092       2.94
    -1   3   5       9903.08       4719.94       6.39       0.174       4.57
    -3   4   1       3435.58       1510.89       6.37       0.099       3.58
    -1  10   2        614.05         98.56       6.34       0.025       2.24
    -7   4   6        209.31       1123.79       6.33       0.085       1.93
     5  -2   3        184.04       1151.74       6.32       0.086       2.84
     7   9   2        432.20         48.46       6.31       0.018       2.19
    -1   5   8       4164.43       1935.35       6.17       0.112       2.93
     1  -5   2         66.54        740.25       6.08       0.069       3.79
     3  -7   3       3519.90       1549.46       6.03       0.100       2.35


 Bond lengths and angles

 O1 -            Distance        Angles
 C141      1.2224 (0.0047) 
                 O1             

 O2 -            Distance        Angles
 C147      1.2231 (0.0059) 
                 O2             

 O3 -            Distance        Angles
 C51       1.2346 (0.0047) 
                 O3             

 O4 -            Distance        Angles
 C57       1.2267 (0.0039) 
                 O4             

 O5 -            Distance        Angles
 C6        1.2343 (0.0043) 
                 O5             

 O6 -            Distance        Angles
 C80       1.2268 (0.0042) 
                 O6             

 O7 -            Distance        Angles
 C170      1.2294 (0.0042) 
                 O7             

 O8 -            Distance        Angles
 C177      1.2281 (0.0046) 
                 O8             

 O9 -            Distance        Angles
 C103      1.2302 (0.0048) 
                 O9             

 O10 -           Distance        Angles
 C110      1.2466 (0.0045) 
                 O10            

 O11 -           Distance        Angles
 C36       1.2292 (0.0042) 
                 O11            

 O12 -           Distance        Angles
 C29       1.2185 (0.0046) 
                 O12            

 N1 -            Distance        Angles
 C5AA      1.3294 (0.0058) 
 C146      1.3350 (0.0054)  117.36 (0.40)
                 N1              C5AA         

 N2 -            Distance        Angles
 C147      1.3468 (0.0065) 
 C148      1.4228 (0.0060)  122.51 (0.42)
 H2        0.8700           118.75        118.75       
                 N2              C147          C148         

 N3 -            Distance        Angles
 C141      1.3269 (0.0052) 
 C136      1.4368 (0.0046)  125.39 (0.34)
 H3        0.8700           117.30        117.30       
                 N3              C141          C136         

 N4 -            Distance        Angles
 C52       1.3367 (0.0045) 
 C56       1.3436 (0.0042)  117.76 (0.32)
                 N4              C52          

 N5 -            Distance        Angles
 C51       1.3384 (0.0055) 
 C46       1.4171 (0.0051)  126.09 (0.32)
 H5        0.8700           116.96        116.96       
                 N5              C51           C46          

 N6 -            Distance        Angles
 C57       1.3315 (0.0045) 
 C58       1.4322 (0.0043)  123.11 (0.26)
 H6        0.8700           118.44        118.44       
                 N6              C57           C58          

 N7 -            Distance        Angles
 C29       1.3357 (0.0048) 
 C24       1.4222 (0.0049)  122.02 (0.32)
 H7        0.8700           118.99        118.99       
                 N7              C29           C24          

 N8 -            Distance        Angles
 C6        1.3324 (0.0046) 
 C7        1.4262 (0.0045)  123.34 (0.30)
 H8        0.8700           118.33        118.33       
                 N8              C6            C7           

 N9 -            Distance        Angles
 C1        1.3387 (0.0043) 
 C5        1.3420 (0.0043)  117.79 (0.29)
                 N9              C1           

 N10 -           Distance        Angles
 C80       1.3538 (0.0043) 
 C81       1.4414 (0.0040)  120.71 (0.28)
 H10       0.8700           119.65        119.65       
                 N10             C80           C81          

 N11 -           Distance        Angles
 C177      1.3265 (0.0051) 
 C165      1.4275 (0.0048)  124.14 (0.31)
 H11       0.8700           117.93        117.93       
                 N11             C177          C165         

 N12 -           Distance        Angles
 C170      1.3293 (0.0048) 
 C8AA      1.4284 (0.0044)  123.54 (0.28)
 H12       0.8700           118.23        118.23       
                 N12             C170          C8AA         

 N13 -           Distance        Angles
 C103      1.3294 (0.0046) 
 C98       1.4302 (0.0044)  125.22 (0.31)
 H13       0.8700           117.39        117.39       
                 N13             C103          C98          

 N14 -           Distance        Angles
 C110      1.3349 (0.0048) 
 C111      1.4339 (0.0052)  122.88 (0.33)
 H14       0.8700           118.56        118.56       
                 N14             C110          C111         

 N15 -           Distance        Angles
 C36       1.3512 (0.0041) 
 C119      1.4351 (0.0041)  123.55 (0.29)
 H15       0.8700           118.22        118.22       
                 N15             C36           C119         

 C1 -            Distance        Angles
 N9        1.3387 (0.0043) 
 C2        1.3959 (0.0047)  122.79 (0.31)
 C80       1.4899 (0.0048)  118.67 (0.29) 118.53 (0.31)
                 C1              N9            C2           

 C2 -            Distance        Angles
 C3        1.3701 (0.0051) 
 C1        1.3959 (0.0047)  118.30 (0.34)
 H2A       0.9400           120.85        120.85       
                 C2              C3            C1           

 C3 -            Distance        Angles
 C2        1.3701 (0.0052) 
 C4        1.3818 (0.0055)  119.86 (0.34)
 H3A       0.9400           120.07        120.07       
                 C3              C2            C4           

 C4 -            Distance        Angles
 C3        1.3818 (0.0055) 
 C5        1.3855 (0.0050)  118.27 (0.34)
 H4        0.9400           120.86        120.86       
                 C4              C3            C5           

 C5 -            Distance        Angles
 N9        1.3420 (0.0043) 
 C4        1.3855 (0.0050)  122.96 (0.33)
 C6        1.4933 (0.0052)  117.01 (0.30) 119.94 (0.32)
                 C5              N9            C4           

 C6 -            Distance        Angles
 O5        1.2343 (0.0043) 
 N8        1.3324 (0.0046)  123.03 (0.36)
 C5        1.4933 (0.0052)  121.00 (0.33) 115.96 (0.31)
                 C6              O5            N8           

 C7 -            Distance        Angles
 C12       1.3883 (0.0054) 
 C8        1.3982 (0.0055)  121.46 (0.34)
 N8        1.4262 (0.0045)  120.35 (0.37) 118.17 (0.32)
                 C7              C12           C8           

 C8 -            Distance        Angles
 C9        1.3908 (0.0050) 
 C7        1.3982 (0.0055)  117.67 (0.32)
 C14       1.4976 (0.0050)  121.63 (0.37) 120.70 (0.33)
                 C8              C9            C7           

 C9 -            Distance        Angles
 C10       1.3816 (0.0049) 
 C8        1.3908 (0.0050)  123.01 (0.38)
 H9        0.9400           118.50        118.50       
                 C9              C10           C8           

 C10 -           Distance        Angles
 C9        1.3816 (0.0049) 
 C11       1.3990 (0.0058)  117.88 (0.34)
 C15       1.5418 (0.0050)  119.36 (0.36) 122.76 (0.32)
                 C10             C9            C11          

 C11 -           Distance        Angles
 C10       1.3990 (0.0058) 
 C12       1.4017 (0.0056)  121.11 (0.36)
 H11A      0.9400           119.44        119.44       
                 C11             C10           C12          

 C12 -           Distance        Angles
 C7        1.3883 (0.0054) 
 C11       1.4017 (0.0056)  118.83 (0.39)
 C13       1.5128 (0.0064)  121.60 (0.38) 119.56 (0.38)
                 C12             C7            C11          

 C13 -           Distance        Angles
 C12       1.5128 (0.0064) 
 H13A      0.9700           109.47       
 H13B      0.9700           109.47        109.47       
 H13C      0.9700           109.47        109.47        109.47       
                 C13             C12           H13A          H13B         

 C14 -           Distance        Angles
 C8        1.4976 (0.0050) 
 H14A      0.9700           109.47       
 H14B      0.9700           109.47        109.47       
 H14C      0.9700           109.47        109.47        109.47       
                 C14             C8            H14A          H14B         

 C15 -           Distance        Angles
 C16       1.5396 (0.0055) 
 C10       1.5418 (0.0050)  108.32 (0.30)
 C20       1.5419 (0.0053)  107.86 (0.30) 113.56 (0.35)
 C21       1.5443 (0.0052)  112.75 (0.35) 106.04 (0.26) 108.40 (0.31)
                 C15             C16           C10           C20          

 C16 -           Distance        Angles
 C17       1.4894 (0.0070) 
 C15       1.5396 (0.0055)  115.34 (0.40)
 H16A      0.9800           108.44        108.44       
 H16B      0.9800           108.44        108.44        107.48       
                 C16             C17           C15           H16A         

 C17 -           Distance        Angles
 C16       1.4894 (0.0070) 
 C18       1.4946 (0.0089)  114.61 (0.57)
 H17A      0.9800           108.61        108.61       
 H17B      0.9800           108.61        108.61        107.57       
                 C17             C16           C18           H17A         

 C18 -           Distance        Angles
 C17       1.4946 (0.0089) 
 C19       1.5269 (0.0096)  108.82 (0.47)
 H18A      0.9800           109.92        109.92       
 H18B      0.9800           109.92        109.92        108.32       
                 C18             C17           C19           H18A         

 C19 -           Distance        Angles
 C20       1.4650 (0.0071) 
 C18       1.5269 (0.0096)  110.48 (0.53)
 H19A      0.9800           109.55        109.55       
 H19B      0.9800           109.55        109.55        108.10       
                 C19             C20           C18           H19A         

 C20 -           Distance        Angles
 C19       1.4650 (0.0071) 
 C15       1.5419 (0.0053)  115.71 (0.44)
 H20A      0.9800           108.35        108.35       
 H20B      0.9800           108.35        108.35        107.43       
                 C20             C19           C15           H20A         

 C21 -           Distance        Angles
 C22       1.3668 (0.0059) 
 C26       1.3817 (0.0055)  118.10 (0.37)
 C15       1.5443 (0.0052)  123.48 (0.34) 118.31 (0.37)
                 C21             C22           C26          

 C22 -           Distance        Angles
 C21       1.3668 (0.0059) 
 C23       1.3935 (0.0061)  122.09 (0.40)
 H22       0.9400           118.95        118.95       
                 C22             C21           C23          

 C23 -           Distance        Angles
 C22       1.3935 (0.0061) 
 C24       1.3992 (0.0060)  118.97 (0.42)
 C28       1.4929 (0.0069)  119.41 (0.43) 121.59 (0.41)
                 C23             C22           C24          

 C24 -           Distance        Angles
 C23       1.3992 (0.0060) 
 C25       1.3997 (0.0062)  120.17 (0.37)
 N7        1.4222 (0.0049)  121.30 (0.40) 118.53 (0.38)
                 C24             C23           C25          

 C25 -           Distance        Angles
 C26       1.3951 (0.0058) 
 C24       1.3997 (0.0062)  118.00 (0.39)
 C27       1.4912 (0.0066)  120.19 (0.46) 121.80 (0.41)
                 C25             C26           C24          

 C26 -           Distance        Angles
 C21       1.3817 (0.0055) 
 C25       1.3951 (0.0058)  122.61 (0.42)
 H26       0.9400           118.69        118.69       
                 C26             C21           C25          

 C27 -           Distance        Angles
 C25       1.4912 (0.0066) 
 H27A      0.9700           109.47       
 H27B      0.9700           109.47        109.47       
 H27C      0.9700           109.47        109.47        109.47       
                 C27             C25           H27A          H27B         

 C28 -           Distance        Angles
 C23       1.4929 (0.0069) 
 H28A      0.9700           109.47       
 H28B      0.9700           109.47        109.47       
 H28C      0.9700           109.47        109.47        109.47       
                 C28             C23           H28A          H28B         

 C29 -           Distance        Angles
 O12       1.2185 (0.0046) 
 N7        1.3357 (0.0048)  122.66 (0.37)
 C30       1.5193 (0.0053)  119.70 (0.33) 117.52 (0.33)
                 C29             O12           N7           

 C30 -           Distance        Angles
 C34       1.3868 (0.0050) 
 C31       1.3870 (0.0051)  119.29 (0.34)
 C29       1.5193 (0.0053)  116.75 (0.31) 123.86 (0.34)
                 C30             C34           C31          

 C31 -           Distance        Angles
 C32       1.3668 (0.0055) 
 C30       1.3870 (0.0051)  119.66 (0.35)
 H31       0.9400           120.17        120.17       
                 C31             C32           C30          

 C32 -           Distance        Angles
 C31       1.3668 (0.0055) 
 C33       1.3753 (0.0054)  121.22 (0.34)
 H32       0.9400           119.39        119.39       
                 C32             C31           C33          

 C33 -           Distance        Angles
 C35       1.3678 (0.0047) 
 C32       1.3753 (0.0054)  119.65 (0.35)
 H33       0.9400           120.18        120.18       
                 C33             C35           C32          

 C34 -           Distance        Angles
 C30       1.3868 (0.0050) 
 C35       1.3879 (0.0047)  120.05 (0.32)
 H34       0.9400           119.98        119.98       
                 C34             C30           C35          

 C35 -           Distance        Angles
 C33       1.3678 (0.0047) 
 C34       1.3879 (0.0047)  119.99 (0.33)
 C36       1.4975 (0.0048)  122.06 (0.31) 117.94 (0.29)
                 C35             C33           C34          

 C36 -           Distance        Angles
 O11       1.2292 (0.0041) 
 N15       1.3512 (0.0041)  123.48 (0.31)
 C35       1.4975 (0.0048)  122.51 (0.28) 114.01 (0.31)
                 C36             O11           N15          

 C37^a -         Distance        Angles
 C38^a     1.5306 (0.0086) 
 C43       1.5449 (0.0090)  101.61 (0.60)
 C114      1.5469 (0.0090)  118.04 (0.72) 104.98 (0.47)
 C42^a     1.5470 (0.0088)  108.07 (0.64) 107.01 (0.63) 115.57 (0.69)
                 C37^a           C38^a         C43           C114         

 C38^a -         Distance        Angles
 C39^a     1.5055 (0.0078) 
 C37^a     1.5306 (0.0086)  110.12 (0.62)
 H38A^a    0.9800           109.63        109.63       
 H38B^a    0.9800           109.63        109.63        108.15       
                 C38^a           C39^a         C37^a         H38A^a       

 C39^a -         Distance        Angles
 C40^a     1.4981 (0.0078) 
 C38^a     1.5055 (0.0078)  113.04 (0.63)
 H39A^a    0.9800           108.97        108.97       
 H39B^a    0.9800           108.97        108.97        107.77       
                 C39^a           C40^a         C38^a         H39A^a       

 C40^a -         Distance        Angles
 C39^a     1.4981 (0.0078) 
 C41^a     1.5083 (0.0077)  110.94 (0.55)
 H40A^a    0.9800           109.45        109.45       
 H40B^a    0.9800           109.45        109.45        108.04       
                 C40^a           C39^a         C41^a         H40A^a       

 C41^a -         Distance        Angles
 C42^a     1.4951 (0.0076) 
 C40^a     1.5083 (0.0077)  110.22 (0.58)
 H41A^a    0.9800           109.61        109.61       
 H41B^a    0.9800           109.61        109.61        108.14       
                 C41^a           C42^a         C40^a         H41A^a       

 C42^a -         Distance        Angles
 C41^a     1.4951 (0.0076) 
 C37^a     1.5470 (0.0088)  110.40 (0.68)
 H42A^a    0.9800           109.57        109.57       
 H42B^a    0.9800           109.57        109.57        108.11       
                 C42^a           C41^a         C37^a         H42A^a       

 C43 -           Distance        Angles
 C44       1.3689 (0.0066) 
 C48       1.4189 (0.0054)  117.34 (0.39)
 C37^a     1.5449 (0.0090)  121.68 (0.48) 120.37 (0.54)
 C37A^b    1.5946 (0.0128)  129.22 (0.60) 113.10 (0.65)   7.66 (0.79)
                 C43             C44           C48           C37^a        

 C44 -           Distance        Angles
 C43       1.3689 (0.0066) 
 C45       1.3870 (0.0062)  123.82 (0.38)
 H44       0.9400           118.09        118.09       
                 C44             C43           C45          

 C45 -           Distance        Angles
 C44       1.3870 (0.0062) 
 C46       1.3906 (0.0054)  117.75 (0.45)
 C50       1.5136 (0.0069)  121.38 (0.37) 120.82 (0.40)
                 C45             C44           C46          

 C46 -           Distance        Angles
 C45       1.3906 (0.0054) 
 N5        1.4171 (0.0051)  122.64 (0.42)
 C47       1.4177 (0.0063)  120.63 (0.39) 116.63 (0.34)
                 C46             C45           N5           

 C47 -           Distance        Angles
 C48       1.3733 (0.0059) 
 C46       1.4177 (0.0063)  119.05 (0.36)
 C49       1.5134 (0.0053)  120.48 (0.44) 120.47 (0.37)
                 C47             C48           C46          

 C48 -           Distance        Angles
 C47       1.3733 (0.0059) 
 C43       1.4189 (0.0054)  121.22 (0.45)
 H48       0.9400           119.39        119.39       
                 C48             C47           C43          

 C49 -           Distance        Angles
 C47       1.5134 (0.0053) 
 H49A      0.9700           109.47       
 H49B      0.9700           109.47        109.47       
 H49C      0.9700           109.47        109.47        109.47       
                 C49             C47           H49A          H49B         

 C50 -           Distance        Angles
 C45       1.5136 (0.0069) 
 H50A      0.9700           109.47       
 H50B      0.9700           109.47        109.47       
 H50C      0.9700           109.47        109.47        109.47       
                 C50             C45           H50A          H50B         

 C51 -           Distance        Angles
 O3        1.2346 (0.0047) 
 N5        1.3384 (0.0055)  124.87 (0.38)
 C52       1.5001 (0.0053)  120.82 (0.40) 114.29 (0.33)
                 C51             O3            N5           

 C52 -           Distance        Angles
 N4        1.3367 (0.0045) 
 C53       1.3970 (0.0057)  123.31 (0.34)
 C51       1.5001 (0.0053)  116.43 (0.35) 120.25 (0.34)
                 C52             N4            C53          

 C53 -           Distance        Angles
 C54       1.3813 (0.0056) 
 C52       1.3970 (0.0057)  118.24 (0.36)
 H53       0.9400           120.88        120.88       
                 C53             C54           C52          

 C54 -           Distance        Angles
 C55       1.3678 (0.0053) 
 C53       1.3813 (0.0056)  119.06 (0.37)
 H54       0.9400           120.47        120.47       
                 C54             C55           C53          

 C55 -           Distance        Angles
 C54       1.3678 (0.0053) 
 C56       1.3982 (0.0051)  119.60 (0.34)
 H55       0.9400           120.20        120.20       
                 C55             C54           C56          

 C56 -           Distance        Angles
 N4        1.3436 (0.0042) 
 C55       1.3982 (0.0051)  122.00 (0.32)
 C57       1.4942 (0.0049)  117.58 (0.31) 120.40 (0.30)
                 C56             N4            C55          

 C57 -           Distance        Angles
 O4        1.2267 (0.0040) 
 N6        1.3315 (0.0045)  123.75 (0.33)
 C56       1.4942 (0.0049)  119.38 (0.32) 116.85 (0.28)
                 C57             O4            N6           

 C58 -           Distance        Angles
 C59       1.3837 (0.0046) 
 C63       1.4145 (0.0042)  120.40 (0.31)
 N6        1.4322 (0.0043)  120.01 (0.27) 119.58 (0.28)
                 C58             C59           C63          

 C59 -           Distance        Angles
 C58       1.3837 (0.0046) 
 C60       1.3874 (0.0048)  119.16 (0.28)
 C65       1.5115 (0.0044)  120.73 (0.31) 120.10 (0.30)
                 C59             C58           C60          

 C60 -           Distance        Angles
 C59       1.3874 (0.0048) 
 C61       1.3921 (0.0042)  122.91 (0.31)
 H60       0.9400           118.55        118.55       
                 C60             C59           C61          

 C61 -           Distance        Angles
 C60       1.3921 (0.0042) 
 C62       1.4008 (0.0046)  116.16 (0.30)
 C66       1.5305 (0.0047)  122.68 (0.29) 120.99 (0.27)
                 C61             C60           C62          

 C62 -           Distance        Angles
 C63       1.3839 (0.0047) 
 C61       1.4008 (0.0046)  123.25 (0.29)
 H62       0.9400           118.38        118.38       
                 C62             C63           C61          

 C63 -           Distance        Angles
 C62       1.3839 (0.0047) 
 C58       1.4145 (0.0042)  118.05 (0.29)
 C64       1.5064 (0.0046)  120.83 (0.28) 121.10 (0.31)
                 C63             C62           C58          

 C64 -           Distance        Angles
 C63       1.5064 (0.0046) 
 H64A      0.9700           109.47       
 H64B      0.9700           109.47        109.47       
 H64C      0.9700           109.47        109.47        109.47       
                 C64             C63           H64A          H64B         

 C65 -           Distance        Angles
 C59       1.5115 (0.0044) 
 H65A      0.9700           109.47       
 H65B      0.9700           109.47        109.47       
 H65C      0.9700           109.47        109.47        109.47       
                 C65             C59           H65A          H65B         

 C66 -           Distance        Angles
 C61       1.5305 (0.0047) 
 C67       1.5419 (0.0045)  110.66 (0.28)
 C71       1.5427 (0.0044)  111.41 (0.25) 106.41 (0.26)
 C72       1.5466 (0.0044)  109.35 (0.25) 111.10 (0.25) 107.85 (0.27)
                 C66             C61           C67           C71          

 C67 -           Distance        Angles
 C68       1.5364 (0.0049) 
 C66       1.5419 (0.0045)  112.37 (0.27)
 H67A      0.9800           109.13        109.13       
 H67B      0.9800           109.13        109.13        107.86       
                 C67             C68           C66           H67A         

 C68 -           Distance        Angles
 C69       1.5325 (0.0056) 
 C67       1.5364 (0.0049)  111.10 (0.32)
 H68A      0.9800           109.42        109.42       
 H68B      0.9800           109.42        109.42        108.02       
                 C68             C69           C67           H68A         

 C69 -           Distance        Angles
 C70       1.5201 (0.0056) 
 C68       1.5325 (0.0056)  112.07 (0.28)
 H69A      0.9800           109.20        109.20       
 H69B      0.9800           109.20        109.20        107.90       
                 C69             C70           C68           H69A         

 C70 -           Distance        Angles
 C69       1.5201 (0.0057) 
 C71       1.5286 (0.0046)  111.18 (0.28)
 H70A      0.9800           109.40        109.40       
 H70B      0.9800           109.40        109.40        108.01       
                 C70             C69           C71           H70A         

 C71 -           Distance        Angles
 C70       1.5286 (0.0046) 
 C66       1.5427 (0.0044)  114.28 (0.30)
 H71A      0.9800           108.69        108.69       
 H71B      0.9800           108.69        108.69        107.61       
                 C71             C70           C66           H71A         

 C72 -           Distance        Angles
 C77       1.3899 (0.0045) 
 C73       1.4047 (0.0047)  116.74 (0.30)
 C66       1.5466 (0.0044)  122.37 (0.30) 120.79 (0.28)
                 C72             C77           C73          

 C73 -           Distance        Angles
 C74       1.3924 (0.0047) 
 C72       1.4047 (0.0047)  121.95 (0.30)
 H73       0.9400           119.02        119.02       
                 C73             C74           C72          

 C74 -           Distance        Angles
 C8AA      1.3727 (0.0047) 
 C73       1.3924 (0.0047)  119.20 (0.33)
 C79       1.5067 (0.0050)  119.91 (0.31) 120.88 (0.30)
                 C74             C8AA          C73          

 C8AA -          Distance        Angles
 C74       1.3727 (0.0047) 
 C76       1.4153 (0.0053)  120.92 (0.32)
 N12       1.4284 (0.0044)  120.24 (0.33) 118.79 (0.30)
                 C8AA            C74           C76          

 C76 -           Distance        Angles
 C77       1.3795 (0.0050) 
 C8AA      1.4153 (0.0053)  117.93 (0.30)
 C78       1.5009 (0.0049)  121.27 (0.35) 120.80 (0.33)
                 C76             C77           C8AA         

 C77 -           Distance        Angles
 C76       1.3795 (0.0050) 
 C72       1.3899 (0.0045)  123.22 (0.34)
 H77       0.9400           118.39        118.39       
                 C77             C76           C72          

 C78 -           Distance        Angles
 C76       1.5009 (0.0049) 
 H78A      0.9700           109.47       
 H78B      0.9700           109.47        109.47       
 H78C      0.9700           109.47        109.47        109.47       
                 C78             C76           H78A          H78B         

 C79 -           Distance        Angles
 C74       1.5067 (0.0050) 
 H79A      0.9700           109.47       
 H79B      0.9700           109.47        109.47       
 H79C      0.9700           109.47        109.47        109.47       
                 C79             C74           H79A          H79B         

 C80 -           Distance        Angles
 O6        1.2268 (0.0042) 
 N10       1.3538 (0.0043)  122.90 (0.32)
 C1        1.4899 (0.0048)  120.46 (0.31) 116.63 (0.30)
                 C80             O6            N10          

 C81 -           Distance        Angles
 C86       1.3637 (0.0051) 
 C82       1.4100 (0.0050)  121.06 (0.29)
 N10       1.4414 (0.0040)  120.88 (0.31) 117.97 (0.33)
                 C81             C86           C82          

 C82 -           Distance        Angles
 C83       1.3854 (0.0046) 
 C81       1.4100 (0.0050)  117.72 (0.33)
 C88       1.5043 (0.0055)  121.05 (0.33) 121.23 (0.31)
                 C82             C83           C81          

 C83 -           Distance        Angles
 C84       1.3836 (0.0049) 
 C82       1.3854 (0.0046)  122.81 (0.31)
 H83       0.9400           118.60        118.60       
                 C83             C84           C82          

 C84 -           Distance        Angles
 C83       1.3836 (0.0049) 
 C85       1.3896 (0.0046)  117.63 (0.29)
 C89       1.5355 (0.0044)  119.50 (0.28) 122.77 (0.31)
                 C84             C83           C85          

 C85 -           Distance        Angles
 C84       1.3896 (0.0046) 
 C86       1.4009 (0.0045)  121.26 (0.33)
 H85       0.9400           119.37        119.37       
                 C85             C84           C86          

 C86 -           Distance        Angles
 C81       1.3637 (0.0051) 
 C85       1.4009 (0.0045)  119.43 (0.31)
 C87       1.5052 (0.0049)  121.50 (0.31) 119.07 (0.33)
                 C86             C81           C85          

 C87 -           Distance        Angles
 C86       1.5052 (0.0049) 
 H87A      0.9700           109.47       
 H87B      0.9700           109.47        109.47       
 H87C      0.9700           109.47        109.47        109.47       
                 C87             C86           H87A          H87B         

 C88 -           Distance        Angles
 C82       1.5043 (0.0055) 
 H88A      0.9700           109.47       
 H88B      0.9700           109.47        109.47       
 H88C      0.9700           109.47        109.47        109.47       
                 C88             C82           H88A          H88B         

 C89 -           Distance        Angles
 C95       1.5251 (0.0047) 
 C84       1.5355 (0.0044)  107.25 (0.25)
 C90       1.5497 (0.0048)  112.98 (0.27) 109.72 (0.29)
 C94       1.5529 (0.0050)  106.57 (0.29) 114.03 (0.27) 106.38 (0.27)
                 C89             C95           C84           C90          

 C90 -           Distance        Angles
 C91       1.4987 (0.0056) 
 C89       1.5497 (0.0048)  112.49 (0.31)
 H90A      0.9800           109.10        109.10       
 H90B      0.9800           109.10        109.10        107.84       
                 C90             C91           C89           H90A         

 C91 -           Distance        Angles
 C90       1.4987 (0.0056) 
 C92       1.4996 (0.0061)  113.12 (0.36)
 H91A      0.9800           108.96        108.96       
 H91B      0.9800           108.96        108.96        107.76       
                 C91             C90           C92           H91A         

 C92 -           Distance        Angles
 C91       1.4996 (0.0061) 
 C93       1.5118 (0.0058)  110.50 (0.32)
 H92A      0.9800           109.55        109.55       
 H92B      0.9800           109.55        109.55        108.10       
                 C92             C91           C93           H92A         

 C93 -           Distance        Angles
 C92       1.5118 (0.0059) 
 C94       1.5127 (0.0052)  112.50 (0.34)
 H93A      0.9800           109.10        109.10       
 H93B      0.9800           109.10        109.10        107.84       
                 C93             C92           C94           H93A         

 C94 -           Distance        Angles
 C93       1.5127 (0.0052) 
 C89       1.5529 (0.0050)  116.02 (0.32)
 H94A      0.9800           108.28        108.28       
 H94B      0.9800           108.28        108.28        107.39       
                 C94             C93           C89           H94A         

 C95 -           Distance        Angles
 C96       1.3920 (0.0046) 
 C100      1.3933 (0.0047)  117.12 (0.31)
 C89       1.5251 (0.0047)  123.89 (0.30) 118.80 (0.27)
                 C95             C96           C100         

 C96 -           Distance        Angles
 C97       1.3761 (0.0052) 
 C95       1.3920 (0.0046)  122.55 (0.35)
 H96       0.9400           118.72        118.72       
                 C96             C97           C95          

 C97 -           Distance        Angles
 C96       1.3761 (0.0052) 
 C98       1.3983 (0.0054)  118.44 (0.32)
 C101      1.5140 (0.0050)  120.70 (0.38) 120.84 (0.36)
                 C97             C96           C98          

 C98 -           Distance        Angles
 C97       1.3983 (0.0054) 
 C99       1.4000 (0.0048)  121.11 (0.31)
 N13       1.4302 (0.0044)  119.50 (0.31) 119.12 (0.34)
                 C98             C97           C99          

 C99 -           Distance        Angles
 C100      1.3792 (0.0047) 
 C98       1.4000 (0.0048)  117.94 (0.32)
 C102      1.4942 (0.0052)  120.68 (0.31) 121.31 (0.32)
                 C99             C100          C98          

 C100 -          Distance        Angles
 C99       1.3792 (0.0047) 
 C95       1.3933 (0.0047)  122.83 (0.30)
 H100      0.9400           118.58        118.58       
                 C100            C99           C95          

 C101 -          Distance        Angles
 C97       1.5140 (0.0050) 
 H10A      0.9700           109.47       
 H10B      0.9700           109.47        109.47       
 H10C      0.9700           109.47        109.47        109.47       
                 C101            C97           H10A          H10B         

 C102 -          Distance        Angles
 C99       1.4942 (0.0052) 
 H10D      0.9700           109.47       
 H10E      0.9700           109.47        109.47       
 H10F      0.9700           109.47        109.47        109.47       
                 C102            C99           H10D          H10E         

 C103 -          Distance        Angles
 O9        1.2302 (0.0048) 
 N13       1.3294 (0.0046)  122.44 (0.39)
 C104      1.4848 (0.0056)  121.58 (0.35) 115.87 (0.33)
                 C103            O9            N13          

 C104 -          Distance        Angles
 C109      1.3869 (0.0054) 
 C105      1.3977 (0.0051)  119.35 (0.37)
 C103      1.4848 (0.0056)  118.79 (0.33) 121.74 (0.35)
                 C104            C109          C105         

 C105 -          Distance        Angles
 C106      1.3844 (0.0058) 
 C104      1.3977 (0.0051)  119.62 (0.37)
 H105      0.9400           120.19        120.19       
                 C105            C106          C104         

 C106 -          Distance        Angles
 C107      1.3840 (0.0058) 
 C105      1.3844 (0.0059)  120.10 (0.37)
 H106      0.9400           119.95        119.95       
                 C106            C107          C105         

 C107 -          Distance        Angles
 C108      1.3801 (0.0053) 
 C106      1.3840 (0.0058)  120.87 (0.39)
 H107      0.9400           119.56        119.57       
                 C107            C108          C106         

 C108 -          Distance        Angles
 C107      1.3801 (0.0053) 
 C109      1.3850 (0.0055)  119.00 (0.36)
 C110      1.4917 (0.0055)  121.86 (0.37) 119.04 (0.33)
                 C108            C107          C109         

 C109 -          Distance        Angles
 C108      1.3850 (0.0055) 
 C104      1.3869 (0.0054)  121.04 (0.35)
 H109      0.9400           119.48        119.48       
                 C109            C108          C104         

 C110 -          Distance        Angles
 O10       1.2466 (0.0046) 
 N14       1.3349 (0.0048)  123.30 (0.37)
 C108      1.4917 (0.0055)  120.10 (0.33) 116.59 (0.34)
                 C110            O10           N14          

 C111 -          Distance        Angles
 C112      1.3662 (0.0060) 
 C116      1.3952 (0.0055)  121.26 (0.39)
 N14       1.4339 (0.0052)  119.08 (0.35) 119.61 (0.40)
                 C111            C112          C116         

 C112 -          Distance        Angles
 C111      1.3662 (0.0060) 
 C113      1.3822 (0.0056)  118.76 (0.36)
 C118      1.5087 (0.0054)  121.54 (0.37) 119.70 (0.40)
                 C112            C111          C113         

 C113 -          Distance        Angles
 C112      1.3822 (0.0056) 
 C114      1.3895 (0.0053)  122.45 (0.43)
 H113      0.9400           118.77        118.77       
                 C113            C112          C114         

 C114 -          Distance        Angles
 C115      1.3841 (0.0065) 
 C113      1.3895 (0.0053)  116.88 (0.39)
 C37A^b    1.5431 (0.0129)  118.65 (0.62) 124.32 (0.66)
 C37^a     1.5469 (0.0090)  126.39 (0.48) 116.71 (0.52)   8.00 (0.80)
                 C114            C115          C113          C37A^b       

 C115 -          Distance        Angles
 C116      1.3826 (0.0064) 
 C114      1.3841 (0.0065)  122.46 (0.37)
 H115      0.9400           118.77        118.77       
                 C115            C116          C114         

 C116 -          Distance        Angles
 C115      1.3826 (0.0064) 
 C111      1.3952 (0.0055)  118.19 (0.43)
 C117      1.4994 (0.0069)  121.63 (0.40) 120.16 (0.42)
                 C116            C115          C111         

 C117 -          Distance        Angles
 C116      1.4994 (0.0069) 
 H11B      0.9700           109.47       
 H11C      0.9700           109.47        109.47       
 H11D      0.9700           109.47        109.47        109.47       
                 C117            C116          H11B          H11C         

 C118 -          Distance        Angles
 C112      1.5087 (0.0053) 
 H11E      0.9700           109.47       
 H11F      0.9700           109.47        109.47       
 H11G      0.9700           109.47        109.47        109.47       
                 C118            C112          H11E          H11F         

 C119 -          Distance        Angles
 C120      1.3848 (0.0047) 
 C124      1.3955 (0.0052)  121.07 (0.31)
 N15       1.4351 (0.0041)  119.37 (0.32) 119.53 (0.29)
                 C119            C120          C124         

 C120 -          Distance        Angles
 C119      1.3848 (0.0047) 
 C121      1.3959 (0.0047)  118.49 (0.35)
 C126      1.5120 (0.0054)  121.19 (0.30) 120.25 (0.32)
                 C120            C119          C121         

 C121 -          Distance        Angles
 C122      1.3775 (0.0055) 
 C120      1.3959 (0.0047)  122.20 (0.34)
 H121      0.9400           118.90        118.90       
                 C121            C122          C120         

 C122 -          Distance        Angles
 C121      1.3775 (0.0055) 
 C123      1.3890 (0.0055)  117.50 (0.32)
 C127      1.5391 (0.0051)  119.63 (0.37) 122.80 (0.38)
                 C122            C121          C123         

 C123 -          Distance        Angles
 C124      1.3889 (0.0051) 
 C122      1.3890 (0.0056)  122.40 (0.38)
 H123      0.9400           118.80        118.80       
                 C123            C124          C122         

 C124 -          Distance        Angles
 C123      1.3889 (0.0051) 
 C119      1.3955 (0.0052)  118.10 (0.34)
 C125      1.4964 (0.0051)  120.66 (0.37) 121.23 (0.32)
                 C124            C123          C119         

 C125 -          Distance        Angles
 C124      1.4964 (0.0051) 
 H12A      0.9700           109.47       
 H12B      0.9700           109.47        109.47       
 H12C      0.9700           109.47        109.47        109.47       
                 C125            C124          H12A          H12B         

 C126 -          Distance        Angles
 C120      1.5120 (0.0054) 
 H12D      0.9700           109.47       
 H12E      0.9700           109.47        109.47       
 H12F      0.9700           109.47        109.47        109.47       
                 C126            C120          H12D          H12E         

 C127 -          Distance        Angles
 C128      1.5123 (0.0076) 
 C122      1.5391 (0.0051)  107.76 (0.36)
 C133      1.5399 (0.0046)  114.10 (0.40) 107.78 (0.30)
 C132      1.5794 (0.0075)  108.31 (0.40) 110.24 (0.39) 108.64 (0.37)
                 C127            C128          C122          C133         

 C128 -          Distance        Angles
 C127      1.5123 (0.0076) 
 C129      1.5497 (0.0061)  112.81 (0.47)
 H12G      0.9800           109.03        109.03       
 H12H      0.9800           109.03        109.03        107.80       
                 C128            C127          C129          H12G         

 C129 -          Distance        Angles
 C130      1.5269 (0.0110) 
 C128      1.5497 (0.0061)  112.55 (0.58)
 H12I      0.9800           109.09        109.09       
 H12J      0.9800           109.09        109.09        107.83       
                 C129            C130          C128          H12I         

 C130 -          Distance        Angles
 C131      1.4455 (0.0112) 
 C129      1.5269 (0.0110)  110.36 (0.47)
 H13D      0.9800           109.58        109.58       
 H13E      0.9800           109.58        109.58        108.12       
                 C130            C131          C129          H13D         

 C131 -          Distance        Angles
 C130      1.4455 (0.0113) 
 C132      1.5420 (0.0070)  113.53 (0.53)
 H13F      0.9800           108.86        108.86       
 H13G      0.9800           108.86        108.86        107.71       
                 C131            C130          C132          H13F         

 C132 -          Distance        Angles
 C131      1.5420 (0.0070) 
 C127      1.5794 (0.0075)  109.01 (0.52)
 H13H      0.9800           109.88        109.88       
 H13I      0.9800           109.88        109.88        108.30       
                 C132            C131          C127          H13H         

 C133 -          Distance        Angles
 C138      1.3731 (0.0065) 
 C134      1.3837 (0.0065)  117.35 (0.35)
 C127      1.5399 (0.0046)  122.96 (0.44) 119.55 (0.42)
                 C133            C138          C134         

 C134 -          Distance        Angles
 C133      1.3837 (0.0065) 
 C135      1.4034 (0.0051)  121.16 (0.44)
 H134      0.9400           119.42        119.42       
                 C134            C133          C135         

 C135 -          Distance        Angles
 C136      1.3483 (0.0065) 
 C134      1.4034 (0.0051)  119.78 (0.45)
 C139      1.5201 (0.0074)  122.23 (0.38) 117.91 (0.45)
                 C135            C136          C134         

 C136 -          Distance        Angles
 C135      1.3483 (0.0065) 
 C137      1.3935 (0.0070)  121.23 (0.35)
 N3        1.4368 (0.0046)  121.13 (0.46) 117.48 (0.42)
                 C136            C135          C137         

 C137 -          Distance        Angles
 C136      1.3935 (0.0070) 
 C138      1.3998 (0.0054)  117.47 (0.45)
 C140      1.5049 (0.0073)  121.61 (0.39) 120.87 (0.51)
                 C137            C136          C138         

 C138 -          Distance        Angles
 C133      1.3731 (0.0065) 
 C137      1.3998 (0.0054)  122.87 (0.48)
 H138      0.9400           118.56        118.56       
                 C138            C133          C137         

 C139 -          Distance        Angles
 C135      1.5201 (0.0074) 
 H13J      0.9700           109.47       
 H13K      0.9700           109.47        109.47       
 H13L      0.9700           109.47        109.47        109.47       
                 C139            C135          H13J          H13K         

 C140 -          Distance        Angles
 C137      1.5049 (0.0073) 
 H14D      0.9700           109.47       
 H14E      0.9700           109.47        109.47       
 H14F      0.9700           109.47        109.47        109.47       
                 C140            C137          H14D          H14E         

 C141 -          Distance        Angles
 O1        1.2224 (0.0047) 
 N3        1.3269 (0.0052)  125.50 (0.36)
 C5AA      1.5194 (0.0054)  120.97 (0.36) 113.53 (0.35)
                 C141            O1            N3           

 C143 -          Distance        Angles
 C5AA      1.3834 (0.0067) 
 C144      1.3841 (0.0067)  117.86 (0.48)
 H143      0.9400           121.07        121.07       
                 C143            C5AA          C144         

 C144 -          Distance        Angles
 C145      1.3582 (0.0079) 
 C143      1.3841 (0.0067)  120.45 (0.48)
 H144      0.9400           119.78        119.78       
                 C144            C145          C143         

 C145 -          Distance        Angles
 C144      1.3582 (0.0079) 
 C146      1.4083 (0.0075)  117.27 (0.45)
                 C145            C144         

 C146 -          Distance        Angles
 N1        1.3350 (0.0054) 
 C145      1.4083 (0.0075)  123.41 (0.48)
 C147      1.4879 (0.0076)  117.50 (0.43) 119.04 (0.43)
                 C146            N1            C145         

 C147 -          Distance        Angles
 O2        1.2231 (0.0059) 
 N2        1.3468 (0.0065)  122.33 (0.48)
 C146      1.4879 (0.0076)  121.24 (0.52) 115.86 (0.41)
                 C147            O2            N2           

 C148 -          Distance        Angles
 C149      1.2671 (0.0096) 
 C153      1.3297 (0.0095)  116.64 (0.50)
 N2        1.4228 (0.0060)  125.18 (0.74) 117.89 (0.67)
                 C148            C149          C153         

 C149 -          Distance        Angles
 C148      1.2671 (0.0096) 
 C150      1.4151 (0.0075)  123.86 (0.67)
 C155      1.5100 (0.0076)  117.32 (0.65) 118.81 (0.70)
                 C149            C148          C150         

 C150 -          Distance        Angles
 C151      1.3057 (0.0074) 
 C149      1.4151 (0.0075)  121.37 (0.63)
 H150      0.9400           119.32        119.32       
                 C150            C151          C149         

 C151 -          Distance        Angles
 C150      1.3057 (0.0074) 
 C152      1.4053 (0.0067)  114.75 (0.45)
 C156      1.5517 (0.0052)  125.48 (0.45) 119.76 (0.44)
                 C151            C150          C152         

 C152 -          Distance        Angles
 C153      1.3766 (0.0066) 
 C151      1.4053 (0.0067)  120.87 (0.58)
 H152      0.9400           119.57        119.57       
                 C152            C153          C151         

 C153 -          Distance        Angles
 C148      1.3297 (0.0095) 
 C152      1.3766 (0.0066)  121.90 (0.57)
 C154      1.5713 (0.0091)  120.97 (0.54) 117.12 (0.66)
                 C153            C148          C152         

 C154 -          Distance        Angles
 C153      1.5713 (0.0091) 
 H15A      0.9700           109.47       
 H15B      0.9700           109.47        109.47       
 H15C      0.9700           109.47        109.47        109.47       
                 C154            C153          H15A          H15B         

 C156 -          Distance        Angles
 C161      1.5242 (0.0058) 
 C162      1.5303 (0.0050)  112.23 (0.31)
 C151      1.5517 (0.0052)  110.65 (0.36) 109.38 (0.28)
 C157      1.5545 (0.0054)  106.34 (0.29) 111.44 (0.34) 106.63 (0.30)
                 C156            C161          C162          C151         

 C157 -          Distance        Angles
 C158      1.5208 (0.0055) 
 C156      1.5545 (0.0054)  112.87 (0.34)
 H15D      0.9800           109.01        109.01       
 H15E      0.9800           109.01        109.01        107.79       
                 C157            C158          C156          H15D         

 C158 -          Distance        Angles
 C159      1.5068 (0.0067) 
 C157      1.5208 (0.0055)  111.90 (0.39)
 H15F      0.9800           109.23        109.23       
 H15G      0.9800           109.23        109.23        107.92       
                 C158            C159          C157          H15F         

 C159 -          Distance        Angles
 C158      1.5068 (0.0067) 
 C160      1.5196 (0.0067)  111.29 (0.33)
 H15H      0.9800           109.37        109.37       
 H15I      0.9800           109.37        109.37        108.00       
                 C159            C158          C160          H15H         

 C160 -          Distance        Angles
 C159      1.5196 (0.0067) 
 C161      1.5548 (0.0054)  110.78 (0.37)
 H16C      0.9800           109.49        109.49       
 H16D      0.9800           109.49        109.49        108.06       
                 C160            C159          C161          H16C         

 C161 -          Distance        Angles
 C156      1.5242 (0.0058) 
 C160      1.5548 (0.0054)  112.09 (0.35)
 H16E      0.9800           109.19        109.19       
 H16F      0.9800           109.19        109.19        107.89       
                 C161            C156          C160          H16E         

 C162 -          Distance        Angles
 C167      1.3733 (0.0061) 
 C163      1.4012 (0.0054)  116.89 (0.35)
 C156      1.5303 (0.0050)  121.27 (0.34) 121.71 (0.38)
                 C162            C167          C163         

 C163 -          Distance        Angles
 C162      1.4012 (0.0054) 
 C164      1.4033 (0.0052)  121.65 (0.41)
 H163      0.9400           119.17        119.17       
                 C163            C162          C164         

 C164 -          Distance        Angles
 C165      1.3745 (0.0064) 
 C163      1.4033 (0.0052)  119.42 (0.37)
 C169      1.5196 (0.0058)  122.82 (0.36) 117.76 (0.42)
                 C164            C165          C163         

 C165 -          Distance        Angles
 C164      1.3745 (0.0064) 
 C166      1.3898 (0.0063)  120.90 (0.36)
 N11       1.4275 (0.0048)  120.75 (0.38) 118.34 (0.42)
                 C165            C164          C166         

 C166 -          Distance        Angles
 C165      1.3898 (0.0063) 
 C167      1.4097 (0.0054)  118.01 (0.43)
 C168      1.5082 (0.0071)  122.52 (0.39) 119.47 (0.42)
                 C166            C165          C167         

 C167 -          Distance        Angles
 C162      1.3733 (0.0061) 
 C166      1.4097 (0.0054)  123.08 (0.41)
 H167      0.9400           118.46        118.46       
                 C167            C162          C166         

 C168 -          Distance        Angles
 C166      1.5082 (0.0071) 
 H16G      0.9700           109.47       
 H16H      0.9700           109.47        109.47       
 H16I      0.9700           109.47        109.47        109.47       
                 C168            C166          H16G          H16H         

 C169 -          Distance        Angles
 C164      1.5196 (0.0058) 
 H16J      0.9700           109.47       
 H16K      0.9700           109.47        109.47       
 H16L      0.9700           109.47        109.47        109.47       
                 C169            C164          H16J          H16K         

 C170 -          Distance        Angles
 O7        1.2294 (0.0042) 
 N12       1.3293 (0.0048)  122.55 (0.34)
 C171      1.4928 (0.0051)  119.99 (0.35) 117.46 (0.30)
                 C170            O7            N12          

 C171 -          Distance        Angles
 C172      1.3797 (0.0063) 
 C176      1.4051 (0.0051)  118.29 (0.36)
 C170      1.4928 (0.0051)  119.65 (0.35) 122.06 (0.37)
                 C171            C172          C176         

 C172 -          Distance        Angles
 C173      1.3766 (0.0066) 
 C171      1.3797 (0.0063)  120.53 (0.42)
 H172      0.9400           119.74        119.74       
                 C172            C173          C171         

 C173 -          Distance        Angles
 C172      1.3766 (0.0066) 
 C174      1.3766 (0.0066)  120.53 (0.49)
 H173      0.9400           119.74        119.74       
                 C173            C172          C174         

 C174 -          Distance        Angles
 C175      1.3695 (0.0065) 
 C173      1.3766 (0.0067)  120.14 (0.42)
 H174      0.9400           119.93        119.93       
                 C174            C175          C173         

 C175 -          Distance        Angles
 C174      1.3695 (0.0065) 
 C176      1.3789 (0.0053)  119.78 (0.37)
 C177      1.5070 (0.0054)  118.37 (0.37) 121.85 (0.40)
                 C175            C174          C176         

 C176 -          Distance        Angles
 C175      1.3789 (0.0053) 
 C171      1.4051 (0.0051)  120.70 (0.39)
 H176      0.9400           119.65        119.65       
                 C176            C175          C171         

 C177 -          Distance        Angles
 O8        1.2281 (0.0046) 
 N11       1.3265 (0.0052)  122.76 (0.38)
 C175      1.5070 (0.0054)  120.53 (0.36) 116.45 (0.32)
                 C177            O8            N11          

 S600 -          Distance        Angles
 O600      1.4989 (0.0028) 
 C600      1.7589 (0.0047)  107.46 (0.20)
 C601      1.8111 (0.0067)  107.20 (0.29)  94.86 (0.32)
                 S600            O600          C600         

 S200 -          Distance        Angles
 O200      1.5409 (0.0081) 
 C200      1.7530 (0.0102)  106.67 (0.49)
 C201      1.7540 (0.0077)  104.62 (0.46)  97.50 (0.40)
                 S200            O200          C200         

 S800^a -        Distance        Angles
 O800^a    1.4977 (0.0040) 
 C801^a    1.7837 (0.0091)  104.87 (0.43)
 C800^a    1.7880 (0.0082)  105.67 (0.34)  95.62 (0.49)
                 S800^a          O800^a        C801^a       

 S500 -          Distance        Angles
 O500      1.4799 (0.0036) 
 C500      1.7713 (0.0091)  105.39 (0.37)
 C501      1.7710 (0.0096)  106.87 (0.30)  96.84 (0.58)
                 S500            O500          C500         

 S007 -          Distance        Angles
 O05I      1.3106 (0.0065) 
 C0AA      1.7146 (0.0079)  101.90 (0.47)
 C071      1.8559 (0.0100)  103.63 (0.43) 100.43 (0.47)
                 S007            O05I          C0AA         

 S300 -          Distance        Angles
 O300      1.4909 (0.0063) 
 C300      1.7264 (0.0063)  106.27 (0.40)
 C301      1.7365 (0.0065)  104.56 (0.31)  98.83 (0.31)
                 S300            O300          C300         

 S700 -          Distance        Angles
 O700      1.4289 (0.0051) 
 C1AA      1.5877 (0.0066)   91.93 (0.40)
 C701      1.7119 (0.0096)  106.47 (0.50) 101.46 (0.57)
                 S700            O700          C1AA         

 C200 -          Distance        Angles
 S200      1.7530 (0.0102) 
 H20C      0.9700           109.47       
 H20D      0.9700           109.47        109.47       
 H20E      0.9700           109.47        109.47        109.47       
                 C200            S200          H20C          H20D         

 C301 -          Distance        Angles
 S300      1.7365 (0.0065) 
 H30A      0.9700           109.47       
 H30B      0.9700           109.47        109.47       
 H30C      0.9700           109.47        109.47        109.47       
                 C301            S300          H30A          H30B         

 C701 -          Distance        Angles
 S700      1.7119 (0.0096) 
 H70C      0.9700           109.47       
 H70D      0.9700           109.47        109.47       
 H70E      0.9700           109.47        109.47        109.47       
                 C701            S700          H70C          H70D         

 C1AA -          Distance        Angles
 S700      1.5877 (0.0066) 
 H1AA      0.9700           109.47       
 H1AB      0.9700           109.47        109.47       
 H1AC      0.9700           109.47        109.47        109.47       
                 C1AA            S700          H1AA          H1AB         

 C501 -          Distance        Angles
 S500      1.7710 (0.0096) 
 H50D      0.9700           109.47       
 H50E      0.9700           109.47        109.47       
 H50F      0.9700           109.47        109.47        109.47       
                 C501            S500          H50D          H50E         

 C801^a -        Distance        Angles
 S800^a    1.7837 (0.0091) 
 H80A^a    0.9700           109.47       
 H80B^a    0.9700           109.47        109.47       
 H80C^a    0.9700           109.47        109.47        109.47       
                 C801^a          S800^a        H80A^a        H80B^a       

 C600 -          Distance        Angles
 S600      1.7589 (0.0047) 
 H60A      0.9700           109.47       
 H60B      0.9700           109.47        109.47       
 H60C      0.9700           109.47        109.47        109.47       
                 C600            S600          H60A          H60B         

 C800^a -        Distance        Angles
 S800^a    1.7880 (0.0082) 
 H80D^a    0.9700           109.47       
 H80E^a    0.9700           109.47        109.47       
 H80F^a    0.9700           109.47        109.47        109.47       
                 C800^a          S800^a        H80D^a        H80E^a       

 O800^a -        Distance        Angles
 S800^a    1.4977 (0.0040) 
                 O800^a         

 C201 -          Distance        Angles
 S200      1.7540 (0.0077) 
 H20F      0.9700           109.47       
 H20G      0.9700           109.47        109.47       
 H20H      0.9700           109.47        109.47        109.47       
                 C201            S200          H20F          H20G         

 O05I -          Distance        Angles
 S007      1.3106 (0.0065) 
                 O05I           

 C500 -          Distance        Angles
 S500      1.7713 (0.0090) 
 H50G      0.9700           109.47       
 H50H      0.9700           109.47        109.47       
 H50I      0.9700           109.47        109.47        109.47       
                 C500            S500          H50G          H50H         

 C601 -          Distance        Angles
 S600      1.8111 (0.0068) 
 H60D      0.9700           109.47       
 H60E      0.9700           109.47        109.47       
 H60F      0.9700           109.47        109.47        109.47       
                 C601            S600          H60D          H60E         

 O600 -          Distance        Angles
 S600      1.4989 (0.0028) 
                 O600           

 O200 -          Distance        Angles
 S200      1.5409 (0.0081) 
                 O200           

 C0AA -          Distance        Angles
 S007      1.7146 (0.0079) 
 H0AA      0.9700           109.47       
 H0AB      0.9700           109.47        109.47       
 H0AC      0.9700           109.47        109.47        109.47       
                 C0AA            S007          H0AA          H0AB         

 O300 -          Distance        Angles
 S300      1.4909 (0.0064) 
                 O300           

 O700 -          Distance        Angles
 S700      1.4289 (0.0051) 
                 O700           

 O500 -          Distance        Angles
 S500      1.4799 (0.0036) 
                 O500           

 C071 -          Distance        Angles
 S007      1.8559 (0.0100) 
 H07A      0.9700           109.47       
 H07B      0.9700           109.47        109.47       
 H07C      0.9700           109.47        109.47        109.47       
                 C071            S007          H07A          H07B         

 C300 -          Distance        Angles
 S300      1.7264 (0.0062) 
 H30D      0.9700           109.47       
 H30E      0.9700           109.47        109.47       
 H30F      0.9700           109.47        109.47        109.47       
                 C300            S300          H30D          H30E         

 C155 -          Distance        Angles
 C149      1.5100 (0.0076) 
 H15J      0.9700           109.47       
 H15K      0.9700           109.47        109.47       
 H15L      0.9700           109.47        109.47        109.47       
                 C155            C149          H15J          H15K         

 C5AA -          Distance        Angles
 N1        1.3294 (0.0058) 
 C143      1.3834 (0.0067)  123.46 (0.39)
 C141      1.5194 (0.0054)  116.21 (0.37) 120.18 (0.41)
                 C5AA            N1            C143         

 S50 -           Distance        Angles
 O50A      1.4444 (0.0069) 
 C4AA      1.5417 (0.0132)   99.11 (0.67)
 C2AA      1.6703 (0.0111)  106.42 (0.55)  96.52 (0.71)
                 S50             O50A          C4AA         

 O50A -          Distance        Angles
 S50       1.4444 (0.0069) 
                 O50A           

 C2AA -          Distance        Angles
 S50       1.6703 (0.0111) 
 H2AA      0.9700           109.47       
 H2AB      0.9700           109.47        109.47       
 H2AC      0.9700           109.47        109.47        109.47       
                 C2AA            S50           H2AA          H2AB         

 C4AA -          Distance        Angles
 S50       1.5417 (0.0132) 
 H4AA      0.9700           109.47       
 H4AB      0.9700           109.47        109.47       
 H4AC      0.9700           109.47        109.47        109.47       
                 C4AA            S50           H4AA          H4AB         

 C37A^b -        Distance        Angles
 C114      1.5431 (0.0128) 
 C38A^b    1.5555 (0.0116)  107.17 (0.94)
 C42A^b    1.5617 (0.0113)   97.54 (0.82) 102.49 (0.91)
 C43       1.5946 (0.0128)  102.81 (0.66) 125.57 (0.94) 117.37 (0.98)
                 C37A^b          C114          C38A^b        C42A^b       

 C38A^b -        Distance        Angles
 C39A^b    1.5240 (0.0110) 
 C37A^b    1.5555 (0.0117)  106.96 (0.92)
 H38C^b    0.9800           110.33        110.33       
 H38D^b    0.9800           110.33        110.33        108.57       
                 C38A^b          C39A^b        C37A^b        H38C^b       

 C39A^b -        Distance        Angles
 C38A^b    1.5240 (0.0110) 
 C40A^b    1.5265 (0.0115)  109.91 (0.95)
 H39C^b    0.9800           109.68        109.68       
 H39D^b    0.9800           109.68        109.68        108.18       
                 C39A^b          C38A^b        C40A^b        H39C^b       

 C40A^b -        Distance        Angles
 C41A^b    1.5071 (0.0114) 
 C39A^b    1.5265 (0.0114)  111.74 (0.87)
 H40C^b    0.9800           109.27        109.27       
 H40D^b    0.9800           109.27        109.27        107.94       
                 C40A^b          C41A^b        C39A^b        H40C^b       

 C41A^b -        Distance        Angles
 C42A^b    1.4985 (0.0116) 
 C40A^b    1.5071 (0.0113)  108.05 (0.94)
 H41C^b    0.9800           110.09        110.09       
 H41D^b    0.9800           110.09        110.09        108.42       
                 C41A^b          C42A^b        C40A^b        H41C^b       

 C42A^b -        Distance        Angles
 C41A^b    1.4985 (0.0116) 
 C37A^b    1.5617 (0.0113)  109.90 (0.98)
 H42C^b    0.9800           109.68        109.68       
 H42D^b    0.9800           109.68        109.68        108.18       
                 C42A^b          C41A^b        C37A^b        H42C^b       

 S8^b -          Distance        Angles
 O13^b     1.4243 (0.0092) 
 C75^b     1.7424 (0.0149)  115.41 (0.99)
 C1A^b     1.7429 (0.0251)  118.27 (0.88) 123.33 (1.33)
                 S8^b            O13^b         C75^b        

 C75^b -         Distance        Angles
 S8^b      1.7424 (0.0148) 
 H75A^b    0.9700           109.47       
 H75B^b    0.9700           109.47        109.47       
 H75C^b    0.9700           109.47        109.47        109.47       
                 C75^b           S8^b          H75A^b        H75B^b       

 C1A^b -         Distance        Angles
 S8^b      1.7429 (0.0250) 
 H1AD^b    0.9700           109.47       
 H1AE^b    0.9700           109.47        109.47       
 H1AF^b    0.9700           109.47        109.47        109.47       
                 C1A^b           S8^b          H1AD^b        H1AE^b       

 O13^b -         Distance        Angles
 S8^b      1.4243 (0.0092) 
                 O13^b          


 Selected torsion angles

     0.62 ( 0.54)  C5 - N9 - C1 - C2
   179.34 ( 0.34)  C5 - N9 - C1 - C80
     0.62 ( 0.59)  N9 - C1 - C2 - C3
  -178.10 ( 0.37)  C80 - C1 - C2 - C3
    -1.58 ( 0.61)  C1 - C2 - C3 - C4
     1.32 ( 0.63)  C2 - C3 - C4 - C5
    -0.91 ( 0.56)  C1 - N9 - C5 - C4
   175.78 ( 0.34)  C1 - N9 - C5 - C6
    -0.04 ( 0.62)  C3 - C4 - C5 - N9
  -176.64 ( 0.39)  C3 - C4 - C5 - C6
     7.81 ( 0.68)  C7 - N8 - C6 - O5
  -173.05 ( 0.36)  C7 - N8 - C6 - C5
  -175.02 ( 0.41)  N9 - C5 - C6 - O5
     1.77 ( 0.64)  C4 - C5 - C6 - O5
     5.82 ( 0.55)  N9 - C5 - C6 - N8
  -177.38 ( 0.38)  C4 - C5 - C6 - N8
   -80.01 ( 0.50)  C6 - N8 - C7 - C12
   101.68 ( 0.44)  C6 - N8 - C7 - C8
     2.31 ( 0.50)  C12 - C7 - C8 - C9
  -179.39 ( 0.29)  N8 - C7 - C8 - C9
  -177.80 ( 0.35)  C12 - C7 - C8 - C14
     0.49 ( 0.47)  N8 - C7 - C8 - C14
    -1.21 ( 0.49)  C7 - C8 - C9 - C10
   178.90 ( 0.33)  C14 - C8 - C9 - C10
    -0.40 ( 0.51)  C8 - C9 - C10 - C11
   179.57 ( 0.31)  C8 - C9 - C10 - C15
     1.00 ( 0.56)  C9 - C10 - C11 - C12
  -178.98 ( 0.35)  C15 - C10 - C11 - C12
    -1.76 ( 0.56)  C8 - C7 - C12 - C11
   179.98 ( 0.34)  N8 - C7 - C12 - C11
   179.55 ( 0.39)  C8 - C7 - C12 - C13
     1.30 ( 0.58)  N8 - C7 - C12 - C13
     0.06 ( 0.60)  C10 - C11 - C12 - C7
   178.77 ( 0.41)  C10 - C11 - C12 - C13
   -65.38 ( 0.41)  C9 - C10 - C15 - C16
   114.59 ( 0.40)  C11 - C10 - C15 - C16
   174.82 ( 0.33)  C9 - C10 - C15 - C20
    -5.21 ( 0.49)  C11 - C10 - C15 - C20
    55.89 ( 0.41)  C9 - C10 - C15 - C21
  -124.13 ( 0.37)  C11 - C10 - C15 - C21
  -167.56 ( 0.42)  C10 - C15 - C16 - C17
   -44.26 ( 0.55)  C20 - C15 - C16 - C17
    75.40 ( 0.49)  C21 - C15 - C16 - C17
    50.04 ( 0.70)  C15 - C16 - C17 - C18
   -54.20 ( 0.82)  C16 - C17 - C18 - C19
    57.53 ( 0.80)  C17 - C18 - C19 - C20
   -58.71 ( 0.65)  C18 - C19 - C20 - C15
    50.14 ( 0.55)  C16 - C15 - C20 - C19
   170.20 ( 0.43)  C10 - C15 - C20 - C19
   -72.23 ( 0.51)  C21 - C15 - C20 - C19
     5.72 ( 0.47)  C16 - C15 - C21 - C22
  -112.66 ( 0.39)  C10 - C15 - C21 - C22
   125.06 ( 0.39)  C20 - C15 - C21 - C22
  -178.12 ( 0.33)  C16 - C15 - C21 - C26
    63.50 ( 0.41)  C10 - C15 - C21 - C26
   -58.78 ( 0.43)  C20 - C15 - C21 - C26
     1.72 ( 0.59)  C26 - C21 - C22 - C23
   177.89 ( 0.36)  C15 - C21 - C22 - C23
    -0.57 ( 0.64)  C21 - C22 - C23 - C24
  -178.53 ( 0.46)  C21 - C22 - C23 - C28
    -1.63 ( 0.60)  C22 - C23 - C24 - C25
   176.28 ( 0.47)  C28 - C23 - C24 - C25
   179.09 ( 0.36)  C22 - C23 - C24 - N7
    -3.00 ( 0.65)  C28 - C23 - C24 - N7
    75.08 ( 0.55)  C29 - N7 - C24 - C23
  -104.21 ( 0.50)  C29 - N7 - C24 - C25
     2.57 ( 0.59)  C23 - C24 - C25 - C26
  -178.13 ( 0.35)  N7 - C24 - C25 - C26
  -176.64 ( 0.49)  C23 - C24 - C25 - C27
     2.66 ( 0.65)  N7 - C24 - C25 - C27
    -0.70 ( 0.59)  C22 - C21 - C26 - C25
  -177.07 ( 0.36)  C15 - C21 - C26 - C25
    -1.42 ( 0.62)  C24 - C25 - C26 - C21
   177.80 ( 0.48)  C27 - C25 - C26 - C21
    -4.15 ( 0.75)  C24 - N7 - C29 - O12
   171.91 ( 0.39)  C24 - N7 - C29 - C30
    -8.35 ( 0.66)  O12 - C29 - C30 - C34
   175.46 ( 0.40)  N7 - C29 - C30 - C34
   167.98 ( 0.48)  O12 - C29 - C30 - C31
    -8.21 ( 0.67)  N7 - C29 - C30 - C31
     1.58 ( 0.67)  C34 - C30 - C31 - C32
  -174.66 ( 0.44)  C29 - C30 - C31 - C32
     1.88 ( 0.74)  C30 - C31 - C32 - C33
    -3.19 ( 0.72)  C31 - C32 - C33 - C35
    -3.72 ( 0.59)  C31 - C30 - C34 - C35
   172.78 ( 0.36)  C29 - C30 - C34 - C35
     1.00 ( 0.61)  C32 - C33 - C35 - C34
  -177.97 ( 0.39)  C32 - C33 - C35 - C36
     2.44 ( 0.56)  C30 - C34 - C35 - C33
  -178.55 ( 0.34)  C30 - C34 - C35 - C36
     4.73 ( 0.53)  C119 - N15 - C36 - O11
  -175.60 ( 0.30)  C119 - N15 - C36 - C35
   129.20 ( 0.39)  C33 - C35 - C36 - O11
   -49.79 ( 0.48)  C34 - C35 - C36 - O11
   -50.47 ( 0.48)  C33 - C35 - C36 - N15
   130.54 ( 0.34)  C34 - C35 - C36 - N15
   169.52 ( 0.66)  C43 - C37^a - C38^a - C39^a
   -76.37 ( 0.87)  C114 - C37^a - C38^a - C39^a
    57.12 ( 0.95)  C42^a - C37^a - C38^a - C39^a
   -55.78 ( 0.93)  C37^a - C38^a - C39^a - C40^a
    54.59 ( 0.84)  C38^a - C39^a - C40^a - C41^a
   -56.18 ( 0.84)  C39^a - C40^a - C41^a - C42^a
    60.14 ( 0.87)  C40^a - C41^a - C42^a - C37^a
   -60.50 ( 0.90)  C38^a - C37^a - C42^a - C41^a
  -169.23 ( 0.60)  C43 - C37^a - C42^a - C41^a
    74.27 ( 0.81)  C114 - C37^a - C42^a - C41^a
  -133.91 ( 0.58)  C38^a - C37^a - C43 - C44
   102.60 ( 0.59)  C114 - C37^a - C43 - C44
   -20.70 ( 0.75)  C42^a - C37^a - C43 - C44
    55.32 ( 0.70)  C38^a - C37^a - C43 - C48
   -68.17 ( 0.67)  C114 - C37^a - C43 - C48
   168.52 ( 0.50)  C42^a - C37^a - C43 - C48
     2.59 ( 0.57)  C48 - C43 - C44 - C45
  -168.45 ( 0.46)  C37^a - C43 - C44 - C45
  -170.14 ( 0.63)  C37A^b - C43 - C44 - C45
    -0.40 ( 0.57)  C43 - C44 - C45 - C46
   177.07 ( 0.37)  C43 - C44 - C45 - C50
   172.84 ( 0.33)  C44 - C45 - C46 - N5
    -4.64 ( 0.56)  C50 - C45 - C46 - N5
    -3.47 ( 0.53)  C44 - C45 - C46 - C47
   179.04 ( 0.35)  C50 - C45 - C46 - C47
    67.58 ( 0.53)  C51 - N5 - C46 - C45
  -115.97 ( 0.45)  C51 - N5 - C46 - C47
     5.03 ( 0.53)  C45 - C46 - C47 - C48
  -171.50 ( 0.32)  N5 - C46 - C47 - C48
  -174.57 ( 0.34)  C45 - C46 - C47 - C49
     8.90 ( 0.49)  N5 - C46 - C47 - C49
    -2.75 ( 0.54)  C46 - C47 - C48 - C43
   176.85 ( 0.34)  C49 - C47 - C48 - C43
    -0.94 ( 0.54)  C44 - C43 - C48 - C47
   170.22 ( 0.45)  C37^a - C43 - C48 - C47
   172.95 ( 0.54)  C37A^b - C43 - C48 - C47
    -6.27 ( 0.67)  C46 - N5 - C51 - O3
   175.18 ( 0.35)  C46 - N5 - C51 - C52
     0.53 ( 0.49)  C56 - N4 - C52 - C53
  -178.70 ( 0.30)  C56 - N4 - C52 - C51
   176.41 ( 0.36)  O3 - C51 - C52 - N4
    -4.98 ( 0.49)  N5 - C51 - C52 - N4
    -2.84 ( 0.57)  O3 - C51 - C52 - C53
   175.77 ( 0.35)  N5 - C51 - C52 - C53
    -1.35 ( 0.55)  N4 - C52 - C53 - C54
   177.85 ( 0.34)  C51 - C52 - C53 - C54
     1.98 ( 0.54)  C52 - C53 - C54 - C55
    -1.87 ( 0.52)  C53 - C54 - C55 - C56
    -0.37 ( 0.46)  C52 - N4 - C56 - C55
  -178.98 ( 0.29)  C52 - N4 - C56 - C57
     1.07 ( 0.49)  C54 - C55 - C56 - N4
   179.64 ( 0.31)  C54 - C55 - C56 - C57
     8.79 ( 0.52)  C58 - N6 - C57 - O4
  -172.78 ( 0.27)  C58 - N6 - C57 - C56
  -177.31 ( 0.31)  N4 - C56 - C57 - O4
     4.06 ( 0.48)  C55 - C56 - C57 - O4
     4.19 ( 0.44)  N4 - C56 - C57 - N6
  -174.44 ( 0.30)  C55 - C56 - C57 - N6
    68.95 ( 0.42)  C57 - N6 - C58 - C59
  -111.28 ( 0.35)  C57 - N6 - C58 - C63
     0.34 ( 0.46)  C63 - C58 - C59 - C60
  -179.89 ( 0.28)  N6 - C58 - C59 - C60
  -178.43 ( 0.31)  C63 - C58 - C59 - C65
     1.33 ( 0.47)  N6 - C58 - C59 - C65
     1.35 ( 0.48)  C58 - C59 - C60 - C61
  -179.87 ( 0.32)  C65 - C59 - C60 - C61
    -2.93 ( 0.46)  C59 - C60 - C61 - C62
  -178.28 ( 0.29)  C59 - C60 - C61 - C66
     3.01 ( 0.46)  C60 - C61 - C62 - C63
   178.44 ( 0.29)  C66 - C61 - C62 - C63
    -1.49 ( 0.47)  C61 - C62 - C63 - C58
   176.87 ( 0.31)  C61 - C62 - C63 - C64
    -0.27 ( 0.45)  C59 - C58 - C63 - C62
   179.96 ( 0.27)  N6 - C58 - C63 - C62
  -178.63 ( 0.30)  C59 - C58 - C63 - C64
     1.61 ( 0.45)  N6 - C58 - C63 - C64
  -142.46 ( 0.30)  C60 - C61 - C66 - C67
    42.41 ( 0.37)  C62 - C61 - C66 - C67
   -24.28 ( 0.41)  C60 - C61 - C66 - C71
   160.59 ( 0.29)  C62 - C61 - C66 - C71
    94.84 ( 0.34)  C60 - C61 - C66 - C72
   -80.29 ( 0.36)  C62 - C61 - C66 - C72
    63.47 ( 0.36)  C61 - C66 - C67 - C68
   -57.72 ( 0.38)  C71 - C66 - C67 - C68
  -174.86 ( 0.30)  C72 - C66 - C67 - C68
    57.84 ( 0.40)  C66 - C67 - C68 - C69
   -53.12 ( 0.41)  C67 - C68 - C69 - C70
    51.27 ( 0.43)  C68 - C69 - C70 - C71
   -55.10 ( 0.40)  C69 - C70 - C71 - C66
   -63.81 ( 0.36)  C61 - C66 - C71 - C70
    56.89 ( 0.37)  C67 - C66 - C71 - C70
   176.18 ( 0.28)  C72 - C66 - C71 - C70
   -18.84 ( 0.42)  C61 - C66 - C72 - C77
  -141.27 ( 0.33)  C67 - C66 - C72 - C77
   102.46 ( 0.36)  C71 - C66 - C72 - C77
   164.97 ( 0.28)  C61 - C66 - C72 - C73
    42.54 ( 0.41)  C67 - C66 - C72 - C73
   -73.72 ( 0.36)  C71 - C66 - C72 - C73
    -0.74 ( 0.48)  C77 - C72 - C73 - C74
   175.65 ( 0.30)  C66 - C72 - C73 - C74
    -0.34 ( 0.49)  C72 - C73 - C74 - C8AA
   178.53 ( 0.31)  C72 - C73 - C74 - C79
     2.08 ( 0.50)  C73 - C74 - C8AA - C76
  -176.81 ( 0.32)  C79 - C74 - C8AA - C76
   179.74 ( 0.30)  C73 - C74 - C8AA - N12
     0.86 ( 0.49)  C79 - C74 - C8AA - N12
    96.25 ( 0.44)  C170 - N12 - C8AA - C74
   -86.04 ( 0.47)  C170 - N12 - C8AA - C76
    -2.66 ( 0.52)  C74 - C8AA - C76 - C77
   179.65 ( 0.32)  N12 - C8AA - C76 - C77
   176.58 ( 0.36)  C74 - C8AA - C76 - C78
    -1.12 ( 0.52)  N12 - C8AA - C76 - C78
     1.55 ( 0.54)  C8AA - C76 - C77 - C72
  -177.68 ( 0.37)  C78 - C76 - C77 - C72
     0.10 ( 0.52)  C73 - C72 - C77 - C76
  -176.23 ( 0.33)  C66 - C72 - C77 - C76
     3.14 ( 0.61)  C81 - N10 - C80 - O6
  -175.48 ( 0.33)  C81 - N10 - C80 - C1
   174.72 ( 0.38)  N9 - C1 - C80 - O6
    -6.51 ( 0.59)  C2 - C1 - C80 - O6
    -6.63 ( 0.53)  N9 - C1 - C80 - N10
   172.14 ( 0.36)  C2 - C1 - C80 - N10
   -68.61 ( 0.47)  C80 - N10 - C81 - C86
   108.00 ( 0.40)  C80 - N10 - C81 - C82
     2.21 ( 0.49)  C86 - C81 - C82 - C83
  -174.40 ( 0.30)  N10 - C81 - C82 - C83
  -177.74 ( 0.34)  C86 - C81 - C82 - C88
     5.65 ( 0.49)  N10 - C81 - C82 - C88
     0.01 ( 0.50)  C81 - C82 - C83 - C84
   179.96 ( 0.34)  C88 - C82 - C83 - C84
    -2.44 ( 0.48)  C82 - C83 - C84 - C85
  -178.90 ( 0.31)  C82 - C83 - C84 - C89
     2.78 ( 0.47)  C83 - C84 - C85 - C86
   179.12 ( 0.30)  C89 - C84 - C85 - C86
    -1.88 ( 0.49)  C82 - C81 - C86 - C85
   174.63 ( 0.29)  N10 - C81 - C86 - C85
   178.66 ( 0.32)  C82 - C81 - C86 - C87
    -4.84 ( 0.49)  N10 - C81 - C86 - C87
    -0.69 ( 0.48)  C84 - C85 - C86 - C81
   178.79 ( 0.31)  C84 - C85 - C86 - C87
    70.79 ( 0.37)  C83 - C84 - C89 - C95
  -105.48 ( 0.34)  C85 - C84 - C89 - C95
   -52.27 ( 0.39)  C83 - C84 - C89 - C90
   131.45 ( 0.33)  C85 - C84 - C89 - C90
  -171.47 ( 0.29)  C83 - C84 - C89 - C94
    12.26 ( 0.44)  C85 - C84 - C89 - C94
   170.46 ( 0.30)  C95 - C89 - C90 - C91
   -69.92 ( 0.38)  C84 - C89 - C90 - C91
    53.87 ( 0.39)  C94 - C89 - C90 - C91
   -59.64 ( 0.43)  C89 - C90 - C91 - C92
    55.62 ( 0.46)  C90 - C91 - C92 - C93
   -50.34 ( 0.46)  C91 - C92 - C93 - C94
    51.17 ( 0.42)  C92 - C93 - C94 - C89
  -171.73 ( 0.28)  C95 - C89 - C94 - C93
    70.14 ( 0.38)  C84 - C89 - C94 - C93
   -50.93 ( 0.38)  C90 - C89 - C94 - C93
  -127.14 ( 0.34)  C84 - C89 - C95 - C96
    -6.11 ( 0.47)  C90 - C89 - C95 - C96
   110.37 ( 0.35)  C94 - C89 - C95 - C96
    58.00 ( 0.39)  C84 - C89 - C95 - C100
   179.02 ( 0.30)  C90 - C89 - C95 - C100
   -64.50 ( 0.35)  C94 - C89 - C95 - C100
     0.59 ( 0.52)  C100 - C95 - C96 - C97
  -174.36 ( 0.34)  C89 - C95 - C96 - C97
    -0.38 ( 0.55)  C95 - C96 - C97 - C98
   178.00 ( 0.37)  C95 - C96 - C97 - C101
    -0.07 ( 0.53)  C96 - C97 - C98 - C99
  -178.44 ( 0.37)  C101 - C97 - C98 - C99
   173.83 ( 0.32)  C96 - C97 - C98 - N13
    -4.54 ( 0.54)  C101 - C97 - C98 - N13
   112.00 ( 0.44)  C103 - N13 - C98 - C97
   -73.97 ( 0.50)  C103 - N13 - C98 - C99
     0.27 ( 0.50)  C97 - C98 - C99 - C100
  -173.66 ( 0.30)  N13 - C98 - C99 - C100
   177.41 ( 0.34)  C97 - C98 - C99 - C102
     3.48 ( 0.49)  N13 - C98 - C99 - C102
    -0.04 ( 0.50)  C98 - C99 - C100 - C95
  -177.20 ( 0.32)  C102 - C99 - C100 - C95
    -0.38 ( 0.49)  C96 - C95 - C100 - C99
   174.84 ( 0.31)  C89 - C95 - C100 - C99
   -10.05 ( 0.71)  C98 - N13 - C103 - O9
   166.15 ( 0.36)  C98 - N13 - C103 - C104
    42.11 ( 0.64)  O9 - C103 - C104 - C109
  -134.13 ( 0.39)  N13 - C103 - C104 - C109
  -141.98 ( 0.48)  O9 - C103 - C104 - C105
    41.78 ( 0.56)  N13 - C103 - C104 - C105
    -1.44 ( 0.57)  C109 - C104 - C105 - C106
  -177.33 ( 0.37)  C103 - C104 - C105 - C106
     0.65 ( 0.61)  C104 - C105 - C106 - C107
     0.54 ( 0.62)  C105 - C106 - C107 - C108
    -0.92 ( 0.58)  C106 - C107 - C108 - C109
   175.35 ( 0.36)  C106 - C107 - C108 - C110
     0.10 ( 0.55)  C107 - C108 - C109 - C104
  -176.28 ( 0.34)  C110 - C108 - C109 - C104
     1.07 ( 0.56)  C105 - C104 - C109 - C108
   177.08 ( 0.34)  C103 - C104 - C109 - C108
     7.84 ( 0.65)  C111 - N14 - C110 - O10
  -171.21 ( 0.36)  C111 - N14 - C110 - C108
  -150.39 ( 0.39)  C107 - C108 - C110 - O10
    25.88 ( 0.56)  C109 - C108 - C110 - O10
    28.70 ( 0.55)  C107 - C108 - C110 - N14
  -155.03 ( 0.36)  C109 - C108 - C110 - N14
    81.09 ( 0.51)  C110 - N14 - C111 - C112
  -101.39 ( 0.45)  C110 - N14 - C111 - C116
     0.34 ( 0.55)  C116 - C111 - C112 - C113
   177.82 ( 0.32)  N14 - C111 - C112 - C113
  -179.28 ( 0.36)  C116 - C111 - C112 - C118
    -1.80 ( 0.55)  N14 - C111 - C112 - C118
    -0.91 ( 0.55)  C111 - C112 - C113 - C114
   178.73 ( 0.36)  C118 - C112 - C113 - C114
     0.59 ( 0.54)  C112 - C113 - C114 - C115
   176.11 ( 0.60)  C112 - C113 - C114 - C37A^b
   178.95 ( 0.45)  C112 - C113 - C114 - C37^a
     1.55 ( 0.88)  C38^a - C37^a - C114 - C115
   113.79 ( 0.56)  C43 - C37^a - C114 - C115
  -128.58 ( 0.60)  C42^a - C37^a - C114 - C115
  -176.63 ( 0.52)  C38^a - C37^a - C114 - C113
   -64.39 ( 0.68)  C43 - C37^a - C114 - C113
    53.24 ( 0.71)  C42^a - C37^a - C114 - C113
     0.28 ( 0.56)  C113 - C114 - C115 - C116
  -175.49 ( 0.57)  C37A^b - C114 - C115 - C116
  -177.89 ( 0.49)  C37^a - C114 - C115 - C116
    -0.81 ( 0.57)  C114 - C115 - C116 - C111
   177.66 ( 0.38)  C114 - C115 - C116 - C117
     0.48 ( 0.56)  C112 - C111 - C116 - C115
  -176.98 ( 0.34)  N14 - C111 - C116 - C115
  -178.01 ( 0.38)  C112 - C111 - C116 - C117
     4.53 ( 0.55)  N14 - C111 - C116 - C117
   112.94 ( 0.37)  C36 - N15 - C119 - C120
   -65.00 ( 0.43)  C36 - N15 - C119 - C124
     2.45 ( 0.47)  C124 - C119 - C120 - C121
  -175.46 ( 0.29)  N15 - C119 - C120 - C121
   179.45 ( 0.32)  C124 - C119 - C120 - C126
     1.54 ( 0.47)  N15 - C119 - C120 - C126
     1.83 ( 0.50)  C119 - C120 - C121 - C122
  -175.20 ( 0.34)  C126 - C120 - C121 - C122
    -5.24 ( 0.51)  C120 - C121 - C122 - C123
   171.76 ( 0.33)  C120 - C121 - C122 - C127
     4.61 ( 0.53)  C121 - C122 - C123 - C124
  -172.29 ( 0.35)  C127 - C122 - C123 - C124
    -0.58 ( 0.52)  C122 - C123 - C124 - C119
   179.66 ( 0.34)  C122 - C123 - C124 - C125
    -3.04 ( 0.48)  C120 - C119 - C124 - C123
   174.87 ( 0.29)  N15 - C119 - C124 - C123
   176.72 ( 0.32)  C120 - C119 - C124 - C125
    -5.37 ( 0.47)  N15 - C119 - C124 - C125
   -62.33 ( 0.44)  C121 - C122 - C127 - C128
   114.51 ( 0.45)  C123 - C122 - C127 - C128
    61.25 ( 0.52)  C121 - C122 - C127 - C133
  -121.92 ( 0.42)  C123 - C122 - C127 - C133
   179.66 ( 0.35)  C121 - C122 - C127 - C132
    -3.50 ( 0.53)  C123 - C122 - C127 - C132
  -173.53 ( 0.41)  C122 - C127 - C128 - C129
    66.83 ( 0.56)  C133 - C127 - C128 - C129
   -54.29 ( 0.49)  C132 - C127 - C128 - C129
    52.95 ( 0.53)  C127 - C128 - C129 - C130
   -52.47 ( 0.52)  C128 - C129 - C130 - C131
    57.54 ( 0.61)  C129 - C130 - C131 - C132
   -60.45 ( 0.59)  C130 - C131 - C132 - C127
    56.41 ( 0.47)  C128 - C127 - C132 - C131
   174.08 ( 0.40)  C122 - C127 - C132 - C131
   -68.03 ( 0.53)  C133 - C127 - C132 - C131
  -157.11 ( 0.42)  C128 - C127 - C133 - C138
    83.27 ( 0.52)  C122 - C127 - C133 - C138
   -36.17 ( 0.55)  C132 - C127 - C133 - C138
    27.40 ( 0.53)  C128 - C127 - C133 - C134
   -92.22 ( 0.48)  C122 - C127 - C133 - C134
   148.34 ( 0.41)  C132 - C127 - C133 - C134
    -1.65 ( 0.56)  C138 - C133 - C134 - C135
   174.09 ( 0.34)  C127 - C133 - C134 - C135
    -1.04 ( 0.58)  C133 - C134 - C135 - C136
  -177.82 ( 0.39)  C133 - C134 - C135 - C139
     4.02 ( 0.59)  C134 - C135 - C136 - C137
  -179.35 ( 0.41)  C139 - C135 - C136 - C137
  -171.25 ( 0.34)  C134 - C135 - C136 - N3
     5.38 ( 0.61)  C139 - C135 - C136 - N3
   -66.51 ( 0.64)  C141 - N3 - C136 - C135
   118.05 ( 0.54)  C141 - N3 - C136 - C137
    -4.14 ( 0.59)  C135 - C136 - C137 - C138
   171.30 ( 0.35)  N3 - C136 - C137 - C138
   178.39 ( 0.42)  C135 - C136 - C137 - C140
    -6.17 ( 0.60)  N3 - C136 - C137 - C140
     1.46 ( 0.61)  C134 - C133 - C138 - C137
  -174.13 ( 0.38)  C127 - C133 - C138 - C137
     1.35 ( 0.63)  C136 - C137 - C138 - C133
   178.84 ( 0.43)  C140 - C137 - C138 - C133
    -8.35 ( 0.90)  C136 - N3 - C141 - O1
   172.14 ( 0.49)  C136 - N3 - C141 - C5AA
    -5.12 ( 1.16)  C5AA - C143 - C144 - C145
     3.35 ( 1.26)  C143 - C144 - C145 - C146
     0.65 ( 1.08)  C5AA - N1 - C146 - C145
   177.99 ( 0.67)  C5AA - N1 - C146 - C147
    -1.07 ( 1.25)  C144 - C145 - C146 - N1
  -178.37 ( 0.80)  C144 - C145 - C146 - C147
     9.11 ( 1.52)  C148 - N2 - C147 - O2
  -162.33 ( 0.76)  C148 - N2 - C147 - C146
  -179.10 ( 0.87)  N1 - C146 - C147 - O2
    -1.65 ( 1.37)  C145 - C146 - C147 - O2
    -7.55 ( 1.20)  N1 - C146 - C147 - N2
   169.90 ( 0.82)  C145 - C146 - C147 - N2
  -109.94 ( 0.96)  C147 - N2 - C148 - C149
    76.41 ( 0.93)  C147 - N2 - C148 - C153
    -9.00 ( 1.01)  C153 - C148 - C149 - C150
   177.28 ( 0.55)  N2 - C148 - C149 - C150
   169.66 ( 0.72)  C153 - C148 - C149 - C155
    -4.06 ( 1.07)  N2 - C148 - C149 - C155
     4.76 ( 1.09)  C148 - C149 - C150 - C151
  -173.89 ( 0.77)  C155 - C149 - C150 - C151
     0.16 ( 0.81)  C149 - C150 - C151 - C152
   179.94 ( 0.50)  C149 - C150 - C151 - C156
    -0.18 ( 0.68)  C150 - C151 - C152 - C153
  -179.98 ( 0.39)  C156 - C151 - C152 - C153
     8.78 ( 0.84)  C149 - C148 - C153 - C152
  -177.03 ( 0.43)  N2 - C148 - C153 - C152
  -170.77 ( 0.61)  C149 - C148 - C153 - C154
     3.43 ( 0.77)  N2 - C148 - C153 - C154
    -4.38 ( 0.76)  C151 - C152 - C153 - C148
   175.19 ( 0.50)  C151 - C152 - C153 - C154
   -10.70 ( 0.59)  C150 - C151 - C156 - C161
   169.08 ( 0.36)  C152 - C151 - C156 - C161
  -134.84 ( 0.50)  C150 - C151 - C156 - C162
    44.94 ( 0.50)  C152 - C151 - C156 - C162
   104.54 ( 0.54)  C150 - C151 - C156 - C157
   -75.68 ( 0.43)  C152 - C151 - C156 - C157
   -57.54 ( 0.42)  C161 - C156 - C157 - C158
    65.06 ( 0.42)  C162 - C156 - C157 - C158
  -175.65 ( 0.36)  C151 - C156 - C157 - C158
    56.63 ( 0.47)  C156 - C157 - C158 - C159
   -53.47 ( 0.49)  C157 - C158 - C159 - C160
    53.84 ( 0.48)  C158 - C159 - C160 - C161
   -64.01 ( 0.42)  C162 - C156 - C161 - C160
   173.51 ( 0.31)  C151 - C156 - C161 - C160
    58.09 ( 0.40)  C157 - C156 - C161 - C160
   -58.41 ( 0.43)  C159 - C160 - C161 - C156
   154.80 ( 0.36)  C161 - C156 - C162 - C167
   -81.99 ( 0.47)  C151 - C156 - C162 - C167
    35.65 ( 0.47)  C157 - C156 - C162 - C167
   -29.58 ( 0.47)  C161 - C156 - C162 - C163
    93.63 ( 0.42)  C151 - C156 - C162 - C163
  -148.73 ( 0.34)  C157 - C156 - C162 - C163
     0.33 ( 0.53)  C167 - C162 - C163 - C164
  -175.47 ( 0.32)  C156 - C162 - C163 - C164
     0.93 ( 0.54)  C162 - C163 - C164 - C165
  -179.61 ( 0.34)  C162 - C163 - C164 - C169
    -0.41 ( 0.59)  C163 - C164 - C165 - C166
  -179.84 ( 0.39)  C169 - C164 - C165 - C166
   178.37 ( 0.34)  C163 - C164 - C165 - N11
    -1.07 ( 0.59)  C169 - C164 - C165 - N11
    68.52 ( 0.67)  C177 - N11 - C165 - C164
  -112.67 ( 0.55)  C177 - N11 - C165 - C166
    -1.30 ( 0.65)  C164 - C165 - C166 - C167
   179.89 ( 0.39)  N11 - C165 - C166 - C167
   178.74 ( 0.45)  C164 - C165 - C166 - C168
    -0.07 ( 0.68)  N11 - C165 - C166 - C168
    -2.16 ( 0.60)  C163 - C162 - C167 - C166
   173.66 ( 0.38)  C156 - C162 - C167 - C166
     2.68 ( 0.67)  C165 - C166 - C167 - C162
  -177.36 ( 0.45)  C168 - C166 - C167 - C162
    -2.84 ( 0.66)  C8AA - N12 - C170 - O7
   176.41 ( 0.37)  C8AA - N12 - C170 - C171
   -19.71 ( 0.72)  O7 - C170 - C171 - C172
   161.02 ( 0.48)  N12 - C170 - C171 - C172
   159.84 ( 0.45)  O7 - C170 - C171 - C176
   -19.43 ( 0.64)  N12 - C170 - C171 - C176
    -1.39 ( 0.88)  C176 - C171 - C172 - C173
   178.17 ( 0.58)  C170 - C171 - C172 - C173
     0.43 ( 1.09)  C171 - C172 - C173 - C174
    -0.21 ( 1.08)  C172 - C173 - C174 - C175
     1.00 ( 0.89)  C173 - C174 - C175 - C176
  -179.02 ( 0.59)  C173 - C174 - C175 - C177
    -2.00 ( 0.73)  C174 - C175 - C176 - C171
   178.02 ( 0.44)  C177 - C175 - C176 - C171
     2.19 ( 0.71)  C172 - C171 - C176 - C175
  -177.37 ( 0.42)  C170 - C171 - C176 - C175
    -5.16 ( 0.89)  C165 - N11 - C177 - O8
  -179.26 ( 0.46)  C165 - N11 - C177 - C175
    38.42 ( 0.80)  C174 - C175 - C177 - O8
  -141.60 ( 0.54)  C176 - C175 - C177 - O8
  -147.34 ( 0.54)  C174 - C175 - C177 - N11
    32.64 ( 0.74)  C176 - C175 - C177 - N11
    -2.60 ( 0.94)  C146 - N1 - C5AA - C143
  -178.24 ( 0.57)  C146 - N1 - C5AA - C141
     4.83 ( 1.00)  C144 - C143 - C5AA - N1
  -179.69 ( 0.61)  C144 - C143 - C5AA - C141
  -173.65 ( 0.53)  O1 - C141 - C5AA - N1
     5.88 ( 0.74)  N3 - C141 - C5AA - N1
    10.56 ( 0.85)  O1 - C141 - C5AA - C143
  -169.91 ( 0.55)  N3 - C141 - C5AA - C143
   -11.67 ( 1.01)  C115 - C114 - C37A^b - C38A^b
   172.89 ( 0.66)  C113 - C114 - C37A^b - C38A^b
  -117.29 ( 0.72)  C115 - C114 - C37A^b - C42A^b
    67.27 ( 0.87)  C113 - C114 - C37A^b - C42A^b
   122.33 ( 0.65)  C115 - C114 - C37A^b - C43
   -53.10 ( 0.94)  C113 - C114 - C37A^b - C43
    93.65 ( 0.85)  C44 - C43 - C37A^b - C114
   -79.33 ( 0.78)  C48 - C43 - C37A^b - C114
  -144.01 ( 0.88)  C44 - C43 - C37A^b - C38A^b
    43.00 ( 1.19)  C48 - C43 - C37A^b - C38A^b
   -11.97 ( 1.22)  C44 - C43 - C37A^b - C42A^b
   175.05 ( 0.74)  C48 - C43 - C37A^b - C42A^b
  -169.25 ( 0.87)  C114 - C37A^b - C38A^b - C39A^b
   -67.18 ( 1.19)  C42A^b - C37A^b - C38A^b - C39A^b
    70.33 ( 1.32)  C43 - C37A^b - C38A^b - C39A^b
    63.05 ( 1.17)  C37A^b - C38A^b - C39A^b - C40A^b
   -56.61 ( 1.27)  C38A^b - C39A^b - C40A^b - C41A^b
    55.57 ( 1.30)  C39A^b - C40A^b - C41A^b - C42A^b
   -63.66 ( 1.21)  C40A^b - C41A^b - C42A^b - C37A^b
   178.93 ( 0.90)  C114 - C37A^b - C42A^b - C41A^b
    69.40 ( 1.17)  C38A^b - C37A^b - C42A^b - C41A^b
   -72.38 ( 1.15)  C43 - C37A^b - C42A^b - C41A^b

 R1 =  0.1265 for  42378 unique reflections after merging for Fourier


 Electron density synthesis with coefficients Fo-Fc

 Highest peak    0.93  at  0.0426  0.6808  0.7024  [  0.75 A from H16A ]
 Deepest hole   -0.87  at  0.6830  0.1554  0.5718  [  0.58 A from S700 ]


 Fourier peaks appended to .res file

              x       y       z       sof     U      Peak   Distances to nearest atoms (including eq.)

 Q1    1   0.0426  0.6808  0.7024   1.00000  0.05    0.93   0.75 H16A  1.34 C16  1.73 C17  1.77 H17B
 Q2    1   0.0201  0.6960  0.7535   1.00000  0.05    0.76   0.79 H18B  1.51 C18  2.09 H16A  2.09 C17
 Q3    1   0.8685  0.2904  0.4617   1.00000  0.05    0.69   1.08 O05I  1.13 S007  1.75 C0AA  1.75 H0AB
 Q4    1   0.8218  0.3566  0.4795   1.00000  0.05    0.65   1.02 O05I  1.25 S007  2.57 H85  2.57 C071
 Q5    1   0.8793  0.1621  0.5232   1.00000  0.05    0.64   1.17 H1AB  1.51 H2AA  1.83 C1AA  2.04 H1AC
 Q6    1   0.0811  0.6655  0.7893   1.00000  0.05    0.62   0.88 H20B  1.44 C20  1.69 H18B  1.72 C19
 Q7    1   0.1194  0.5423  0.5399   1.00000  0.05    0.60   1.38 S300  1.45 H30D  1.47 H30A  1.62 C300
 Q8    1   0.9772 -0.2970  0.8987   1.00000  0.05    0.60   0.45 H15J^a  1.27 C155  1.81 H15L  1.99 H15K
 Q9    1   0.9666 -0.2382  0.9023   1.00000  0.05    0.59   0.80 C149  1.46 C155  1.55 C150  1.59 H15J^a
 Q10   1   0.7238  0.2257  0.5010   1.00000  0.05    0.59   1.35 H1AA  1.39 H70D  1.73 C701  1.81 H70C
 Q11   1   0.0962  0.4234  0.3400   1.00000  0.05    0.58   1.06 S200  1.57 C200  1.60 H20E  2.08 O200
 Q12   1   1.0609  0.2798  0.6608   1.00000  0.05    0.49   0.78 H90B  1.24 C90^a  1.60 C91^a  1.69 H91A^a
 Q13   1   0.8177  0.3078  0.5048   1.00000  0.05    0.48   0.55 O05I  1.84 S007  2.28 H85  2.58 H1AA
 Q14   1   1.0128  0.2395  0.5997   1.00000  0.05    0.42   0.88 H94A  1.25 C94  1.52 C93  1.75 H93A
 Q15   1   0.9679 -0.1988  0.8634   1.00000  0.05    0.42   0.53 C148  0.85 C149  1.58 N2  1.79 C153^a
 Q16   1   0.7201  0.1384  1.0196   1.00000  0.05    0.41   1.33 O8  1.48 C177  1.55 H40B  2.11 H41A
 Q17   1   0.7782 -0.1402  0.7609   1.00000  0.05    0.40   1.11 S500  1.20 C500  1.28 H50I  1.61 O500
 Q18   1   0.9797 -0.1631  0.8609   1.00000  0.05    0.39   0.49 C148  0.85 C153^a  1.57 C149  1.68 N2
 Q19   1   1.0800  0.2615  0.6189   1.00000  0.05    0.39   0.83 H92A^a  1.41 C92  1.80 H90B  1.87 C91^a
 Q20   1   0.7612  0.1383  0.5357   1.00000  0.05    0.36   1.24 O700  1.26 H1AB  1.27 S700  1.42 C1AA

 Shortest distances between peaks (including symmetry equivalents)

     15  18  0.97      4  13  1.30      9  15  1.32     12  19  1.34      8   9  1.44      2   6  1.45      3  13  1.54
      1   2  1.57     14  19  1.65      3   4  1.76      9  18  2.07     10  20  2.10      8  15  2.40      5  20  2.41
     12  14  2.49      1   6  2.52      5  10  2.80      4   7  2.99


 Time profile in seconds
 -----------------------

      0.02: Read and process instructions
      0.00: Fit rigid groups
      0.01: Interpret restraints etc.
      0.00: Generate connectivity array
      0.00: Analyse DFIX and DANG restraints
      0.00: Analyse SAME, SADI and NCSY restraints
      0.00: Generate CHIV restraints
      0.00: Check if bonds in residues restrained
      0.00: Generate DELU and RIGU restraints
      0.00: Generate SIMU restraints
      0.00: Generate ISOR restraints
      0.00: Analyse electron density
      0.00: Analyse other restraints etc.
      0.38: Read intensity data, sort/merge etc.
      0.01: Set up constraints
      0.12: OSF, H-atoms from difference map
      0.08: Set up l.s. refinement
      0.00: Generate idealized H-atoms
      4.50: Structure factors and derivatives
     54.10: Sum l.s. matrices
      0.00: Generate and apply antibumping restraints
      0.01: Apply other restraints
      6.89: Solve l.s. equations
      0.00: Generate HTAB table
      1.13: Other dependent quantities, CIF, tables
      0.09: Analysis of variance
      0.09: Merge reflections for Fourier and .fcf
      0.05: Fourier summations
      0.10: Peaksearch
      0.00: Analyse peaklist

 ** WARNING: These times are only approximate for multiple threads.
             To get better estimates run with -t1 **

   Please cite: G.M. Sheldrick (2015) "Crystal structure refinement with
   SHELXL", Acta Cryst., C71, 3-8 (Open Access) if SHELXL proves useful.

 +++++++++++++++++++++++++++++++++++++++++++++++++++++++++++++++++++++++++++++
 +  exp_2788      finished at 18:50:57   Total elapsed time:     67.62 secs  +
 +++++++++++++++++++++++++++++++++++++++++++++++++++++++++++++++++++++++++++++
