# Supplementary material for: Highly Conductive Topologically Chiral Molecular Knots as Efficient Spin Filters
Source: J Am Chem Soc. 2023 Nov 16;145(49):26791–8. doi: 10.1021/jacs.3c08966 (PMC10722505; doi:10.1021/jacs.3c08966)
Supplement: Supplementary file 2 — ja3c08966_si_002.zip [file ja3c08966_si_002.zip › CCDC-2234794/exp_2788.res]

TITL exp_2788_a.res in P-1
    exp_2788.res
    created by SHELXL-2018/3 at 18:50:56 on 28-Oct-2023
REM Old TITL exp_2788 in P-1
REM SHELXT solution in P-1
REM R1 0.355, Rweak 0.034, Alpha 0.080, Orientation as input
REM Formula found by SHELXT: C203 N23 O25 Cl2
CELL 1.54184 18.2626 24.9409 28.3395 78.206 86.902 71.029
ZERR 2 0.0003 0.0004 0.0003 0.001 0.001 0.001
LATT 1
SFAC C H N O S
UNIT 394 496 30 44 20
EQIV $1 2-X,-Y,1-Z
DFIX 1.52 0.01 C155 C149
SADI S800 C800_$1 S8 C1A_$1
DFIX 1.52 C37 C42
SADI 0.04 C801 C800_$1 C75 C1A_$1
SADI 0.04 C800 O800_$1 C1A O13_$1
DFIX 1.52 C42 C41
DFIX 1.52 C41 C40
DFIX 1.52 C39 C40
DFIX 1.52 C39 C38
DFIX 1.52 C38 C37
SADI C38 C37 C39 C38 C40 C39 C41 C40 C42 C41 C42 C37
DELU 0.001 0.001 C150 C149 C148 C153 C152 C151
DELU 0.001 0.001 C37 C38 C39 C40 C41 C42
DELU 0.001 0.001 C42 C41 C40 C39 C38 C37
DELU 0.001 0.001 C132 C131 C130 C129 C128 C127
DELU 0.001 0.001 C155 C149 C148 C153 C152 C151 C150 C154
DELU 0.001 0.001 O50A S50 C4AA C2AA
DELU 0.001 0.001 C801 C800 S800 O800
DELU 0.001 0.001 C43 C44
DELU 0.001 0.001 C37 C43
SIMU 0.01 0.02 2 C149 C150 C151 C152 C153 C148
SIMU 0.01 0.02 2 C37 C38 C39 C40 C41 C42
SIMU 0.01 0.02 2 C131 C130 C129 C128 C127 C132
SIMU 0.01 0.02 2 C148 C153 C152 C151 C150 C149 C155 C154
SIMU 0.01 0.02 2 O50A S50 C4AA C2AA
SIMU 0.01 0.02 2 S800 O800 C801 C800
SADI C37 C38 C37A C38A
SADI C37 C42 C37A C42A
SADI C37 C43 C37A C43
SADI C37 C114 C37A C114
SADI C38 C39 C38A C39A
SADI C39 C40 C39A C40A
SADI C40 C41 C40A C41A
SADI C41 C42 C41A C42A
SADI 0.04 C37 C39 C37A C39A
SADI 0.04 C37 C41 C37A C41A
SADI 0.04 C38 C40 C38A C40A
SADI 0.04 C38 C42 C38A C42A
SADI 0.04 C38 C43 C38A C43
SADI 0.04 C38 C114 C38A C114
SADI 0.04 C39 C41 C39A C41A
SADI 0.04 C40 C42 C40A C42A
SADI 0.04 C42 C43 C42A C43
SADI 0.04 C42 C114 C42A C114
SADI S800 C801 S8 C75
SADI S800 O800 S8 O13
SADI 0.04 C801 O800 C75 O13
SIMU 0.01 0.02 2 S007 O05I C071 C0AA
DELU 0.01 0.02 C071 C0AA S007 O05I
SIMU 0.01 0.02 2 C201 O200 S200 C200
DELU 0.01 0.02 O200 C200 S200 C201
DELU 0.01 0.02 O05I S007 C0AA C071
SIMU 0.01 0.02 2 O05I S007 C0AA C071
SIMU 0.01 0.02 2 S200 O200 C200 C201
DELU 0.01 0.02 C201 S200 O200 C200
SIMU 0.01 0.02 2 C800 S800 O800 C801
DELU 0.01 0.02 C800 S800 O800 C801
DELU 0.01 0.02 C1A S8 O13 C75
SIMU 0.01 0.02 2 C1A S8 O13 C75
DFIX 2.2 H1Ab H2Aa

L.S. 12 0 0
PLAN  20
SIZE 0.39 0.32 0.26
TEMP -37(90)
CONF
BOND $H
list 4
MORE -1
fmap 2 53
acta
ABIN
SHEL 999 0.837
OMIT -4 -3 1
OMIT -4 -2 1
OMIT -4 0 1
OMIT -4 1 0
OMIT -4 1 3
OMIT -3 -4 3
OMIT -3 -4 4
OMIT -3 -2 1
OMIT -3 1 0
OMIT -3 1 2
OMIT -3 1 3
OMIT -3 1 4
OMIT -3 2 2
OMIT -3 3 1
OMIT -3 3 5
OMIT -3 4 0
OMIT -3 4 2
OMIT -3 4 3
OMIT -2 -4 1
OMIT -2 -2 1
OMIT -2 0 3
OMIT -2 1 1
OMIT -2 1 3
OMIT -2 1 4
OMIT -2 2 3
OMIT -2 2 4
OMIT -2 3 4
OMIT -2 4 2
OMIT -2 4 3
OMIT -1 -1 1
OMIT -1 -1 4
OMIT -1 0 2
OMIT -1 0 3
OMIT -1 1 0
OMIT -1 1 1
OMIT -1 1 2
OMIT -1 3 0
OMIT -1 3 1
OMIT -1 4 1
OMIT 0 -6 6
OMIT 0 -4 1
OMIT 0 -4 2
OMIT 0 -4 3
OMIT 0 -4 4
OMIT 0 -3 3
OMIT 0 -3 4
OMIT 0 -2 3
OMIT 0 -2 4
OMIT 0 -1 3
OMIT 0 0 3
OMIT 0 1 2
OMIT 0 1 3
OMIT 0 2 0
OMIT 0 2 1
OMIT 0 2 5
OMIT 1 -5 5
OMIT 1 -4 2
OMIT 1 -4 3
OMIT 1 -4 4
OMIT 1 -3 2
OMIT 1 -2 2
OMIT 1 -2 3
OMIT 1 -1 1
OMIT 1 -1 2
OMIT 1 -1 7
OMIT 1 0 1
OMIT 1 1 1
OMIT 1 1 4
OMIT 1 2 2
OMIT 1 3 0
OMIT 1 3 1
OMIT 1 4 2
OMIT 2 -4 2
OMIT 2 -4 3
OMIT 2 -4 4
OMIT 2 -3 2
OMIT 2 -3 5
OMIT 2 -2 2
OMIT 2 -2 6
OMIT 2 -1 2
OMIT 2 0 2
OMIT 2 0 4
OMIT 2 1 0
OMIT 2 1 1
OMIT 2 2 2
OMIT 2 2 3
OMIT 2 2 4
OMIT 2 2 6
OMIT 2 3 0
OMIT 2 3 3
OMIT 2 3 4
OMIT 3 -4 4
OMIT 3 -2 1
OMIT 3 -2 2
OMIT 3 -2 3
OMIT 3 -2 4
OMIT 3 -1 1
OMIT 3 0 2
OMIT 3 1 0
OMIT 3 1 3
OMIT 3 1 4
OMIT 3 2 4
OMIT 3 3 3
OMIT 3 4 2
OMIT 4 -4 3
OMIT 4 -4 4
OMIT 4 -2 4
OMIT 4 -1 1
OMIT 4 0 0
OMIT 4 0 1
OMIT 4 1 0
OMIT 4 1 3
OMIT 4 2 0
OMIT 4 3 2
OMIT 4 3 4
OMIT 4 4 0
OMIT 5 -5 5
REM <olex2.extras>
REM <HklSrc "%.\\exp_2788.hkl">
REM </olex2.extras>

WGHT    0.125430   25.658298
FVAR       2.18482   0.62100   0.67647
O1    4    1.020414   -0.164065    0.593662    11.00000    0.04437    0.11106 =
         0.06446   -0.02181   -0.00825    0.02186
O2    4    1.130518   -0.227105    0.837061    11.00000    0.06362    0.37716 =
         0.07995   -0.09747   -0.03806    0.07794
O3    4    0.100262    0.057688    0.614300    11.00000    0.04905    0.07662 =
         0.10885    0.00951    0.00161   -0.03120
O4    4    0.265403    0.264208    0.493591    11.00000    0.05907    0.06130 =
         0.05994    0.00935   -0.00422   -0.02538
O5    4    0.369643    0.714446    0.621564    11.00000    0.05610    0.04994 =
         0.12413    0.00093    0.02644    0.00865
O6    4    0.735922    0.549462    0.554972    11.00000    0.04439    0.05305 =
         0.09326    0.00882    0.02061   -0.00449
O7    4    0.509564    0.357929    0.824404    11.00000    0.09226    0.06218 =
         0.06684    0.00402   -0.00585    0.03031
O8    4    0.657542    0.123506    1.015002    11.00000    0.11796    0.07656 =
         0.06076    0.01731    0.03109    0.02120
O9    4    0.721078    0.174391    0.814547    11.00000    0.08356    0.07391 =
         0.20405   -0.06029    0.08499   -0.02441
O10   4    0.520145    0.067760    0.800981    11.00000    0.06250    0.08493 =
         0.05278    0.01370   -0.00578   -0.02050
O11   4    0.344870    0.126319    0.657754    11.00000    0.03726    0.04841 =
         0.05113   -0.00152    0.00171   -0.00027
O12   4    0.265337    0.330352    0.701839    11.00000    0.14127    0.05176 =
         0.07321   -0.00303    0.04529   -0.00378
N1    3    1.050384   -0.192029    0.719702    11.00000    0.04159    0.15103 =
         0.06185   -0.03418   -0.01323    0.03744
N2    3    1.005919   -0.193324    0.812114    11.00000    0.05662    0.25578 =
         0.05956   -0.06239   -0.02026    0.05200
AFIX  43
H2    2    0.974121   -0.188763    0.788738    11.00000   -1.20000
AFIX   0
N3    3    0.936378   -0.151276    0.655406    11.00000    0.04033    0.12258 =
         0.05163   -0.01842   -0.00978    0.01962
AFIX  43
H3    2    0.933407   -0.158813    0.686675    11.00000   -1.20000
AFIX   0
N4    3    0.200793    0.156309    0.567239    11.00000    0.03023    0.04369 =
         0.06621   -0.00311    0.00833   -0.00439
N5    3    0.196176    0.079818    0.646374    11.00000    0.03932    0.05670 =
         0.08683    0.01004    0.00213   -0.01825
AFIX  43
H5    2    0.229463    0.098415    0.639324    11.00000   -1.20000
AFIX   0
N6    3    0.305223    0.212831    0.568181    11.00000    0.03710    0.03999 =
         0.05301    0.00531    0.00238   -0.00932
AFIX  43
H6    2    0.303870    0.182878    0.589784    11.00000   -1.20000
AFIX   0
N7    3    0.206215    0.340873    0.772355    11.00000    0.07877    0.04968 =
         0.07219   -0.01374    0.03312   -0.01237
AFIX  43
H7    2    0.190456    0.323744    0.798914    11.00000   -1.20000
AFIX   0
N8    3    0.422252    0.619257    0.652752    11.00000    0.04557    0.04507 =
         0.07223   -0.00295    0.01162    0.00176
AFIX  43
H8    2    0.464706    0.589885    0.656782    11.00000   -1.20000
AFIX   0
N9    3    0.552582    0.614975    0.602576    11.00000    0.03967    0.04227 =
         0.05738    0.00299    0.00076   -0.00246
N10   3    0.667946    0.510221    0.613344    11.00000    0.03431    0.04438 =
         0.06365    0.00953    0.00734   -0.00043
AFIX  43
H10   2    0.625219    0.515527    0.629573    11.00000   -1.20000
AFIX   0
N11   3    0.723361    0.113905    0.946415    11.00000    0.07859    0.05398 =
         0.06255    0.01945    0.02757    0.01268
AFIX  43
H11   2    0.730862    0.131554    0.917665    11.00000   -1.20000
AFIX   0
N12   3    0.592577    0.277198    0.804913    11.00000    0.04481    0.05238 =
         0.04477    0.00840   -0.00233    0.00543
AFIX  43
H12   2    0.628851    0.244724    0.815370    11.00000   -1.20000
AFIX   0
N13   3    0.823288    0.121530    0.778132    11.00000    0.05229    0.04623 =
         0.05708    0.00218    0.01404   -0.00053
AFIX  43
H13   2    0.853814    0.086601    0.777788    11.00000   -1.20000
AFIX   0
N14   3    0.538018   -0.009460    0.862855    11.00000    0.05645    0.08082 =
         0.05001    0.00840    0.00566   -0.01964
AFIX  43
H14   2    0.568344   -0.031813    0.886610    11.00000   -1.20000
AFIX   0
N15   3    0.445930    0.080869    0.710477    11.00000    0.03280    0.05431 =
         0.04667   -0.00617    0.00236    0.00226
AFIX  43
H15   2    0.461989    0.076120    0.739860    11.00000   -1.20000
AFIX   0
C1    1    0.617155    0.611937    0.577040    11.00000    0.04033    0.04737 =
         0.05314    0.00166    0.00073   -0.00780
C2    1    0.630134    0.660350    0.548050    11.00000    0.04478    0.04632 =
         0.06327    0.00715    0.00267   -0.00733
AFIX  43
H2A   2    0.675867    0.656802    0.530283    11.00000   -1.20000
AFIX   0
C3    1    0.574510    0.713169    0.546154    11.00000    0.06078    0.04689 =
         0.06795    0.00993   -0.00045   -0.01352
AFIX  43
H3A   2    0.582325    0.746615    0.527554    11.00000   -1.20000
AFIX   0
C4    1    0.506900    0.717168    0.571642    11.00000    0.05459    0.04634 =
         0.06923    0.00501   -0.00031   -0.00443
AFIX  43
H4    2    0.467744    0.752979    0.570180    11.00000   -1.20000
AFIX   0
C5    1    0.498319    0.667024    0.599412    11.00000    0.04538    0.04519 =
         0.05874   -0.00220    0.00211   -0.00622
C6    1    0.424402    0.668940    0.625343    11.00000    0.05625    0.04116 =
         0.07219   -0.00204    0.00806   -0.00361
C7    1    0.353893    0.611778    0.675821    11.00000    0.04287    0.04092 =
         0.05973   -0.00236    0.01227    0.00312
C8    1    0.313446    0.583394    0.654948    11.00000    0.04944    0.04101 =
         0.05083   -0.00112    0.00768    0.00096
C9    1    0.246461    0.576837    0.677495    11.00000    0.04875    0.04507 =
         0.05106   -0.00822    0.00964   -0.00258
AFIX  43
H9    2    0.218197    0.558495    0.663474    11.00000   -1.20000
AFIX   0
C10   1    0.219560    0.596048    0.719554    11.00000    0.04608    0.04274 =
         0.05731   -0.00679    0.01098    0.00248
C11   1    0.262475    0.622933    0.740188    11.00000    0.05791    0.06613 =
         0.06463   -0.02369    0.01955   -0.00639
AFIX  43
H11A  2    0.245777    0.635821    0.769080    11.00000   -1.20000
AFIX   0
C12   1    0.329947    0.630976    0.718507    11.00000    0.05459    0.06042 =
         0.07579   -0.02334    0.00901   -0.01073
C13   1    0.373899    0.661317    0.741377    11.00000    0.06161    0.10312 =
         0.11729   -0.05619    0.01759   -0.01874
AFIX 137
H13A  2    0.368923    0.698745    0.721109    11.00000   -1.50000
H13B  2    0.428148    0.638081    0.744798    11.00000   -1.50000
H13C  2    0.352808    0.666579    0.772888    11.00000   -1.50000
AFIX   0
C14   1    0.341748    0.561117    0.609834    11.00000    0.05553    0.06660 =
         0.05710   -0.01528    0.01359   -0.00666
AFIX 137
H14A  2    0.393235    0.533136    0.615520    11.00000   -1.50000
H14B  2    0.343473    0.593033    0.584166    11.00000   -1.50000
H14C  2    0.306866    0.542753    0.600595    11.00000   -1.50000
AFIX   0
C15   1    0.144352    0.587252    0.741771    11.00000    0.04679    0.04926 =
         0.05528   -0.01071    0.01754    0.00078
C16   1    0.076735    0.623783    0.706772    11.00000    0.05051    0.06611 =
         0.07506   -0.01157    0.01076    0.01055
AFIX  23
H16A  2    0.081555    0.662381    0.695887    11.00000   -1.20000
H16B  2    0.081655    0.606117    0.678392    11.00000   -1.20000
AFIX   0
C17   1   -0.002064    0.630361    0.726869    11.00000    0.07199    0.08687 =
         0.14536   -0.02255    0.00589    0.01156
AFIX  23
H17A  2   -0.011656    0.593285    0.730578    11.00000   -1.20000
H17B  2   -0.040252    0.658730    0.703587    11.00000   -1.20000
AFIX   0
C18   1   -0.014518    0.649102    0.774325    11.00000    0.08552    0.15554 =
         0.14091   -0.07946    0.02188    0.02041
AFIX  23
H18A  2   -0.065619    0.648906    0.786673    11.00000   -1.20000
H18B  2   -0.012354    0.688515    0.770426    11.00000   -1.20000
AFIX   0
C19   1    0.048548    0.607517    0.809723    11.00000    0.10852    0.12364 =
         0.09798   -0.04339    0.04317   -0.03096
AFIX  23
H19A  2    0.041887    0.620059    0.840721    11.00000   -1.20000
H19B  2    0.043957    0.568663    0.815103    11.00000   -1.20000
AFIX   0
C20   1    0.125394    0.605817    0.790872    11.00000    0.06510    0.07588 =
         0.06769   -0.02626    0.02560   -0.00207
AFIX  23
H20A  2    0.164353    0.579122    0.814539    11.00000   -1.20000
H20B  2    0.130209    0.644370    0.787888    11.00000   -1.20000
AFIX   0
C21   1    0.157118    0.521739    0.749318    11.00000    0.04220    0.05716 =
         0.05151   -0.00992    0.01509   -0.00290
C22   1    0.117410    0.498437    0.724223    11.00000    0.05789    0.06287 =
         0.07067   -0.02162   -0.00048    0.00876
AFIX  43
H22   2    0.079014    0.523327    0.701837    11.00000   -1.20000
AFIX   0
C23   1    0.132035    0.438955    0.730767    11.00000    0.05834    0.06379 =
         0.08500   -0.02778    0.00845   -0.00137
C24   1    0.189669    0.401868    0.763768    11.00000    0.05913    0.05238 =
         0.06132   -0.01930    0.02053   -0.01036
C25   1    0.233062    0.424422    0.788756    11.00000    0.07134    0.05511 =
         0.06734    0.00510    0.00438   -0.00941
C26   1    0.214766    0.484397    0.781103    11.00000    0.06879    0.05855 =
         0.06759   -0.00395   -0.00047   -0.02046
AFIX  43
H26   2    0.242771    0.500024    0.798253    11.00000   -1.20000
AFIX   0
C27   1    0.297796    0.386222    0.822209    11.00000    0.13958    0.07230 =
         0.11559    0.01890   -0.05956   -0.02004
AFIX 137
H27A  2    0.338407    0.363277    0.804189    11.00000   -1.50000
H27B  2    0.278755    0.360762    0.846626    11.00000   -1.50000
H27C  2    0.318334    0.409778    0.837572    11.00000   -1.50000
AFIX   0
C28   1    0.087914    0.416232    0.701337    11.00000    0.09181    0.08014 =
         0.14964   -0.04054   -0.03652   -0.00708
AFIX 137
H28A  2    0.123324    0.383968    0.688973    11.00000   -1.50000
H28B  2    0.062128    0.446603    0.674622    11.00000   -1.50000
H28C  2    0.049624    0.403361    0.721293    11.00000   -1.50000
AFIX   0
C29   1    0.245206    0.309076    0.740896    11.00000    0.06920    0.05446 =
         0.06145   -0.00995    0.02479   -0.00441
C30   1    0.269093    0.243708    0.756606    11.00000    0.04885    0.05254 =
         0.06285   -0.00585    0.02283   -0.00589
C31   1    0.261277    0.215440    0.803172    11.00000    0.06969    0.05846 =
         0.05745   -0.00924    0.02902   -0.00413
AFIX  43
H31   2    0.236229    0.236745    0.826549    11.00000   -1.20000
AFIX   0
C32   1    0.290182    0.156446    0.814894    11.00000    0.08255    0.05959 =
         0.05528   -0.00030    0.03341   -0.00791
AFIX  43
H32   2    0.283407    0.137388    0.846229    11.00000   -1.20000
AFIX   0
C33   1    0.328998    0.124450    0.781696    11.00000    0.05594    0.05391 =
         0.05359    0.00520    0.01792   -0.00437
AFIX  43
H33   2    0.350780    0.084064    0.790773    11.00000   -1.20000
AFIX   0
C34   1    0.304533    0.211430    0.722335    11.00000    0.04020    0.04657 =
         0.05142   -0.00078    0.01170   -0.00397
AFIX  43
H34   2    0.307424    0.230016    0.690234    11.00000   -1.20000
AFIX   0
C35   1    0.335737    0.151705    0.735401    11.00000    0.03437    0.04895 =
         0.05378   -0.00178    0.01078   -0.00482
C36   1    0.375062    0.118995    0.697299    11.00000    0.03348    0.04094 =
         0.05479    0.00046    0.01027   -0.00296
PART 1
C37   1    0.246952   -0.046003    0.841387    21.00000    0.05364    0.05803 =
         0.07593    0.00094    0.02281   -0.01739
C38   1    0.175688   -0.019832    0.870306    21.00000    0.04813    0.07051 =
         0.06289    0.00058    0.01397   -0.01711
AFIX  23
H38A  2    0.170648    0.020418    0.870671    21.00000   -1.20000
H38B  2    0.129031   -0.020145    0.854982    21.00000   -1.20000
AFIX   0
C39   1    0.183110   -0.053974    0.921182    21.00000    0.06537    0.08286 =
         0.06163    0.00140    0.01201   -0.02748
AFIX  23
H39A  2    0.226521   -0.049819    0.937319    21.00000   -1.20000
H39B  2    0.135884   -0.037851    0.938652    21.00000   -1.20000
AFIX   0
C40   1    0.195953   -0.116965    0.923725    21.00000    0.08094    0.08214 =
         0.05003    0.00762    0.00242   -0.02996
AFIX  23
H40A  2    0.149684   -0.121779    0.911613    21.00000   -1.20000
H40B  2    0.204500   -0.137469    0.957380    21.00000   -1.20000
AFIX   0
C41   1    0.264901   -0.142784    0.894291    21.00000    0.07196    0.06959 =
         0.05449    0.00963   -0.00370   -0.02504
AFIX  23
H41A  2    0.312043   -0.141397    0.908239    21.00000   -1.20000
H41B  2    0.270559   -0.183385    0.894994    21.00000   -1.20000
AFIX   0
C42   1    0.254728   -0.110062    0.843322    21.00000    0.06229    0.05856 =
         0.05407    0.00691    0.00295   -0.01980
AFIX  23
H42A  2    0.208262   -0.112252    0.829147    21.00000   -1.20000
H42B  2    0.299403   -0.127549    0.824399    21.00000   -1.20000
AFIX   0
PART 0
C43   1    0.221008   -0.013083    0.789539    11.00000    0.03454    0.04915 =
         0.09607    0.01766    0.00574   -0.00891
C44   1    0.231888   -0.041133    0.751673    11.00000    0.03987    0.04833 =
         0.10570    0.01022    0.01230   -0.01049
AFIX  43
H44   2    0.246820   -0.081741    0.758573    11.00000   -1.20000
AFIX   0
C45   1    0.222160   -0.013124    0.703718    11.00000    0.03511    0.04887 =
         0.10421    0.00894    0.00997   -0.00861
C46   1    0.199588    0.046968    0.693814    11.00000    0.03162    0.05121 =
         0.09041    0.00577    0.00784   -0.00861
C47   1    0.183009    0.078221    0.731762    11.00000    0.03088    0.04802 =
         0.09642    0.01258    0.00506   -0.00887
C48   1    0.195321    0.048278    0.778568    11.00000    0.03948    0.05486 =
         0.09381    0.00336    0.00994   -0.01197
AFIX  43
H48   2    0.186570    0.068813    0.803806    11.00000   -1.20000
AFIX   0
C49   1    0.151692    0.143632    0.720849    11.00000    0.04311    0.05409 =
         0.10017    0.00646    0.00284   -0.00155
AFIX 137
H49A  2    0.102482    0.156213    0.703811    11.00000   -1.50000
H49B  2    0.188143    0.158842    0.700964    11.00000   -1.50000
H49C  2    0.144377    0.157766    0.750779    11.00000   -1.50000
AFIX   0
C50   1    0.238716   -0.046635    0.663309    11.00000    0.05788    0.05902 =
         0.11107   -0.00075    0.00429   -0.01387
AFIX 137
H50A  2    0.190278   -0.045849    0.650255    11.00000   -1.50000
H50B  2    0.269749   -0.086378    0.675688    11.00000   -1.50000
H50C  2    0.266731   -0.029153    0.638087    11.00000   -1.50000
AFIX   0
C51   1    0.146529    0.084906    0.611404    11.00000    0.03710    0.05334 =
         0.09177    0.00470    0.00780   -0.00974
C52   1    0.152122    0.126512    0.566024    11.00000    0.02878    0.04511 =
         0.08169   -0.00249    0.00728   -0.00619
C53   1    0.107243    0.133125    0.525541    11.00000    0.03883    0.05715 =
         0.08739   -0.00869    0.00343   -0.01287
AFIX  43
H53   2    0.074439    0.110799    0.525818    11.00000   -1.20000
AFIX   0
C54   1    0.112353    0.173339    0.485094    11.00000    0.03635    0.06040 =
         0.07247   -0.01453   -0.00067   -0.00376
AFIX  43
H54   2    0.081775    0.179756    0.457575    11.00000   -1.20000
AFIX   0
C55   1    0.162538    0.203693    0.485652    11.00000    0.03721    0.04892 =
         0.06473   -0.00698    0.00559   -0.00599
AFIX  43
H55   2    0.167872    0.230407    0.458121    11.00000   -1.20000
AFIX   0
C56   1    0.205856    0.194747    0.527416    11.00000    0.02957    0.03977 =
         0.06059   -0.00478    0.00675    0.00056
C57   1    0.261327    0.227232    0.528638    11.00000    0.03990    0.04368 =
         0.05744   -0.00048    0.00636   -0.00831
C58   1    0.354559    0.244312    0.576839    11.00000    0.03039    0.04131 =
         0.04562    0.00471    0.00319   -0.00412
C59   1    0.322634    0.299653    0.585834    11.00000    0.03168    0.04320 =
         0.05081   -0.00029    0.00541   -0.00526
C60   1    0.371385    0.329491    0.594056    11.00000    0.03113    0.04158 =
         0.05325   -0.00125    0.00333   -0.00264
AFIX  43
H60   2    0.349180    0.366738    0.600819    11.00000   -1.20000
AFIX   0
C61   1    0.451730    0.306712    0.592735    11.00000    0.02983    0.04164 =
         0.04464    0.00432    0.00240   -0.00325
C62   1    0.481808    0.250046    0.584775    11.00000    0.03173    0.04189 =
         0.04975    0.00369   -0.00029   -0.00257
AFIX  43
H62   2    0.535867    0.232668    0.585213    11.00000   -1.20000
AFIX   0
C63   1    0.435872    0.218381    0.576298    11.00000    0.03457    0.03862 =
         0.04622    0.00290    0.00153   -0.00369
C64   1    0.471605    0.158691    0.565481    11.00000    0.03829    0.04216 =
         0.07208   -0.00304    0.00247   -0.00024
AFIX 137
H64A  2    0.468428    0.160643    0.531083    11.00000   -1.50000
H64B  2    0.443927    0.133474    0.582546    11.00000   -1.50000
H64C  2    0.525467    0.143523    0.575848    11.00000   -1.50000
AFIX   0
C65   1    0.235831    0.327088    0.587734    11.00000    0.03114    0.05470 =
         0.08280   -0.01446    0.00609   -0.00397
AFIX 137
H65A  2    0.214267    0.338790    0.555279    11.00000   -1.50000
H65B  2    0.224047    0.360721    0.602483    11.00000   -1.50000
H65C  2    0.213475    0.299359    0.606658    11.00000   -1.50000
AFIX   0
C66   1    0.505278    0.339149    0.603195    11.00000    0.03258    0.04412 =
         0.04783    0.00589   -0.00079   -0.00915
C67   1    0.575993    0.328861    0.569869    11.00000    0.03725    0.05173 =
         0.05350    0.00503    0.00048   -0.01083
AFIX  23
H67A  2    0.611453    0.347348    0.579019    11.00000   -1.20000
H67B  2    0.603544    0.287237    0.574358    11.00000   -1.20000
AFIX   0
C68   1    0.553086    0.352893    0.516451    11.00000    0.04745    0.07152 =
         0.05239   -0.00169    0.00691   -0.02186
AFIX  23
H68A  2    0.599828    0.346134    0.496809    11.00000   -1.20000
H68B  2    0.520791    0.332434    0.506494    11.00000   -1.20000
AFIX   0
C69   1    0.508488    0.417841    0.507727    11.00000    0.06393    0.06703 =
         0.04989    0.01800   -0.01595   -0.02995
AFIX  23
H69A  2    0.543525    0.438766    0.512811    11.00000   -1.20000
H69B  2    0.490107    0.431074    0.474165    11.00000   -1.20000
AFIX   0
C70   1    0.439727    0.431962    0.541006    11.00000    0.05180    0.04502 =
         0.05926    0.01182   -0.01530   -0.01421
AFIX  23
H70A  2    0.399982    0.417297    0.531817    11.00000   -1.20000
H70B  2    0.417269    0.474025    0.537433    11.00000   -1.20000
AFIX   0
C71   1    0.463871    0.405070    0.593610    11.00000    0.04037    0.04380 =
         0.05206    0.00406   -0.00664   -0.00673
AFIX  23
H71A  2    0.417610    0.413172    0.613625    11.00000   -1.20000
H71B  2    0.498352    0.423779    0.603672    11.00000   -1.20000
AFIX   0
C72   1    0.530680    0.319510    0.656860    11.00000    0.03373    0.03994 =
         0.04778    0.00388   -0.00181    0.00006
C73   1    0.593335    0.331934    0.673408    11.00000    0.03203    0.04672 =
         0.04911    0.00311    0.00176   -0.00534
AFIX  43
H73   2    0.622044    0.350075    0.651002    11.00000   -1.20000
AFIX   0
C74   1    0.614175    0.318172    0.722016    11.00000    0.03402    0.04539 =
         0.05085    0.00313   -0.00056    0.00072
C8AA  1    0.572140    0.291956    0.754874    11.00000    0.03879    0.04506 =
         0.04927    0.00646    0.00125    0.00353
C76   1    0.509852    0.277147    0.739802    11.00000    0.03992    0.05696 =
         0.05048    0.00765    0.00369   -0.00843
C77   1    0.490723    0.292054    0.691369    11.00000    0.03482    0.05580 =
         0.05569    0.00671    0.00023   -0.01054
AFIX  43
H77   2    0.448601    0.283209    0.681207    11.00000   -1.20000
AFIX   0
C78   1    0.466823    0.245534    0.775485    11.00000    0.05871    0.10035 =
         0.05714    0.01926    0.00452   -0.02935
AFIX 137
H78A  2    0.432055    0.233602    0.758407    11.00000   -1.50000
H78B  2    0.437134    0.270873    0.796414    11.00000   -1.50000
H78C  2    0.503473    0.211694    0.794693    11.00000   -1.50000
AFIX   0
C79   1    0.682816    0.330685    0.738673    11.00000    0.04254    0.06172 =
         0.05391   -0.00091   -0.00588   -0.00963
AFIX 137
H79A  2    0.704350    0.350847    0.711423    11.00000   -1.50000
H79B  2    0.721835    0.294613    0.752565    11.00000   -1.50000
H79C  2    0.666452    0.354651    0.762754    11.00000   -1.50000
AFIX   0
C80   1    0.678528    0.554672    0.580452    11.00000    0.04306    0.04952 =
         0.06232    0.00511    0.00511   -0.00722
C81   1    0.726715    0.454194    0.621764    11.00000    0.03032    0.04022 =
         0.06084    0.00709    0.00576   -0.00231
C82   1    0.769426    0.436271    0.665388    11.00000    0.04268    0.04683 =
         0.05453    0.00028    0.00519   -0.00656
C83   1    0.830341    0.384748    0.671464    11.00000    0.03775    0.04982 =
         0.04708    0.00772   -0.00311   -0.00874
AFIX  43
H83   2    0.859292    0.372291    0.700381    11.00000   -1.20000
AFIX   0
C84   1    0.850384    0.350846    0.636787    11.00000    0.02806    0.04718 =
         0.04778    0.00238    0.00313   -0.00915
C85   1    0.804975    0.368925    0.595111    11.00000    0.03294    0.04930 =
         0.04959   -0.00134    0.00040   -0.00681
AFIX  43
H85   2    0.815930    0.345818    0.571602    11.00000   -1.20000
AFIX   0
C86   1    0.743183    0.420928    0.587462    11.00000    0.03304    0.04671 =
         0.05398    0.00467   -0.00063   -0.00951
C87   1    0.696859    0.439030    0.541234    11.00000    0.04095    0.05955 =
         0.07173    0.00557   -0.01350   -0.00794
AFIX 137
H87A  2    0.716284    0.465667    0.518320    11.00000   -1.50000
H87B  2    0.642860    0.457900    0.547650    11.00000   -1.50000
H87C  2    0.701578    0.405189    0.527941    11.00000   -1.50000
AFIX   0
C88   1    0.749589    0.471782    0.704071    11.00000    0.06567    0.06024 =
         0.06449   -0.00792    0.00348   -0.00132
AFIX 137
H88A  2    0.697653    0.474552    0.715392    11.00000   -1.50000
H88B  2    0.752137    0.510240    0.691041    11.00000   -1.50000
H88C  2    0.786185    0.453453    0.730722    11.00000   -1.50000
AFIX   0
C89   1    0.917839    0.293755    0.646774    11.00000    0.02837    0.05529 =
         0.05030   -0.00301   -0.00349   -0.00447
C90   1    0.990621    0.304807    0.662737    11.00000    0.03310    0.06359 =
         0.06320   -0.00682   -0.00734   -0.00723
AFIX  23
H90A  2    0.976810    0.326268    0.689032    11.00000   -1.20000
H90B  2    1.029924    0.267601    0.675112    11.00000   -1.20000
AFIX   0
C91   1    1.024225    0.338214    0.622379    11.00000    0.04365    0.06568 =
         0.09105   -0.01413    0.00087   -0.01454
AFIX  23
H91A  2    1.069333    0.344498    0.634610    11.00000   -1.20000
H91B  2    0.985742    0.376196    0.611178    11.00000   -1.20000
AFIX   0
C92   1    1.048371    0.308317    0.580520    11.00000    0.04253    0.07621 =
         0.08040   -0.01410    0.01015   -0.01218
AFIX  23
H92A  2    1.091113    0.272299    0.590505    11.00000   -1.20000
H92B  2    1.066734    0.333122    0.554507    11.00000   -1.20000
AFIX   0
C93   1    0.981199    0.294972    0.562328    11.00000    0.04652    0.06375 =
         0.06824   -0.01567    0.01052   -0.00576
AFIX  23
H93A  2    1.000010    0.270451    0.538383    11.00000   -1.20000
H93B  2    0.943250    0.331138    0.546297    11.00000   -1.20000
AFIX   0
C94   1    0.941854    0.264662    0.602340    11.00000    0.03261    0.06238 =
         0.05638   -0.01165    0.00379   -0.00409
AFIX  23
H94A  2    0.976784    0.225229    0.613434    11.00000   -1.20000
H94B  2    0.895375    0.261628    0.588876    11.00000   -1.20000
AFIX   0
C95   1    0.890997    0.251575    0.684858    11.00000    0.03196    0.04460 =
         0.04560   -0.00699   -0.00063    0.00184
C96   1    0.931534    0.221471    0.727517    11.00000    0.04069    0.05634 =
         0.05442   -0.00287   -0.00645   -0.00629
AFIX  43
H96   2    0.975777    0.229743    0.734905    11.00000   -1.20000
AFIX   0
C97   1    0.909352    0.180073    0.759294    11.00000    0.05331    0.05301 =
         0.05137    0.00001   -0.00706   -0.00151
C98   1    0.843222    0.168219    0.748230    11.00000    0.04094    0.04194 =
         0.05490   -0.00141    0.01048    0.00230
C99   1    0.800238    0.197642    0.705918    11.00000    0.03210    0.04561 =
         0.05813   -0.00179    0.00399   -0.00027
C100  1    0.825312    0.238561    0.675325    11.00000    0.03094    0.04944 =
         0.04789   -0.00222   -0.00082    0.00049
AFIX  43
H100  2    0.796859    0.258533    0.646813    11.00000   -1.20000
AFIX   0
C101  1    0.956723    0.147039    0.804482    11.00000    0.09103    0.07728 =
         0.05819    0.01422   -0.02484   -0.01679
AFIX 137
H10A  2    0.995845    0.164364    0.808584    11.00000   -1.50000
H10B  2    0.981633    0.107080    0.801632    11.00000   -1.50000
H10C  2    0.923040    0.148510    0.832183    11.00000   -1.50000
AFIX   0
C102  1    0.731462    0.183414    0.692912    11.00000    0.04336    0.05758 =
         0.07741   -0.00078    0.00199   -0.01270
AFIX 137
H10D  2    0.690806    0.193726    0.716086    11.00000   -1.50000
H10E  2    0.746086    0.142301    0.693266    11.00000   -1.50000
H10F  2    0.712847    0.204979    0.660943    11.00000   -1.50000
AFIX   0
C103  1    0.761839    0.127239    0.806409    11.00000    0.04402    0.06281 =
         0.07256   -0.01360    0.01353   -0.00266
C104  1    0.742114    0.073607    0.825236    11.00000    0.04768    0.05761 =
         0.05083   -0.00309    0.01551   -0.00582
C105  1    0.799124    0.020698    0.841914    11.00000    0.04970    0.06805 =
         0.05067    0.00341    0.01232   -0.00521
AFIX  43
H105  2    0.851387    0.018601    0.842701    11.00000   -1.20000
AFIX   0
C106  1    0.778175   -0.028600    0.857268    11.00000    0.05301    0.07072 =
         0.05686    0.01469    0.00819   -0.00548
AFIX  43
H106  2    0.816231   -0.064215    0.868825    11.00000   -1.20000
AFIX   0
C107  1    0.701285   -0.025525    0.855627    11.00000    0.06682    0.06511 =
         0.04758    0.00779    0.01187   -0.01519
AFIX  43
H107  2    0.687492   -0.059136    0.866379    11.00000   -1.20000
AFIX   0
C108  1    0.644595    0.026239    0.838412    11.00000    0.04899    0.06405 =
         0.03909    0.00164    0.01090   -0.00912
C109  1    0.665526    0.075607    0.823326    11.00000    0.04889    0.06578 =
         0.04675   -0.00026    0.00922   -0.00374
AFIX  43
H109  2    0.627217    0.111030    0.811606    11.00000   -1.20000
AFIX   0
C110  1    0.562264    0.029863    0.832845    11.00000    0.05777    0.07337 =
         0.04577   -0.00294    0.01054   -0.01799
C111  1    0.464179   -0.016470    0.857652    11.00000    0.05265    0.07079 =
         0.04825    0.00899    0.00855   -0.01679
C112  1    0.455876   -0.047759    0.825146    11.00000    0.04352    0.07012 =
         0.05367    0.00345    0.00685   -0.00928
C113  1    0.385276   -0.055994    0.821495    11.00000    0.04777    0.06293 =
         0.05245    0.00516    0.00415   -0.00154
AFIX  43
H113  2    0.379320   -0.077046    0.798808    11.00000   -1.20000
AFIX   0
C114  1    0.322782   -0.034313    0.850112    11.00000    0.04691    0.05825 =
         0.06207    0.01196    0.01369   -0.00924
C115  1    0.333830   -0.003116    0.882714    11.00000    0.06085    0.05762 =
         0.07248    0.00833    0.02981   -0.00559
AFIX  43
H115  2    0.292635    0.011934    0.902661    11.00000   -1.20000
AFIX   0
C116  1    0.403195    0.006737    0.887037    11.00000    0.06842    0.06054 =
         0.05652    0.00390    0.01538   -0.01468
C117  1    0.413057    0.042533    0.921268    11.00000    0.09022    0.08954 =
         0.07540   -0.00771    0.02485   -0.02665
AFIX 137
H11B  2    0.422294    0.077146    0.903180    11.00000   -1.50000
H11C  2    0.456776    0.020268    0.942696    11.00000   -1.50000
H11D  2    0.366481    0.053345    0.940075    11.00000   -1.50000
AFIX   0
C118  1    0.521855   -0.073560    0.793665    11.00000    0.04481    0.08902 =
         0.06969   -0.01130    0.01055   -0.00704
AFIX 137
H11E  2    0.505468   -0.095170    0.773882    11.00000   -1.50000
H11F  2    0.565570   -0.099264    0.813800    11.00000   -1.50000
H11G  2    0.536945   -0.042833    0.773073    11.00000   -1.50000
AFIX   0
C119  1    0.496146    0.047782    0.678630    11.00000    0.03103    0.04806 =
         0.04479    0.00024    0.00188    0.00243
C120  1    0.564672    0.058435    0.664367    11.00000    0.03368    0.05406 =
         0.04633   -0.00687    0.00041   -0.00001
C121  1    0.609998    0.028758    0.630696    11.00000    0.02845    0.06524 =
         0.05102   -0.00936    0.00209    0.00499
AFIX  43
H121  2    0.657308    0.034954    0.621570    11.00000   -1.20000
AFIX   0
C122  1    0.587714   -0.009304    0.610398    11.00000    0.03007    0.06972 =
         0.05452   -0.02188   -0.00693    0.01433
C123  1    0.520807   -0.021190    0.627541    11.00000    0.03666    0.05435 =
         0.07272   -0.01749   -0.00711    0.00808
AFIX  43
H123  2    0.506685   -0.049166    0.615859    11.00000   -1.20000
AFIX   0
C124  1    0.474010    0.006750    0.661312    11.00000    0.03653    0.04575 =
         0.05939   -0.00453   -0.00028    0.00183
C125  1    0.402150   -0.007140    0.678617    11.00000    0.04283    0.05615 =
         0.08659   -0.00739    0.00311   -0.01051
AFIX 137
H12A  2    0.359068    0.017064    0.657333    11.00000   -1.50000
H12B  2    0.391051    0.000014    0.711046    11.00000   -1.50000
H12C  2    0.409751   -0.047500    0.678688    11.00000   -1.50000
AFIX   0
C126  1    0.588471    0.103241    0.682723    11.00000    0.04214    0.07758 =
         0.06650   -0.02117    0.01057   -0.01596
AFIX 137
H12D  2    0.594681    0.092492    0.717510    11.00000   -1.50000
H12E  2    0.548875    0.140670    0.674124    11.00000   -1.50000
H12F  2    0.637125    0.105304    0.668311    11.00000   -1.50000
AFIX   0
C127  1    0.634503   -0.034356    0.568612    11.00000    0.03254    0.11546 =
         0.06753   -0.04258   -0.01462    0.02572
C128  1    0.629479    0.015474    0.526906    11.00000    0.03882    0.14554 =
         0.05595   -0.02882   -0.01077    0.03966
AFIX  23
H12G  2    0.655525    0.040584    0.536111    11.00000   -1.20000
H12H  2    0.574929    0.038336    0.520222    11.00000   -1.20000
AFIX   0
C129  1    0.666659   -0.004701    0.480425    11.00000    0.05717    0.20115 =
         0.06244   -0.04295   -0.00872    0.05593
AFIX  23
H12I  2    0.656945    0.028974    0.453929    11.00000   -1.20000
H12J  2    0.722826   -0.021789    0.485378    11.00000   -1.20000
AFIX   0
C130  1    0.635063   -0.048941    0.466268    11.00000    0.06312    0.23482 =
         0.09041   -0.09288   -0.03476    0.07043
AFIX  23
H13D  2    0.580781   -0.030260    0.455968    11.00000   -1.20000
H13E  2    0.664492   -0.063839    0.439136    11.00000   -1.20000
AFIX   0
C131  1    0.640812   -0.096250    0.506574    11.00000    0.05914    0.19114 =
         0.12037   -0.10796   -0.03020    0.04795
AFIX  23
H13F  2    0.695612   -0.116579    0.514839    11.00000   -1.20000
H13G  2    0.619356   -0.123658    0.496818    11.00000   -1.20000
AFIX   0
C132  1    0.598195   -0.076925    0.551750    11.00000    0.03988    0.14459 =
         0.11259   -0.08552   -0.02389    0.02951
AFIX  23
H13H  2    0.603361   -0.110738    0.577614    11.00000   -1.20000
H13I  2    0.542983   -0.057367    0.544294    11.00000   -1.20000
AFIX   0
C133  1    0.717524   -0.068717    0.587342    11.00000    0.02954    0.08912 =
         0.05643   -0.02586   -0.00760    0.01795
C134  1    0.773324   -0.041471    0.582021    11.00000    0.04283    0.08679 =
         0.05585   -0.02451   -0.01114    0.01561
AFIX  43
H134  2    0.761270   -0.003354    0.564386    11.00000   -1.20000
AFIX   0
C135  1    0.847598   -0.069744    0.602490    11.00000    0.03500    0.09622 =
         0.05849   -0.02769   -0.00442    0.00626
C136  1    0.864961   -0.124091    0.628473    11.00000    0.03574    0.09663 =
         0.04832   -0.02069   -0.00868    0.01929
C137  1    0.812026   -0.154352    0.633031    11.00000    0.04562    0.09851 =
         0.05158   -0.01112   -0.00400    0.01798
C138  1    0.738390   -0.124882    0.612321    11.00000    0.03583    0.09422 =
         0.07061   -0.01423    0.00024    0.00987
AFIX  43
H138  2    0.701618   -0.144396    0.615661    11.00000   -1.20000
AFIX   0
C139  1    0.904638   -0.036071    0.596544    11.00000    0.05379    0.11277 =
         0.12202   -0.04184   -0.02124    0.00614
AFIX 137
H13J  2    0.941602   -0.048276    0.571841    11.00000   -1.50000
H13K  2    0.931880   -0.043399    0.626838    11.00000   -1.50000
H13L  2    0.876827    0.004949    0.587158    11.00000   -1.50000
AFIX   0
C140  1    0.831638   -0.215568    0.660883    11.00000    0.07192    0.11159 =
         0.08603    0.00701   -0.01186    0.01022
AFIX 137
H14D  2    0.835332   -0.215990    0.694982    11.00000   -1.50000
H14E  2    0.880795   -0.238830    0.650062    11.00000   -1.50000
H14F  2    0.791428   -0.231342    0.655557    11.00000   -1.50000
AFIX   0
C141  1    1.006488   -0.165835    0.636526    11.00000    0.04495    0.09919 =
         0.05357   -0.02158   -0.00980    0.01972
C143  1    1.147274   -0.194397    0.659315    11.00000    0.04812    0.14597 =
         0.06825   -0.02661   -0.00796    0.02559
AFIX  43
H143  2    1.159566   -0.187185    0.626486    11.00000   -1.20000
AFIX   0
C144  1    1.204368   -0.213405    0.694719    11.00000    0.03833    0.21117 =
         0.08982   -0.03432   -0.00986    0.03167
AFIX  43
H144  2    1.256700   -0.222250    0.685942    11.00000   -1.20000
AFIX   0
C145  1    1.185288   -0.219363    0.742055    11.00000    0.04925    0.20701 =
         0.08046   -0.04286   -0.01868    0.04176
C146  1    1.106321   -0.208499    0.753127    11.00000    0.04364    0.19202 =
         0.07261   -0.05968   -0.01752    0.04959
C147  1    1.082628   -0.212973    0.804471    11.00000    0.05643    0.26366 =
         0.07484   -0.07541   -0.01755    0.05174
C148  1    0.974900   -0.179739    0.856960    11.00000    0.05982    0.17059 =
         0.05029   -0.03410   -0.00829    0.03109
C149  1    0.939909   -0.208398    0.886259    11.00000    0.10561    0.18486 =
         0.09256   -0.07830    0.01763   -0.02631
C150  1    0.912495   -0.195163    0.931537    11.00000    0.09966    0.13775 =
         0.08415   -0.05331    0.02597   -0.03300
AFIX  43
H150  2    0.890479   -0.219975    0.952515    11.00000   -1.20000
AFIX   0
C151  1    0.917147   -0.149200    0.944782    11.00000    0.05660    0.08132 =
         0.04154   -0.00434   -0.00423    0.01472
C152  1    0.950787   -0.114999    0.910768    11.00000    0.09206    0.07442 =
         0.05380    0.01129    0.01607    0.02810
AFIX  43
H152  2    0.955936   -0.081133    0.917760    11.00000   -1.20000
AFIX   0
C153  1    0.976300   -0.130441    0.867342    11.00000    0.08692    0.11056 =
         0.04599    0.01628    0.00906    0.04932
C154  1    1.006878   -0.086958    0.829992    11.00000    0.17572    0.13496 =
         0.10407    0.04258    0.08196    0.05813
AFIX 137
H15A  2    0.976372   -0.075176    0.800453    11.00000   -1.50000
H15B  2    1.060728   -0.105640    0.823103    11.00000   -1.50000
H15C  2    1.002409   -0.053215    0.843365    11.00000   -1.50000
AFIX   0
C156  1    0.888878   -0.130739    0.993435    11.00000    0.05775    0.05576 =
         0.03675    0.00110    0.00019    0.00307
C157  1    0.962457   -0.145385    1.024999    11.00000    0.06458    0.05445 =
         0.04834   -0.00057   -0.00745    0.00483
AFIX  23
H15D  2    0.992670   -0.186262    1.027096    11.00000   -1.20000
H15E  2    0.994550   -0.122265    1.009315    11.00000   -1.20000
AFIX   0
C158  1    0.943723   -0.133860    1.075662    11.00000    0.08710    0.06647 =
         0.05124   -0.00440   -0.00902   -0.00742
AFIX  23
H15F  2    0.992003   -0.145315    1.094214    11.00000   -1.20000
H15G  2    0.918166   -0.092319    1.073857    11.00000   -1.20000
AFIX   0
C159  1    0.891912   -0.166461    1.101357    11.00000    0.11179    0.07196 =
         0.03949   -0.00006   -0.00017   -0.01966
AFIX  23
H15H  2    0.877052   -0.154970    1.132475    11.00000   -1.20000
H15I  2    0.920333   -0.208024    1.107589    11.00000   -1.20000
AFIX   0
C160  1    0.819476   -0.154575    1.071669    11.00000    0.09159    0.06032 =
         0.04575    0.00311    0.00712   -0.02284
AFIX  23
H16C  2    0.787289   -0.114083    1.069279    11.00000   -1.20000
H16D  2    0.789369   -0.179047    1.087778    11.00000   -1.20000
AFIX   0
C161  1    0.840941   -0.166995    1.020244    11.00000    0.07913    0.05215 =
         0.04914   -0.00073   -0.00176   -0.00569
AFIX  23
H16E  2    0.870319   -0.208090    1.022722    11.00000   -1.20000
H16F  2    0.793346   -0.158710    1.001774    11.00000   -1.20000
AFIX   0
C162  1    0.843916   -0.065946    0.984149    11.00000    0.05533    0.05517 =
         0.04378    0.00887    0.00950    0.00045
C163  1    0.763206   -0.045088    0.978292    11.00000    0.05743    0.06394 =
         0.03688    0.00846    0.00833   -0.00326
AFIX  43
H163  2    0.735574   -0.071576    0.982404    11.00000   -1.20000
AFIX   0
C164  1    0.722593    0.014352    0.966443    11.00000    0.05683    0.06414 =
         0.04015    0.00546    0.01124    0.01186
C165  1    0.762812    0.053242    0.959711    11.00000    0.06812    0.05436 =
         0.05355    0.01578    0.02386    0.00477
C166  1    0.842953    0.034490    0.964778    11.00000    0.06778    0.05700 =
         0.07791    0.01602    0.03249    0.00014
C167  1    0.881494   -0.025472    0.978000    11.00000    0.05704    0.05571 =
         0.07012    0.00569    0.01755    0.00659
AFIX  43
H167  2    0.935446   -0.038354    0.982835    11.00000   -1.20000
AFIX   0
C168  1    0.889334    0.075690    0.956722    11.00000    0.08318    0.06409 =
         0.13322    0.01279    0.03897   -0.01264
AFIX 137
H16G  2    0.873607    0.102722    0.926363    11.00000   -1.50000
H16H  2    0.943986    0.054047    0.955799    11.00000   -1.50000
H16I  2    0.880238    0.096801    0.982820    11.00000   -1.50000
AFIX   0
C169  1    0.635056    0.032748    0.961186    11.00000    0.05741    0.07782 =
         0.05550    0.00281    0.00061    0.00973
AFIX 137
H16J  2    0.611096    0.047308    0.989414    11.00000   -1.50000
H16K  2    0.619882   -0.000229    0.958114    11.00000   -1.50000
H16L  2    0.618314    0.062907    0.932674    11.00000   -1.50000
AFIX   0
C170  1    0.559167    0.310401    0.836367    11.00000    0.05405    0.04988 =
         0.05117    0.00549    0.00141    0.01055
C171  1    0.583300    0.287638    0.888042    11.00000    0.06583    0.05761 =
         0.05043    0.00274   -0.00011    0.01126
C172  1    0.568974    0.325291    0.919520    11.00000    0.12491    0.06023 =
         0.06226   -0.00806   -0.00633    0.02539
AFIX  43
H172  2    0.545472    0.365149    0.908058    11.00000   -1.20000
AFIX   0
C173  1    0.588824    0.304955    0.967580    11.00000    0.17610    0.07054 =
         0.05971   -0.00900   -0.01526    0.01981
AFIX  43
H173  2    0.578445    0.331008    0.988714    11.00000   -1.20000
AFIX   0
C174  1    0.623752    0.246770    0.984935    11.00000    0.12306    0.07390 =
         0.04891   -0.00137   -0.00362    0.01678
AFIX  43
H174  2    0.637259    0.233294    1.017788    11.00000   -1.20000
AFIX   0
C175  1    0.638862    0.208477    0.954439    11.00000    0.07138    0.06124 =
         0.04752    0.00735    0.01032    0.01418
C176  1    0.620063    0.228484    0.906131    11.00000    0.05943    0.05239 =
         0.04843    0.00206    0.00796    0.00846
AFIX  43
H176  2    0.631968    0.202273    0.885078    11.00000   -1.20000
AFIX   0
C177  1    0.675986    0.145070    0.975121    11.00000    0.08468    0.06535 =
         0.04832    0.01576    0.02053    0.01587

S600  5    0.531058    0.462934    0.724474    11.00000    0.05642    0.05435 =
         0.07038    0.00702    0.00124    0.00088
S200  5    0.128090    0.398448    0.371485    11.00000    0.18246    0.23040 =
         0.16023   -0.07023    0.02242   -0.07854
PART 1
S800  5    0.995173    0.038063    0.716354    31.00000    0.05435    0.05139 =
         0.06418   -0.00901    0.01926   -0.01196

PART 0
S500  5    0.797973   -0.104240    0.766003    11.00000    0.06461    0.20864 =
         0.05473   -0.03398    0.00765    0.01294

S007  5    0.838389    0.336126    0.442253    11.00000    0.15245    0.12054 =
         0.14485   -0.04247   -0.05569    0.03088
S300  5    0.103362    0.491200    0.544873    11.00000    0.05768    0.10520 =
         0.17630    0.03953    0.00148   -0.02109
S700  5    0.709946    0.161231    0.564123    11.00000    0.12064    0.12604 =
         0.12151   -0.01601   -0.00730    0.01225
C200  1    0.101776    0.473889    0.363614    11.00000    0.10007    0.19891 =
         0.14524    0.08664    0.01126    0.00206
AFIX 137
H20C  2    0.146915    0.484632    0.368444    11.00000   -1.50000
H20D  2    0.062566    0.487325    0.386824    11.00000   -1.50000
H20E  2    0.081287    0.491452    0.331219    11.00000   -1.50000
AFIX   0

C301  1    0.100745    0.532695    0.487375    11.00000    0.06106    0.09295 =
         0.15605    0.00921    0.02612   -0.00348
AFIX 137
H30A  2    0.096839    0.571794    0.489698    11.00000   -1.50000
H30B  2    0.056215    0.533515    0.469725    11.00000   -1.50000
H30C  2    0.147718    0.515954    0.470584    11.00000   -1.50000
AFIX   0

C701  1    0.667297    0.180903    0.508150    11.00000    0.19605    0.24130 =
         0.15626   -0.06275   -0.04797    0.08857
AFIX 137
H70C  2    0.704696    0.164523    0.485066    11.00000   -1.50000
H70D  2    0.649336    0.222734    0.498617    11.00000   -1.50000
H70E  2    0.623691    0.166599    0.509049    11.00000   -1.50000
AFIX   0
C1AA  1    0.785841    0.179238    0.553127    11.00000    0.12517    0.14405 =
         0.05089   -0.00433    0.02153   -0.04360
AFIX 137
H1AA  2    0.771551    0.219822    0.537888    11.00000   -1.50000
H1AB  2    0.818695    0.156040    0.531728    11.00000   -1.50000
H1AC  2    0.813646    0.172852    0.583046    11.00000   -1.50000
AFIX   0

C501  1    0.790709   -0.035463    0.730413    11.00000    0.14883    0.21557 =
         0.06875   -0.00800    0.01356    0.06495
AFIX 137
H50D  2    0.780766   -0.035155    0.697064    11.00000   -1.50000
H50E  2    0.838825   -0.027505    0.732740    11.00000   -1.50000
H50F  2    0.748556   -0.006059    0.741942    11.00000   -1.50000
AFIX   0

PART 1
C801  1    0.937295    0.074971    0.663519    31.00000    0.07158    0.07138 =
         0.06307   -0.00871    0.01743    0.00499
AFIX 137
H80A  2    0.902860    0.054023    0.658591    31.00000   -1.50000
H80B  2    0.970602    0.077259    0.635849    31.00000   -1.50000
H80C  2    0.906949    0.113702    0.667386    31.00000   -1.50000
AFIX   0

PART 0
C600  1    0.445275    0.446141    0.721383    11.00000    0.06080    0.06764 =
         0.06779    0.01464   -0.00081   -0.00523
AFIX 137
H60A  2    0.401235    0.481324    0.717892    11.00000   -1.50000
H60B  2    0.440185    0.419690    0.750682    11.00000   -1.50000
H60C  2    0.447098    0.428149    0.693870    11.00000   -1.50000
AFIX   0

PART 1
C800  1    1.035669   -0.029122    0.696687    31.00000    0.06668    0.05875 =
         0.04425   -0.01099    0.00727   -0.01054
AFIX 137
H80D  2    1.059106   -0.022535    0.665412    31.00000   -1.50000
H80E  2    0.995100   -0.045685    0.694216    31.00000   -1.50000
H80F  2    1.074771   -0.055594    0.719761    31.00000   -1.50000
AFIX   0
O800  4    0.938621    0.028194    0.754705    31.00000    0.05932    0.05849 =
         0.07163    0.00021    0.02809    0.00072

PART 0
C201  1    0.134548    0.382745    0.434638    11.00000    0.11071    0.08636 =
         0.14112    0.01462   -0.00996   -0.01555
AFIX 137
H20F  2    0.084929    0.401697    0.447806    11.00000   -1.50000
H20G  2    0.173738    0.396591    0.444925    11.00000   -1.50000
H20H  2    0.148548    0.341264    0.446107    11.00000   -1.50000
AFIX   0

O05I  4    0.831977    0.312885    0.487494    11.00000    0.22284    0.20647 =
         0.15965    0.05702   -0.13291   -0.10177
C500  1    0.718481   -0.113478    0.739368    11.00000    0.06898    0.40556 =
         0.16526   -0.12861    0.04288   -0.04210
AFIX 137
H50G  2    0.712649   -0.093444    0.705947    11.00000   -1.50000
H50H  2    0.671640   -0.097696    0.756640    11.00000   -1.50000
H50I  2    0.727622   -0.154355    0.740930    11.00000   -1.50000
AFIX   0

C601  1    0.499190    0.501308    0.773511    11.00000    0.16976    0.14627 =
         0.09175   -0.03644   -0.00539   -0.04585
AFIX 137
H60D  2    0.491987    0.474656    0.802104    11.00000   -1.50000
H60E  2    0.450584    0.531985    0.764586    11.00000   -1.50000
H60F  2    0.537932    0.517837    0.780107    11.00000   -1.50000
AFIX   0
O600  4    0.533461    0.506996    0.680184    11.00000    0.06323    0.05930 =
         0.09677    0.02071    0.02249    0.00159

O200  4    0.212526    0.377097    0.354825    11.00000    0.21818    0.25828 =
         0.19546   -0.07520    0.08823   -0.01759
C0AA  1    0.813672    0.290890    0.412643    11.00000    0.20280    0.09969 =
         0.14966   -0.03812   -0.06303    0.01189
AFIX 137
H0AA  2    0.763358    0.288311    0.423355    11.00000   -1.50000
H0AB  2    0.852083    0.252733    0.419625    11.00000   -1.50000
H0AC  2    0.811593    0.306036    0.378199    11.00000   -1.50000
AFIX   0

O300  4    0.045685    0.530273    0.572412    11.00000    0.06732    0.27169 =
         0.17333    0.03548    0.05118    0.02853
O700  4    0.753382    0.101132    0.570230    11.00000    0.14600    0.09546 =
         0.26017   -0.03514   -0.03930    0.01197
O500  4    0.867646   -0.146232    0.749904    11.00000    0.06204    0.16181 =
         0.06013   -0.02655   -0.01040    0.01510
C071  1    0.944542    0.313881    0.432721    11.00000    0.16841    0.15325 =
         0.13595   -0.02470   -0.04237    0.04009
AFIX 137
H07A  2    0.961398    0.277066    0.422354    11.00000   -1.50000
H07B  2    0.970871    0.310056    0.462650    11.00000   -1.50000
H07C  2    0.956838    0.342895    0.408177    11.00000   -1.50000
AFIX   0

C300  1    0.193451    0.488226    0.563235    11.00000    0.07342    0.08728 =
         0.15647    0.00105    0.00410   -0.01534
AFIX 137
H30D  2    0.192812    0.526760    0.565165    11.00000   -1.50000
H30E  2    0.231937    0.473180    0.540178    11.00000   -1.50000
H30F  2    0.206220    0.463068    0.594678    11.00000   -1.50000
AFIX   0

C155  1    0.925631   -0.258723    0.870932    11.00000    0.23127    0.25209 =
         0.17870   -0.15286    0.04269   -0.08480
AFIX 137
H15J  2    0.966343   -0.294198    0.884003    11.00000   -1.50000
H15K  2    0.925397   -0.252767    0.836021    11.00000   -1.50000
H15L  2    0.875981   -0.261534    0.882927    11.00000   -1.50000
AFIX   0
C5AA  1    1.071539   -0.186354    0.673801    11.00000    0.04461    0.11328 =
         0.06551   -0.02748   -0.01402    0.03264

S50   5    0.876528    0.080155    0.443809    11.00000    0.11920    0.19418 =
         0.17654   -0.03110    0.00067   -0.00515
O50A  4    0.806500    0.129285    0.438454    11.00000    0.10790    0.26349 =
         0.22528   -0.06612   -0.01264    0.02144
C2AA  1    0.923896    0.082549    0.491730    11.00000    0.18838    0.20908 =
         0.16271    0.00866   -0.04032   -0.00780
AFIX 137
H2AA  2    0.923019    0.121919    0.490437    11.00000   -1.50000
H2AB  2    0.977117    0.057484    0.491624    11.00000   -1.50000
H2AC  2    0.899060    0.069634    0.520958    11.00000   -1.50000
AFIX   0
C4AA  1    0.842855    0.032741    0.469409    11.00000    0.20015    0.28921 =
         0.19891   -0.02472    0.04240   -0.08258
AFIX 137
H4AA  2    0.821264    0.041546    0.500021    11.00000   -1.50000
H4AB  2    0.883626   -0.004369    0.474977    11.00000   -1.50000
H4AC  2    0.802489    0.031216    0.449336    11.00000   -1.50000
AFIX   0

PART 2
C37A  1    0.241527   -0.039163    0.845259   -21.00000    0.04903    0.04898 =
         0.12441    0.02129    0.02286    0.00000
C38A  1    0.192887   -0.016508    0.888094   -21.00000    0.04063    0.08680 =
         0.04976   -0.00143    0.00966   -0.02697
AFIX  23
H38C  2    0.221761   -0.034695    0.918506   -21.00000   -1.20000
H38D  2    0.180762    0.025490    0.883655   -21.00000   -1.20000
AFIX   0
C39A  1    0.118677   -0.032058    0.888890   -21.00000    0.06217    0.11372 =
         0.04617    0.00174    0.00503   -0.04353
AFIX  23
H39C  2    0.091349   -0.015021    0.857846   -21.00000   -1.20000
H39D  2    0.084637   -0.016277    0.914117   -21.00000   -1.20000
AFIX   0
C40A  1    0.137924   -0.097678    0.898558   -21.00000    0.10379    0.12299 =
         0.05652   -0.00403    0.00839   -0.07741
AFIX  23
H40C  2    0.160965   -0.114126    0.930884   -21.00000   -1.20000
H40D  2    0.090067   -0.107188    0.897659   -21.00000   -1.20000
AFIX   0
C41A  1    0.193326   -0.124386    0.862002   -21.00000    0.09866    0.10536 =
         0.05101    0.00084    0.00992   -0.06369
AFIX  23
H41C  2    0.207702   -0.166639    0.870377   -21.00000   -1.20000
H41D  2    0.168914   -0.111284    0.829908   -21.00000   -1.20000
AFIX   0
C42A  1    0.263830   -0.106168    0.862088   -21.00000    0.07924    0.05653 =
         0.03987    0.01861   -0.00387   -0.02272
AFIX  23
H42C  2    0.302524   -0.125368    0.840384   -21.00000   -1.20000
H42D  2    0.286517   -0.117742    0.894634   -21.00000   -1.20000
AFIX   0

S8    5    0.945777    0.018990    0.699160   -31.00000    0.05664    0.07585 =
         0.06197   -0.01242    0.01104   -0.00748
C75   1    0.927818    0.075838    0.649414   -31.00000    0.09262    0.08063 =
         0.06443    0.00342   -0.01071   -0.00939
AFIX 137
H75A  2    0.882232    0.077934    0.632134   -31.00000   -1.50000
H75B  2    0.972027    0.069349    0.628227   -31.00000   -1.50000
H75C  2    0.919198    0.111878    0.660185   -31.00000   -1.50000
AFIX   0
C1A   1    1.037846   -0.029521    0.715485   -31.00000    0.09205    0.13233 =
         0.09286   -0.00100   -0.00206    0.01637
AFIX 137
H1AD  2    1.040700   -0.067479    0.710489   -31.00000   -1.50000
H1AE  2    1.047856   -0.031697    0.749207   -31.00000   -1.50000
H1AF  2    1.076222   -0.016387    0.695844   -31.00000   -1.50000
AFIX   0
O13   4    0.887222    0.024716    0.734829   -31.00000    0.11177    0.07733 =
         0.08112   -0.01183    0.04532   -0.00386
HKLF 4


REM  exp_2788_a.res in P-1
REM wR2 = 0.2727, GooF = S = 0.832, Restrained GooF = 0.845 for all data
REM R1 = 0.1061 for 27169 Fo > 4sig(Fo) and 0.1269 for all 42378 data
REM 2259 parameters refined using 376 restraints

END  
     
WGHT      0.2000      0.0000 

REM Highest difference peak  0.929,  deepest hole -0.872,  1-sigma level  0.081
Q1    1   0.0426  0.6808  0.7024  11.00000  0.05    0.93
Q2    1   0.0201  0.6960  0.7535  11.00000  0.05    0.76
Q3    1   0.8685  0.2904  0.4617  11.00000  0.05    0.69
Q4    1   0.8218  0.3566  0.4795  11.00000  0.05    0.65
Q5    1   0.8793  0.1621  0.5232  11.00000  0.05    0.64
Q6    1   0.0811  0.6655  0.7893  11.00000  0.05    0.62
Q7    1   0.1194  0.5423  0.5399  11.00000  0.05    0.60
Q8    1   0.9772 -0.2970  0.8987  11.00000  0.05    0.60
Q9    1   0.9666 -0.2382  0.9023  11.00000  0.05    0.59
Q10   1   0.7238  0.2257  0.5010  11.00000  0.05    0.59
Q11   1   0.0962  0.4234  0.3400  11.00000  0.05    0.58
Q12   1   1.0609  0.2798  0.6608  11.00000  0.05    0.49
Q13   1   0.8177  0.3078  0.5048  11.00000  0.05    0.48
Q14   1   1.0128  0.2395  0.5997  11.00000  0.05    0.42
Q15   1   0.9679 -0.1988  0.8634  11.00000  0.05    0.42
Q16   1   0.7201  0.1384  1.0196  11.00000  0.05    0.41
Q17   1   0.7782 -0.1402  0.7609  11.00000  0.05    0.40
Q18   1   0.9797 -0.1631  0.8609  11.00000  0.05    0.39
Q19   1   1.0800  0.2615  0.6189  11.00000  0.05    0.39
Q20   1   0.7612  0.1383  0.5357  11.00000  0.05    0.36

  REM The information below was added by Olex2.
  REM
  REM R1 = 0.1061 for 27169 Fo > 4sig(Fo) and 0.1269 for all 139648 data
  REM 2259 parameters refined using n/a restraints
  REM Highest difference peak 0.93, deepest hole -0.87
  REM Mean Shift 0, Max Shift 0.001.

  REM +++ Tabular Listing of Refinement Information +++
  REM R1_all = 0.1269
  REM R1_gt = 0.1061
  REM wR_ref = 0.2727
  REM GOOF = 0.832
  REM Shift_max = 0.001
  REM Shift_mean = 0
  REM Reflections_all = 139648
  REM Reflections_gt = 27169
  REM Parameters = 2259
  REM Hole = -0.87
  REM Peak = 0.93
  REM Flack = n/a

  
