# Supplementary material for: Highly Conductive Topologically Chiral Molecular Knots as Efficient Spin Filters
Source: J Am Chem Soc. 2023 Nov 16;145(49):26791–8. doi: 10.1021/jacs.3c08966 (PMC10722505; doi:10.1021/jacs.3c08966)
Supplement: Supplementary file 2 — ja3c08966_si_002.zip [file ja3c08966_si_002.zip › CCDC-2234794/exp_2788.sqf]

data_exp_2788
_smtbx_masks_void_probe_radius    1.2
_smtbx_masks_void_truncation_radius 1.2
loop_
  _smtbx_masks_void_nr
  _smtbx_masks_void_average_x
  _smtbx_masks_void_average_y
  _smtbx_masks_void_average_z
  _smtbx_masks_void_volume
  _smtbx_masks_void_count_electrons
  _smtbx_masks_void_content
  1   0.042  -0.037  0.133     7.2    0.0  ?
  2  -0.042   0.037  0.867     7.2    0.0  ?
  3  -0.058   0.200  0.520    11.2    0.0  ?
  4  -0.822   0.500  1.000  3679.2  166.0  '4 C2H6SO'
  5   0.058   0.800  0.480    11.2    0.0  ?
  6   0.296   0.442  0.671    18.9    0.0  ?
  7   0.704   0.558  0.329    18.9    0.0  ?

_smtbx_masks_special_details      
;
A solvent mask was calculated and 166 electrons were 
found in a volume of 3739\%A^3^ in 3 voids per unit cell. 
This is consistent with the presence of 
2[C2H6SO] per Asymmetric Unit 
which account for 168 electrons 
per unit cell.
;
