# Supplementary material for: Highly Conductive Topologically Chiral Molecular Knots as Efficient Spin Filters
Source: J Am Chem Soc. 2023 Nov 16;145(49):26791–8. doi: 10.1021/jacs.3c08966 (PMC10722505; doi:10.1021/jacs.3c08966)
Supplement: Supplementary file 2 — ja3c08966_si_002.zip [file ja3c08966_si_002.zip › CCDC-2234794/olex2/exp_2788.hist]

ccopy_reg
_reconstructor
p1
(cHistory
HistoryTree
p2
c__builtin__
object
p3
NtRp4
(dp5
S'_active_child_node'
p6
I1
sS'name'
p7
Vexp_2788
p8
sS'_full_index'
p9
(dp10
S'57c178ad4174d21f37cf44c05eca7e40'
p11
g1
(cHistory
Node
p12
g3
NtRp13
(dp14
S'is_solution'
p15
I00
sg6
I16
sg7
g11
sS'_children'
p16
(lp17
I16
asS'res'
p18
S'x\xda\x95}\xff\xaf\x1c\xc7\x8d\xe7\xef\x06\xfc?\x0c\x16w\xc0\x1d6\xd2\x16Yd}\t\xce\x0b(\xcf\x96\xe5\x8db\xc5\x96s\xbb8,`\xbc\xc4\xcf\x89\x10Y6d\xe5\x92\xfd\xef\x8f\xec\xee"\xd9\xd3\xf5\xc6}N,\x8f\xde\x9b\xe9\xa9b\xb1\xf8\x9d\x1f~\xf3\xc57//\x0f\xff\xf8\xe9[\xac\xad}{\xff\xf4\xfd\xc3\xcf\x977\xef.\xbf\x7f\x02\x1f\x7ft\x91\x7f\xc6\xaf\xf4\x17\xebO\xfe\xf4\xfe\xe1\xfe\xc3\xc3w\x97?\xfe\xd7\xe5\xf5\x8b\xcf^\xfe\xc7\xcb\'\x98\xa0\xfe\x0b\\\xee?\\\xa0\xfe\x1a\xcb\xaf\xb1_~|w\x81\xfc\xe4\xf5\xc3O\xf2K\xc4\x8f?\xfa\xfa\xb3\xdf]^\xbd\xfd\xee\xf2M\xfc:\xfb"\xfd\xed\xf2\xaco.?\xff\xf8\xf6o\x1f\xde\xc8\xc7\xe3\xef\xbe\x86Kz\x9a\x99\x7fu\xf9\xfa\xef\x0f\xf7\x7f\x95\xbf\xa4L\xbf\xba<{\xfb\xd3_\xee\xf5/-\xfd\xea\xf2\xea\xfd\x9b\x87w\x1f\xee\x97\xcf\xde\xeb\x1e~\xfa\xdb\x87\xf5\xd3\xcf\x7f|\xff\xc3\xdf\xde\xde_\xbe\xff\xf1o\xef|\xd9\xdf\xfc\xfar\x87)_\xbe\xc4|y\x85|\xb9{+\xcb\xbc\xfb\xec\xe5\xcb\x0b<e\x82F\x17hO\xb1`\xb9 =\xed\x94\xfa\x05\xdb\xd3\x9c;_\xaa\xfc<\x95K+O{\xc2K\x85\xa7\t\xfb\xc7\x1f\xfd\x9f\xcf\xbe\xfe\xfa\x82\xba\x9a$O]\xfeC\xf1o\x10\xff\xfc\xf8\xa3\x97\xcf\xbe\xf9\xe6"\xff}\xfd\xfc\xd9\xdd\xe5\xee\xf2\xe2\xf2\xe5\xe5\xd5\xe5\xf5\xc7\x1f\xfd\xe1\xcb/\xbe\xb9\xe4V.T\xe9\x92\xd3\x85\xd2\x05\xca\xc7\x1f}\xfa\xfc\x8b\xff\xd0\x85-_\x00\x97;`Y1\x90|\xef\xa7\x9f\xbd\xfc\xc3\xee\x0b\xe4wi\xf9\x9d\xfe\xd1\xf4\xafY\xff@\xfd\x03f\xef\xcfU\xfe\x957f\xf9\x84|\xdd\x1d\xc9\xcf\x08g\xef$\xdc~\x9b\xd6w/\x9f\xaa\xd35d\xfd\xbe\xbc\xbc\xd2\xd5\xa0\xae\x06u58\x7f\xff\xb6\x9f\xd9\x9a\xc7\x8e\x98&\x9f|\xc5\xe9\xd9\xe5\xb5\xfe\x9e\x9e=\x93\x13}\xf6l\xf2\xa6\xd7\xf2\xa0\xa6_\xd3R\xba\xbc\xd6?^\xc9\x1fB\xfc/~\xf7\x87\x95\xa0\xf2\x07^p,a\xfd:\xb0%\xe4eY\xb3\xf7?F\xbb\xc9\x93\xe7\xc4XH5_\xc9ctX\x97\xc8\x1bE\x0e\x9f\x9cQ\xe4\xf0&#B$\x8c\xacC\x18\xf3\xe9\xeb\xa7\x97rI\x17\xa1\xcf\xef_>\xfb\xf2rAy\xf5\x9bW_~z\xf9o/>\xfe\xe8\xed\x9b\x9f?\\\xe4k\xbf\xff\xe1\xfe\'y\x0e\xe7\x8f?\xba\xff\xd3\x87{\xf9\n\xb9T\x97\xde\xbb|CS\x9ex\xf5;ad\xd0\xffm\xafQ^\'{\x8d\xfa\x90\xe5u\xbe<\xf17\t\xb7_\xd0\xde\x94\xec\xb5\xbc\xc9?\x01\xf1\x13\xf2s\xf9?\xd8\xaf0|\xfeI\xbe\xb0\x7f\x86\xec\x01I\xff\x92\xc7\x03(,l}\x1a\xfb\xfb\xb2\xbd\x0f\xe2\x87P\xff2\xdeF\xbal\x7f\x17\xdb\xf7\xb0\xfee\xbcK\xd6\xcc\xf6=\xb0\xfbM\x96\xbf\x93\xbf\r\xc2\xb6}\xd7O\x16\x1a8ew\xdf\xe9\xbbV\nf\xdf\r\xfa_r\xd8\'\x85w\xc9Q\xc7}e{\x94\xd2\xd5\xe9\xbcP=\xac2~(\xdb\x83s\xfc\xfa,\xdf\x83\xfe\x89l\x0f\xa3x\x82yO\xff\xddbv\xa7\xe9\x07H\xbb\x03\x84\xdd\xc6\xc2\xfa\xe3\xc1,\x9b\xa1H\x0b\x8c\xe4\x0bk\xce\x91\xb09\x10\x16\xc3\xf1\x85ga\xd8\xe5\xf2\x89\x14>\xe1\x8c\xfd\xa4\\\x8a\x7f$GfD\xfb\xcdB\xe4\x1a\xb7\xec\xecG\xfb\xdb\x10\xf8\xf7I\xa4l\x8e7\xcb\xe9\xb7\x90\xdc96p9\xc4\xdf<Y\xae\xa3/\'\xc7\x1d\xe0\x8eg8\xde&p\x96\xf7\xef\x14\x16\x0f\xe4K\x97\x1e\x08\xc3\xbeI\xb6\xc7r\xfc\x0e\xe5\x1e\x0e,\x16\xce{\xf7}\x10I\xc9\x97\xe6;I\x91\x94\x10HA\x81_\x02[\xad\x9b\xdf\xed\xabE^,\x91\xe3\xc6\xa3\xebew\x93\xafD\x0e\xefno\xf1\x93\t\xdf\xba\xdb\xb5\xb0I`:\nL\xb7\xdd&5i\xfe\xd7\x8fo\x1f\xfe\x81O\x1f\xfe\xf1\xe1\xfd\xfd\xcf\xff\xba\xfd\xec\xc5_\xdf\xbe~\xff\xa7\xcb?\xfd\xf7\xa7\xff\xf9\x9ff\xb6\xfd\xe5\xafo\xffi\xbc\xe1_\xae>\xf5\xf1G\xff\xfe\xf9\x8bo\xd4\xa6KO\x01\xc5RI\xf22\xb3\xda,I\xd5\xe3\xf3\xff\xfd\xec\xeb\xcb\xfa\x0f>\x85\x8e\xa0\xc4\x00\xfd+\xc9\xbfOT\x95$\x14\r%\xff\xc0S($v\xd8\xfa0J%7\\~\x0e\xeb\xd3\xd6\x9f\'\xe2R\xb6\xef\x83T\xf9\xf2\xc9jR^\xb6_\x8b\xb5\xd5\xc7\x93\xa1\xd4\xedej=oo\xc0T\x95\x870\xacAT*\xe5\xf5\xbb\x9e"V\xf9\x8a\xed\x0b\n\xb6B\x935\x141\xe2\xd6\x97\xb9&1\xeb\xae\xd6\xd0`y\x82~qgQ\xd2\xeb\xcb,\x9f\xda\xdeP\xab\xaa\xddWy\xacA\x15^\xef\x8d\xea\xfa\xba\x13b\x87\xed\x0b\x1a\x13\xcf\xe8\xc0\th<NU\xef~\r\x90z\xdd\x9e\x90 \x8d\x07\x8b!\x93\xf2X\x0e6\xe5\n\nk\xa8\x99x\xfd.}\xcdm\xd0\x81\xf5,\xd2l\r=\xb1\xd1]\xec\x98\xeb\xb3\xf0wB\xc2q\xe0\x89\xba\x9dPIz\x058\xac\xa1d=\xac\xf556\xe6\xf1\x05\xb9\xb6\x9cy\xb6\x06.l$\xa9\xe5\x9a\x0eH5\xd9\xe6a\x90D\xbe\xb8\x8f\x9f\xb6\xaa\x82\xa0\x845`!(\x83\x0fe\x054^\x13Ci3\x9e$\x18\x8fc}yE\x071\xfd\xc7Q\xc9\xb1\xa01"4#\t\xebY\xd4\xb0\x06\xea\x89\xd2\xc6/\x85\xc4Y\xd8~\x0e\x95y=\xd9\xab5\xf4\\\xc6)\x175\n\xaf\xcf\xa2:\x1d\xd6\xd5._\xcc\xb4]\xa6\x943(O\xb6\xb0\x86L\xd8\xc6Y\xb4Zh\xe1\x01\xfd\x98\x18\x96}B\x07\x80\xda\x9d\xc5\x85\xf1\x0f\xfc\xd0\xda\xe0\x87f\x14\xcb\xd0i\x7f7{<\x8b*Wp\xfbTC\xe6\xbe}\x0c\x9ap\xe5\x8c\x0e\x8d\xd0\xd6\x80\x94\xaf\xd6 \x84,\xe3nr\xe3A\xb1\xc6m\xdc\x0b\x14\xc9\xa32*\x85\xb3\xa8\xbd\xe1vl=c\xc6\x8d\x8d\xa0\x0b\x19\xeaT>\xf4f\xcb\xe9xM\x07\xa6:XVD\x0f\xdaY\xb4b\x92\xab\xaa\xf4^\xd8u\xdc\x0b\xe6<\xb8\xa8\xd5\\Z\xb53\x82<[C\xae<\x8e\x96d{\x875\x00\x8eoK\xc6\\rE\xba-\'-w\x13p\'\x1f\xca n)\xbd\xd4m\x93\xd8\x9b\x08\xba\t?\x10\xe4b\xdfW\x0fk\xa8\xe4\xdf\x86h\x97I\xbef\xfcT\xc4\xeb\xc7\x1f}\xb9\x90{\x9c\x0f\'\xc2\xbe\xe9\x8b\x8e\x08&+\xe4\x11S}\x91S\x1b\xcb\xe9\xd4\x8f\xfa\x02\x06W\x0b)\x8d\xc1\xb3\x9d\x90H>\xd1Y_b\\\x83p^\xc2\xb1\x86\x0ci\xf0C\xab}.\xab\xe5\xf6\r\xd1"\\w8\x8b\x96\xc7Y\x14\xaa\xd5\x14c\x01\x93qM\xee\xc53u\xe0/$Z\xfe\xc5\xf2%&Hx\xdd\x83\xae\xa65\x1c\x92\x0b\x01\x84\x8f\xaeV\xf3D4\xdc\xaa\x99\xd7\xa7\xa9e\xf0e\x1e{[y\x97W>\x93\xa71\x00\x19\x9fQ]\xf8\xf3@_Y\xfe\x90\xb5J\x95\xeb\xbd\x89B\x1dD\xad`,\xd7\xc7=\x16\x8e\xaby\xb7\xb7\x1c\xf7VD\xf3\xb4\xb1\x9aF0\xb4\x01\xe4V\xfa\x99\xbdQ\xd8[\xed\xdd\xf8\xa5Q\xae\xb8\xbd\x16\xe5_WY{}\x87\x84\x1a\xceFG\xde\xa9\xd98"Cq\x85b?%\x14\xe3\xedK\x0ekh\xc2\xd3m\xc8\x12\xb1}h\xe8y\xce\x85\xa7k\xe8\x90\x8d\x8d\xfa\xd1\xd6\xa0\xe6z\xden\xbc\xbcnF\xf5\xb6\xa7/\x07\xfa\x8aR\xa8m\xa3i\x97\xa3\xe0\xed[sI\xa5\xd3\x19\xfa\x96\xb07\xf9H\x19\xf7\xa6\xb6\x8aC!Q\x96\x9bQ\xe62\xaa\x19\x1b\xf5r\x94\x93h\x82Id\xf0x\x89\xd5\xf4f/\xbc\xdb[\t{+\x9d;l\xdf\xd4@\xd6\xb6\xad\x8c\x84N5\x9f\xd9[\xdd\xf1N\xa6\xa1\xdc\n\x8b\x16\x18\xfa\t\xeb\xf1ik@\xb1\xa0\xdb%\x07}\\\x93)a\xc0\x8e\xa6\x849\xdbOK\xda\xed\xad\x86\xbd\x89L\xeaC\x03\x94*6o\x1e\xeam<\xec\x97\xf6\xd6\xc2\xde\xb8\xd6\x8efo\x8a\xf9Z\xc6\x9d\xafr\x03\xe668\xfb\xcb\x03OVd\xbb\xe8\xc8\xc6\x9e`\x8c\xacF\xffno-\xecM.B\x1a\x04\x11\xae\xe8\xc3n\xc9\x94\x19O\xdd\xf9\x1e\xf6&b+\x8f\x83\xc8\xa2\x8cy\xfby\xee\x95\xa6\xf6$\x89Z\xf2;\x0f\x07\x9e,\xe3\xbe(#\xdaK\xb9\x87&\t\x96;\xbfp\xde\xf8\xae\x8c\xe6S\x88\xe5T\x87\x84\x16\x19V\xa8\xcf\xeeE6n\'\xc2\xc3\xbd\x10\xf3\x94\xdc\xae6\xb3\xae%r\xdd\xddv\xf4]V3\xa8P\xc9\x18\x8e\xc4\xc6\xaf\xf6sQ8\xa7\xe8\xbb\xd8%\x83\xe3j1\xbf\xa5\xb5"ry\x10*\x97\xa9\xad,\x1e\xa5\xc93\xb1\x9b\x0f{\xcb\xec\x9a!\x9b\xbd\xde\x8cw@\xec\xbb\xfd\xde\xc0\xf7&\xce_\x19\xea\xbe\x89\x8d4\xa4kj\x08t\xea\xce/\xf6\xce\xe0\x1d\xf1/\x07y\xab\xb8d8\xfcB\x91\x93S\xbb\x8f\xa8\x98\xca\xcfG]\xa8\xfe\xc38\xac\xda\x93]\x113\xdc\xc55\xda\xcb\xb3e5v>N\x10q\x02`p5\x08\xfdS;\xb5\xb7\xec{\x83Z\x8c:\xad6\x1a\xaf\xc5\xa2ji\xb6\xb7M\x91\xafw\xbe\xd7\xa3\r\xc3nD\x06\xf3\xd6\xf7&\xbb\xdb\xef-\xfb\xde\x80\n\r\x8f\xac\x8b\x08\xf3\xd5`:h\x8e\xf9\xde(\x9c[\x81\xc6\x9b\xd5 :\x82\xc7\xca@U~\x9e\xfa\x90\xc6t"\xb6\xd3\xc4V\xb6sk\xc5t,\x99\xac\x16\xe6*\xfb\xbd\x91\xefM\xb4_\x85\xb1\x1aym\xe7\x06\xb9\xe39\x9e\xe4 \xab9\xb7\x9e\x06\xa5:\x0c\x8e\xc0&\xa6\xe7T\xc7B3\x1b\x9c\x8f6\x8chl\x93\xd5\xe6\\\tOf\xb4\x97pu\xdf8\xcaj\xb9\xcemX3\xb9\xd62\xee\xa1\x10\xed\x8c,\xb9[]\xb8!\x0f1\xe8\xa1\x96`\xd8\x0fr\xf7:\xccm\xcf\xe4\xfb\xe8G\xdb3l\xc8\x8f\x10\x12[XH\xf5\xd0\x1d\xc65\x94n>o\xce\xbd\xf4!\xb7e?\xd0\xa7\xba\xd0B\tb\x8a\x1d\xe3Q\x99\xb2\x0bh[C\xce\x1e\x9a\xc2\xbd.\xc4g\xe1\xce\xa3\xf0\xb2y\xe3\x19\x93q\xb8\x98Zg\xee\xc5]\x0e{\x13k\xb4\x0c\xee\xc3&\xee\xdb\xf0o\x85\xa7\xa6\xbeS\x01\x08*\x1f\x8f6\x8c\xb9w\xa2\xb1\x9b\xd3\x17\xcd\x86\xb9\xb6\xed\xc3\xdeH\x04\xcd\x88r\xa1h\x0b\xd3I\x15s>c{\xdeQ\xdc\x9bH\xe7q/\xb0\xa1\xdd\x11\xc2\x96\xa7\xf7B$\xa8\xd9\xf6ern\xdd\xe5\x99\xe8)\x13b\xd8\xdd\xe2\xdf\xcb3\xda\xd90\xe0Q,\xb1@\x86I!\x9a\xb7\xe0\xa9s\xe3\xb07\xd6p\xc9\xf0|\xb28"m\xe8\'Y\xfa\xd4\x86\xb1\x90\x95\xb2g>\xca\xea^\xdd\xefvs&EI k(q\r\x95\xcbxh\x96\xdd\x8dX\x84l\xad$\x9a\xfa\xbc\xc3\xcdI\xa4\x89\xc8\xa3\x8d\xc8n#6W\x8b\xeeQu\x91\xa9w5\xac\xa1\xc8W\r}\xa2\xf2a\xd8\xe3rK\x80\xa6q9t\xff\r\xd21&\x06\xee\x90\xa2\xd9\x1a\x80\xe0\x11\xc3\xa2thq\r\xad\xd0`u\x82B<\xceE\t==\x8bn\x97\x844\xd2}}\x16k\xe4\xe4\xc9\xfam\xe4>d\xf7\xebTe\r=\xac\xa1r\xe6A\\\xb1\x86 \r\x9a \x12NeT\xb7\xb8\x9c\xd8\xc3G\x9b\x16zsidg\xd1\xc1WV\xf7\xf1\x87\x1e}H\xe1M\xa3\x08\x01\x1ag\xe4\x92O\xe9\xee\xbb\x85\xdecoM\x96c9\x00\x82!\xfdP\x1c\xe72\x8bA\x8b\xe5\x00n\xaf\x1fc+\xd5\xe2;\xa943\x9b\x81\x9c\xed\x89u\r\x10\xd6 \xeb\xb6s\xad\xc5\x1cp\x910\xbdNy\xbd\xf5b\x01\x0b<\xda\xb4hg,\xa2\xcdB\xa0\xd5\xb2\x04\xa2\xa9\xea\x95M\xfb\xcc\xe9+n\xb0y0%\xf7\x91z\x90\x83\xa7\xd6N\xd1\x17\x03\xffV\xf9\xb6\xc1/\xa556\xfb\x01j\x9e\xca\xc9lZK\xfc\xb2z#\x86\x87\x1e4K+\x9d\x9e\xacQ\t\xe5\xdf\x85\x86c\rb\x1e4\xe3\x92\x96G|W\xe8\x0b\xbdL\xf5\xd0P\x14\x9a\xd6\xb8\xd6\xf3\x005\x8d3\x16\x1b\xc8\xe8\xeb\x96\r\x14\xf37A\x0b\x0b\xc4\xf6t\xfa\x16\xb1\xd4\xc7\xf1\xc9^\xcb0\x97\xb0\x8a\xeb\tG\xfa\xf2J_y\xc6o\xfc\x19T\xcd\xf4\x17oOd\xf4\xb0_\x1b\xceb\r\xfe\x8c;\xd7\x19*\x12\xc7:\n\x14\xa7\n\x1f\xadV\x7fF<g\n4\xe6\x96\x87\xa3Eb2\x0e;&w\x11\xb7sy=\x1c\'\x91\xb18\xd1\x19\xc8\x1e\xfdGs\xc6,\xdb\x96*\xb4=\x8d)\xd08\xb56\xa4\x14\xc95\xcc\xee\x91\xc3\xcc\xa77\xfaP\xa0q\xa7j\x92A\x13C\xc5\xb4`N\xf5\xd63\x9c\xc6E\x0cV\xb0\xd8\x82\xf8`\xc3z\x10\x11\x86t\x8a\xc6\xec4n\xccu\x98\x06\xb2\x8f\xdaLN4\x9c\xdb\x8a\xc5,\tj\x93x\x97\xdct\x8bl\x8d\x88\xb1p$\xbb\x0fU\x9b\xae\xa1\xf8\x1a\xc4\xea\xc6\xf1V\x91Uy\xc44\x85e\x1e\xb1{ Y\xa8\x97\xdb\xc1\xd7\xa9l\xd15H\x96\x1c\x020+VLB\xf3up\x91U\xc5\xcf\xb9\x83\x86\x00\x06\xa7\x91\xf9\xa8\x19E/<\x1e\x97\x92g\xfc&>\x03\xdc\xdai\x16\xab\xc8\xa2\xbb\xe8\x9c>\xa9\x83>\xb0\xe8.[\x91\x88r\x93\xe5UL\xf0\x99OQ\x93i\xc0\xd6\xe5F]\xc9\x1a\xf6\xa42Z@PT\x0b\xdb\x95H\x9aO\x8c\xf4\xa9\x83>\xb0Ds-\xe2K\xf2\x84!kz\x81\xdan\xd0\xa7\xfe\xc6\x9f\x01\x88h<,\x86\xf3\x90\xe0b\x8es>E\x9f\x16\xe8\x03\xaa\xe1F\x0cZ\xfc\xf5\xc1?\xc8\xd0\xa6\xf95\x13\xdd"U\xa1\x1d\xe8C4$B3\xe7I|HK\xf7\xe9\x83\xf7\xf4i\x81>b\\\x8d\xc8\xaa\xac\xc6\xe3\x00"%\x1a\xdc\xa0O\xdb\xd1\xc7R\x12Yh5\x0eIdq\xc9\xe9\x14}z\xb8_r\xe0\x16\x15\xefhi*\xe8i\xcb\x03^\xe5\xbc\xe4\x82\x15\xaf\x878\xdc\xf1\xdeih\xa5\xdc\x9b;\xb2\xa6\xc1\x841\xaf\xe8\xd3\xc3\xfd\xe2\x02\xe6\'\xe5d&6h\x9a\xb1\xde\xa0O\x0f\xf7K\xa4\x93\x9d\xb8\xe8\xb8!\x8b\x81{\xa9\xa7\xe8\x83\xc1^kb\xc5\xd8m\xed*\x8bG$Z\xee\xf1\xcc&\x0f\x89\xe8J\x19&9\x15\xbf_Ce\x88\xcar\xbf\x008\xef\xe8\x83\xc9\xe9#,g:"\xb3\xa8\xc0n\xfc\x83\xe5\xf1\xbd\xc93\x9c>-\xb3%\xe9I<\xee!]\xa1q=\x15\x7f\xbe\xc3`K6\xb1\xc8\x07\x07\x92x\xdcF\x1fV\x17h\xa6#\xc0\xf3\x06\xa5\xd21\xa6Q\xdc\xb2J\x1e\x14\r\x99T\xcd\x89\xdca\xb0\xf9Z\x13\x07\t\xcd\x97\xe4\xc1A(>\xdd\xdc\x16h\xd9\xeb:\x8e\xf9\xeb\xb2\xd6\x96\xac\x91/w_\xb0\x86\xa84\xecc\x1a!\x8e\xa9Y\xaf\x91\xb3"\x91=\xc5\xb2\xc8\xb5\xd5z\x8a\xbe\xc1\x96l\xa5\xa5\xb1X1a:x$8\xf1\xb4^\xa4\x0f\xe6\x17aC\x07\xfd\xb7U\x99\xac7\xd1\xfc\x85\xb4\xea\xf9\'\x9b\x9b\xack\x08\xb6V\x13\x95:b\xe0\xc2;\xa6\xba1\x8f\xe8\xcf1\xaebg,&\xd4\xd1/\xb5\xbc"4\x8b\xef\xe3\x1a-\xd9N^mj\x0c\xb6H-ry\xd1}u\x04\xcf\x02\xd7\x99\xdfTM\x11\xa9\xdd1\xb9\x87\xd5\x94\x1b\x99\x9c\x12\xce\xf05\x14\xd05\x94\xe8\xbb)wmk\x00\xb9-C\xbb\x89$\x98\xea\xda\xe2\x11~\x16\x13\xfa\xb8\x06\xb7\x87\xb2\x07\xedR\xb65\xb4\xb6\x8f\xc1,\xdfh~\x93H\xd2q*\x1a\xc6$\xcb\x91u:\xc7g5\xecM\xbel\xc4]\xe4|\xb8Z=N\x9b\xd6\x04\x89\x83i\xb1\x87I\x8d\x18\x80\xc7\xcb\xc5c\x1e*S\xfc\x14\xf3Y\xba\xc9\xb9\xd5\x9e\xc6\x1a\xec\xe9\x92L\xef\x0b\x8f![f\xa2\xd0-{\x1ak\xb0\xa7\xd5A\x18\xd1\x1d\xd1f\xae\xd6a\x8bp<\xf6\x0c\xb7\xa7\xc5\x19+`\xd1\x99\x91?R]\xc28\xb3\xd5\x8e\xf64\xb6\xa0k\x01a\xf0\x8c\xba/\xe6\x89\xf5\xb6\x96\x0e\x1cl\x91b\xbaD,n<\xd8"\xab\xe6~\xb2\x84\x06\xac\xa8$\xaf\x15\x05\x9b\xdf\xbd\xf7\x0b\xb1\x05]R\x0b\x8f\xca$!I\x1e\x9e\xb2\xd8\x14\x94\xe8\x06}Z\xd0\xb5T\xfb\xe0\x1a\xee\xa2\x9d\x9aU5q\xbfE\xe3\xe64\x16\x87\xbf7\x8f\xfe\x9b;\xaeQ/8\xe5\xb3`\x8f\xb1#\xe2a\x96\x89\x88\xec\xa9\x98\xcf\xd2h\xae\xafG\xa2YlM\xa2cl\xc3h\x0c\x89\xcd\xde[\xb39\xab\xbcl\xea\xb3\xe4\x18\xe3\xc9`53"\xaa\xf2\xe0 \x14\xbf\xb0M\xfd\xa6\x96<\xad\x08\xf9XWV\xbc\x88jlH/<\x85\x9f\xea\x1av1\x9eV\x93\xd5*P\xce~\x83\xe6q\xfe\xea\x99VV\xb9tX\x83+Bs+ER\x99\xac\xd2\xba\x8f},<\xe4-\xc5q\xcb\xc3\x17P\'n\xac\x0c\xc4\x1a:\x95\xcf\xbf\xcb\x18e\x95\xc8\x8efu.\x96S\xd1\x9a9\x9c\x9d\xb1\xa8{\xf3\xfd\x13\xe0$\xe7\xed\xb5bV\xd9\x96\xc9\x7f\xda\xf2^\x0e\xe7\xa0\xef\xe5\xea\xc2\xb0\xa0[\x11g\xd5\xecM\xb1\x16O\xc5\xafr\x8c\x1dUU\xb6\xe3\x86\x8a\x88\xb7j\xa7\x064\xcd[\x16+"a\x9a\xec-\xd4\x98X\xb1\xe9\xaeTI\x0c\xc0\xfd\xdeB\xde\xb2Pg6\xe9\xc5\xa5W\xb3~1\x9f\xcb\xcf\xc4\x98\x8d<\xac[TU<\xe9\xb1\xb7Z7){\xacU\xa87r\x18\xbcf\xf1\xd6s\xe3\x10\xdf\xc6]}R\xdc\x1b\xc5\xfa\x191\xd3\x9a\xd5\t\x81UN\xa4\xbe\xe5\xe8\x7fqo\xc1>)E\x8c\xfdqn\xa4\xc1F\xab\xb5]\xb5\xfc!o\xc9\x16\xf6\xa0>\xa9+\xcb\xcd$L\xb2`9\xa0\xd5\xa8\nE\x96;_b\xdcQ\x8b\x07\x87M\x9c\xba\xd5\xb6\x89\xa9\x87\xd3\x1aJ2\x8e\x10R\x1fk(\t<2\xd3=n\xee\xf7"\xeb\xbd\xb8\xcbu\'\x7f\xb7T\x19,Zi\xd0A\xcc%\xc6\xa9-\x8e\xb6;\xd1\xfa|\xb0#\xb6\xea\xcf\xe5\xdb\xcc\xa2C6\xfe\x95sS;-\xb7h\xaf\x966\xaa\xea\xc4\xac\xa9\xe3>\x89\x93\xc4\xd3\xfcx\xb5\x1aJ\xe1\xeb\x83\xcd\x0c\xd9K\x03D%[56[\xe5\x9fx\xcd\xbc\xf3\xd9r\xd4\xb3E\x1c\xa1n\xd9\xfa:|\x03\xd9\xd8\xadx\x86<#\xf8ljO\r})\xee\xedPY\x00ru\xf8\x14\xaf\xf6H\x1f\xaa\xa3\x1f@\x18\xad7/\xb4\xdf\x98\xf2\xca\xd6\xcb\xe6\x94\x8bbK\x87\x98\x08\x84\x82\xeb\xe4\xd9\n\xb6:A\xe1\xe5+\xfa\x04\x9f\xbfV\xc8\xbd\xdbj\xcc\xaaNj\x03\xde\xa2O\xf0\xf9\x9b\x8a`\x1a1(Qe^*^\xda)\x9f\x9f\xa2\xcf\xaf\r\x0c\xa3\xfeU\x18\xd7\xdct\xf1\x19\xa6u\xe1\\G2T=\xc3|\xa8\xd1G\xbb<\xc0!B\x9a\xad2\xb7\x97}L\x84\xa2\xcf/Zv\x93\x8eO5~\xe5e\xcf\xb4U\x9f\xcc\xe9C\xd1\xe7\xe7\x8ceT\xbd\x8aIo4\x16g\x95\xe1\x14}v\xb6\x85\x06\x8d\xb6\xa7\x11\xf0\xb0c\xb5@3O\xee\x17 {\xbd8\x1f\xf2\x94Z\x84k\x81\x10\xcf\x84@3\xdbBs\x80{\xfa\xc4\xfcQN\xa3rW,\x001\x94\xc7\xdd\x90\xe3\xaa\xfd\x06} \xfa\nZ\xe6<v\x84\x96\tN\xad#\x9e\xd2\xe1\x14\xed\x13\x12\x83aT\xf5\x8aW;<\x19\xa0\x9e\xa7\xf9\xcbJ\xcd}\xf6t\x88\xc9b\xb1:\x0f\xac\x16\xa8\xc6\xd5z_}\xa9\xd2\xf6\xf4\xc1\xe0K\xf5LvZ\xc8eX\x14r\x84\xad\xd2\r\xfa\xe0oB\x0e\x14\x89\x8c\x7f\x08\x87\xae\x04-\x15=\xa5+)\xd88r,i\xab\xee\xd0\xf8,\r\xbf\x1e\x95X\xf3zA\xe3\x1f\xea\x87\x1aa\xf1\xd4\xb3\xd7\x8a\x83\xe9)F\xcf6\xe4e\r\x14\xe3\tuk\xd1P=\xa5\x97|\xd8\xe8\x8d\xa7\xb5\xbc\xae\xde\xe5\xe6\x1ek\xdc{u\x05\t\x9e?Z%\xd8\xea=\xe4}\xcc\x88(\xfa\xf2XyD\xac\xc5x\x18w\\\\\xa0\xd6O\xc9w\x8a\xb1\x92*\x82\xdc\xe8\x1b\xaa\xcd\xba\x10jj\x07\x14r[d\xb27o$\x11\xfdga\x93\xce^\xe3\xa3\r\xf8wT\xa2\x0cM8\x98Z\xacu3a\xb2zT\xb3\xb8\x95\xb8F\xc5c\x80\x07[\xa4\'\xf6d\x04y-z\xf35\x90\xda"Twv\x80E\x7f\xc5I\xa8\xa3\x90I\x1e\x0f\xd3\xd8d\x06\xa7\x83n\xf4p\xc6V\xea\x00\xbb\xa2F\xe3\xb3\xc6\xcbYD[D\x9d;\xf2X{\xb7\xbaj \x9e\xd6t\x98\t7\xf5G{\xf2\xa0\x1dx\xad\x9e\x9f\x85\x18L{?lY\x8d\xd9\x11\xe2\t\x8dz\xb6,\x92\xbb\x9aW\x98\xcf\xe5\x9e(\xda\x11\xa2\xc2F2I\x18\x0e\xad>I|\xba\x04\xf3Z2\xf7U\n\x1c\xee1V/\x94\xf1\xf0\x1cx5\x8f\\\xa2]<\x83\x82\x1d\xd1d\x0f\xc3F\x12^\xf0H\xbd6\xf2\xdc\x88\x19Q\xb4#\xc4\xc5\x19\xf2\xb1\x91\xe7\xa1\x90zI\xf9\xd63\xee\xa2\xadV\xc9\x9e\x01&\xfd\xc5\x08\xc0\xccg\xe2\x19\x1cc\t\x1aKMCN\x95:.I\x16K`Z\xbb\xce\xcd\xaalJ:\xd4\xe3\x88\x84\xcdn\xabY5o\xca\xcd\xeb\xf2\xb9\xech\xcc;[D\xd3B\xb6\x9a\xd4\xac:\xa8\xb7\xf4\xf8\xde\xe4\x19A\x97\x88\xd30\xec\x99\x84r\'\xc8j\x02zJ\xb7\x9eq\x17u~6\r\xd2\x8a\xd5\xd9e$\xeep\x8a\xc61\x87\xc1\x99\xbd:\x97\xd7p\xe5Z\x83\x95;M{V<\xae\x9b\x8f=\xba={1&\x07y\xe9\xfa\xa8-\xbe\x1b\xc7\x1c\x06\x89R\xcc\xd6\xffF\x83\x0bI\xd5\xe3LN\x88\xb84\x9d\xa8>\xfau\x9c?y\xcd\x93\x95\x7f\xc8\x89{Y\xb6hn]C\xcc5t\xb4\xc2:Ya\xb7,\xacV\xd4O{w\xac\x94T\x03\xe7\x07\x99-j2\x07\r\xe1u\xc5\x96\x81\x97M\xec{wr\xcc\xa3\x88\xae\x1f\xabiB\x9cQ_!Fx:U?\xc91\x87\xd1j\x19a+1\x7f\xeb \x89\xb0_/S\x9d\xd8jh\x03\x9e\xf4\xf6Y\x94\x01\xc8\x1b\x13\xd0:\xdd\xb4\xbdu\xbf\xb7\xa0\xef;\x0c\xdbTW\x93,b\xc9\x84\xab\xb4\xfb\xe5\xbd\xc5:\r\xf1$\x87\xd5[M\x92/{\xdb\xca\xb1\x0e\xfa\xderp\xa4\xb1\xd7C^\xc29\xb5\x986Rq\xe2\xbcsun\xa1fZt\x82U1\xd6\xd2\xdb\xb0\xedY\xac\xacs\xbe\x06\xc7\x9c\x8bX/\xa3\x84SD\x8c\x19\t$~\xe2\xb4\xff\x02\xdd\x9d%8\xea\xcf-=\xb6\xee\xc2\xcd\x9a\xe2Utk\xee\x89\xeb>\x96:\xe2\xa7\xb5b\xb1\xda\xdb\n<\xad\xd9\xcb\xdd"\xc5D|\xac\x83\xa9\xc5;Y<\xb4\xb06\xfeoU\x8a\xcb\x1aZ\xac\r\x15\xcf\xb1Yw\x84\xd5\xcc\x10f\x9c\xe5\xe9\x85\x0ehg\xac\x19\xc4C]\xbc\x99[\xa2\x8b\xbdq\xa9;\xff.6\x1d\xf7\x18\x9b\xac\x96-\xae\x1a\xfc\xb1:Q\x82\xa9\x8c\xca\x00\xc1Y=\xc6\xb8\x1cG@T\xbb\x9bw)\x85\xf6m\xad\xd3M1\xc6\xd5l\xb9\xa5ja\x81U\x8al\x9e\xf1\xc1\xae\xf4:h\x8d\xd3\x1e\xe2l\xde\'\x0c\xde\x14\x90+\xed\xe2\xfb\xb1\x07/\xf4\x1a\x15Q\x16\xc3f)\xda\xdcf\xb5A\xfd\\\x9f\xda]\tz\x88\xc5\x9e\x1a\x04+\xaaD\xac\x02L\xee\xf7\x94\xcf<#\xb1 K\x1c\xfaqBO<\xfa\x19{\xddk\xd6>\xaa\xbb\x12\xf4\x90V\xc5\xd8\x19\x8b\xda\xb4J\x01\x90\xdfL\xd7\x00\xb9{j\xff\xb8\x86^\x8d\xcf\xb2\x05\xcc\xe4\xb9\xa1\xb3t_{[Bl\x9d\xc41I\xee\xb1Y\xf5\x17iC\xcd)\xbf\xa8\x04\xfd\xc6\xc5e\x89\xa65\xc7\xc2\x856eZ\xf7*j\x98L\x1d\xf4\x83\x9c$\xebtU\xc1\xef\x18\x14~\xbb\xb3ZPw%\xe8!\x91`\x04n\x1d\xe6aA\xc97\xd1\x9c\xbe\x16\xf8\x13\xfaN\xfa,s\xf7L\x94\x9b\xcf\xe0\xad\xb2\xe9*\xcfZB\xdd"\xcb\r\x1d\x9aPm\x1d\xb4\xfe\x0b\xb9e7l\xe6\x12\xea\x16I\x9c\xd7q\xc5\xc4~\xb6; \x0f\xdb\xf4\xf7c\xcf\x08\xb5\xa1"G\x07\xd7\x89\xe5\x81^u(\xael:c\xcf\x95]\xad\x00\x99\' \xba\xac\xda=\x02\xdc\xfa~\x8e2\x02=_r\xb4\xa5\xd0\xb3\xd6\xd9k\xd8\x8b[\xd2b\x04\xeei\xcc!>%\x1b\x1a\xe1\xe5\xaa\xc1\x81a\xc1\xf7\\Z\xb9A\x1f\x0e6s\x15\xb3vH\x06\xd1.\xc3\x87[\xba<\xdb\xadg\x04\x9bY\x0egX\xb6\xba\xa2Q&B\x1aG\xec\xa7h\\b?\n5\xf4\xa7U\xaf!+\xb5L\xe5\xb0\xd7YS>\xe6\x1a\xd4\xaa\xf3"\x0c\x9c\xc8\x89\xae\xfduw\xa5\xc6~\x1f\xc2!\xe14o6<\t\xedk\xa5\xe9]\xaa\x1e\xbd\xc7cM\x88\xdc\x86\xee\xfd\xd8\xd9\xeb1\xbcb\x14\xf6\xb5\xa1%\xd4,,\xcdT#\xc7)\x9cfu\xb8\x1as\xbbQ\x1bZB\xcd\x82H\x19\xf0.l\xb4\xf4?i\x99\xcb\xa98[\t6\x03Q\xe9\xa6\x9d\xc4X\x19\x92X\xd4\x0cO\xef\x01YxB\xe4\xfe$\x97\x88N\x14pY\xd3\xc0\xab\xa5\xae\xe9\x13\xf2 \xea\xe0\x0c\xfa\x94\x12z\x86z\xce\xf9Fmh\ty\x10Q\xf7\xc5\xeaB\xc4W\x19\x0e,\xab\xb9s\xca\'(=\xf20XfGx.\x8fd\x18\xf5G\xfaLJ6\xd0\xa1R\x8f}\xe1\x9c\xb2\xe1\x01\xadi\xe0\xb58\xdf\xf2e9\x95\xbe\xa7O\x88_\x88\x0bj\xd92\x16\xe7\xab\x98\xc6\x10\xa1z#\x8e]B\xfcB\x8cMjV-\x164\\\xab\x94N\xe9\xcb\x9a\xa2\xbe\x14\xd6\xb7\xd7\xde\x8f$\x0e\\\x9f\xc6\xae\xd8\x92\xa8b{\xb4#\x9eDB\x8f\x9feo^\xf0\xfb\x95\xdb\x9e\x7fj\x88=p\x97\x0b\x96\xed\xb4\xca\x10\xc4\xa2\xabn\xe5\xd9\xe5\x19N\x1f\xfd\xdc\xb0\x9c\xb5\xd2p\x94\x05PA>\xd7\xb7V\xa3\xbd\x96\x8b\x19?\xdc\xa9\x9b\xf6\xb4.\xef\x83_\xe0\xbd\xf7|\xd43\x8c\xe8N\xb2\x95\xe9\xa5\xc2VcQ\xcb\xbe6\xb4B\xe4\x1fQ\xe5\xe3>\x88\nLf\x8b\x96[\xbd\x94\xf2\x8cH\x1f\xb0\xf6u\xd6\x06s\xef\xe4g8e\xcf\xd6`K\x92\xa6\xd8\x87\x8eh\x89\xac*W\x04\xf4\x14S"\x1b\xecDZ<\x8ak\x1d\xd1\xc8\x03V\xc5\xc3\x1b!\xa2U\x975\x04\x9bO\xce\x82\x83\xd41T\t1\xfb\xb7\x98\xcf\xc1\x160\xc9&\x9cu\xb4\xf9\xba\x81l\x89g\xe0\xa1X6\x9b\xaf\xe4\xbdo\\s\xecqo\x86\xd0"\xca\xd8\xceKkM\xca\xa9\xda\xf6J\xb1\x9f\x98\xad\xc7\xbd\xc8\xc9Y\xad\x93\xd8L4\xcf\xf7\xbb\xbf\xc0i\x82\x99d\xa6\xa6\xc2\x10xO\xa8\xc3\xae,>a{\xf6,\xe8\xe0Z\xcd/\xd5\xd4\x85\xd5:\xf1#:\xb8\x87\xb8U\xa9G\xfa:\x96X\xc1\x80?\xe1^\x84\xe6\xda\xef\xea\xce\x16IV\xdf\xa48\x06\xd63^6\x9c\x98c\x8c={\x9b\xec\xb1>\x95\xcd\x03\xd2\x9e\xba\xe6\xb0b~\x0f\xdb\xd2\xbbYc\x0fk7\x92\xd5T;X\xedE+s\xfc*\xab\xa3W\x88\xb7\xa3.ao6\xab\xde\x94\x9b\xd0jC!\xed\xf3I\xcbj\xcc\x9ev\x8bL\xcc\xdfR\xad\xb6\xafm]<\xbf\xc8g-\xca9\xf9\xc7\xbb\xf5\x80\xac\x87\x82\x08\xda<\x06=0\x93D\x13\x1e}n\xab\x81P\x908\xe3\xb3\x15\xa3a\xb1#\xda\x95=]\x83\x1d\xc1b\n\x8f4M\xcd\x1a#\x185I\xa3\x0bcn\x0b\xd7`GpM\x16m\x15\x99j0^\xa8\xe09\xed\xd63\xdc\x9e\x16\xcf\xd6j\xa3\xaax\x87\x96\xc5Lu+q\xff%{\xba\x06[$C\xc5\xe6\xd8ch}N\x05\x1e\xe9\xb5\x02\xefg\xcbG]\xcb\x14j\xa3<I\xc6\x01[\x88\xf6\xfdl5\xd8"\xd8\xc9\xebo\x95\xb5\x07}D;\x94\x1b>K\r\xb6\xc8\x12\xe6\xb7\xe8\x95\xf8\x82V5\xae\x90\x8f\xb7\x9e\xe14\xd6\x1eE\xe3c\x91i\x96K!\xb1%N\xd1\xb8\x05{F\xdc<C\x93"Q\xc0\xc9b\x1b\x9d\xe7\xf9*\x0cyg>\xd6Df\x97\x13^\x97\xa9\xe5\x9a\xae\x0b\x14\x7f\xa1\x05\x9bALh\xd3\xf2B\x06\xdb\x91j\x866\x8dAx>\x90\xe0\xd8\xeb^\xc0\x05T\xf1\xa6\xea\xe2\x91w\xd0\xda\x9b\xbb\x16\xf4\xb2Z\xbaV\x19]\x1c\xd5"+\x08\xda\x14\xf7\x05\x93\xd7\xe1\xf5I\x9dX\t\xd1\x06\xaf\xa5wx\xd2\xb2\xf4\xba\xb7\xa0\x97A\x9c\xa5\x91s\xd1\xe2\x9d\xe1xd\xa1\xc2\xd4\xb6\xcc\x0e\xf8I\xfd\x18\x07\xa1b\x10\'\xa9\xba\xc1\x94\xad\xc6F\xe4\xf0>\x8e\xd7v\xf8,\xc9\xea"\x8a\x1e\x91Uf\xf7N\xa7\xfc\x8a\x16\xf4\xb2\xa6\x14\x86u*Z>9\xea\x98\x18\x178\xcd\xe5x\x8c\xb2\x02\x1c\xed\x1e\xd7~V\x89\xa5.\xaa\xc7\x8bi\xe9\xe3\x0f1\x10\x10{t\xf4*\x88\x80K\xc5b\x89t\xcc\xd4m\xfe\xb9\xd9\x06\xfdX\xff\xcb\xc9\x10\xd7\x92G\xfc\x92\xa3|i\xe5\xca\x9e\xbe!\'\x00b\xb9\xd9i\xb3\x98\x00\xc5\xd0+\xd2\xb9:\xd2\x16\xf4\xbd8Dm\xf0\x0b\x8bW\xe9]\xae\xc8S\xfe\xcd\xee\xd8\x93F\xfa\x0f\xfc\xeb\xb5\x05\xd9\x9c\x11}m\xb2r\xb5{\x82\xbe\xcfZ\xb0\x80\xe6i%\x93%\xa2\xfb\xf2T\x96x\x8biI\xc7\xbe\xa7\xeaP$\xc9\x9b\xc1\x00\xb8;\xff\xee\xe3x-\xc4\x1e\xb01\x8co\x12m\xdd\xcc\x93m\x90\xf8F\xde\xba\x85\xd8\x03\x8asb\xde\x9e\xc8\xff!L\xa8"\xde\xa8\xc3\x97g\xb8\xbc\xce<\xaa\xcbU\xbae\xebOQa[N\xf5K\xb4\x16\xcf9\x19p\x11\xcb\x1d\xe9\xd6\xfb\xcb\x1d\xa6\xb8\xa4\xd5\xfc\x07-\xc4>\xe2\x8ay\xc5|\xb0\xeb\x82\xff \nkO\xe3`wd\xadHc\xf3\xc9\xeb\xd8\x9b\n\xac~\xc3\xeeh\xc1\xee\x10BB\xb3|XI\xb6#\x05\xf3\xe3[\xcf\x08:QA\xcd\xcc\x06\xd1\xee%\xb34;\x9c\x8a\xe3\xb5`w\x88\xc9nm\x9aUQ\x8e\xad;UL\xeaY\x1c\xcf\xdb\xc0\x157f\x92\xd3\t\xc9Pj\x1e\xe4w\x91\xdc5\x8e\xd7\x83^V[d\xc8HU\x0b\xcd,\x88z\xac\x00]\xfd\x18+L.x\x94\x97\x05<\x8bU<\x95Y\xad\xabO~\xba\xaf\'\xec#\xce\xb0X\x9f\x9d\xb3!\xc2\x82\xc5I3\x0e\x9c\xac\xb9\x1f\xddC\x9c!YVN#\x93\xb9\x19\xee\x01@>\x17\xc7\xeb\xc3fX\xeb\x1f-\xd1^\nT0\x9b\xa1\xf2\xb4\xbf\xd1\x0b\xf4\xe4\xd6\xb5c\r\x11x\xe5 \x07\xf8h2\xb1\x93\xafz\x98{\x883\xe8\xfb\x86\xbd\\\xc4`6\x94\x9a\xd6J\xbbQ\x8f\xdaG\x9cai\x04k\xd6\xfc\xaa\xc8\xbf\xa3\x8a(\x17\x91\x1a\xe7\xe8\x83\x81>\xd4r\xb7\x1e\x03h\x00n\xd7M}P\xca\xd6\xf1W\xcb\xd1\x0f\x16\xef\xd9\x81r\xc9\x1b\xdf\xbd\xe6<\x13\xed\xe9\x83\x81\x7f4\xb8\xc9\x1e\xe7\xb4\x18\x9c\xdc\xda\x1b\xb5\xda\xf2\x8c@\x1f\r\x95\x0e\x1e\xc4\xca\x1eY\xea\\O\xd5\xa3\xf6`ki\x1f\xe1\x90\xa35\x8dNj\x8d\x93\xd7:\xc7\xbf\xac\x96\xcd\x9a\xf9\x16e\xed,x\xe2 $\x1b\x9e\x8e]\xf7\x92\xae\xeeW\xc0#\xd1\x92\x98f\xf4\x91\x8d\x9a\xe6\xcc\x1bn\xf4#\xf4\tx$Zg>\xf8G\xbcc0}W\xceb\xc6\xf4`\xafi\xf1\xca\xc8\xe9\xcb\xd1\xa1\xc5\x88\xc4\xceLi^\xab\xd8\xbc?\xecXcP\x1d\xe5\xd4\x12\xa8\x1a\xd2\x03\xaf\r\xd9\xd7\xeb\xf6\x90\x93\x03\xbd\xbeV\xe7\xd4\xd0\xf2i0\xac\x8cG\xe8C;\xf9S\x86\xb9Q\xeb\xd6\x1c\xb8\xc6\xf1*\x9d\xbb_\xd1\x96\xd4\x8e/\xabmv\x00\xf2\xacv\xfb\x9c>\x8eKE}\x82\xc9\xe7\xbd-\xa5\x04\x98n\x0ehv\xba\x86`\xf3\x89\xc4\xc8#\xee\xb0\x94\xb7\x1a~:\x1e+\x17\xb7d\xb4\xeb\xa9)\x16\x89\x03TV\x9e\xa9\x0b\xd8\xdb\xb3\xbdDLj\xe2n\xf4\x1d\xb8\x14\x0b\xfcu:\xe7/\xf4`Kj,b\x04\x1d\x85\x13-\x9e\xa6\x00\x01\xd3\x9eE\xb1\xa0s|y\xd0\xc1^\xd8\x97<\x19]\xbc\xdb\x185Fy\xd7\x83\xad\xa5\x8a`\x04\x07[@q\xd4\x82j\x9a\xea\x18\x88\x8d\x08\x13\x9b\xba\xbaU\x15\xc6\x03\xb4\x1e\xd4\x8d\xae\xa1G\x9f\xa5s3\x1ci\xb4<9\xf6Qpw\xb0\xeb\xd9\xe3\xe9\r\'\x98>\x01\x07\xce\x03\x88\x0ek\x92\xd4\xde\xbb[L\xe7\xb1\x86J\x86\x7f&\xce9\x8d\x00@\xd6A\x0bs\xff\xdc\xfdR1\xc0\x1e\xf1\xdd\x06\xb2\x83\xa7\xcf\x9c\xed9]a\xd9&\xb7\xf5\x94\n#\xa7(\xea\x0c\xcc\xce\xce\xe9\\\r\xdc\xd2\x88j\x0btH\x97\xc6\x19\xc6=\x165\xc9\xd3:\xb1V\xcd\xa9\xaem\x82\xb3\xd7\r\xc1\x1d\xc8\xfc&\xf4\xd0<pK{\xcc\xa4\x90\xcfI\xa1\xb1M\x9b\xa1\x9b!\x8fdN7bL\x10\xed,\x91m#\xae\xa4]w`\xbd\r\xb54\xbc\xf5\x8c\xbbp\x97\xd1\xd2\xc2\xadg24\xd5.\xe6L;\x85\x99\xa4b\xd9b\xce\xcd\xba\xb3\x1a\x88mc\xd6y\x85<\x8d\xe3e\x8br\xcf\xfank\xf1\xcc\x02\x04,C\x8b\xad\x80\xb8\xa1W4\xfe4\xf8,\x8d\xd9nT\xb5\xf8>jo<\xdd\xa2\xcfg\xc1\xb7\xac^\x83\xd3\x89\x0cK,\x0fl\xf6\xc7\x9e\xf1\xdc\x9f!\xd2vD#\x9a6T\x19\x1eYe\xc6s4\xce!~U\xad\xb7\xb1U\xb4,\x95r\xce4\xafDd\xaa\xa5\xe4\xa3.\xd8Ps\xd7ZN\x07b\xe6\x1c\xa4\xc7\x82K\xa5W\xce|\xd3e*\xcdV\xa9Z\xd0\xb8\xb7jU\xe0\xd4\xa6\xb2 \x99\x8a\xdac|\xc5#\xb3h\xe0}"\x7f<tK\xab\xacb_\x83\x960\x8e5\xd4\x9e\xab\xf7\xa3\xf5\xf9<\x1b\xd7\x89\xa5O\xe2 .\xcaR\x80\xe0^3\xd1\xeb\x1a\xf2\x15~\xb3\xae\xc6bh\xad\x8d\x0f\xf5\xb6Qo]\xcd\x06\xc5\xf1\xcb\xb2\xaa\xf8\xde\x10\xb6$\x82V\x897\xcbC\x03a\x9d\xce,bk#J5M0 9\x05\xff\xc5\xeeQ\xf3\x18\x8fh\xf4\xab\xbd\x95\x18\xbf\xc2\r\xe9DY\xc8\xfa\x8d C\xce\'\xf7V}o\xbdmM\xdb\xba7\xb62T\xa0\x11u\xbf\x8ekP\xa8;8\xf4\x87\xad\xfdH#\xf6\t\xec}\xd0A\x0e_a\x1c\xebj\xd0\xf0\x1e6\xfbY\xfb/\x9by\x9a\xb2\xb3Z\xcea\x1ckh\xd0\xe6<,Q\x81\x8d\'\xe5\xd8\xd0P7x:\x83\xc2!U\x14\xf7\xfd\xc0\x93\xb9;\x00<\xba\xbaI\x9e\xfem}\xc1_\xd4\xf0"x\x1c;y\x159\x1a}\xeb\xc8\x84\x1d\xf0C}\xce\x93\xa6\xe5\x0e\xb5I\x10\x02\x9e\x0e\x95mx5bA^\xe1[\xeaj,\xe7\x8b&\x1d\x84\xb8V+\xa7\x99\xf6s\xf8\x00\x8bZ\x03\xf3\xd9\xfa\x90\xc0\xbd&\xec6\xcb\xab\xc2\x9c\xbelx@\xda\x97x\xac\x11u\xe4)\xef\xb6O\xcd#\x04E\xf5\xcb\xdd\x92\xca\xb1| s\x1b\x1c\x03\x1a\xe1\xb6\xbb\x99\xa7\xfe\x00;*h\x05\x98\xd4~\xf5\x19\xfexs\x7f\xbb\xd2\xba\x06\x0c\xb5\xb2\xb9\x93\xf5\x99\x8b\xbck&\x7f{\xa6\xb9\xcf_]>L\xfa\xed=\xb0n\xe1\x1f\x95\xaf\xde\xc1\xd0\x16\xf9\x0b\xae\x87\xd4\xd9\xac\xa3\x93\x85\x0b\x90c\xe6<\x82\xe5\xda=n\x95yR_\xe5@DV\xaa\xa7\xceb\tf\xe3\x15\x8ej\xf6ZdL\x9b\xdb\x0e\xda\xa9\xec\xc8\xe9\x1a\xec\xe4s|F\xbbZo\xc3\x98\xcf\x8e\xec/\xb78MmE\xe2\xe6vL\x9b`\x11[9:x\xfe\x00\x90\xfd\x1e\xd3\xa2c\x81\x03\xa6B)\xddp\x0e3&\x1b\x8cWi\x8a\xf9T,\x0c\xaf\xcd\xe3p\x8c\xb1\xf7\x10\xccA/\x94\xf7\xb8\x05\\\xcd\x95\x00\xd7o\xc25l7\xaf5W7\xbd\xb6tN\x07\x80\xeb7\x05\xa3\x1b\xd7M\x8b\xc5\xbb\xedM[\xa2\xa6XR\xe6o\x15\x9c\xf8\xb3\xd5\x0b\xe8\xbd\xcb\x0e\xaaW\xae\xca5]\xd6\xe0z\x88\xe5\xb2U\xebM\x14o\xc7.H\xabSl\xcdn-~\x8aw:\xc1\xd6\xf4\tj\x81\xbe\xc5\xd6\x80\xed\x1a\xa76\xd6\x1e-\xcd"\x86\xfai\x93)t\x08\x0e\xdc\xf2\x07 \xe0\x9ffl\xb6#*\x0eGZ\xc6\xa0\x96\xc7\x9e\xe16\xb3H\x962\xcc$\xb1\xaa\x1c\xdeZ\xcc\xf3t\xaa\x16YE\x9c\xc9\xeb\xda\xd0zq\xe5J\xd9\x04\x019\xc5\xf6\xc8=\xca\xd6|~\x94\xd7\xa5\xbb\xe5\x1f\x06\xce4\x1f?X\x13_\xd1\xf8\xb30\xab\xa1lh\xda\xda\x99.RbH\xcd\xb6\xd8\xc57\xe8\xf3<\xd4=\xf0\x88\xca/\x1caS\xd2\x14d\xe4\xe63>\x0fu\xfd\xb0\x95\x03\xaf(!\x8e\'\xccS\\\x99\x19\x8d{\xa8\xbd\xc9\xd6e\xd0\x19}\xa6\x17n\xc8\x14G\x9f\xdd\x14\xce2\x8d\xedZ\x1fq\xaaG\\\x99t\xc4\xd4\xc6\xa8\x97\xd9\x90\\\xbb\xf6\x93\x8f5d.\xf3\xb9\x15\x1cz\x08\x8f\xb5\xc8\xc2\xbc\x8e<\xec\xe9\xc9\x80\x04%v\xd3\xb2\x06\x08\xf5`\xdd\xac\xa5.\x8a\x96}\xe6\x036\x9e\xe6\x9d\xab\xe3zOz\xa5R\xf5\xecy\xe8opmM\xe9\xcaf\xd6\xd5\xa0U\xf9Y\x91p\x17uf}\x9e\xa2\x1d\xcf\xd5\xea.*\xc3s\xbb\x1bv\xda\x82\xa2Bv\xc6\xad\xcfm\xba\x0cV\x91\xa1U\xf7\xc7\xf8\x94E\xc3\x10\xbcT\xc6f\x17i\x92{\xb190\x87\xbb\xdc7,b\xb5\xdb\xc1\xbc%\xb1\xf0\xe8\x913\xee!Wv\xcc\xf9f\xc7\x9c^U\xc8\x16\xa7\xa3P}vE\xdf\x1c\xee\xe1\x86P\xb5\xdc\xa1f\x93\x0b\xc5-O\xa7\xe6\xe2\xc9\xde(\xf4\xa58\xc8\xbb\xc8<\xe8\x8eP\\\xa6\xb8=\xd9-\x14*\x93\xf8_\xaf\x8em\xe8\x89\xb7T<\xfe\xb7\xdaS\xc8A\'\xb6d\x16\x8c\x028\x92\xdf\xe3y\xec\xc4\x07\x0e\x89p>\xe8\xc4V]*6\x98\xd4\xf1\x89a\xdd\xf7\xb22\xe2fP\xead\xfe,\xa2OB\x80\x0e\xb7tI\xc0\xcd`y\'\x14\xef\xde\xb63B\xa4z+\xfe\x82w\x11[|\xcb\x19/h\xcfV7\xaf\xb3K\xe9\\\xec\x04K\xb8G`\x15\xe2zu<3YS\x9f\xf6\x04\xf8\xb8\x88\x05\x15\xe7Z\x1f\xb1\xe3\xe3\xa7\xe8\x9f\x99%P\xae\xfa\x8f\x00?\r\xf5\xfcTF\xa5[Wu4\xe2\xe8\r+\xdc\xc2<G\xd7i:\x86\xc1\xfa\x8f\x84"\xc5\xe2S#9\xf5\xd83\x82NcH\x8ed\xd0mx\xab\xe6|\xe9\x9c\xce\xc7\x1af\xec\xf0\xc0\x10Ylg\xc7\xa97\xadw\x9d/!\x03t*\x93|v3\x0f\x80\xd0j\xf9D\xbc\x1bjNY\xfa\xcc\x96&L\x93I\xc9"\xa3\xbd\x91\x05\xcaIS\xda\xf3\xda\xf4q\x10\nLq\xd4\x05\xc5\xe2S\xb8\x0e\x01\xdd\xcc\xbc\xee=\xf1W\xb8\xe9\x18\xf4=R6\x9bJ1\x99\xac\xb6\xa4\x1f\x91S#\xae3\xbe\x08\xfaDt\xe2\xd0n\xdcm\xb2/iC\x14\x9e\x93w1F \xce\xf7\xb0b\x92g\xc8\x18z\x99\xda\xdfl\x93C\xa0\xd7>\x99\xebf\xbd\xac\x94=\x9f\xe4\xa80LW5\x07\x80_\x84:\xc71_a\xd5,\xdd\xba1\xa9\xdd\x98\xa1%\xcf\xf8\xb7@\x1f\xb4)\x08\x8a\x12=j\xe5\x15\x10\xf3\x1c\x86\x11\xe4\x14y8\x19\xa2\x16\r<\x8f\xa5\xba\x88\xe6\xb8\xd7\x98\x9a\x03\x91\x1fgD\x83\xe5bz\xb2B_\xaf\x10R\xac\xef}o\x0c\xe4\x10\xc7\xce\xd6\xdd\xbb@$\r-\xa2\x1d*x\x03\xf7\x1a\xf2gq\x1eS\xc5asj\'\x8e\xd5\xe1\xe4\x9a\xce\xe1\xca\xe7`kq\xa7:\x900D\x8e\x92w3\xa5\xf9\x9c\x11k\xac\x90\xfb\x87G\x0c\xb5:,;EX\xf7\xab\x16\x86\xd2\xd5+\xfe\xc9\xcfC\xdf\x18\x80\xe1Wa6`zV\xef\xeb\x16\xee~\xfe<\xe4\nx\x03\x8aX0\xc2,iG\x1a\xe6?\xc9?\xc1^\xd3)y\x16\x8d(}\xdc/\x95\x86\x98\xe7\xb87la\xd0#\xc6\x13\x80ef\x9b\x03s\xa27\x8c`\xcf|E\x9f\x17\xb1/*\x1b*\xa1\xa6Yl\xea\x19\xb7[5\x19\x90\xbf\x08\xfd}u\x1by\xaa\xf4\xf1\xd9\x06\x84XN\xc6\x80s\xc8a4\xb3\x19\x95\xf7\x0b{\x8fj\xe5y?\xbf\xd5\xe0\xb66\xc9uz\xc3\x19\x068S\xaf\xb4W\xc4\x89e\r!\x87!\xef$\xb3N\xa0X/=\xd49\xb6\xcc2$x@\x13\xf3d\x16Q\xf2$\xa0\xf5/A\n\xe9\x0c\xbc\xcau\xeaj\xd0\xea\xc2\xfb\xc0\xa8[\x00i\x8a{V\xe5\x9c|\xcf\x1c\xf2\xd9\x98yHT\x8d\x9d\xf8)N1\xea\xb47f\xd0W\xcb\x0b\x8f\xbdkV\xe9\x8a\xcd\x01\n\xb2G\xa7\x8b\xc6\xd8\xef\x96V\x02Cx\xe4Q})\xb7\x92\xacJ%+n\xc4\x1c\x97\xc3\x1ap\xba\xb8\xd9\x93\xfe\'\x9b\xa9\xdb\xbd\xb6\xce#\xe4\xe2\xc6\xd3\xb2\x06\xb7Etb6\xd8\xbc\xeb8i\xa9\xf4i\x9f.\x19\xbcER\xb0\xed\t>?z\xfc\x01\xf6\xf0\xe5\xeb8\x97\xb6\x9eE\x0b9Q 6\xe9D\xd6\x1c\x92[e\x98\xcfM\xb6\xc7u\x9c\xccp\xf1Zd\x88\xbe\x85\x87\xe6;\\\xf3Y\x8bu\xae\xdd(BdP\xf5\xea7\x9d\x9c\x9f\x91{\xa8\xdd\xe0\x81)\xaa\xe7g(e\xa4f\xd2#s\xf9\xbaai\x1ez\x00\x01\xddr\xa65A\xbf\xba\x87\x0e\xd1\xb1\xf4\x14\xecf=\xb9\r \x9f\xb0\xac\xbe\x18\x03\x84v\xa3a\x9b\xf2\xf5\xd8\x9c\xa6\xdf\x86\x99\xe4\x03\xedd\x89\xcd\xf8t\x19\xcd\xb4\xde\xca\xa9\xe7\x97\xa1\xc6\xabu\xf0\xe8|\xf5>\xe6J|.\xa7N\xa1&C\xc4\xd4\xd0\xdc\xa8 2f\x15\xf4\xe3T\x99u\x07N\xe3\t&E\x0bI\x86\x9eS\x00\xe8s8\xb5\xab\xba\x05r[\x04\x8a\xa1\x9d\xc8j\xbc\xa75k\x1f\xc4-\x9f\x8eBN]\x94\xd8\xb0g\x14\xdc2\xdb\xcc\x1c\x02\xba\xf9\x8c\xe7\xe1\xacG\xb3\x05,=5\x86_\xac\x8d\xa0\'i\x0c^C\xa9|5PF\x0b7\xf3TK\xa6\xde\xe6\xbe\xb7a\xe6\xd6I>\xc5k\xad1y(\xa0;\x12jO\x8b\xffO\xd9\xd6\x00\xda\xfc0\x90*\xbb\'K2%\xa2z3\xaf\x0f\x9cx6\xc7\xc3\xa6\xce\x14\xbbV\xa9\x1a| r\xc7\xab\xb9\xb6\xd9j0A\xee5\x1b\xaeh\xb5\x9e\x05\x1d\xb2\x8b\xe7\xf2)D\xb67L\x8a\t3\xb8F<\x16\xc3C\xe4\xf9l\xc7l\x83g\x15\x86\xee\x18\xdb\xe8\xd6@\x9d\x1d(5y&X\x9c\x81\xab\x9c$\x91\xed\r\x99\r\xfd\x121\x1br\x828\xa8\xf5\xe4\x8c%b?7\xb1"\xb6\xea\xf5\xa7:0\xc5:\xe1\xe4K\xe8\x91|\xeb(\x9e\xd7,\xf3\xb1\xfe\xd6b\x9f\xc4\xe6V!z\xc1\x19\\\xcd\x8e_V3\xf6\xa6\x1b\xaa\xe3^8\xb8\x11\xe6\x01\xad\xf8\xcb{+\xbe7\x9d"\xb6i\x0b\xb9\xb50\xecX1\xff\xfa|\x1e\xa6\x15\xe7\xc32\xd5\xe1\x10\xf3\xb3\x1c\t7\x83h\x83\xd0\x00\xd4\xb0,k\xa8~75\x850NK\xecCh^\xb75\xed\xe5a\x1bF\xa7\xed\x83\x93\x99\x86\xc6;\xd5\x1b\xa4\xc0\x90\xebu \xf4\x92\x8b#\xd7\xe1rWp\x9c1\xe8\xd0\x07\xabY\xc8\xf394\xc5\xa6\x9e\x82X\x1a\x93\xb9\xa0\xd6\xc9\x9a14\xda\x98\x81\x99\x17\xdc\x9a\xbb\xa5\xd9\xd4\x074\x8e8\xb6\x9e\x85\x15N)\xe4%<2\xab\xca\xc6\x81O\xe6\xd1\xb5U\xc2,t@\x8bf\x02%\x8f\x0c/8\\\x0b\xbc\xbf\xf5K\x88\xa3VMF\x95l\x055\xadO\xe5d7\xc4p1\r\xdb\x11[\xc6;#\x18\x92\x97\x97\x1a\x1e\x99\\\xce\xeb\xf9\xd4)\xd4\n\xf7mj\x8brF\xeb\xd6\'\xa6\xad\xf2\xe7j78\xd4\x0764\xecv\xa1;\xec\xa0\xce\xa7y}\xcf\x1f,\x15\xd4\xd7\xf6*4Gy*y\xdf\x93\xb7\x92z\x9d\xf7\xc7\x18j\x14;@5\xecm/\x0e\x91\xc3\x82Y\x1c\xba\x93\x99}u2\xe7\x87\x1d\x03\x0b\xc0\x9c\xe9\xc0\xeb\x8a\xa8|E_t;FGK\x92\xe1\xf2\x16\xcb\x056Lp\xceV\xe4\x1c\xee\x90\xb82\xe3\x0e\xa9\xd0-\x060_\xa7{\xf3\x81*\x00\x13<\x16\xc7\xc6R\xbc\'\xf6\xd4v\xac\xe3_\xd6@A\xcf\xf3\x98\xb8\xb1\x04\xc8\r\xd8\xbd\x8e\x8a\xfa\xab;T\xab\x8f\x97WT\x94\x03f\xab\x9d\x90\xc2\xf1\x187X\xe1\xa8\xf8RWs3\x036\x92Pd\xf4\xf1jx\xd9\xb1\xf1{\xef\xfdV\xfc\x97c/\x00l\xe1SX j\x1c\x95\xbd\xe5[\xd8H0\xb0\x91\x9e\xac\xe9\x8a\x81\xd1\x0f\xc9sU\xa0I\xf1s\xf9H\x0e~\x1f\x8ch\xf2r\xce\x16i\xd2\nw\x9e\xd6\xe8X;\xa3\\\xb5#\x96gn\x0ex\x1cz\xaa|,\x84\xce\xa3Y\xd6\xe0~\x9f\xf8P\x98\x0c\xa3\x9d\xd92M"\xe8\xe663\x9b\x04\\\xb4\xca\x01\x97!\xf3\x11\x10)U\x9f"N\xed*\xfe\xc2\x9f\x863b\xac\x86A\xae]\xdd\xde\x85~\x0b\xbb\x05\xf8\xb3\xf0\x8cj\x18\xff\xe2\xe8z\x10Q.\x0f\x9f\xcb\'r\xd0g\\\xb6\n\x19X*\xdd\xacFAg\x8bMk\xa1\xc9\xaaV\xc4\x1d9\xe6k\xbbUL\xa50\x1c\xa8\xfb\x9c\x95\x96\xae\xe9\xe3\xb6\xbc\xca\x96J\x96S_g\x8c\xae\xfa\xb9\xde\xa8\xf3\x96g|\x1e\xe8\xa3\x89?\xf3k\x9b\xe9W\x9dZx\x92>=\xf4|\xd4:bCP\n\xa3\xd9C@i\xaak\xbd?\xbb\xd2\xb1\xbf5\x87j\xb9\x04^Xk\xbaV\'\xc1]\xd1\xe7E\xa8\xf3\x16\x83y\xf8:Z\x13\x9d\xc7j*\xe5[\xf1_\xfe"\xf8K\x98\r\x07\x9f\x19\xc7\xa47\x1d\xef\xc1\xe7\xe2\x9b%\xf8\xa4bb\r\x04b\xe0\xad#\xee\xc9:wnj\xf3v+,\xd7Pp\x9f\xe0\x9f\xf9<:/7\xac\xd9C\x9dW=gPBO(\xa462N:\xde\xc1\x82"M\xfbun\xd0\xa7|\x1a\x9e\x81\xd8M\xf3\x92w\x1e\xebp\x84s\xf9\xe4\x02!\xfe\xd67\xe8X\xe5\x1fa\xe2l\xde N\xe3\xe3r\xa8>\x03\xeb(\x039e\xc7\x18\xf0\xe6\t\xf4\x0c/\xb9/\xb7\xd1\'\xfa\xdb\x86\x01\xaez\xa1\x90\xf7\xa6\xf4|\x93>\xc1\xdfV\x10\xfbn<X\xad\x02U\xe4\x19\x9d\xb3\x05\n\x06\xfahI\xd2\x88O\xb2\xc3\xeak\xe9\xc84\xff\xc4v\xbf\x98&X\x9f\xd91\x02\x1a\xfb\xac\x9e\xe4\xf9\xf6en\xe6R\x01nu\xf4\xa5Z\x9e\x92\x18|\x14#\x94\x82\xd35x\xdf\x1b\x1ds\x84\xd9\xdb\x06\x93e;t9>B\xf3:.W\xbc\x9eA\xa7nX\x8du\x05\x87ZS%|N~\x95\x10\xdb\xae\xd5\xec\xcc.\x041\xd3$g\x9a\xd7\xa8Z\xab\xb9\xd6^\x1eq\x9f\xc0\xb1\xa7\x9cS\x01\xe2\x08\xe9uv5\xc7>\x05\x1b\x05\xd1\x15\xa0\xc2\xc1Zq\x8e/\xe7\xb3;\x17\x8d}\xb0e\r\xc8[\xcb\xa9\xcd1s\xac\xcf\xb2\xf6\x08\x94\x12\xf9\xccP\xd3\xba\xe8x\x03 \xcb\xd4\xfa\xbc\xd6\xdc\xf4\x1c\xd7#fo\xed\xe8\x03\xe8\xad\xce0{\xd4R1\x8a\x965\x84\x18\xb4\xf8\x01d\x88\xef\xec\xc5W\x08S\xbfM\x91\x90}v\xe7\xf1,J\xa7\x00t\xe23\xcd\xaa\xd7\xcd\x94\xab\xb8N\xa9!\xbeI\xdd\xaaxrm^,Yz9)\xe7Z\xd8\x9bBcx\xad\xb9\x9d\x10e\x9c\xd6!\xd7\xd6\xbd\xde\xfd\x90\xc7\x81\xec\\\x02\xe4\xce0\xfb\x1c\x11,W\xf6t\xf9<\xe88\x80\xa1G\xba\x06\xde\xcc\xa9m\xb7\xeb\x1f\xcb\x8b\xd8\x9fk\xf3kEiy\x06\x9b\xb0\xdd\xac{)Q\xd7R\x19\xd2D\xbcR\x1fZSs/\xe7\xe6\xd0\x97\x1es\xd1V=\xac\xd5^>\xa2\xaf\xf1<W_,\xe5\xa4\xbd\xa2\xc7<\x95\x03=S\xf3\x11g\x8e\xe6\xdb\xa1^\xd18\xe4\xd9[\xe3b\xd3\xb3s\x0e\x93\xd1s\xbe\xe5\xb3\x94\xdf\xc6|m\x1b\xd1\x0b\x85\x81\xb5E\x94B\xb7\xf0:\xa0\xbc\x0c\xcfH\x96\x8e\xeb\n%W\x1c\xad\xe7\xc63vs\xe4C\xfd"%\x9bn\xa2\xe8*\x03\x99B$4\xb5\xe9\xdcA2\xb1\xb3`>\x1czPC=\xbd\x87\xdb1\xc5\xc8\xfb\xb2\x06\x08\xb5I\xa5\x0c\x01X\x95\x85,\x88\xaf\xd1\xd3\xa9\xac"\xaf9\x9f\xf4\xc1&\xf7N\xd0\x97\xe3H+\xdaQ\xbd\xac!\xe4\xads\xb2\xfa(\xcd\xea\x9b\xef\xd6R\x99\xd5\xbd/\x19\x17su\x8fvKA7v\xab\x97\x95:I\xf0\x1a\xffzY\x8d\xf7\xc4[>\xa7d\xb6\x1a%\xf1\x11\xe0\x1c^\xe52\x88\xd0\xe8+D\x1fO\xebd\xb8O)#\xcf}\xfff\xf5\x8b\x15p2\xc7\x19|V\xb7\x0b(G\xc5^c\xfc\xbb\xbd\x85\xfaELV\x15P\xcaR\xeb<N\xa5\x9c\xc3N\x87J\xa1\xde\xa9\xe4\xc1\xb3U\x0cHk8\xd1\xe1b}vn>\x18S\x9bH\x8f\xbc\x13&dz\x03F\xf6\xbdU\xbc\xea\xc5\xa8\xb4\xabIs\xdc\xf2\xd2\xcd\xdf\x85\xa1o~yo\x1c\xe4\x1f\x18\x90~\x15\x8f2{MH\xc1\x99\x9dV\xd10\x16g\xf1_j\x0e\xbag\x00dz!\xabk\x9e\xc5\x96\xa9%\xd4\x16k\xe4ht\xbcC6\xfe}\xac7\x9b\xbb\x99F\x0b\xae\xf2\xd1\xdfi\x13\xcc0\xe7\xc9\xb5\xafkG\xdf\x12\xe8\xdb\xf2\xd0\xdb\xb5\xcbv\xc7\xa9\x02\xd5\xb3\xbc\x13\xea\xf5\xd0\x11M\x14\xf7\xdc\xec\x08\xa4>\xc57l\xe8\xf3\xdaJ\x99\xec\xcd\x86\x17A\xf1\x82\xe2P\x8bQ\xd4\x97\xfb\xf8\xa3\xd7K\xc9\x85aW4\xb3kX\xd8g|\x05V\xe6\xa9%\xe1p\xde\x1a\xe5\xe4c\x96<;Y} \r\xb8\x9f\x99\xd4cz\x8da\r\xadb\xb2\xe9\nZ\xaeA6ua\x8a\x90\x0f:\xdc\xd2\x9c\t>L\xf6Sh\xc5\xe1\x17\x93O\xef\x04\x9b\xa9\xdc\xb2v]\xfe\xfe\xd9\xd7\xdf\\DR\xbcna-I\xcb\xa7\xab\xd5\x0cZ\xd6\x03[\xde\xd0: \xadJ\xcd,\xfb\xec\xc5\x88P\x8f\x95\x0b^5\x90\xec~\xa8\xc5\xe4\xb5\x04y[\x8bp\xc8k\x0ekAu[\xd1\xe2\x83\xe0X\x86\x94\xa6\x91\xdbbE\x9f\xb8T\x11\x1f\xbaQ-\x1e\x97\xad\x94]\x8f\xc9\xec\xfbe-\xb2\x8a\xa4\x82\x99\xbd\x87\xd21"s\x1f\x14\xd1j\xd3\xd9|\x1e\x1d\xd9P,Y|\xe8s\xd0\xdaB\xb2\xbaRK\xb9\xb1\x0fk\xcc\xa05C\xafs\xe4\x10q"\x06\xf1X\xc7\xaf\x19\xc2\x97N\x8e\x98\xc66\x07C\x81:\xe1\xd7k\x08]G\x14F\xbc9d\xa5\xf8\xa2\xca\xa55\x9eF\xf7\xb1)\x8a\x1c`\xb5e\x99\xdbl\xae\x9b6\xb8\x0eS\x02K9\xce\xe7\x84X\xad\xec\x8d4\x16\x94\x95;\xa3\xb9(\x0c8\x11b\xd5Z\'\xe7\x82$=\xd0\x8cr\xe9\r\xa7\xf1\x1f\x83\xf5H\xf9P\xab\x0e\x14\xfa\x9d\xb2\xcfJ\xc2\x10\xe3-\xfb\xb9\\\x180\x0c\xc4\xc1\xb5^\x1e\x166\x19\x9aP\xf1\xbc\xf0F\r4\x06\xac\x80\xae\xe6t74[\x0b\xe7\x95\x9a\x1a\xde\x9a\xe5\x1e\xb0\x02D\xe6\xd3\x90/\x0c`Q\x8d\xa2\x99\xb43v\xff2I\x1d\x02\x95\xbbe3H$\x10X\x95.\xce\xb9\xad\x90O\xf2\xcd\xc7\xea\x9a\x02\x86\xaa\x0b\xb9;\xa4\x99\x17\xec.]\t\x81\xca9 Vt-2t\xe4B\xab\x9d\x17jU\xbc1\xe9"\xef&\xb1\xa2a\x9d\x912/\x1a\xbe]\xad\xf5\xd63\xee\x02\x95\xb3M\xb7#\x8d\xcd\x1aF^\xaf\xa5\x9e\xa3r\rT\xce\x19\r\xc9C\x1c\x13\xeb\xb5\'\x05\n\x9b\xf0rh}AV4\xa0+*\xb3#\x89\x15\xb2\x8bL\xdd\x92\xb1\xa1\xd7~\xc3\x9e\r\xbbS\xb4\x17\x00G\xc3\xf1Z\xe8r\x0bWW\x9e\x11\xea\x85Kr\xdc\x0b"C\xb5\xd3\xde\xb5\x9eo=#\xf6\x154\xb2\xa9Z\xb5\x97\xe6\xfdo\x85O\xcd\x98\x83\x80\x93\x8d\xe0`\xb2:\xf1\x8b\r\x15\xac\xd4\xe9La\xb4\x06S\xa1&\xf1\x04\xe3\'\xa02\xd8xX4\xcc\nQ+W}\x17\xcf\x02^\xa4\x82f\x0ck\xb9\xb9G\xa4\x90\x8471=\x9e\xfd&`"x\xedS\xc3j\xddC\x045\xdf\x9a\xe3\x07\xcf\xee\xc23\x14\xdan\x9c\x13\xda({\xb1\x85*\x9d\xe4d\x0e\x9c\x8c\x9a2\xb5\xce\x0b6KN\xb4\x1b\xd2\xcc\x0b\x10\xf6\x1cf\x960~\x9fLB\x9b\x94\xf2\x83\xeb,m\xe3\xbd\x9a\x96\x18#\xea\xdcGUv\x12#~\xac&/A\xb0\xc7)\xc4\x11}E\x1c\xe9d}\n\xd5PTQ\x93\x08\xe5\xd63B\xe4Z\x14\x82U\xe3\x89\x1cnV\x1c\xc2|n\xbaN\x8b(Bb\xd2Z/\x878\xe9C"\x8a)\x94\xa7\x95\xb5\xd5!\x8a;\xcf\xba\xb2}\xd6Vs\xa4\xf3\xe2\r[\x05\xb2\xdb\x88\x11\x9d3E\xd44\xb4JEQ\xb5\xa6\x01\xb3\x96\x1c\xc2\x95\xb5\x18\x915#\x9aP\xf7F\x9c\xd6\x84\xaf\x9a\xf5\xc0\r\xd4\xb4G\x9e\x11\xd0\x84r&\xefb.0\xa0F\xb4\xf6cCo\x9b=\xc3w5\xec\xcf\xe5\xbf\xb8<\xfd\xd3X\xefa\xf2\xb0\x8bH\xb1JZ\x1e3\'\x1f[a\xc8\xa3\x8a\xb18\x02\xd8\xeau\x1b:\xb1X1\x9b\x06z\xe4\x19!_\xa9\xdfm<P\x9buB\x964\xfa\xda\x1e\xdd\xe5vo\xc7>\xefJ\xb0\xaaX\xa1x\x876\x93W\xdd\'\x1a\x94)\xd2eqw\xa6\xd4cEzi6\xa2\x01,L\xbb\x9b\xd6\xc0u\xcfSe7q\xa4\xe1po\xe4\x1a\x9a\x8f\xa8p\xcd\xb7tu\x89\x13G\x84\xe3\x8bu\xb8CJ6\x17\xa0\xe4[(W%\xc5\xe9X\xe2\x19\x8e\x8e\x8e\xa6@\x14\xa3\x06\xad\xf7\x96\xcfI\xc96\xa8\xfcd\x0b\'\x8f\xaa\x0b\xec=[-b*\xd39s\xdd\x9c/\x85\xf28\xd6Q\xb1\xf7\x1e\xd8H\xe1\xc5\xc9\xb5\xbc\x0f\xd7Gn\xf0\xe7\xa1\x06\xa3f\xabL\x91{h\xc8Y:\x08\xaf\xdc\xe2\xcb\x17\xfe\x8c\xca\xa1\xcf\xc3\xa3\xc6\xa8\n\xfc&o\x7f\x11\xf2\xe8T8\xf4lZ\x17u\x1a\xb1\xf5\xff\xff\x1b\xfco\x01\x1d\xd4\x10\x025$\xc0\xc5z\xd5+n\xf1\xc5GV\xf8\xdb\xf0\x8cl\x99Z\xed\xc3\xb5\nG\x85\x80\xc1[\xcfx\x19PnksD#\xb6\xb9\x1dY\xa7\xcc\xf5\x137x\xec\xf2\xd5\xc2Y\x86\xb3\xc0F\xaf\xae\xb876W\xa1B\x9azf>\xce\xbai\xe4\xe6\xba\xba\xc8bz\x8asf\xbd\'>\x8fM3\x9c\x0b\x7fc\xf4\x1aT\xaf\x19\xb6|%\xc3\xdb\x17\xda\xcf\xe6^A(\xfdnt\xf4\x93\xb3\'\xdb\xd4\x1e\xf5Z\xe6\x80vAW\xbe\xd9\xf30\xeb\x95\xadK\x92{\xb7\xde#m\x04\xa8\xfd\x96_\xf5y\xf0\x1a\xb6\xe9\xab\x0b^nc2\xcf?\xd7~\xd37\xf3\xbc\x8e\xc8\xb22bn%9\xe2\x08k\xf0\xe8\x9c\x14y\x95\xb4\x9eb\xd4F\x95b6\xb1\xc8\xd9\xccf\xa7\xe7<\x8b\x9a\x89\xff:\x82\x05\x88|\xe8\xc8\x87\xe6\xa9\x98\x8e\xa3\x83I\xf8\x92\xadNC\x1c\xc0\xc5\xdeK\xa1\x8b*\xb5n=Y\xd9&\xfc"\xf792\xb2\\2\x1b\\\x03\x87*\'\xb9\x8f\x8dG\xf57X?\x90X\xfcC\x92\xb1O\xf0\x1a\xf6\xde\xe7\x01)\x8f\xc80\xcb\xd4a0\xbc\xf2<\x9d\xae\xee\xb6\xda\x8b\xd0\t\x9a\xbb\xd5\xc0\xeb\xc8\\\xdb\x11\xe3-DC\x0e\x12LdI1\xbb\xb3S\xf7[\xa8SR\xcf\xe9\x8b\x12\xee\x13/\xc3\x13\x86\xf7\xd3\xb8\x99\x17Q\xd2\xcc\xe2\x132rwH\xa8C\x0e\xb9\xa3a\x84\x0b\xd7$\xefc\xb2\xaao\xe2z\xa5\x95\x03>\x8b\xf6Y4C-\xc8\x8e\x1bY\xf3\xcd\x99\x95\xc1\x06"\x8d\xcf\x8f\xc8U\xf3$2\xaagvk\x9eb\xb8\xd7\x8a(\x87\xd6\x83\xac\xc0\x88\x16\x13\xbc\xd5\xc3\xe1T~U\x82\xe4\x14?\xdeP\xb0I(A6\x17\xa6\x97^\xa6\xf5\xd5\x1e\xfd\xedG\x0c\xe2\xee\xa0!h\xc6\xb0\xe2\x18\xfa\xf4*\xcd_\xc8*0\xacB\xbc\xb8\x94,\xe6\x0b6\x83\xa8\xa8\x1e\x9c\xf8O\x88h\x806\x85\xf1\xfa\xa45\xf6i\xf1\xdfj)\xc5mf\xee\x16o\xd3j\xf7\x14<e\xf1+\xadKM\x9cT\x9ba\'\x96E\x9a\xa1\xc1#z\x8c\xbd\xab\x9d~\x88\xac\x19BA\xf6Qs\xa5x\x91\x15^q[\x8a\x9e2%\x0bv(B\xee\xb0J\xe4\x12\xc0\xad\x98O\x8a\x9er\xad6\xf9\xb0j\xf9\x9bQ8\xf5[\x91\xb5\x14=e\x91g\xd91\x98\x9b\xdb\x94\xc4\x19\xceI\xef\x1cNZX&{\x0c\xc9O]\xdc%\x9c\xd6\xb1\x1721"z\xe4\xa0#}\xba\xa4\xe8\xec\xe4S6\x8d\x0b\x15\xf2B\xd6P\xc3\x1aP\x111\x8a\xc5S\r\xddv\to\xcd\xb2\rcP\xe9\xdc\x93D\xf6\xe9\xd5\x19\xbd\x80\xde\xabE@6\'k\xe0\xb0\x06\xc8\x98\xad\x9e\x9f\n\x9a\x8do\xb3\x8f\x0f3 \r\xd2\x90gx\x18\xe08\tk)\xc7*\xdb\x8c\x0e\xb0\xce\xd5N!\xef\xad`\xd4\x96u\x11c\xda\xac\x85b\xc8\x1fWY\x17\x1b[)\xd6\xcd\xc1\xeb\xd1\x967\xafM\xb3\x0b\xe83\xbc4]\xb4\xef!La\x96\x88&O\x92MS\x03\x1e\x01U\xae}ZKh\xdc\x1af\x89h\xdf\xa0\xc5\x8f\xb9\xd8\x94V\xeepkF\x85<#\xe2\xf26\x03\x97\x17\x06-6\xb1H\xc7\xde\xf1\xd9Xr\x88\xd8k[ yl\xda\xfb\x8b\x17\x8c\xfb\x99\xad`x\x88\x8d\x0f\x087\xe2\xd5q\xa8"\xe4\xc9\xf0\x96\\\xf8*\x96\xecZ\xac\x89@L\x8e\xc9au\xd4b~B\x82[q`\xd7br \x96\x1f\xd0\x8c\xa1i#\xf1\xd2Z\xbb\xf5\x0c\xd7bU\x18.\xf9DL\x9f\xca*R\x13\xcf\xc9\x95;`\xcfU+\xa8Q\x1e\x9d\x8d\xf6\x0c\xb5\xf4[\x9fe\x10U#\x915\x80\x97\x83\\)u\xd8^\x90=\xa3\x9c\xb3\xd9\xde\x8an\x7f\xd5_\xf0o\x81\x97\x1d\xa1Qg\x9a\xc5\x8e\xa1\xcc\xb7z\x03~\x1b{j\xad\xb6V\x0c\x1e\xab\xa6\x03\xe8\xf9V<\x1a8\xf4\xc3\x961\xd7W\xa9B6\x0b\rJ\xce\xe7f\xc5\xf1\xd0\x90[\x8d\xf1\xe8\xde\xd3\x96o\xc7(/i>\xef\xa2$[4\x1f\xb3\x91[\xc9\xdf@\xe83\xc0@K\x1a\xe7\xccl1\x9b%g\xac\xbf\xf0qQ\x16\xaf\xefb@\x18\x1e\\\xef[&q\x9f\xa7\x05\xb0\xc4\x9a\xc2\x04\x1d-\x97V<!\xeaEM>\x9bR\xc1\x81b\x04\xe9\xf5\x12\xc1\x1av\xbbp_\x19\xb5\x86-\x19>\x84\x08X\x9e\xe1\x06\x8b \x18\xc6\x1f,>\xc3\xc1#\xb0\xe8dN\xde\x84\x1d\xa6\xdc\xc8&\x17\x9d\xf2l\xd5)OV\x1c\xea\x81\xed |\xcf\xb6\x86<rF\xd7\xb5\xf3~\x07\x96\x88\xf3\x95^\x83f\x80 \x85\x1d\xc4\xbf\x9b\xeb,\xce\xaf\xce\xff\xc2\x1d\x8f\xc8\xd7\x0e\x1f\xa0!\x8dZ\x00\x85r\x99\xf5\x7f@\xb5\xee\x1d\\\xb2\xcc\x07i\xe73\x1b\xcc%\xd3\xca\x18k\x05\xa1\xabH\x1a>\xf3\x99(\xa0\xbd\x1b\x03\t\x01<~\xce\xeao\xdf\x88\xa4\xe1\xb30\x13EV\x00\x86;\x08\x967 \xed\x9d\xb8\xf9\x8c\xd0\xe7S\xc4\xcd\xb4\xde\xf6\xa5\x8ez\xf8\xac\x05O\xf5LS\xa0\xb1\xe2l\x8f\x9eH\x9dya]\xee"Si\xe6\x17u\xb3\x1d\xb0\x1d\xe7\xbc!\xac\x130\x16\xc2\xda\x10\x88\xd1U\xbe\xf6\x81^\xcd\xa7\xa2H\xe3Z\x07\xa2\xa4\xeap+%\xa6>\xe6\xc5\xcf\xe9C\x81\xc6\x00>\x97G>V\xcc"\x13\xee\xc8x\xeb\x19Nc\x9d\xe2P,:\x85V\xee*\x0eRjg\xbc\xcf\x17\xbf}\xf9\xfc\xb2\xd4\xc7\xac\xff\xfb\xfa\xb3\xdf].\x0f\xff\xf8\xe9[\xac\xad}{\xff\xf4\xfd\xc3\xcf\x977\xef.\xbf\x7f\x02\xeb\xef\xbe\x16Bn\r\x1ex\xf9\xfe\xc7\xf7:\xa6\xa3\x82\x1c\xed\xf3\x1f/\xffz\xa1\x9f\xdf\xfc\xf9\x7f<\xff\xf1\x7f^.\xf7\xef\xbe[\xad\xc8\xb2\xbe\xed\xfe\xed[y+)\xee\xc8\xe5\xbb\xfb\x0f\xf7\xdb7]P\x13\x12?\xdd\xbf\xbf\xff\xe1\xe1\xc3\xc3\xfb\x9f/\xef\x1f\xbe\x7f\xf3\xee\xe1\xbb\xcb\xdf~~\xf3\xee\xcf\xba~\r\xd4\xc9">\xbc\xbf\x7f\xf3\xee\xc3\xcf\xba\xc4\xcf\xbe\x14\xcd\xbe\x1d\xe6\xc7\x1f\xfd\xfb\xe7/\xbeq\x17h=\xfd1\xf1\xe02v\xf4\xe2\xcd\x9f\xff"\xcf\xb8|\xf7\xe6\xfb\xef\x1f\xde?\xbc\xfb\xd3\xc3\xe5\xa7\x87\xfb\xbf*\xd5\xc4n\xf8\xd5\xe5\xf2\xdd\xc3\xc3O\xfa\x86\xbf\xfc\xf8\xf6A\xe9*\x8c+?\x85\'\xb2\x9f\x1f\xee/o\x1f\xfe\xef\xc3\xdbmx\xc8\xc7\x1f}\xb5J\xbc-g\xba@\xbcjl\x8dW\x0bW\xadb\xa7\xb9\xb2\xd4z:\n\xd8\xf5\x15\x86O.}YK\xe6\xacn\xd5T\x8f|\x12E\x1d|\x95\xc3\'\x0b\xad\x9f\\\xee\xc3\xd2%\xd4\x1e\xf9\xa4\x1c\xecW\xe4\x9f\x84EJi\x8d\xbeZ=K\x94(\xcd?\xa9"\xee+\xf6O\xf6\x05cm\xf5\x90\x07\xae\xc7\xec\x93\x9a\xb7\x97O\x96\xf0\x9d\xb5\xa5\xd5\xabU\x0bN\xed\x9eT\xe6\x9fT\xc8\xa5\xafj\xf8\xceE=.\xd3\xff\xfa\x98C:\xff\xa4\x86\x89\xbejq\x9f\xa9\xac\xf5*\x15\xd6\x1b\xb5\x14\xa0\xcd>)\xea\xe4\xab\x1eW\xabZT\x9f\x98\xcbz\x9f\x976\x9b\xd9\'Q9!\xf9j\x97\xba\x9653\xb7\xb9\xe3\x8f}\'\xe8\'\xc1>\x99\x16T{\xed\x9f\xafus\xac\xf3#\x9f\\\xb8\x0f\x9d\x13\x96\x1a\xf1e\x0e"l\x19\xe5GV\xcb\xbaO\xc8\xf6I\\t\xe32\xafh\xdb\xe7c\xdf\xb9~\x92|\xb5\xcb\xc0\x04X&\x18\xae\xdc\x97\xda#\x9f\xcc\xfaIv\xda.1\x975\xce\xb0\xf9\x16\x8f\xf0\x10/\xb4-N\xdb\xb4\xf2\xed:\xcbX\xeb\xb1\x96\xe1\x10\x8f~r\x1b\xf7\xf3dEJ[+\x9c{\x1e\xd9\xc5G>\xb9\xd0\xb69\x85Z\xea\xebm\x13\x1a\xaf(@\x8f\xd0\x96\x16\nu\xa7\x10%Zsu\xa9\xad\x96bz\x84\xb6\nl\xfb\x15&_\xed\x02\x12\xaa~\xc2\xfaIJ\x8f\xdd\x15ZL\xc4\xcbE\x85\xdb7\x7fy\x10\x11-B\xf6\x87\xfb\x0fo~|w\xf9\xe3\xc3\xdb\x1f\xff~\xf9\xfb\xfd\xcf\x97\xfb\xef\xbe\x13Q\xfa\xc7\xff\xba\xbcz\xfb\xf0\x0f|\xba}`|n\x11\xe5A\x92\xcf\xe4\xb8\x8a\xf1+)\xae"N\xf4\xe5*\xc4\xd7\'\xbd\xfb\x97\xfb\xc7e\xb8\xfe2\n\xf0\xf5#\x8fId\x15\x94\xbf:\x8ac\x1e\x9f\xfb\xdd\xc3\xfd\xbb\xcb\xeb\xbf\xbc\xf9\xfe\xc3%\xfd\xea\xf2\xbb\xfb\x7fl\x7fYm\xa5\xa7N\x95\x7f\xfe\xe7\x7f\xbe|s\xff\xc7\xbf\xbd\xbd\x7f\x7fy\xf9\xe6\xe7\x0f\xba\x94\x1f\xbf\xbf|\xbd\xac\xed\x87\x87w\x1f._\x04\x9a\xc9\xbb\x9d,\xdf\xea6?\xd9\xf6\x1d~\xfc\xe7\x0fF\xb0\xf1\xd3\xbf\x7f\xfd\xad\xecv\xf91v\x9d\x19\xba\xfe\xf8\xf3W\xaf\x9e/?\\p\xd6\xd7\x9f-\xeb\xfc\xf6\x07Y\xf1\'\xdbj\xaf~\xa3;\xfbDu\xf2\xf6\x85\x0f\xdf\xbf}\xf8\x93\xae\xee\xe7mA+\xe5g\xbf_V\xb6\x9c\xdf\xf8\xed\xef\xfd8>\xd1#0\xba+E?\xd9\xd3\xf4\xf7J\xf8O6\x1d\xb5\xfe\xe8\xf9\xdb\xfb?\xfdu|R\x7f\xf8\xff\x00\x06Z(\x80'
p19
sS'link_table'
p20
(lp21
g4
ag1
(g12
g3
NtRp22
(dp23
g15
I01
sg6
I2
sg7
S'c0d9756306696eb252c0bbef6dd581fa'
p24
sg16
(lp25
I2
asg18
S'x\xda\x9d}k\x8f\x1d\xc7\x91\xe5w\x02\xfc\x0f\x17\x83]`\x17\x169\x19\x99\x91/c5\x00\xd5\x12E\xd9\x94(\x89\xf4\xce`1\x80\xd0\x96Z6a\x8a\x12(j\xad\xf9\xf7\x1bQUy"\xee\xad\xec\xcb\xc2z\xc6r\xab\xfbV\xdd|\xc6\xf3\xc4\x89W_\xbcz~\xba\xfb\xfd\x97\xefbm\xed\xbb\xdb\xc7\xef\xee~=\xbd~{\xfa\xfa\x11=|p\x92\xff\x8c?\xe9\x1f\xd6\xdf|\xff\xee\xee\xf6\xfd\xdd\x0f\xa7\xbf\xfe\xd7\xe9\xe5\xb3\xcf\x9e\xff\xc7\xf3G1P\xfdW:\xdd\xbe?Q\xfdcH\x7f\xcc|\xfa\xf9\xed\x89\xd2\xa3\x97w\xbf\xc8\x1fc|\xf8\xe0\xdb\xcf\xbe<\xbdx\xf3\xc3\xe9\x95\xff:|\x91\xfeuy\xd7\xab\xd3\xaf?\xbf\xf9\xed\xfdky\xdc\xff\xed[:\x85\xc7)\xe7\x8fN\xdf\xfe\xf3\xee\xf6\x1f\xf2/!\xf1G\xa7\'o~\xf9\xfb\xad\xfeK\x0b\x1f\x9d^\xbc{}\xf7\xf6\xfd\xed\xf2\xec\xad\xce\xe1\x97\xdf\xde\xafO?\xfd\xf9\xddO\xbf\xbd\xb9=\xfd\xf8\xf3oom\xd8\xaf\xfex\xba\x89!\x9d\xbe\x8a\xe9\xf4"\xe6\xd3\xcd\x1b\x19\xe6\xcdg\xcf\x9f\x9f\xe8qfj|\xa2\xf68\x96XN\x91\x1fw\x0e\xfd\x14\xdb\xe3\x94z>U\xf9}(\xa7V\x1e\xf7\x10O\x95\x1e\x87\xd8\x1f>\xf8?\x9f}\xfb\xed)\xeah\x82\xbcu\xf9\x1f\xf6\xffF\xfe\x9f\x0f\x1f<\x7f\xf2\xea\xd5I\xfe\xf7\xe5\xd3\'7\xa7\x9b\xd3\xb3\xd3W\xa7\x17\xa7\x97\x0f\x1f\xfc\xe5\xab/^\x9dR+\'\xae|J\xe1\xc4\xe1D\xe5\xe1\x83O\x9f~\xf1\x1f:\xb0\xe5\x0b\xe8tCYFL,\xdf\xfb\xe9g\xcf\xffr\xf6\x05\xf2\xb7\xb0\xfcM\xff\xd1\xf4_\x93\xfe#\xea?h\xf6\xf9T\xe5\xbf\xf2\xc1$O\xc8\xd7\xdd\xb0\xfc\x8e\xe3\xec\x93\x1c\xb7\xbf\x86\xf5\xd3\xcbSu:\x86\xa4\xdf\x97\x96\x9ft4QG\x13u4q\xfe\xf9m>\xb31\x8f\x19e\x9e<\xf9"\x87\'\xa7\x97\xfaw~\xf2Dv\xf4\xc9\x93\xc9\x87^\xca\x8b\x9a~M\x0b\xe1\xf4R\xff\xf1B\xfe!\x8b\xff\xc5\x97\x7fY\x17T\xfe\x11Oq\x0ca\xfd:\xc2\x10\xd22\xac\xd9\xe7\xef[\xbb\xc9\x9b\xe7\x8b\xb1,\xd5|$\xf7\xad\xc3:\xc4\xbc\xad\xc8\xee\xc9\xd9\x8a\xec>\x84E\xf0\x0b#\xe3\x90\x83\xf9\xf8\xe5\xe3\x93\x9c\xdc\x93\xac\xcf\xd7\xcf\x9f|u:E\xf9\xe9\x93\x17_}z\xfao\xcf\x1e>x\xf3\xfa\xd7\xf7\'\xf9\xda\x1f\x7f\xba\xfdE\xde\x93\xd3\xc3\x07\xb7\xdf\xbf\xbf\x95\xaf\x90Ku\xea\xbd\xcb74=\x13/\xbe\x94\x83L\xfa\x7f\xdb\xcfQ~\x0e\xf89\xeaK\x96\x9f\xd3\xe9\x91}HN\xfb)\xe2C\x01?\xcb\x87\xec\t\xf2O\xc8\xef\xe5\xff\t\x7f\x8a\xee\xf9G\xe9\x94\xed\x19\xc6\x0b\x82\xfeK\x1a/`7\xb0\xf5m\xd9>\x97\xf09\xf2\x0fE\xfd\x97\xf11]-\x1b\xc0\xa3\x8c\xef\xc9\xfa/\xe3S2\xe6\x8c\xef\xa1\xb3\xbf$\xf9w\xb6\x8f\x91\x9b\xb6\xcd\xfa\xd1\xb2\x06\xb6\xb2g\xdfi\xb3\xd6\x15L6\x9bh\xff\x92\xdc<\xd9}J\xb6\xda\xcf+\xe1U\xba\xae\xb6\xce\xcb\xaa\xbbQ\xfa\x87\x12^\x9c\xfc\xd7\'\xf9\x9ehO$\xbc\x8c\xfd\x0e\xa6\xf3\xf5?\x1b\xcc\xd9n\xda\x06\xf2\xd9\x06\xd2\xd9\xc4\xdc\xf8\xfd\xc6,\x93a\xbf\x16\xd1/\x9f\x1bs\xf2\x0b\x9b\xdc\xc2F\xb7}\xee]\xd1\xcdry"\xacz\xe7\x7f\xfd\xfc\xe6\xee\xf7\xf8\xf8\xee\xf7\xf7\xefn\x7f\xfd\xb7\xedw\xcf\xfe\xf1\xe6\xe5\xbb\xefO\xff\xf2\xdf\x1f\xff\xe7\x7fB\xb7\xfe\xfd\x1fo\xfee|\xe0_/\x9ez\xf8\xe0\xdf?\x7f\xf6J\x15oxLA\xff#?\xe6E\xb1\x04\x95aO\xff\xf7\x93oO\xeb\x7f\xc2\xe3H\xd4u&\xa4\xff\xca\xf2\xdfGz\xdfEY\x16\xfd\x05=\xa6\xc2\xa1\xe6\xf5\xb3\x1cJ\x16\x81\xae\xbf\xa7\xc7\xe3\xc5*\x1f8\xd54\xbe\xaf\x87v\xfax\xd5\xfb\xdbW\x84\x12)mo\xa6\xd6\xeb\xf81d\xda>\x10#\xeb\xdaD7\x06\x11~!\xaf\xdf\xf58\xc6\x1a\xdb\xf6]Tb.\xb31\x94D\xbc\xfe\x98r\x94Q^\x8c\xa1\x85F\xdb\x17w\xaam\xfb1\xc9\x8b\xf1\x01\x12\xdd\xf8"\x8d1\xa8T\xea\xbd\xa5\xb8\xfe\xdc9\x12\x8f/h\xb9\xf44[\x87\x96\xb6u\x085\xf1\xe5:\xc8^\x94\xf1g\xa2\x18\xb71\x84\xd0\xcbX\xf7^\xf4\x86\xb3\x1b\x83\xbc\xa70\x8d\x9fs\x8be\xfd9\x87\xc2\xeb\x9a\\\x8c!\xb7\x9e\xc7\x92\xe8\xce]\xacC\xce\x18\xa2(\x94\xb1-\xa1T\xec}\xedz4\xb3\x1bCI\xf2\xd6m\x9db\xcb\xb2\x1b\xdb:\xd4\x16\xf3t\x0c\xd4\xc7\x97p\x8e\xe1r\x1d\xe4+\xb6Y\x04\xfd\xe6q\x08\xd4b\xda~\x9b\xb3\xde\x9b\xe2\xc6\x10e\x15\xfa\xf6w\xce\xe3|\xca\xcf<\xbe\xecr/B\x1e\xaf\xcb\xb2a\x97\xeb\xd0#c\x1d8\xf2\xf8\xb1\x16lKLz/\xaa\x1b\x03w9\xbf\xdb\xfbu8a\x1b\x03\xd5\\C\x9e\x8c\xa1W\xc6\xf1$\xd9\xb9\xcb{A\x153.\xc48\x0fe\x0c\'\x891)chn\x0c\x89S\x8c\xdb\x06\xb7Zr\x1fGY\xb4\x7f\xec\xfb1\x90\x1e\xcaq&\xb9\xef\xcfC\xe11\x06j\xb8\x0c\xb1au"-g\xb2\xfb\xbd\xa8\xad\x8cC&\' \x97\xb1\x0e-\x13\xcd\xceC\x13K|\xcc\xb9\xc6\xcb\xbb)\xa61\x8f\x1b\x90+\xceC\xab<\xe6\x16\xb96\x95Q\xc1\xedE\xed2\x88\xedn\xa6\x98\xc6\xd9\x90C\x92\xa8\xcd\xe4\x03\x871\xbbZ\xc5\x8a\xba\\\x87\xc4\xe3\xcfbB\x05\xdc\x0b\x8c\x81z\xd6\xbd r\xf7B.S\xaec/R\xe1q/\xe4@\xc5\xd9:\xa8d\x1a\xc7\xb3\xc8._\x8c\x81{\xc1\x17\x07\xb6+\x12\x8a\xfdV\xf7\x82\xa2\x97\x0fY\xf6p\x1bO\xe9\x8d\xb61D\x11]\xadL\xceCj\xe3*\xeb\xf7\xf5\xcb1T9\xf7\xe3\xdb\x88\xc6\x18\x98\xc3\x90\x9e2\t\x91\x93_-"i|2\x07*a\xd3\x17\x9d8\x8cs\xd2D\xc0\xf2l\x1d\xfaXl9\xb5i7\x86\xdc\xf3\xb8\x0c\x89\xd2\xf8Q\xc4\xd58D\xa9\x92(\xdc\xaf\xa2\x1f\x83H\xbb\xc4c\x0c\x89:\xced\xcd\x9df2\xaa\x0e}\x11s\x9a\xdcM\x91\x05\xdb\x9bE6\x0e\xa1\x10\xd3\x98\x9b|@\xe5\xe4\x13\xf5\xb2N,\x92\xe2\xd92\x9a8nMN\x94\xb6\xd14\x11\x14cW(\x94\x9d\x06}$\x1an\xd5\xcc\xeb\xdb\xd4\x1a\xf8*\x8d\xb9\xad\xba-\xb4\xa1\x8fs\xa8\xbd\x8es\x96C\x9b\xc9\x9d\xa4\x07|\x9d>\x159\xb1\x97\xe7\xac\x99\xd4(\x05\xfa8\xa6\x02}\xdc\xf9ln\xc9\xcfM\x84N\xc6hj\xa61\x1ab\xf9\xb2#sc7\xb7\xda;\x8d7\x88\xd0i}\xdc\xef\x14\xfb\xf4\x1e\xa7\x80-\x90\x03\xbe\xbbC%\xdbm\x89q\x0cY\x14!\xce/\x17\xb1\x88\xbf\xcan\x0crLs\xde\x0ed\x8fb\xcd\xc0\x90\x90\x836\xd3-\xa9\x0c\xb3@5\xd5N\xa6\x8aL\x1c;\x17:\xc4kH\x8b|^\x96\xba\xaa\xbf\xe3\xd67\xbb\xf5\xadU\xaf\xdb6\x1a\x99\xc3\xb8\xdd\xa9\x8c\x9d\xff\xd0\xfa\x167\xb7"W-mo\xabM^\x9d\xc6\xfaRou:7\xdc\xfa\xd4\xcb^N\x92\xe9\xee\xcc\x1d\x82)\x98Y\xd7\xce\xe7V\xdc\xdcJ/\xb1o\xdf\xd4\xe4\xec\x85\xed\xf7L\xaa \x8f\xcc\xad\x9e\x9d\x1d\x11~\xe3\xcd\xb9\xc7\xa1\x93\xc4^\xcc<\x91}\xa2\x00\xa1\x0b\xb9\xf3\xee^\x94J\xc1\x84\xcd0N\xc5\xd4\x80\xf5\x1a\xeb\xf9\xbd\xa8nnM\xd5\xdc\xb6\xd9E\xec\x88P\x87z#Q)G\xe6\xd6\xdc\xdcr\xad\x95\xc7\xcdj\xa1\xa7>\xee\xbcH|\x9e\xda\xe0\xd0\x9c\xa2[v\xf6oi\xdd,\x1b\x18\xde\x14\xcc\x02YbRnn\xcd\xcdM\xf4\\\xa7\x8c\xbd\nC\x85\x885R\xfb\xa1}\xebnn,s\x80\r\xd9D\x86msH\xbd\xe6<\xbdo\x1d\xb6\x1ck0\xe3\xf2L\xb2\x9dI\\\x17Q_\xc5t\x96\x9e\xc9\xaf\x96\xdd\xdd\xc6\x90\xc4f\x18\n@\xe4a/cF\xad\xc8\xca\xcf\xc6\x10\x87\xaa\xd7\xb7\xed}\x9cP\xb0\x92\xbd1\xcc\xba\x0e\x11$&\xff\xd9\xfa.\xa3\x81%\xcd\xada4\xdc\x86\x05(\xf2\'\xec\xac\xdb\xe9\xfa.vI\x1a\xf6Y\xe1\xb1\x0c\xad\x15\xf1\x8c\xcc\x10\xee3}Q\xb3\xc93\xd5\xf4\xbb\xb9\xb5\xf1g\xeaqLS\xbe\x05\x16SM\xed|nds\x8b"\x82`\xb1\xcazd\x86\x98\x14\x9f\xea\xd0\xdc\xa2;;\xa1\x16\xda\xbe\xb7\xc6\x14\x19v\x9f8\x1a3=\xcffd\x8b\xeb\xb3\xd3\xf3L)CI\xb4`W\x04\x12<\xa9\xdd\xe7\xe7\x16\xfd\xbe\xc5<\x94\x8c\x9c\xdd:\xf4<5\xdd\xc5CsK67\xf1>\x02\xecj\xf1\xf2\xc7\xfd\x8f\x91*\xcd\xced\x0e\xe6g\xd1\xde\xe7\xcd\x99p\xfa\xb8\xe2\xceG\x98\xf9\xeaz\x9e\xcf-\xd9\xdc\x88\x8b\x98\x9b\x9b\x1e\x123,\x8e\xd3\x15\xe3j\x91~xn\xec\xf6Mvm=\x87\xa4bg\xb3g\xd4\x1e\xads\x9f!gh\xce\xda8\xefmeS\xac\xcd\xf4|"\x82\xa9\xc6\x17\xf7\x8dmn\xa2\xfd\xf2\x1a\xd5 \xbd\xd9u,\x0e\x91\xc8 >4\xb7\xecduf\x1a:\xb6\x8b\x01<\xfc\xa1(27\xccb\x15\xd1\xe4Y\xa6\xbc?\x93\x19\xdex0\x8fA\xbd \x9b\xe6\xb9\x1eZF\x03Y\xad>\xd9\xb0f\x18+\x1d\x8b\x9ax\x07\xe6v\xb3n\xd3\x90\x87\x89"du\x0b\xc32\x91\xe3 \x02`&\'\xdbu\xfb!T\x93\xd5\x14p\x10\x1b\x9b\xac\x96\x19\xddD?\x06\xf1k \x9f9\xc4\x828\x80\x8c}f#2\x8c\x8c\xb0x\xc5;y\x06\x19\x14`@h$\x02\x96c\xd3(\xb5\xb7\xed\x9f\xb8;\x1f\x99#F#\xe2e\x9c)\x91s\xe9\xc8\xbd\xb8Inn"\x1a\xb9 \xb6R`\xf9q\xde|\xae\xbd\xdf\xd2\xab\xdd\xf9\xdd\xfa\x8aM\x85\xb8F\x88P\x80k\xb4c\xf9\xb1\xa7\x0b\xdb\xde\xcdM\x85\xe5\xb04D\x04\xe6\xa1EDa\xa7t\xe4^\xdc\xb0\x9f[\x8fu\x8c&\xca\xa1\x1cZ\x9a\xa3|K\x99\xc6\x8d\xa0h8\xf5\xb0\x9b[O80%\x98\xab\\2\xce\x8e\x8df\x99\x1b\x9f\xd90r\x15\xb6\xe7\xe5*\xadO-\xa3i\xf9\xd8\xbd\xc8nn\xea\xf2\x16\xd8\x12)\rs\x91E\xd4\x86\xa9}\x16\xc8d5\xed\xefE\xe7\x8b\t\xadb;\xc0jc\xf5yo\x8a\x1fC\xcd\xada\x0c[\x0co\xb5&r\xe1\xa9L-\xb8\x9b\x1a\xec\xd9\xd9\x88\xcew\xc2\'E\xfc&\x1b\x83\xaeCuc(\xa2%\xc6\xfbE>P\xab\xb8%[\xdcx\xe7\x9b\xda\xddT\xafa\x7f71\x86\x04\xab\x84R\x82\xb4\x8fQ\xe5C\xf3c\x90{3\xbeW|\xd0l\xd6)\xf7\xa9\x8c\x12\x17\xd0m\xcb^\xfe\xd6j{\x11l\x1d\xbc-\xa7\xeb\xd0\xdd\x18\xc4\x84J\xd1d#\x8f\x93\x9aD]\xb6\xe9y\xc80\x18Y\xa4\xd0\xee<D\xdby\x98\x15ry\xa3\xd9\xeb\xe5\\\xbfu\xefC\x8a\xc70\xa2Q"\xa2Z\x1b\xde\x83:\x91tH\x07\x047\xb7\xa6be\x9coY\xe1f\xf1\x9d0]\xdf\x04\x0b\x98\xe5nLb\xd0p\x1c\x13\x8c\xc8\xd0;\xa42\xa5\xa2c 7\x0697\x884T\xd9\xbf\xa1\xd5r\xef\xd3X\x9bH\x1b\x04,t\xc4\x97ch\x01\x81\xa5N\xb0\x8d\xb2\xdd\xc2\xa6I\xf73\x9b\xf6\x89\xad\xaf\x18\'\xc3\nM%1\xa2nI\x9c\x8eph}\xa3;\xbf\xa2\xdf\x86\xbd)\xeb\xd1\nd&\xed-\xe4\xf5p\xc0\x83\x93\xfd\xdc\xc5@j\x84\xaf\x173\xa2\x9e\xb4\xe6/\xb6\xd4K\xd61$7\x06\xd1CcM\x93,\xf0P\xcdb5\x84\x14\xa7\xeb\xdb\x91\xf3\xa1\x9d/-\xdf\x00Y\x92\x19\xa7\x81\xa2\xa5\x7f\xc4F\xdeV\x844\x1a"\xb6\xa7\xado\x11\x8f\x0f\xf6fo[&h\xf1lj\x9b\x9c\xdf\xbc\xae\xaf\xbc\xe3\x13\xf7\x8e\x8aS+\xf2\xb9GD\x07JNW\xdfqc:\xa3\x8aa2\xeeN\x16\xd5:\xc6TR\xa4~\xef;\xfc>\xb3[\xe3\xdc*\xc1\x02\xeda$\xcd\xe4\xc74\xcd\xabe\xb2\xb8y\x0c\x13\xbf\x17\x16\x8bx1\x90\x951UX\x8f\x90\x11\xdb\x1a\xb3[cqHG\x8cB\xd5\xe1\x10\xf8b\x7f\x95\x16\xaf\xac\x0f\xbb5\xee\x15\xd6\xa1Xc\x9b\x07\xa6R\x82j\x0b\xd7\xdeak\\\xe4\x97\x90\xde\xa2\xa2\x91\xe5!\xce\xe1\xd8\x1ag[\xe3&:\x0e\x9e\xb4\x1c\xb71\xa2(\x17>MmE\x86\xc1\xc4\x9a\x87\xd8\xad1\x9bU\x88\xcc\x9a\x08\x14\xf8\x87\xb4\xd8\xab\x8b\xd1K\xc3\xea\xd6\x1b4dU^\xa3\xad\xcbIN\x9c\xa7c\xa8\x10}E\x8e\xdc\xee>\'6]\x00\xeb/ >\xa4\xd7\n\xb1\x9b\xb8\xc8\xaab\xfb,\x82\xaa\r\x01\x97z\xca\xb0\x18"\xf1\x95\x98\x9b\xbc\xe3\x13\xff\x8e0\x94\xb1\xcc\xad\rK.\xc9\xf2\xc5Cv\xe1"\xbb\x87\xff\'\xc7u\xe4\xfa\xe4\xac\xd5\x88\xbcR\xcaT\xa6\xb9]\xd8\x0c\xe2\x15_\xfa\xb9\x94\xa3eP\x9b\xb9\xbc\x881\xe9\xfa\xa4\xf3\xf5\xa9c}\xd4\xff\x13#jh\x16q\xff\x1a2(ez\xc7\xb1>\xf5\x13{\x07Y6\x90\xd57E$F\xf6\xf6\x98>hn}HVbH\xaeLa\xd8\x961\xe6\xd8\xa6\xb9\xef<\x96S\x0ec\xde\xc9bY\xe2M\xab\x91(Y\x1c\x1a\xcb3\xeaT\xcf\xd7\xa7\xb9\xf5)\xc9\xb4S\x16\x8d?FC\x89[\xbb\xb2>\xcd\xad\x8fx\x1d\xc3\xfc\x15\x7f\x12\xc1\x08\xb1\x8d\xca\xa1\x98\xf6\xcd\xb2\x13\xe3~\xc92\x8c;\x9e\xe4\xb2eL\xbe\xf7YN\x9c\xe4\xc0\x8d\xa0\x86:o\xbb\\pB\xce+\xd5\x80(_E\xfcP\xdd\x85\xf3\xf5\xe9\xee~e\xd1\xde\x88\x1e\xea\xb1\x1b\xc7\xb2\xc7\x9c\xae\xacOw\xf7K\xbc\xba\xb11b:\x96\x888\x92\xf8\xa7\x87\xd6\':{\xadU\xa6\x81\x13H\x9d\t\x1e]\xe8\xc43{\xa2\x10b\x9b5Lra\rYq9\x98\x88\xff\xadq\xb8-\\v\xbe>1\xd8\xfa\xc8\x0e\xa7\x88\xf3\x93;\xf6^4G\xbar~b\xb0\xf5\xd1\x042P(1d\xb7>\xa5\x1f\xb2g\xa3\xb3%\x1b\xa7\x88\xdbZ[\x1e\xc2EfQ\xa7\xf2Y#*P\xc9\xb4\xd7\xc3\xab\x9a^u\x04\x14\x03Yn^\x8e\x9f\xda[\xd1\xd9|\xadE\x1a\xa7F|\xc9\xc6\x90\x81\xf7`\t\xb2\xa5\x1ee\r\xd3>\xef\x85o\x8bT\x93mL\xc1uO\xe7\xb1\xbe\xe8\xe2\x98\x9d\xc4\xf8\xc6\x8aT\xeac\x8fz\xed%\x1fZ_gK6q$\x87\x0f&FS\xec\xc9"\xc1\x9c\xa6s\x83\xa7\'\xc2f\xe7\x13\xd6\x06\x1d,V*\xfc\x85\x92\xa1\x15E?\xe8\x18\x9c\xad\xd5\xe4\xd2\x0fu-K\x13\xb0\xbe\xa9\x94\xda\xa6\xf6l+\x96\x17\xdf\xdb\x01\xd5,\xd7\xd2-Q\xea\xfc\x85\xdau\x0c\xce\x16\x11\xfb\x93\x86\x8e\x96\xe3\x9b3N>\xa5\xb9\x1c/\xc3\xc5\x91%\xd9\x8f\xa1\x14\x03\x05\x94!\x86\xd5)7\x0b%-\xebP\xbc\xeff\x91R\x8d5\xc2\xb7\xa0N\xd3\xbc\xb8\x08\x80fn\xc6,F`\xabn\xf1\xbbh\xb22\\\xe46\x97\xd1\xc0o\xaafsv9scWT\x82\xc4C\xe7\xac\xba\xb9\x89\xeb6B%E,\xe0aDQ\xady\x96\xe7 Np\x9f\x97\x0c\xd4\xceg1\x8b\x8a\xa3AR\x90\xe6\x14K\xaa\x9e\xd9\xd3\xb1:{:\xcb\xb9o\xc3\xf7\x88yD\xf2\x1482\x8b\x0b\x0e[8VgO7\xb1\xff\xc6\x89\xe9\xba\xe1\xd0%\x9b\x88\xbe\xef\x1dfO\xcb\xed\xc5\xad/\xe2?\x8e\x83"\x9b\x1f)\x1d\xb1\xa7cs\xba\x96\x88F\xb0DLG\x98\xc0bqnx\xb8\x1d\xd6\x07\xf7\xa8\xf1\x0e\x0bH\xba\xeb\xdbj2\xd7l\xd7\x1a\xf7H<\xa3\xf35nN\x97T\xf1m\x877%\x0b\x8b\x88\x97\xd82\xb5]Y\x9f\xe6u-\x17\xeaXc@%\xc4tL\xed\xda\x1a7[\xe3\x1e7\x10\xe1\x12\xfd/\xdc\x11\x1b\x16S \x1cZ\xe3\xeecG97xT\x01\xe2%\xca\xae\xf7\xa9=\xdcs\xf3\xf9\xf8=v\x05\x19k\x87\xafKXn\x11\xc9M\xe3\xd0>\xc6#\x97y(\xb9\x9aE\xb5\x0fY\xc5\x89\xe7\xf1+\x86\xcd\x90\xf5\xd3\xbbx\xa6\x05\x9f\x132pr\x00-\x96\xa86\xe7M:\x8b\xf14d\x1aEn\xf1\xf0\x9bd\x8a\xa5\xf6\xe9: \xab\xb5\xc4sv\xbe\x9by\xc2\xcd\x92/+\xc6d\xf5\x8f/\xe2\xc5\xc9\xe5-\xab\\\x97\x11<\xa9%\xf18w\xa2]S>d\xd3\xa7\xe8e\xd5\xc0\xa5-\xf6G\x19RP,\x98Xf\xb9\xbd\x8a\xd0\xb9x\xf13\x1c\'E\xb3.`\xb3\xc6\x84=\xe6z\x9e\xcfON\xdfW\x11(\xc0a\x14\'\xab2\xc7\xd6\x0f\xcd\xcd\xc7\x8e\xc4hF\xbeYD\xfc\xb8]Q\x01\x81}\x1a\xd7@,|\xa6crdD\x02\x11\xb2\x17{\xca"\xc3|\x11\x9bK.o\xa9\xb7q\xc42Dj\x16\xf8sA\x05\xf1\xa1\xb9\xf9\x98\x8d\\\xb5\x11\xa7\xa9\xea(\x0e\xf9Wk\x0bS\xacB\xc6\xbd`1\xbd\xf7\xf9/\xcba\x04\x83\x1c\x06BDT\xee\xd5\xf9\xdc\xd8\xe3gR\x1a\xc7\xa2\x96\x0e?S\xdc\xe9\xcd\xaf\xff\xe0\xdc\xb2\x8f;r\x1a\x8e\x91&\xac\x132\xf6\\\xa7\xf8\x99\xe4\xe2\xbau\x8f1\xc9\xd1v\x08\xa0\x0e\x91E\x1d\x92 ke\xd2M*gq\xc7-.\xa36q\xb0H\xb5\xa2T\xa6\x18\xca\x88\x8c\xa8h\xfc\x19\x16\x04\xc9\x13\xea\x16\xfb\x8cN\xf6i\xbc&\xd53\xf9;\xa2\x18\x1a\xb0\xa6\x11\xbb\x11\x95\xcbs[\xbc\x01\x1d\xa4\x88\xa6K\x1dG\x16y\x08p[\xf4{\xa1\xee\xe4\x00\xeb\x18\x9a\xb7W\xe5\xc2\xf7\xe1\xff7\xd8\xae\xe2$\xd5\xe99\xab\x08\x9a\x85\xae\xee\xed\xe5\x18\x1a\x02\x82\x01@\x02M\x8cv\xf8\xb4t\xee\xb3%\xafgK#B\xb4FLH\xa0GE\x12\xde/\xfb\xe4\x1d\xceg\x13Oi\xf8\xb4]\x81\xe2\x80$\xd6x,\x97\x98\xba_\x9f<\xf2(KD\xd9@\xcd\xb2\x17i\x8a{\xc6\xca\xf76\xb1\xf5\xba\x81\x06\xcc\x96\xde\xa2c[$\xe9<\xa6\x96\x9c\xcf_k*\xa3:A\xbd\x17$\x91\xc5\x8b\xe0re}\x9c\xcf\xdf\x8a\x9c4`\x10zL\x16\xea=\x98Gf\xef\xf3\x8b\xdcX#\x0f\xa4\xa0\xcf\x8e-\xaf\x95ib\xe7\xcb\xe6\x0c\xb1\x16\xc4\xf5\xeb\xbb\xf5i\x968(lg\x98a\xe7\x8b\x91}\xb6>\xec|\xfe*\x1b\xce\x03\x8d\x9b*\xact\r\x17\xd6+15\xf6>?+\x84y{\x87\xf8\xfc6\\\xa2pH\xd6\xf1\x99m1\x12n\xf26\xa6\x16\x90\xbc\xc89LcF\x05_(\'\x99\xf7\xe7\x07\tR\xb2\xa3D\xad\x99\x1ft\x113b\x9f?Jrn\x07\x86\xb6) \x1d\xcbNW\xfcmy\x87\xf7\x15\xda\x86`\xd3\x19\xa5<\xf2}\xa1\xf5\xd5\xca\xfa\xf0\xfax\xfbDq\x15\x03\xc3\xadb8\x03\xa0]\xe3\x14KY\xcdg\x17cm\'\x7f:R\x17\x11\xc1p\x91\xe9VgB\x86\x19[\xd7\':_Jab4\xf6\x9e\xfb\xb8\xca\xb28\x14\xae\xadO\xfc\xc4\xe5@Ev\x8ew\x88\xaf\x92\xec\x1d\xe5\x10\xee\xec\x86\x9d\x8dSk\xdf\x90+*\x9f\x13\x10\x87b#\xd6\xd9\xfd\x92\xab\x82t1kF\xef\xf2\xfcT\x1c/1\xc6-\xa6az\xaa\xa8\xafy\xc3\xec\xe3\tu\xf5E\x17=Ee\x9c\x1aY\xa0\xd0\xeb\x14\xfbf\x98\x03E"\xee\xe2\x9ed\x19Wd\xa3\xb7\xac\xd0\x9a\xa3\x0b\xe7\xb6\x08\xb3\xf7\xe5#\xd3X\x91Fm8\x1a\x91c>x\xfe|\xacD\xcc\xa9\xc0X\xdf8\x0c\x8d\xd8E\xfaLk\x08\xd80\xa1\x93\xba\x96E\xe6\xc3\xb82\x1cx\xb5L\x8a\xca\xf7\x1b\xf6\xb1\x92\xde\xdb\xc8>\xf5\x1c\x11\xd1O\xea\x88\xcf\xf78\x1a\x14o\x8fu\xea\x0eig\xd9~\x19C;\xcb\xcf\xddp\xf5zN\xbejh\xcdH9\x01\xbd\xd5\xc2\xd4\x17\x8c\x9d-\xed\xcea\xb2\x0e\xc1b\x1aX\x87\xd80\x86\x05\x8b~\xc3\xed\\\x970\xbce\x02\xfc \x8a\t]\xe7\xf1Q\xf3G\xe3>~\'\x02\xc9|\x15\xa89\n\x86\xab&\xd3%\xeb9k\x0eW-\xa7a(h9\xb1u\xd8\xbc"a\x1a\x1d\xc3$y;B.\xe3\x90&M\xdcnx\x07\xb5\xd5\xa9\x8f)\n\xcb\xeaer\xdd\xdd\xe3\x02\xdd&j\xd7\xa6i\x98\xa4\x90\xd2Y<\x83\x9d\x1d\xd1z\x8dC\x92\xa8W\x08\xefB\\\x95~%\x16\xc1\xde\x8e\x90C4\xaeBc\xd9\xa2`R\xa1\xd0\xb5w\xdc\xb85\x8e\x8d1\x0e\xb1N\xabU\x11\xc5r$\x9e\x91},\xa1P\x84-\xcb\x15fxJe\xab\xef\xb8\xb4\xa7\x191#\xd9\x92\xb2[c\x86\x13(\x86\x12\xae\x94!d(R9[\xe3\xec\xf3\x0fb0\x98u\x9f\x81\xd4Z\n\xa7\xae\xc4\xe5\xb2\xb3E\xaa\xf8\xee\x05\xb6Z\x00\xc41\x15\xf9\xbep\xed\x1d..\'\xc78A^nX\xab\x15)\x15g\x98\xd3\xc9\x1a\xfb\x1cFN4\x12\x02\xe2\xe5\x06\xe4{\xc4*(\xf7\xd4u4\x8f\x1b\xb8\xbc\xa3\xd9t\x81\xe1\x8d4sf\xf1m\x95\x13\xd9\xe70X\xf4\x11\xa3\xfe-\x8f`\x8c\xc8\xa1\xad\xe0\xefRV\x15\x87\xef+;Y\xd5V\xf8\xdf\x16\xd17\x0c}\x81WYH\xf3(\xd9\xe7\x1a\xc4\xd9\x1f\xc9O\x85\xba#\xf7/\x9a\x92\xa7\xfe\xa3\x15<\x8aI\xb9\x97U+\xaa}\xd3\x10\xe9<\x97\xbc"-\xea9\xee*\xbb\xd8\x83\x98-\xa8\x8emm\xdc\x9de4%\x1c\xb29\xb2\xcfa\x88C\x0c\xe4|4\x9b^\xb6\xaa\xcf\xeb\xea6wu\xcdW\xectb\xb5\x98\x91\x9c\x18r\xa0I\x83\x89^\xcc\x8d}\x8eH\xce\xc8\xf0\xd4\xd5\xba\x1d\xe8g\x919\xa5\x1d\x9a\x9b\xc7i\xa4\n\x8b^\xfd\x83\xa1\x16dn\xc3\xb3\xda\x9d_\xb3\xa7xRKk\xa7$3\x19\xbc\xd7tm;\xd71\xd9a\xa6e\xa7\x90\xd7\x16?\x1c\xc6\x90\xbc\xa9\xa7cs;\xb3#\x18\x1a\xab\x05\xcb\xfb\xb0\x08\xfb<\xb5#\x9a\xd9i\xbc\xc7\xf4\x8a\x87\x82\xa8)\n\xd5\xce\xf2_!\xa8-\x93\xebY,\x15Q=1z2\xd0\xaeU\xb4\xd4\xf4\xec\x94BPyq\x1fo\xec\xb6\x92\xc1\x80\x90l9N\xb1Vt\x0c\xcdcC3\x12Z5\xe7\x82\x9c\xabb\xf3\xa7\xf2\x81\xa1k\x15\x00\xb6\xc7\xc5\xdb\xe4\x1d \x94\xd9b;Z\x9fu\x93\xbb\x8fM\xd68l\x99\xba\x14s\x00]D4\xb7\xa7\xaa\xe1\xd7\'1ed\xd6\xb5\xe6\xcd\xf6"\x19jU\xb1\xf97%\xf8\x18W\xe3!]5V:\xcc}\xb9\xadu\x8a]\x14\x19B\x86\xa1\xef\xd7\xe2lT\xad> #\x86\xb8\xf0\xf6\xf8\x1a<WkT\xb2\x02\\G\x9e\x8a\x89P}u\x14\x8bQ\x9c\x1eR]2\xc2\xfbEC\xdc\xe0\x8a\x90uo\xd3\xb3\xde\xac\xbc}\x8f\xff\xd5\xba\x02\xec\xb1\xe1\xa0\xc9\xea\x03b^p\xd0N\x0feu\xa1G=4\xf7\x1eP\xa9\xb6T8\xcf\xc6`\x111\xb1Nwc\x80\x1d\xa6\xd9(\\\xbd\x80\xfaM-.9__\x17[W\x14\x99\xe5\rd\x15\x08\xa3I\xc7r\x9c\xc5\xe9\xb7\\\xe4\x040<Z\x08\nY\xa7M~\xee\xeac-\x1b\xa0\x18\xbc]\xed\xaf\tG\x94\x89h\xb8\xd6LW\xd6\x18mqzH\xe16C\x1d\xcb\xe3 \xfb\x10=_\xe65 \xb99\x1a\x86}=YKV\x81\x842\xeb\xe0*K\x03\x9dcC\x8b\xc3-f\xf1\xfc2\xe4v\xc7Y\xe6\xd2\xf6\xe81g\x8b\x15\x87[T\xeb\x80\x0c1\xd8G\xc5\xaf\x88\xa5~\xcd\x9e+\x0e\xb7\x98\xc5j\x1d\xf2H,\x8f\xe2\x10\xe8\x1b~\xe7C\xf6\\9\xc3\n0\xcc.94 \x8e`\xb1]\xa7X~uX,\x17\xd4\xf6|\'\x15Y\xeb\xe4\xb0\xfc\xb1Z\x1d\x7f>_\xe3\xec\xe2S2\xa1\xe1Gh\x9aax\xc5\xa9OF\xe3\xd7\';\x9by\xb0S,r\xa6\x19=\x8b\xbc/\xc4k\xef\xb8\xf1\xe3\xa0\xb1\xd7b\xdc\x01\x8c/Z\x92[>\xb4\xc6\xc5\xd7\xa30\xee\x8fh\xbb0\xbc\x1c\x95\xb1)\xcfk\xcd\x81\t\xd1\xba\xc5\x9d>2\x10F5X\x04\x01\x8d\xa8\xe1\x06\x1dC\xf5\xf5>\x06\x8e\x17]\x00<\xbf\xc8\x86\xdc\xfbT/;\x98h\xca\x93z*S\x84NH\xa2\x0eN\x03\x8dgq\xb6\xe20\x0bZ\xa15^_5\xf0\x03\r-\xdfz\x05\x1bZ\x1cfA1\x01\x03U"&\x89U\xd5\x8aS\xd6\x8f\xc9;g3\xb0\xd6f\x0c\xed\xa4Wb\xe8Jqk\xe2\x14;k\x99\xa6\xa2K\xb5\xd3\xd7\xd5\xb4\xa2\x89\xbe\x95\xeadE\xf3\xd4slhqy\x10VC\x03l\x1f\x0c\xbf/+d\xf2\n\xb6\xaf4/k\x1a\xe8.\x8a\x98#\xc3\xd5e\xe4\xf2>\xb8>\xdd\x9f\xe1\x90\x87\xe9\x93[\xac\x90~]\x94Z\x98\xf2\x9e\xa0\x94\xb5\xe4\xbd>\xc8\x86\x02\xa5b@\x975;\xbc2p\\\xae\x8f\x8b_\x88$\xae\x01\x9a*\x02\x13\xc1\xad\xb6k\xd8\xbe\xe2\xe2\x17\xcaa\x11\x81\x163V\x97\x1c\x0b\x85C\xf1\x9d\x1a\xbc\xbe\xb4L\x81\xe6~\x81H\x17\x03vz\xbf\xb21\xad0\xc5I\x9dH\xaaV\x1c\x02\xb8\xbd\xa1\xa0(\x19\xdf\xc1\xb2>\xd5\xc5\x1e\xe4J\xb7\x81}\x94\xddj\xc00\x96\x8d\x8f\xea\x9e\xf5\xa9.\xf6\xa0\xcf\x8dl\x97\xacIf\xbcC\xdew\xc8\xa7\xac\xde^K%\x01\xcf\xd3-\x8f\xa6tIs\x9f\xd2\x18y\x98\xcb\xcc\x9e\x00 =\xd6jAE\xdc\xba|q~\xaa\xcb\x83\xc8=\x8a\xc3Z\xcb\xb5$\xe0yz\t\xd7\xf2h\x95\xce\xd6\x87p~\xe4\xf4\x0c\xa31\x89\xee\x88\x87\xb0\x0c\xd5\xd9\x92\\:e\xd4\x95i\xf0\x01L\x07a\x8a\x97K\xc6m\x94\xfa>\xdf\xcf\xc6Z\xe39\x9e\x1c\x0eF\xe4\x97\x8e\xc1\xd9|\xac\xa5|C\xea\xc8 \x12"E\x85\xe3\x07\xb8\txR\xbf\xcf\xc9H\x11\x92\xdb\xaefq\x95\x0b\xacHM\xbe\xc6\xbd\x19\x9e,+e\xc4X\x11\xf10\x0f\xc9\xaf\xca\xbe\x9eX\xf6y\xcc\xad)[\x10\xf0\x14\xbdO\xfd\xfe\x88\n1\xa6<\xe1#If5\xb2\xe3\xd0\xb2\xd0MP\x7f\xac=y\xe2t\xb0\xf9,U+*F}\x86\x16\x9c\xcc\xf9\x8a\x80\x1b\x14\xed\xbd\xbf\x03V\xaa\x1e\x00\xdf\x0bV\xd5\xa2\x9e\x83\xda\xd4\xf5\xcc\x16\t \xec\xa81\xf6qJ\xb4J;\x97\xb9\x7f\x8e\xb8\x95\x16N\xefj\x16\x9b)7s\x93\x19zNO\x9f\x8e\xa1\xfa\x1aVY\xfe\x81\xf9\x92\xa7\x86\x96J\xa15\x9a\xdaC\t\xf6\x90\xfa%{\x8c\xac\x1d\xaef\x93_5\xcc\x1a#h\x17\xe7\xac\xba\xfa\\\xf5\xdc\xc6\x8a\x90\x96\xbe\x8dz\x81N\xc7\xf0\x02\xb5y9\x17{B\xec\x81\xabq\xc3p\x9e\xc7\xa0S7\xbc\xc0\xa4\x1e\xb3\x01\x9a\x1b\x1d9D6LG.\xe7\xf6tuv\x84\xe8\xc6f\xbb\xdd+\x81\x1b\x86C\xba\x82[\xac\xce\x8e\xc8*\n\xcc\xaf\x0c\x15\xf96\xca\x14\xaf\xbd\xc3\xeci\xf1\x87y\xecrm\r\xb3\x8f\x1a3kG\xec\xe9\xeal\x91%\x19\x93Q\xc3\x98\xc6\xb1\x933\xdc\xe6y\xa2\x8a\x9c]\xd1\x0c\xc9.\xaea\x06,\x99\x01\x9b\xcd\xb4\x16\xf1~\xbe\xc6\xce\x16Q\xf2D\x02\x06\xac\x01+\xadZ\x97\xaf\xad\xb1\xb3E\xb4\x90{\xe8\x12y\x01X\x06c*\xf9Z.\xa5\xba\\JT\xe8b\x19\xb7*\x07d2\xd5\x9a=\x94Ki\xce\x9eI\xa2\xdc:l\xe3\x0cb\x03\xa6\xce\xf3\xda\xe6\xd8\x8c\x07h\xcfsgs\xd2Z\xb2d\x10!\xc3D.\xf9\xc0\xe6l\x06\xad\xcb\n\xb8\xa5r\xceQ\x87+\x06q\x9a\xfa\xa6\x03\x02([^\'\xf8T\x0b \xc2\x9c\xd1d\xa8\x85{x\xa9\xf1vzY\xfc\x8a@\xb0\x12\xc5\xe7\x18\xeb\xa3\xb8\x8e\xb9_\x90\\\x89_\x99\xf8\x05\x86\xc3\xb3\xfb\\\xad\xa6\xa5+\xd7\xdeMszY\xfc\x19\x94\xd3\x16M\xcd:\xd4/\xcf\xcf\xbb\x01_J\xdc\xdb\x06\xd9\n\xbb\x8b9\xe6\xd1\xd2\x88"\x95\xcf9\x99\xce\xf8Y\x02\x0f{I\x9e\xce\xa8\x18\xd3\x00\xed\xa18^szY\x81\xd9\t\xdc\x96\xdd\xec\x1e\xadt\x9d\xc6(s\xb3\xfc;\xef\xe7V\x8c\xcd\x13\xe4\xadg\xfa\xa8&\x8d\xe35\x17\x03\x91#\xdd""\x93\x04\xf6\x19\x0e#\xa2\xb6\x8b\xd5"i\xb5\xd4I\xedlS\x17\xab\r\xc1\x15\xce[\xfe\xfd<\'\xd0\\N\x80\xc4\x83\x19r\xba\x88v\x18:^\x13\xc2\xc7r\x02\xcd\xe9{Q\x0f\xe6=\xd6\x06\xe0\x80\xf8\x1cy\x1a\xa3L\x01\x86#\xa7\xc8\x13\x8c\xac\xb1\xc18\xba\x82\xd2\xad\x12i\xb1{\x9c\xbeO\n\xf1\x199\xa4"&\xe8\xf0\xd6r\xcbs\xae\x06\x04\xc6T\xff\xedk\x8e\x1c\xbbU\x01u%Q\xe8fW\x9e\xd7K4\x17{\x88\xe2Y\x91\xc5\xf4\xea0\xa3Yq;\xf7\xd7\xfd\xca;>q2\xbf\xa2,J\xd4:2d,\x1a\x96\xf2\xb5w\x98\xbc\x16\xe3\x98Ft3\xb3\x85OYc\x19\x87\xb0\xfc\xad\xf9}\xa68dDV\xf7\x1c\xb5\xbf%L\xb1\xa4\xa2\xd5\x01\xfc\xdb\xd7\xa4\x0c~\xd6\xcd\x93j& \x1dSG8_cgw$q\xdf\xf3\xf0\xf6\x14\xf1\tf\x81\xbc\xe5\xd4\xefY\x1fgwD\xca=#\xda_\x10\xa5\x8d\xe2)]\xc9[\xcb;\x9cNd\xc5\xdf\xc1\xf2\x05\xbaU-\xcdv\xc8\xeeh\xce\xee\x08\xe2\xd6\x07\xd8\xef\xb9\x8d7\xa7\x9c\xd2<\xbfV\xd8j\x15J\xb9\xc7v\xde\x80\x1bm\x12CK\x8a\x83\xba\xe9N/\x07\x85!\x16p,vT\xb7*\x95\xdb\xd4\x87\x00Q\xa6r\xc5\xed\xf9\xf9V^\x8e-\xbb@\xa6\x84p\xb5;\x9d\xe3\xe5\xfa\x883\xac\xcc\xd1mhe\x91\xabu\x1c)-C*\xf7\xdb\xce\xf2\x8eO\x1cgi\xcc\xc3\xd5*\xe2\xbf#/D\x94\xc2\xa1z\x87>l\x86\x95\x7f\xab\x17\x8b\xb5\xe6\x00n\x9a\xcai\xea\xc3\xb6`\x04\xa3q\x8f\rXK^\xd6\xdc\xb5\xcb[\xc0\xfe\x96\xdd8\x8f3t\x17g\x90\xfb\xc2C\xa3\x95\xc8`\x1cM\xad\x95+\xfcz\xf2\x8eOl\x8dK\x03\xf3\xb2\xc6\x02\xe1-\xc9p\xf3\xa18C\x8fn}\xf4\x1a\xa0\xc6\x80\x10%be\xd8Ks\x9e\x02\x83~\xa7]\x9c\xaa\xae\x99\xc4u%\xcc\xa6\xea\xc9\xb2\x00|^\xe3\xdd\xa3;?\xa5Z\xedZ\xa9\xa8\xafee\xd0\xa9W\xd6\'\xba\xf5\xe9\xc6RY\xe3\xb0uU{\xcb\xe58d\x8ftgk\x05\x12\xf7\r\xb53\xdc\x02\xe2\xe4\xb5\x969\xff%[\x9cs\xef\x1f\x97\x92\x8c\x83\x9el}\x1c\xbfR>\xc7{w\xc7G\xa256\xe3\xf5U\\\xb9qOX)\xbc\xaf\xe0\x99\xbb\xe3#\tJ&\x02o\xa9\xa1\xa4\x98s\xda8\xc4>\xb8>\xce^Se0\xde&\xe6y\x8e\xc8e\xd49^7E\x07R\x9f\xe4\x11\xa2\x05\x7f#"~\x81\xc1\x7f-{p!\x7f\\N\x8e\x94\xe8\x19\xf2\xa7!\x9a!\x1a\xa7\xf15\xf9\xc3g\xf2\x07\x16\x92\n\t\xe3#)\xa5\x1e\xaaA\xee\xde\x96\x14\x891b\x9bU\x13u\xf0YG,`oK6\xcbAO8\xf9\xba\xb1\x8c\xa1\x148\x04\x14\xa0)\x88Q\xc7\xe0l\xbe\xa0\x10m`0\x1a\xb8\xc2c\x8dq\xce\x03b\xdc\xc6b|L8\xa1\x8c\xc5m-\x9d\x7ft\x1e\x83\x10]x\x8e\xd7\xed\xe5\x9c\x93\x1a{T:"\xbf\xa2\x1c\xdb\xb1z\x83\xeelI\xb99`\xefm\xd4\x1d\xfa7\xccmu3\xede\x1ee\xef/t\xcb\x9a\x05\x17<6F2Zj\xbc\xbb\xb3\xb5(\x8b}9\xf0Q\x1a\x8c0\x1bl\xcf\x12\xb4\x81J\xc8x\xa9h\x82\xb3qc \xab\x1d\xb2l\xb5\xfa\x0b7\xbd{\x9f\xa5\xc3\x11\x12\r\x96\xa2q\xbd\xf44\x1d\x03\x05\xb3\xeb\xfb\xde\xae/V-E\x90hZ\x95\x84\xdf.\xb6\x08\xe9\x0bQ\x91\xc8@\x19\xd4\xa2\x1d;\x80,\xdcJ7v\xfe9\xd0u\xacu\x8d\xbb\x9cP\xb6s\xd6\xfa9\xa6u\xa3\xa2\xbc\xe0\x9f\xd4W\xa3\xceND\xf7\xc8\xdfrD\xc7\x04\xb1\xce\x0es\x8f\x91\x9d3\xb9\x8c#\x98\xd0\x96\xd4\xbf\xa1\x7f\xeb\xb4\xd7@\x01\xb9\xa3h!\x9a\xd4\xf1#\xdf\xb5\x16\xbc\xad\xc5\x08\xc5I?:\xe7L\xf2v\x96z\xb0\x13\xec\x818\x10[\\\xfc\x1e\xbe#og\xd5\x04\xeay\xad\xba\x8b\x88.\xc8\xa1\xbd\xc6\x99\xe4\xb0\xa4JD\x8f\x8aKQ\x94\xe0\x9d\x15\x7f(\x1d\xc2\x1e\x90^^\x02\xb6\xbc\x00\xdfA%\x825K\x11\x83S\xdf\x14\x94F\xdand\xdfC\x00u\xebK\xc7\x02\x13\x90\xc6V\x15\xca\xc5\x1a\x7f\xea|\x96\x1a\xc7CZ\x077\xb0\x07\xe2/N\xcf\x8f\xad\xcfg\xce\xb7\xecu\xcc\xa2\xf6h\x0c\x85b=\xd4r\xed\x1dO\xed\x1d\xda\x16\x00H\xf1\x12\x10q\xa2\xc0!\x1c[\xe3\xe4\xe2W\xb5$\xd4\xc8*q\xf1\xd8\xb1{\xb0p\x8c\x10\x8cv\xdd\xd9sbp\xb6\x0c\xa4\xd5\x1fec"I+\xc7\x9bj\x14\xc8\xc5\n\x17\xb2kv\xb5C~p\x98\xdb\x9c\xb0\x94r\xca\x93z\xcf\xe2\x90wn\x0c\xc6\xb5\x9f\xe32\x86\xec\xe5%\xc2m]\xb6f\x8cGk-\xe7q<Ps\xab\xab\xbc\xc7\x04V#\xc8e\xe357F\x1f\r\xcc_\xc8\xaa\xecbhr\x19\xc7\x8a4\x02\x03\x9er%\x1c\xcb9\x90>\x026#\xda\xc2\x99\xb4\xc8\xd81O\xe2\xd8\xa6\x98\xcb\x1c\xb0j\xa5\xefqR\xcaX\x8aE%\xab\x1f\xb14"\xef8\xc5\x8b\x8b_q@\xc5dI\x115T\x89\xf6\xe8\xec{\xe6V]\xech\x90(\xd1\x92\xeb\x00\x03\x0fs\xadSN!\xc3\xa1\xa9\xe3\xb4\xb7\xa7\xe0\x0e\x13u\xc3\x9b\'\xc7S\x9b.\xe6VMFP\x1ax\xea\xb5\xe3\xd1X\xe94\xc7\x05\xcd\xe6\xd6ln9[\x85\x89\xa8\xac\x8a^ST\xa7\xb9".\xddZs\xecm\xe9\x04\xaeA\xdf\xccG+\r-6\xd7\x971t\x1bC\xb2\x18B\x8fL\xc6eR\xea4\xb6\xec\x02\xac\xe2\x80Nx\xcd\x11\x9eU\x88\xc2y9\xfd\x16\xfb\xbc\xe0\xb7\xd4\xf7\x19\xaf9`\xb02\xd6\xc8\xe8\xa6\xd2\xd2A>32\xfb\x84\x95Jk0Rk\xc0f\xbcM\xdd\xa09\xbf\xa5\xa3\xa6o\x13[\xdcH\x9b\t\xf0\x8c\xad\xa2w\xed\xafQ\x17N>"\x97\x0f\xcc[\xce@\xeb\xcbJ\x04!\x982\xa4\xccq!\x08\x1e\xd7\xd4\xf6\xd8\xafhEe\xdd\xe1\xeb\x10\xc5\x11\xa1\xba\xec1E\x87\x95]\xba\x17\x8c\xba\x98>\xb4\x9c|\xb4\xce\xf3\xfa\x1d\xb9\x9c\xc2}\xc2M\xe8\xc0\xe0\x06E\xcb\x86\x84_\xfa\xe4\xdc,U\x80`M\xe1-\xcb\xaa7\xc7\x98\xfd\xc5bNq\xda\xdb\xcd\xba\x19\xe4<\xe9\x1f\x85\xecT0\xaaL%\xf16{5]\xf2\xa8&\xc3"\xc7\xb0Y\x1e\xb4\x840\xc0\x1c\xa1\x89\xa1r\xec\x9c\xf1\x19\xd6\xbb\x8e=N\x0c\x1ae-\x8f\x89s\xfd\x06\x9cu.{\x1cp\x89\xc6\xd5\x80b@\x9d\x8f\xb1\xab\xf4u\x0c\xd9q*\x94\xd1\x05gA\xa9\x170\xcbW\x9e\xf6\xea1sK\x118{=\xef\na\x0c\xfe\xbe\xc59\xd71\xa4\x0b\x1d@\xa6\xdf\xaa\xc8\xdeqN\xc5\xe3\x03\x0fd\xe8u\xdfE\xef\x9e\xf55\xfd\x96{a\xc8(\xb1\xf1!\xa3\xb4Y\xdf\x14{\x96\xc1\x10\xa5\xc8\xae\xbd\xbfeE\x91FmE\xd9"})\xac\xf7\xd8\xf4\x90\x88\x83\xd4P\xa3\xd9L\x81\xd66\xf7;[\xceV\xc7\xbd\xf7\xa9[4\xe6\r\x90\xf0h\xc0\x18y}\xee\xe7\xf5{\xe4\xb1G5\xa7\x8e\xda\x1fF\xe7+\x11\t{\xe6\x1eog\x92\xe3?M)\x80\'\x81K\xc2 4$\xdc\xaf\xbd\xe3S\x87\x9d0\x0f\xb0+\xb4,\x1buL9\xe6\x0f\x90\xe9C\xaem\xeb\x13D\x8b\xb7\x02\xbegm\xd23\xad3\x06U\xcfJ\xff\xb4\xeb\xab\x13\x10\xa5u\xb5\xb8-8\xae\xe5v\xb1\xc6\x9f\xb9^\r-Ye\xba\xf2O\x0f]T\xb8\xb4k\xeb\xf3\xd4\xe3\x1e6\x8c\xa1\xd6\xde\xf5\x04~\xbb\xd8\xa7\x18&{\xc7\xe7\x0e\xebX\xa9\x8dUaN\xc0N\x88l\xe1vl\x8d\xbb\xc3\xde$`\x91{v^\xb2\xb8\xa2\xd35\xf6>{\x9e\xc4\xa7\xb8\xb9f\n\x88\x1b\x04+\x97L\xab.\x88^/g\x1e\x17\xb4k3\x01\xf0?\xe7{p\xfd(\x92R\xce\xa7}\xbe\x95\xad\xba\xbaY\x913\x19\xfa,j\x0cQ\xc6@\x0e\x0f\xd6a-\x89m\xd0+xa;\xa7{p\xefl\xbc\x03\xfb\xda\x8d\xee\xb2\x8fVJBV\xd1\xe1\xb8`\xb7~.dv\x8f\xa6Z\xc7}V\x00\x08X|\x1b\x97c\xb1\x8bh\xfa\x9e\x95\x05!\x18\x03*2\xf42\xe7\xa9\xcd\x11\xbb]\xfe6\xe1{\xce\x08\xfa\xc5\xd4\xb2Q\x02\xa3t?\xe5%6\x14\x93\xbb\xcb\xdd:\x9dD\x85\x00\xc3\xc2+\xf3>G\xa9Y-\xf7^\x1f\x95\x0e\xa6?\xca\x16\xb2\xb3\x1eC\xe2\'\xf7\x8b\xf5M\xee\x1ej\x1bU\xb3\x80\x06\x9f\xb6\x18X|\xac6f)\xe5E]Jn\xd8-q%GlH\xa6\xb0U/\xecrp\xddp|u\x82\xf1\xb2H*J\xaa5\x14\xd8\x1cRd\x19Cv:\xb1\x958\xa4B\xa8\x01\x99\xa5(\x92\xac\xce\xfdz\xf2\xfcd\xbb\xfaSk>i\x0c`\xc11\xe6\xb7~!+=o\x86\x96]\r\xee+Y\x1b\xf0\xae\xb2\xb6\xc8\xbc"\xe7\x1coF\xee\xda\xeb\x12{\x94\x12r\x89\xa3x\xff\xbew\xdcxn\xf1\x10\xb13\r\xf9$\x8d\xcb\xf4C\x18\xa8\xa5\xcc\xce\xeeQ\x1c\'\xa5\xf5\x12q\x86\xa9\xee\x99NV\xbb\x19\x99\xf2\xca{\x9cb\xc9\xa8\t\x88\xe6?P\x00\xf7\x8f\x18\x8c\x97k\xfc\xa9\xab\tP\xaa\x80mn\x8ayD7\x84\x98\xaf\xea\xa3h:M\x9b\xec\rI\'\xde+*\x02S\x1a\xb3\xb8\xef\x1dN\xa7q\xeb\xa8\x83\xca\x96O\x12O\x9f\xea1\xde\xf4\xe8\xfc{\xb1\xd5xhH\xd9s\xdf\'p\x9eOB\xf99\xa9\x01\xb3\x97\x13\x88!o\xe9\x85\x95\x14\x07\x16\xa8\xbc\x97\x9718?\\Y\xe8\xc9N/\xa3\x96;\xd6y\xad[j\xd5L\xfcI/\x1c\x04x9X\xe9s\x82\xf3.*\xf8<\xa7E\xd1\xe9\xfb\xc8m\xf8#J\x05>\x04\xc2\xe2\xb8]\xe1\xa0\xa1\xf8\xcc\xe9\x93\x8cN\xba].V@7\xac\x94\x8ea\xd3\x17\x08;b\x04qc\xe9_}\x8b\x8e\xfaG\x85\xbe\xcc\xe3Kh-\xa6\x8c\xbc\xbb>\x11\xf0\x98\xb9\xa0\xe5j\x00\xdf\x9d\xfc\xb6]\xae\xcf\x17^W"\xfe-\x9a;\x8c\xec\x96x\xa5\xfb\xdd:[\x9f?9\xac\xe4\xc0\xeb\xd3\xd2a\xb7\x83\xa9v\xd4\x15|p}R8;\xc3\xf0&\xb3\xd5\x13\xe6\x14\xdb\xbc\x1f\x0e\xf0yJ$\xbd\xe7\x90\th\x8eZ#\x12\x04\x11RUIz/x\xd3\x93\x8bc\xa7A)\xac\xf1\xb7l\x15\xeeY\xac\xfck\xe7\'9\xdb\x97\xb4\x7f\xdf\xb8\x95\xd4\x81\x97R;\xe5X\x1c&9[K{\xa5\x8c\xb7\xf5\x02\xa4+\xab\xeb2\xe5\xb9\xe3\xe1\xa0Q)\xfb:\xe4\xde\x10\xffm+=\xedj\x9a p\xa2\r~.\xd6\xe7\xa9\xab\x1b\x8b[\xad\xafr<%\xd0I\xc9\xc6q\xbd\xba>\x9f\xbb\\A\x1e]\xaf\x17\x0f\x9b\xad\x87"\x95c\xf7+9{M\xdd\x13D#,S$\xeeM\x9c\xc7\xe8)\x82&\xab\xec\xe3\x80\x9d\x91S\xaf\x89\xcc\xa1D\xb8>\xc9\x8f\x17\xeb\xf3\xcc\xd7Vm\\%\xb4\x84^\xd0\x7f3\xcf\xe5\xbb\xad\x8f\xbb\xa3\xbdn\xad\x13\x16V/\x18\xc4Ze\xcd\xc7\xec\xd9\xe4r\x18-\x16\xacOi\xe87%\xcb0\x8f\xa1\xc5\x0c\xf7\xbc\xb5:\xe1j4^y\xd7\xe8\xca(\x13\xc5\xc7X\xc7\xe0r\x18\xb1&\xf4\x11T\x03\x1bc\xa8u\xde\xff\xd1\xba\xcc\xb58\xe1\xac\xcc\x888\xc7\x00\x19H\xd6\x96H[\xd6\\\xf4Hd\x93_\xda\xb24\x9aD&\xa0Tx\x0b\x86}x}]n$\xc7M\x8a\xd2\xc2m\x8b\x9e\xaf\xbd\xd6\\\xe7|\x1fl=\x0c&\xb5kd}\x80\xaa\xa3\xe6\xb4\x904/:8\x99\xad\xb54u\xc8\xb8\x95-B7S\x99\xd7?E\x04\x9a[\xdb\xf7\xd4\xe5\n\xc1 \x86\x84\x81\x7fa\xa0\xc5\x85s\xe4f\xb1\xc3\xe0\xd9\xd7\x0e\xe6\xbfl\x15TZ\x02s\x0fG\x13z\x0e\xf64;g\x96+3\x17* b\xa2\x99\xed%V\x9b\x9a\xcb\x89\xd2\xd0b\xca@W\x80\x1fi\xb5\xc4iN\x14MNC\x8f\xfb\x1e\xb5\x85\x8b!\xd5\x82\xd5)5g~^\xf6\xe2l\x0e\xe7\xdaB\x03{\xa1A\xdb\xc5o\xca\xc78\xb0\x96&\x10\x88\xfe\xe5fq\xd2\xc2\r\x96-\xe5)\x97\x1d\x83\xb7G\xbb;\xef8\xb0\xa2u\x87\xd7\xa2;\xa3\xc97\xd8w\xbd\xb0\xa7\x93\xd9\x00\xb44\xcd\x1a\xbeB\x86m\xad\xcc\x14\xf9Zl&\xfd\xd9\xe5\xd4Er\x070\xb8Brk;\x8f\xc6\xd7\xde\xf1\xdc\xe3\xb32\xa2^\xdc\x80\xa8\x92}\r\xfdX\x0c\x8d\x1d&C\x14\xe6\xd0\xb5b;\x160\xf5*j\xa0M\xe3\xc0H\xc7\x92\xf6p\xbc\xf4\x0b\xd9\x1a<u\xab\xb3\xcc\x96\xfe\xa8\x17\xf5G\xc4f\x8bPI\xa3K\x9a\x8c\xa6\xa0%\xae\xa2\x08\xf8ZN\x9d]N]\xfb\\\x8cw\xa4\x88\xe1\x8a\x8d\x1b\xaf\xee\x13\x9b\xce\x17\x1dM\x1b\xbaQ3\xe2\x15\x9d\xd6\xb9\xf7\x9a\x8e\xad1\x19\x86rtq\xd3[\xa1\xcd\xc4\x93\xd5,L\xb1!l\x1euo3\x1c0\x84\x83\xd8\x12v]\xab1}\xb6\xa5/\x1d\'\x8cA\x14\x7f\xcf\x83\xc9\xb3[\xef)\xa5b*s\xae\xbc\xb1\xf8\x1ap\xdb\xeds%G\x8a\x1f\xac\x9e\x1683U\x11\x17}m\x13\xf0)\xa4\xa0\x98!\xb5\x9a!\xce\x92\xd2\xbb\x1f\xcb\xa70cnQ\xa3\x8a\rg\x18\r\xf5\x92\x1a\xce4\xafQ\x1cevZO\xb2\xe7\x18c\x18\x89\xecZZ\x19\xbdl+\xe1bn\x8c\xb9\x89w\x9dp\x86E<\'D\x01\x98\xe3\xc1\xb9e\xdb7\xf1\xcbp\x9ac\x00b)\xe6Q\xed\xba\xeb\xd78\xdc\t\xb19\xf2~n\x961\xe0\x00\xd0d4=\'\x06\xce\x05f\x8a\xb3\xcd-\x0e\x8c\xcar\xb7\xd8\xba\x95\xf0\xc1\x1a\xe6\xa5 `\xccM\xeb\x87\xc7-S\xc9\x01l^i\xd3\xbe#\xec\xa0 yoGT\xc2\xbd\xc8\xdc\x11$\xb1VIZP\xbb\x8c\xa1\xda\xddli \xa2\xb4\xdfIe \x94r\xa5y?\xc1\xe1`\xeb\xf4\xf7=\r+l\xc5j)\x9b\xe8\x98\x97\xf3\xd2cg\tb\x90!\x1e\xc7\x1ek\xc5\xfe\xb8\x9b\x8a\xc7\x98\xf6\xdb\xab\xe8\xb6,\x9b\x13\xf7\xb6LG}b\x8c\x06\x15d\x14p\xc8v\xaf{\xe1tmn\xad\x8fuPNa\xe4\xcc\xc4\xbe\xe7\x19\xef0p?2\x95}-w\xb5\xcc\x1f\xbb^g\xd5\xf54\xe0%\x06\x9c\x83\xab\x97\xa8\xa3No\x91Q\x06\x1c\xe84\xadIi\x1dI\x1693\xfb\x9cd\xc0yH\xc5zg\x1a\xa7\xa8R\xf5_\xf4\xa7\x0e\x0e+\xdc\xca\x16G\xd4\x9b\xd7\x12\xa2\r\xad\xe7c\xf78;|`K\x83)@\x17\xacu#\xc5\x99\xd7\xeb\x172\x7f\xa0\xecmE\x9f\xc3\xc8\xc5qM"\xc6\xce\x0b\xff\xd4BK\x03\x8cb\xc7Y\'\xe5)G2\xac\xa7)\x96\xbfE\xeb\x912\xe1\x95\xc9\xe4\x00\x05\xd9\x82\xfb\xc5\xfc\xaa\xdc.\xd67\x9a\x1d\xc3i\x83L-\xbc\xbc\xe8\xcc\xa0_U\x8e\xc5\x0crrwh \x87\x94\xc9;X@@~=\xcd\xcf\xb4\x080b\xe8\x93<\x15\xaaGC\xb0(m\xe8\xc5tH_\xeeqf\xa7\xe7\x87\x0f\xb00g2:\xda\xd4\x10\xc2\xc4/\x92\xd36\x8e\x81\xf6\x18\xdb\xc7\xd8\x8b}\x9b%\x86\n\xaaB\x14\xab|^SE\xd9\xd7\x92\xf4:l\x98\xd0\x02x\x9f\xa2\xb2+]\x8b\xb1;n$\xcd\xcb\x01M\xa5\xe8\x04\xe0\xce\xe4\xe6]}\xc7\x8daQEbF\xf8\xf6\xc6fD2\x8a\x83\xf9\xc8\xec\xfc>e\xc4o\xb6\xcf\xbd\xbb\xca\xbe)F\'\x1bV\x9d\xf6\xf6jJ\x96\x8f,V\xac\x86\x1e\xc9\x1b\x87\xda\xcd\x127BL\xb8\x8eJ\x08\x15\xc0\x96\t\x11\x7fj\xca\xbf\x9c\x01;\x0fK\xacdW\xffi\xa0\xb9\xe0\xc6\x90\\\x87\x08>\x8f\xbf\xe4O\xdd\x1e\xf1\x06\xfaX<\xe1h\xc8\xa9\xce\xe1Z\xfc%\x7f\xe6\xdeQ\x1b\xa4\x93\x86_\xac\x8f\x1e\xf11\x9cZv\xfaL)\x14\x87\x9cIJ\xa954\xa2\xc8\x83Y|\xa01\xc0\x91E\xb3\xa9\xf7\xdb\xbb!\xb1#\x03\x81\x1c\xa7T.\xd6\xc7l\xf9%\xe6\x87hb4T\xa2\xf6F\xb8\xd6\x172\x7f\xee\xd6\xa7\xa5\x11\xff%v\xfa\xb5s8\xc6\x8d\xb4\x84\xe5\xad\xe6c\xe3K]\xfc\x81\xdaa\x0f\x89\x11\xd5f=\x10\xa2a\xbc\xf6\x1c\xf6Z\xb2g5\xccVz\x11\xac\xd7Y\xa4\x8b\xf8]~\xe6|\xd2\xde\x06\xff|\x94\x7f\x19\xebC\xc3\x80\xb9w}\xbep\xbeqd\xf8\xfd9\xd7\x11D\xa4\xa5\xad\xf8\xa1\xf5)\xce\'mb\x19\x06\xc4U*x9\xf4\xda\xcd\xf4TG3K\x05\xa3\x84\t\xb7\r\x1bW\xa3\xc3\xa7"\xa2\x96(_\xf4\xa5u5\xa12\x18\x1a\xa7\xb9j\x07\xc2a9\xd6=\x92\xe7\xac/\xed\xa7\xee\x1d)d\xe3\xf8\xaf@X\x96^\x0e\x9e\x9fB.\xfe\xd6+zh\xc8\xf9\xc1\x89\x8e!Mc>\x15T\x88\xda\x04dR\xd3\x12\xaac4\xb4\\\xb9\xd1\xb4\xf5\x8b\xf8x\xf1\xfe\xb6\x98g\xd8\xfbF\xd1*~\xc3\x15_N\xde\xe1\xfcm\xad6\x898\x83l\x125\xe6~\xcc\xd6*\xd1\xadO\x8e\x8c\x8cF\x89\x0ev^\xca\xbc\xcf\x93\xf5\xe7\xa2\xbd?\xc8\x8eK\xb5\x06\xb3\x05\x1c]@[l\xad\xe2q\xf4e\x03Ill\xdeh-\xb1\xe1\xc6\xf6\xbc.\xd1\xa8\xd0\x88\xf6w\xdc@"\xcd\x02V\xdd\xe1\xc7\xeb\x85\xbf]\x0c\xcf\x10E\xac"\xc7S)[O\x10\xc49>\xb8\xbe.\xb6]k\xb2\x8e9\x19]\xe54\xd5\x97\xa7=\xeeQH\xad\xed\xee\xf7s\xeb\xc6\x8dd\xb5\xe3\x14\x92\xb5zXq\xc8%\xfb:\x85\n\xac\xae\x18k\xc9\xfcWnS\x8c\x9f\xebE\xc7\x93z\x1b \x7feM`OG\xfbQ\x11x\xcb\x18\x9c-\xa2\x95\x92\x03\xc5\xa0\r\xb1\x01{\xcc!\xcf\xb1\xe6\xc9\xb6{\x1f\xd7\xa9\xc6QF\xaeW\x9a+\xf5^|s\x19\x83\x8bASch7\x11\xc2\xee\x9c\xd5<\xc7\x0b\xdb\x8fe\xef3\x15v\x84\xe6\xe0\xec%G\x17\x95\xe9\x02\x97T\x0c\xef\xaeHJ\x8c&Y\x7fVe/<\xd6\x1fx\x99\xac\xd9zp@\xe4\xa0\x03E\xa05\xb4S\xdf\xbc\x19\x13z\xc9\xfb\xfe\xdb\xc98\xb8\xc8\xba\xe6$\x17\xf9\xcf\xfd\x9c\x07\x82\xca\xe7.&\xd8\x10\xe1WR,l\x90(\xa5\xabq\xc5\xe2tm.\x118Lq\xdd\xad%F\xa6t-\xbeY\xbc\xae-\xa8\xd6l\xbdT8\xb65\x11\x1d\x8b\xff\x16\x97\xabWp\xe2\xb8\xcb"\x1d\xe1\x97\xa6\x81\xc2\xdd\xc9\xa9j-\xad\xea\xde\'\xcc\xc6\xdb\x93\xad(\x97\x0c6\x1b/k\xaa\xca\x9f\\\xae\xb5\xa2\x9e\xbf\x8bs\x8e\xafR\xec\xfa\xd55\xfe\xb3{\x87\xf5\x14\xebZ\xad`-\xebS\xbd\xe6\xb3\x94\xe7\xae\xae\xa0#\x12\xde{\x03\x06f\xa1=?\xb6\xc6\xd5\xe1\x17\xd9Z\x15hg\t\xf4t*)MqA9`\xd0\xdc\xf6\xf1\x9dL\xe4\xb0\xd6V>aU8!,q\xaeJ\x0e\x9bTP\x81T\xc5\\\x83oJ\x91f}\xc9\x14\xef\xdd\x8c\xb7w\xc2\xe3\xe6\x08\xfa\xac\x85\x9b\x11\xd1\xd2Z\x07\xbb8J\xe0\xb3k\xe83\\\xb4\x00\x10\xf1\x87\xc1\xa1sa\xf7\x1a\xdc4(\xa8u\x9f7\xb4\xde\x9d\xc5\x15\xe0\xa2\xbc*\xf2E\x0f\x84e4\x86K\nC\xe5\xcaF\x14D\xcf\xc5G8\xc6#\xb1\xf4\xafFN\xbe\xa7\x01g-\xdd\x18\x97\x83aa\xce\xe7V\t\n\xa7()\xefnn\xe0\xd2\xa7d\xe1<6\x9d\xc8\xf1B\x0eW\x87_\xa4\x0e\x9e%e\xbf\x01\x12\x84\xa8\x1c\xcc\xa7Wvx\xa7B\xc3\xc3\xa89\x11[\xa7\x9e\xca}\xb6o\x8cPy\x9d\xf4\xd9\xc9d$R\x01t\x10\xc1".\xf1\xb2\'\xe82\x1a`\xd2\x0c\xf5UK)\xc5r!\xd7j\xf8\xcf\xe6\x96\x9d\xfc\x93[8\x98\xe6\x94f\x90\x8c\x08\x8bfvZ\xb5\xa0Lf\x9aq\xff\xe7}\x7f\x92\x00\xaew9\x9dq\xbd\x9b\xc5\xado\x87u\'VM!vI\xe2)\x1e(\x1b\xd7\xa92\xe0\xee\xe2\t\x86r\xb5[\x1c\xac\xb1\x8a\xb8v\x17q\xb9Z\xdc\xfaV\xe8\xc9\xdakF\xad\xa1\xc8\xf0\x83X\x95\xea\xf0z\xa2\xe3\xd0\xf7D\x04\t\x0e}\x1c==wu\xd1\xc8\x91\x17e\xe6\xdf\xc9\x1d@\xbb\xa9\xb9\x1fa\xd1*t\xef\xe1\x83\x87\x0f^.|\xd4\xc6c\x0b&6\xd1\x02\xa0b\x8e\x9aJ\x9dk9(\xac\x1c\xdb\x9eQ\xaa\x9a\xed_\x1d\xdb\x91E\x8d\x82Z\x12/\xa3\x1bC\xab\x11\x10\x84\xa20k\xeb\xbaP\xd3d%h\xd0\xc4\xab\xb1\x1bw\x9du\xc5\x88G6\xbb\x1a\x92\x9e*\xbaU5.b-~\xfd\xe4\xdbW\'Y\x91\x97\xcd\x8dE\xb1\xc2\xc3\'\x16\x83\xbc\x06\xab]\xdeX\xbf)\xacJ\xcd,Z\xb6\xa2\xea\xbd\xb4"S\xf5\xd6\xafQDT?c\x1f\xdeF#g\xe4ev\xa3\xd1J\xfc\xd1\xc5\x93\\Ub\xd4\xda\xa8\xa9nB\xdcT\x03\x16{|\xf4\xca\x87\xb5\xc4\xfd\xd9B#V\x0c\xa9H\x80\xe5\x8c,\xc1H\xf4\xdb\x8bp\x03\xb5\x8f\xda(\xcf\xcfy\xb0G^Fo\xc1{@\xb4\xcf\x80hp\xb7\x1b\x87\x0e\x08l\x02.\xa4\x18RY\xc6\x90\xfc\x19\x11\xb3\x03\x1c\xc1\xa1\x83\x13K\xa5\n\xcf"g\x1b\r\xc3\xda}*\xed,\xdeJf3G\xab\xbc\x0b`\x0f\xd4*\x0e\x19C\xf5\xbb\xd1\x95<vp\x07\xb4\x9a\x81\xb0\xcd5\xa7\xb9\x96F\x16\x86\xe2\xbe\xc3k\x057\xd4F\xf8\xf4\xe8\xa2P\x8d\x97\x0ew\xd11E4\xf1\x9d\x87\xf3\xa1}\xa7\xc1`%^u\x9ae=;\x12*\xa2\xf9vR\x83\x92\x19T\xcdz\x03\x07\x97\x14\n\xed\x9cM!:\x16\x83\x96\x93\xeb\xfb\x93;\xa3"*N\xbb\xcc\xa2\x13\xbbc\x0b\xe8b\x0e%\xdbYp\x92\x88\xfa\xea1_{\x87EZd\xeau\xc42\xc4_@\xd5\xbf\xe6\x98\x0furXz\xa9\x9bM\xd8\x97F\xc7CBV\xe3\xdb\xa6I\x06fu\x0e\xc1\xf4\xd1C\xdf\x9fx\x82\xee#\xeb\x94\x96Vi\xbbU\n\x9c\xe7+\x92\xef\x7f\xd6\xc4\xe4D\xc5O\xea\xe3\x05Y)r\xae\xacP\xf2\xbdX\xc5\xc6G\x8f\x0c\xbdL\x03\xa7\x9b\x12]\xc3\x8f$\xb7\xdb\xe2fFt;\xc8\x19\xa1WE\x8f\xd4\x83\xab\\\xdd*\x8bi\t&\x81&\xa7\x13x\x9d\xae5\x7f\x93\xfb\xd4]![\xdf1\xfcR\xb6\x1c\xea\x06$}\xb4\xc2r\x90?\x13\xfb\xe8\x9c}\xd6\xcd.v\xeb\x92\xac\xa3\xa9\xd1\xce\xf55D\x7f\xf5\xcc\x17\x85 \xa3E\xc9\xc0\x03\xe5\x9e\xa6(/{\x87\xab,\x10\x9d\xd7\xc1\xf0+b\xaa\xa3\xf2&\xd0\xa1\x8e\x19\xe4\x98\xb2\xa3\xde\x86m][\x0c\xe0\xc0b\xa5I\x9f\xca\xac\xb3V\xd1{\x0b\xd5j,\xb4\xa3\x14L\x16\xd8\x9a|\xb9\xc6\xcbh\xd0\x7f\xb2fp^iW\x05 bK\xber\x82\xe4\x1d\x9f8V\x04Be|\x13O\t\x18hj\x1c\xaf\xbe\xe3\xc6\xbd#\x83\xe3\xb1\xa9K\x0b\xd6\xc9x\xad\x1b\xe0\xd9I\xce\xee$Gu\xd4\xd0]p0\xf6-\xbc,<\x8bi\xca\x95\xab\xa6\xe2\xf7\xb8\xe3\xe2\xbaQ\xa1!\x93\x86$\x9b\x05c\xdbE\xbfD\x1fSo\tQ^-\x1c\x02+8\xe5ve\x85\xb2\xe7_\xd1v\x14\xa3\xd2]l\x8d\x11\xfb\x12\xf97b\xfe\xf7\xbc\xc3\xc5\xae\xcb O\xd0\x08\\\x03\x07\x81\x88\xe7}\x17\xd2{V\xb9y&\xa1R\xe0\x91\xf4\xc8q\xac\x86"\xb5\xa6l\xe7\xa5\x82I\xa8\xb5}\xa7\xaa\r\xcb\xb1\xc1\xf0\\"\xad:[\xd0\xecD\xcf\xd0\xe9\xa4s\xe8L\x03\x01!\xeem5T]\x1d\xf5cf1zvM\'\x9d\xc5\xb6\x0b\xe0Hj\xe2\xbc\x03k\x98\xb7\xfb\x7f\xdf;\x1c\xa3\x90Xt\xc3\x97\xea\x9aX\xcf\xe6\xb5l\x91\xc7\xd9;lV\xc3\x02]\xfe7.ow\xf8C\xd1\xa4\xd9\xde\x0e\x06\x88\xa4\x94\xf1\xed\xda\x08?;\xc3xB\xc2v*\x1d\x95v%l5\xce\xf7\xbc\xc3\xe5,\x15w6jzb\'\x9c\x01\x8d\xca\xa4\xeb\xb3\xdc\xce\xd4\x98\xe7Mqv\x95X\x91}H\x15\x8d\xd4\r\xc9\xa4M\x9a\xa6\x95\x88"\xc7\x8c\xdd\'\xefo0:\xb0j-Z\xd9\xb3]\xcaO\xf1\xbc{\xd3Y\xd7\x91\x86\xcc\x93Ri\xa0\x7f\xaf\x12\xb5]\xd1\xd6\xc5w\x1d\x91\x93\x03-_\xa3\xa1\xed\x94\x15!]{\x87\xef\x90%\x96\x02:s\x10\xba!\xc7\xa3h\xcf\xe5\x06\x07\xc3\x81\xa4\xd1;B%B\xcf\xe8\x16\x12\x88\xfb\x9c\x0b\x0c}\x1br\x88\x93\x1eY\xcd\xea\x0f,EP\xc8\xf5\xc3\xcc\xf7\xdc\xe0\xcf=wfD\x7f\xd9\x98\x99\xc0\n\xde\xd3\x95\x9b#\xefx\xe6\xde\x01\xfb{i\xa3\xc0`\nD\x1f\xe0{\xde\xf1\x85\xcb\xa5\x8f\x8c\x91f\xc6"".\xda\xb7$\xd7\xff\xbf\x1b\xfc\'7B\xea@G\x8b\xae\x04\x83\xaf\x92J_\x9d\xe5\x9f\xdd;rI\xa81\x8cd|\x88\xa9\xd6\xab7\xf8\xb9g\xba\xddb\x04K\x0e\x92\x81\xcb\xd7 \xc1\x91\x1b<f\xf9b9Y\x16\xc3\x8e\xd0\rr\xda\xd1\x95D,\x93Y\x0cA\xf3\x83\xd9\xcc\xc2}e\x94\xd1\x9e\x19qh(V\x0e\xa3\r`\x96\xf3\x1d\x9d\x86\xd2\xa6kC\xe5h\xf9A\x05W7\xd7\xa9\xb5E\x96\xf7\xaa\x9d\xf7\xb8\xfcf\\w\xd9\x9am32\xc9\xc45\\xgO\x9dge\xcc\xca"Q"\xfa\xbdfjW\xf0\xf0\xf2\x8e\xcf\x9d\x87\xc7\xe8\xb0]\x14\xda?f$&\x7f\xbd\xea\xe1YnG<\xd6\x88U\xd1Z\x0e\xc8\xdc\xd4\xae\xf4\xc8\xf6R\xe4EPL\xc5@^\x96\x06\xee\xf4\xd2\x8cAD\xa3\xa7\xb3\x8e\xa01\xa3\to\x8c\xb4\xb3i\xa9$\xd0\xde\x88Z\xaa\x03\x88\x9dG,\x80\xd2\xc2\xb4t\x93\x9d\xbe\x88J;\x82\xba\xb5\x90\x81!+!\x87Yd\xb2\x86b!\x8b]v\x88*"3*\xbd\xac\xe7\x00\xbaxe\xae|a\xf1}\xee\xd8\xf2*A\xae\xaa\x03\x8a\x88E\xfa\x80\xb5\xf6\xccUr\xe6\xad\x93\xb9\xa2\x154\x9a\x0b<u\xbb\xd6}#;\t\x964\x8f\x01DQ\xaa\t\x9d\xccS\xe6\x83\x1ebq\xf7)\xab\x00\x1f\xcb\xd6+\xba\x88\x8b\xeb9\xc7\xdef\xf8\xe1r=\xf7|wb1Th"s\xbe;\xaaD\xc5n\x0e\x17Z\xd9\xd5\x8dw\xe3XV&\xd7\xa1\r\xa9\x97\xab5\x18\xc5\xd9@\x1a)F\xb5N\xcda\xa87Q@%_}\xc7S\xaf\xd9\xb3\xab\xac&\xf4\x91\xd1\xc0\xc7\x91U~Q\x9c\xe4\x94\xef\xed\x8c\x8ev\xd1*\xd9\xd5\xd4\x98\xc6:L4\xe6\xb2\xefk\xd0- \xaa\xa0xGwiY\xb1Er\xbe\x88n\x14\x9a1\x85\x8c\x90\xc5\xb0\x0e\x82\xb9\xccX\xad\xe4\x1e\xa3R\xa1\x96]\x06L\x19\xa2\x0bX\xbf!\xe9kG\x8f%\xad\xf7\x94\xd3\x16\x9c\xafL\xad ? \xa6*,y\x05)\xce\xd8\x91d\x98hx\xda\xfa\xae\x83\x86\\dph%\x8b\xef\xc9k\x93\x01\xf5\xceO[8\xf3\x95K\x1f!LqK\x03\xe2lep.\xceOJp\xber\x0c\xa2\xe638\xcaC\x04\x87X\xab\xd7\xec\xc8\xe0}eu\xb4\x06\xeb0\' 2\x95\xb0\xe0P7\x1c\xd9\xe9\xe4v\xbag\x8bck\xc7W\xb0\x8cGm\xdb=;op\xc8\xb4\xb7\xeb.\xb6\xd6\x18\xe5\x8b9[\x86\xc4h!RS<\xfd\x8b\xea\xc6\xa0\x98\xf8\x06O\xa4\xa3/\x8d\xe2\xe1\xa6\x91\\\xc7\xf3\xd8\x95\xd3\xf1|\x0cZ\x9b\x89\xb81c\xd33\xfa\xb1h\x9d\xa6\xd8c/\xb2\x1b\x83"\x00\xfb\xc0\xeb\x8a\xc3\x81>\x139\xc4y\xde\x19\x05\xfa\xb4\xf4|\xdc\xf5O72\xdc\x82\x9e\xbcDx^i\x85\xf5\xc4\xbb\xdc\xb7\x82\xde\xc0\xaa/:d \x0c4x>\xebk-\x8b\xcd\x082P\xd8G\xb4\x03\x98\xebrF}\x10\x83\xf3W;g_\x9cx\xd7O$(\xa5M\xc1\x89\x07\xf6)\x8bp\x08W\xb8\xb8\x82\xeb\'\xa2\x95\xa4\xce^\x01C\x93\xc8\xb8DW\xdf\xe1\xb9ys\xef\xe8\x0c\x11\xc8j\xf6G\x15\xc1\x91h\xb2\x8b\xd9\x87\x82\x13\x9f\x89\xd0\x9bZ.S\x9c\xb3\xae\xa1\x94^\xe1\xff\xfbh\xb2U\xc3Z+Q\x055\x1b\xeb\x1a\xf5\x8bh\xb2i\xb1\xa6F<\xe2]\tp*\xd6\xc4W\xb9\x16\t6-V{\x06\xc3oN\x0c~m\xa5\xc6\xb9\xd6\x1989-&W\xa6Ft6\xe9\x88\xe9\xb1,\xfe\x95X\xe9\xd9*/au\xa0|D?\x8f\xaa\x94\\zFD\xb3\xc7)\x86\xa2\xa1\xdeW\x04\xff>\x9a,\xde3\xb0\xcc\x8e\xea\xb4!w\xa5\xf0\xed\x8b\x1a\x83?\xb9\xb3\xac\xe2{\x1bM\xa7jL{\xad]\xe5@\xce\x7fvx&j\x03\xed+W:\x8e\x9d\xd2\xca\xa3k\xabL\xd9\xd5\xc46\xcd\x89o\xef\x10uU\xc0\x8c\x9a\xca\xb1z\xcd<4\xe4\x8a3\x8e\xc0g\xb7\x02t\xb5\xb6\xaf\x9c\xfa\xef\x9c#\\\x1d\r\x98\xec\xf8\x19m5\t\xd0VB\x17\x01\r\xc0\x15\xc4l4\x1f\xb7L+\x1b\xdc\xa7\x80\x1b1 \xbe\x98\x80t\xb9\xc8\xd5v8\x9b\xda6"\xec}>\x0b\xd4\x18\x05F4\xb0\x02\xd5\x12.r\xb5\xdbh\x1e-U\xd0%wT\x95\x04\x9cgeY\x99\xfa~u\x84?\xe2BVu\xe9\x11\x189W\xca\xd9j\x1f\x1cw\xb0F\xdaE\xa7<Yu\x8a\x8e\xa1\xc7Q\x1f\xb8\x80\xfa:2\x94e\x8f\x00Y\xa3z\xc9\x88\x10v=\xd6FW\x80\x95_&\x199+4\xael\x80\xd6\xfa\xc4\xb33\xc2\x04>-%\xf5G\x0e\x84\xfa\x8c\x93\x8e\x8c\xc3SKTw\xebP\xaa\x11\xffP\xb7\x82\x92l}\xd0\xe3y$->q|\xef\xbd\xe4\x0e6\x84\x00?4k\xd5\xea5\xff\xf5\x89\xeb\x8b\x12CC=\x966E\x1f\xab\xdadY\xaf\xbe\xc3\xd5\xfa((\x17\xcc6\x03\xdd\xa6\xfa``\xe8>t\x0f\xd9\xad\xb1,\nG\xe3zB\xccA\xbc\x0b\x9e\xf5\x01S\xe4\x0c\x9c\xe1\xb2\xbb\x87\x9a\xbe(\xc8\xdf@\xa3\xc8Y\n\xc8\xd3\xf3\xf9\x1a\xb3[cm"\x89Z\xa8\x94\x80\xc4\xca\xa3\xb1\xd9=\xeb\xc3n\x8d\x95\xafch\x14Q\xbe\x88Vr\xa1r\xa5O\xbc\xbc\xc3\xd68jA\xab\xf1;v\xeb\x8eF!\x1c\xb1T\x9f\xfd\xf9\xf9\xd3\x13\xeb\r_\xff\xef\xdb\xcf\xbe<\x9d\xee~\xff\xe5;\xf5\x8a\xbe\xbb}\xfc\xee\xee\xd7\xd3\xeb\xb7\xa7\xaf\x1f\xd1\xfa\xb7oE5\xafwG\x8e\xc4\x8f?\xbf\xd3V\x1dU\tz\x9e\xfe|\xfa\xb7\x13\xff\xfa\xfao\xff\xe3\xe9\xcf\xff\xf3t\xba}\xfb\xc3\xd65\xa4-\x1f\xbb}\xf3F>\xaa\x8d\xe4\xcb\xe9\x87\xdb\xf7\xb7\xdb7\x9d\xa2\xa2\xb9~\xb9}w\xfb\xd3\xdd\xfb\xbbw\xbf\x9e\xde\xdd\xfd\xf8\xfa\xed\xdd\x0f\xa7\xdf~}\xfd\xf6o:~\rq\xc9 \xde\xbf\xbb}\xfd\xf6\xfd\xaf:\xc4\xcf\xbe\x12\xcd\xbem\xe6\xc3\x07\xff\xfe\xf9\xb3W\xb6\xa9\xeb\xee\x0f\xf8\xe1i\xcc\xe8\xd9\xeb\xbf\xfd]\xdeq\xfa\xe1\xf5\x8f?\xde\xbd\xbb{\xfb\xfd\xdd\xe9\x97\xbb\xdb\x7f\xc8\x80\x94y\xec\xa3\xd3\xe9\x87\xbb\xbb_\xf4\x03\x7f\xff\xf9\xcd\x9d\xaek\xebM~K\x8fd>?\xdd\x9e\xde\xdc\xfd\xdf\xbb7\x9b\xd4z\xf8\xe0\x9bU\xce\x8e\xbd\xe2\x8d\xc7\'\r\x1d\xe8\xd7\\%\xb6~Z\xbeG\\\xafo\xa2=\xb9z\x15KM\x0bor?\xce\x9eLr6\xe4\xc9\xe4\x9f\\ Ur\xcf\xd5WZ\x8d\xee\xf9\x93\n\x9c\xfb\x86\xed\xc9\xbc\xb0y\xeb\xa9\xd1\x98\x80\xc6J\x96\xd1O\x9eT\xb0\xd07\xd9\x9e\x8c\xcbM^\xbc\xa1\xbe\xf1_\xb4{\x9e\xd4y\x16\xf7\x9du\x9dg\xac\xeb<W\x86\xc1\xfd\x93\xf1\xb1:\x86\xdfT7\xcf\x85\x97P-\x1b\xcd\xbc(\xa3\x0c\xdd\xf3$\x8b\xc2\xfc\xa6\xd9\x93+\xc3\xde\xd2/\x90\xb6\x0e\ny\xfe\xe4\xb2+\xdd}\xe72:\xfd\xae\x9e\x86\x8a\x98?\xa9\x80\xcbohk\xae\xf6h\xe19\xeb\xa3\x06g\xeb\xd2E\xf7<\xb9\x9c!\xc2w\xaeL\xb1\xea\x8dh\xdet\xc1t\xdf3Zm\x86\xfc\rE<I\x0b\x0f\xd9j\xdfn$\x1c<\x7fR!\xc0\xdfP\xb2]YR9Z\xc3T\xd2\x16\t\x9b\xee\'=\xee\xcb\x93\x8c\'\xfb\xd2]I\xa3\x14)\xac\xfbY\xea=O\x92>\x99\xed\xae(\xb2u\xe1w\x16\xbf~\xa9)\xe32\x7fRS\x90\xdfP\xb1\xd1.\xd8\xa7\xa5{IX=\xad\xf9<\xe5\xc9e\x85\xaa=Y\xd6\xbf\xf3v\xfa\xe4\xce\xf4\xf9\x93\xda\xa4\xf7\x1bj\xb6++A\xb6j\xd0um\x17\xe6\xba\xd9\x93yY\xa1n\xbb\x12\xa9\x8eN\x11k|t\xbe\x9f$\xdaTeB\xb0\xef\\\xaa\xff\x96|\xfa\xb6\x9f)\xcc\x9fL\x0b\x80\xeetR\xe1\xf6\xea\xefw"\xa2E\xc8\xfet\xfb\xfe\xf5\xcfoO\x7f\xbd{\xf3\xf3?O\xff\xbc\xfd\xf5t\xfb\xc3\x0f"J\xff\xfa_\xa7\x17o\xee~\x8f\x8f\xb7\x07\xc6s\x8b(w\x92|&\xc7U\x8c_HqY\x08M\x90\xadB|}\xd3\xdb\x7f\xbd\xbd_\x86\xeb\x1f\xbd\x00_\x1f\xb9O"\xab\xa0\xfch\'\x8e\x15=\xbe>\xf7\xe5\xdd\xed\xdb\xd3\xcb\xbf\xbf\xfe\xf1\xfd\xea\x00~t\xfa\xf2\xf6\xf7\xed\x17\x8fT\xda\xf4\xc7\xb62\x7f\xf8\xc3\x1fN\xafn\xff\xfa\xdb\x9b\xdbw\xa7\xe7\xaf\x7f}\xaf\xc3\xf9\xf9\xc7\xd3\xb7\xcb\xf8~\xba{\xfb\xfe\xf4\x85[7\xf9\xb4-\xcdw:\xd5\x8f\xb7\xb9\xbb_\xff\xed=\x16m\xfc\xf6\x9f\xdf~\'3^~\xad\x84\xfd\xe3\xd7\x9f\xbfx\xf1T~)\'\xab\xc5\xf1\xbbe\x9c\xdf\xfd$#\xfex\x1b\xed\xc5_tv\x1f\xaf3\xc3\x97\xde\xfd\xf8\xe6\xee{\x1d\xe1\xaf\xdb\xa0\xd6\x1d\x98\xfd}\x19\xdd\xb2\x8f\xe3\xaf_\xdb\xb6|\xac[\x81\xf5\xd7\x95\xfd\xf8|m\xbf\xd6\r\xf8x\xd3U\xeb\xaf\x9e\xbe\xb9\xfd\xfe\x1f\xe3I\xfd\xe5\xff\x03\x87\x8e\xb9\x1e'
p26
sg20
g21
sS'label'
p27
S'Solution 1'
p28
sS'lst'
p29
NsS'program'
p30
VShelXT
p31
sS'wR2'
p32
NsS'hkl'
p33
S'699f2ec6e46f6143c8289f5110a98ae6'
p34
sS'_primary_parent_node'
p35
I0
sS'method'
p36
VIntrinsic Phasing
p37
sS'R1'
p38
Nsbag1
(g12
g3
NtRp39
(dp40
g15
I00
sg6
I3
sg7
S'b1d16d2d0110b5633be22040214e41f7'
p41
sg16
(lp42
I3
asg18
S'x\xda\x95}k\xaf\\U\x92\xe5wK\xfe\x0f\xa9\xd6\x8c4\xa3\xc2\xee\x1d\xb1\xdf\xa5\xa1%s\xb11U\x06\x03vM\xb7F-\xa1[p\xa9\xb2\xca\x18d\xcc\x14\xfd\xef\'\xe2\x9c\xb3WD\xe6\xd979C\x15\xe6:o\xe6\xc9\xfd\x8c\xe7\x8a\x15\xaf?\x7f\xfd\xe2t\xf7\xdb\xcf\xdfrm\xed\xdb\xdb\xc7\xef\xef~9\xbdyw\xfa\xea\x11=|p\x92\x7f\xc6\xaf\xf4\x17\xeb+\xdf\xbd\xbf\xbb\xfdp\xf7\xfd\xe9\xaf\xffuz\xf5\xfc\xe9\x8b\xffx\xf1\x88\x03\xd5\x7f\xa5\xd3\xed\x87\x13\xd5?R\xf8#\x87\xd3O\xefN\x14\x1f\xbd\xba\xfbY~\xc9\xfc\xf0\xc17O\xbf8\xbd|\xfb\xfd\xe9\xb5\xff:|\x91\xfevy\xd6\xeb\xd3/?\xbd\xfd\xf5\xc3\x1b\xf9\xb8\xff\xdd7t\n\x8fc\xce\x1f\x9d\xbe\xf9\xe7\xdd\xed?\xe4/!\xa6\x8fNO\xde\xfe\xfc\xf7[\xfdK\x0b\x1f\x9d^\xbe\x7fs\xf7\xee\xc3\xed\xf2\xd9[\x9d\xc3\xcf\xbf~X?\xfd\xec\xa7\xf7?\xfe\xfa\xf6\xf6\xf4\xc3O\xbf\xbe\xb3a\xbf\xfe\xe3\xe9\x86C<}\xc9\xf1\xf4\x92\xf3\xe9\xe6\xad\x0c\xf3\xe6\xe9\x8b\x17\'z\x9c\x13\xb5t\xa2\xf6\x98\x0b\x97\x13\xa7\xc7=\x85~\xe2\xf68\xc6\x9eOU^\x0f\xe5\xd4\xca\xe3\x1e\xf8T\xe9q\xe0\xfe\xf0\xc1\xffy\xfa\xcd7\'\xd6\xd1\x04y\xea\xf2\x9f\xe4\xffF\xfe\xcf\x87\x0f^<y\xfd\xfa$\xff}\xf5\xec\xc9\xcd\xe9\xe6\xf4\xfc\xf4\xe5\xe9\xe5\xe9\xd5\xc3\x07\x7f\xf9\xf2\xf3\xd7\xa7\xd8\xca)\xd5t\x8a\xe1\x94\xc2\x89\xca\xc3\x07\x9f>\xfb\xfc?t`\xcb\x17\xd0\xe9\x86\xb2\x8c\x98\x92|\xef\xa7O_\xfc\xe5\xec\x0b\xe4wa\xf9\x9d\xfe\xd1\xf4\xafQ\xff`\xfd\x83f\xef\x8fU\xfe\x957F\xf9\x84|\xddM\x92\xd7\x12\xcf\xde\x99x\xfbmX\xdf\xbd|\xaaN\xc7\x10\xf5\xfb\xe2\xf2\x93\x8e\x86u4\xac\xa3\xe1\xf9\xfb\xb7\xf9\xcc\xc6<f\x94\xd3\xe4\x93/sxrz\xa5\xbfOO\x9e\xc8\x8e>y2y\xd3+yP\xd3\xafi!\x9c^\xe9\x1f/\xe5\x0fY\xfc\xcf\xbf\xf8\xcb\xba\xa0\xf2\x07\x9fx\x0ca\xfd:\xc2\x10\xe22\xac\xd9\xfb\xef[\xbb\xc9\x93\xe7\x8b\xb1,\xd5|$\xf7\xad\xc3:\xc4\xbc\xad\xc8\xee\x93\xb3\x15\xd9\xbd\t\x8b\xe0\x17F\xc6!\x07\xf3\xf1\xab\xc7\'9\xb9\'Y\x9f\xaf^<\xf9\xf2tb\xf9\xe9\x93\x97_~z\xfao\xcf\x1f>x\xfb\xe6\x97\x0f\'\xf9\xda\x1f~\xbc\xfdY\x9e\x93\xe3\xc3\x07\xb7\xdf}\xb8\x95\xaf\x90Ku\xea\xbd\xcb74=\x13/\xbf\x90\x83L\xfa\xbf\xedg\x96\x9f\x03~f}\xc8\xf2s<=\xb27\xc9i?1\xde\x14\xf0\xb3\xbc\xc9>A\xfe\x13\xf2\xba\xfc\x9f\xf0+v\x9f\x7f\x14O\xd9>\x93\xf0\x80\xa0\x7f\x89\xe3\x01\xc9\rl}Z\xb6\xf7E\xbc\x8f\xfc\x87X\xff2\xde\xa6\xabe\x03x\x94\xf1=Y\xff2\xde%c\xce\xf8\x1e:\xfbM\x94\xbf\'{\x1b\xb9i\xdb\xac\x1f-k`+{\xf6\x9d6k]\xc1h\xb3a\xfbKt\xf3L\xee]\xb2\xd5~^\x11\x8f\xd2u\xb5u^V\xdd\x8d\xd2\x7f(\xe2\xc1\xd1\x7f}\x94\xefa\xfbD\xc4\xc3\x92\xdf\xc1x\xbe\xfeg\x839\xdbM\xdb\xc0t\xb6\x81t617~\xbf1\xcbd\x92_\x0b\xf6\xcb\xe7\xc6\x1c\xfd\xc2F\xb7\xb0\xec\xb6\xcf=\x8b\xdd,\x97O\x84U\xef\xfc\xaf\x9f\xde\xde\xfd\xc6\x8f\xef~\xfb\xf0\xfe\xf6\x97\x7f\xdb^{\xfe\x8f\xb7\xaf\xde\x7fw\xfa\x97\xff\xfe\xf8?\xff\x13\xba\xf5\xef\xffx\xfb/\xe3\r\xffz\xf1\xa9\x87\x0f\xfe\xfd\xb3\xe7\xafU\xf1\x86\xc7\x14\xf4\x1f\xf91/\x8a%\xa8\x0c{\xf6\xbf\x9f|sZ\xff\xe1\xc7\xd49\xea\xb8H\xff\x9a\xe4\xdfGz\xdf\x03\x97\xa8/\xd0c*I\xfe\xb6>,\x85\x12\xeb\xf2F\xa2\xc7\xe3\xc1*\x1fR\xeem\xfb>R\xa9\xf5\xf1\xaa\xf7O\xdb\xaf\x8b\n\xa5\xed\xc9\xd4\xc3\xf6c\xe8\xa2\x12\xd77phz\xb2\xd9\x8dA\xe4^\xae\xdb\x18\x98\x8b\x8cr\xfb\x82\xc2\xbd\xf1d\x0c%\xd1\xf6\xb8X\xf2~\x0cMD\xdf\xf6\xc5=\xb6\xba\xfd\x18\x1b\xd1\xf6\x86\xda\x8a\xeeh\x1ccP\xa9\xd4\xe5\xab\xfa\xfasO\x1cC\xdd\xbe\xa0\xe5\x9c\xe3d\x0c9\x8c\xb7\x87ZE\xde\x9e\x8f\x81d\xc6\xdb\x13\x02\x85\xb6}\x89|\xba\xf71\x1cnz\x90\x92\x1bC\x8d)\x8f\xb9\xd7\x98\x1bm\xafg\x9dp\x98\x8d\xa1u\x1eK\xc2\x9cv{\x11\xb0\xea\xb4~h\xd9\x8b\x9c\xb0C%\xe8\xd1\xccn\x0c%\x06\x1ac\xe0\x96S\xdb&\x19kc\x9e\x9d\x07yK\xc2\x92\xc8(/\xd6\x81S\xab\x98<~\xe4\x1c\xb0$=\x88\x9d\xf2\xb2\xb81\xb0L\x97\xc79\xcc!\xd3v\xe0\x92\xfc%\xce\xf6"\xc5^1\x1cQ\xb8\x17\xeb\xd0c\xb1\xbd(m\xfc\xd8\xedx&\xd5\xb2/\xab\x1bC\x12\xebmLL\xae\x05\xc5\xedg\xaa9\xf54\x19C\x8f\x15\xc73\xc8p.\xf7\xa2b\x0cr\x85"\xf6\x02\x8b\x17\xa3Z\xc2/\x9b\x1bCL\xdc\xe26\xdcVK*\xe3(\x8b\xf6_\x9fv>\x06\xa2\x96q\xc4K\xd9\x8f!\xd4\xf1kj<F\x1b\xa92\xeef\xd6\xbb\xd9\xfd^\x88\x04\xca\xdb\x19h,Wa\xfbY\xbeJ\x8e\xc7d\x1d\x1ac\x1d*\xed\xf6B\xe4K\x1c7 \x17,I\x8b\xcb<\x973\x19\x83\xde\xcd\xe5\xbc\x8f\xbd\xa8\xbd\x85m\x1dz\xe4\x08\xf9 ;\x98\xcaL>D\x1e\xcb\xda\x12\xed\xee\x85\x1c\xd9\xf1N\x91`8\x04\x85;$\xd7\xb2\x17\x8b\xbc\x18g g\xaeCV\xd4X\xc6\xf2\xc9\x1eq\x9e\x9d\x87X\xd3\x18\x83\xdc\x90\xdd\x99\xcc\xb2C\xe3\x8b\xc3XT\xb1FK\xc6\xab\xac{A|&\x1fj\xdfv\xb0\x94^\xc7\x1dR)\x99&\xf2\x81D\x88\xe3\x9a\x92x\r\x17c\x10\x193f\x1cV\xb1\xbd\x8cVD\xf8x5\x16\xf1.\xbe\\\xber\x1cY\xb9\xe4\xb5m\xfa\xa23c\x0cm\xdc\x97\xdd\xdd\xa41\x9c\x89|\xd0\xbb2d\xb5\x9c\x811\x1c98\xb8\x17\xad\x8bU\xf3%\xfb1\xa8\xe0\xc3\x18"\xd7q\x1eZma*\xabK\nC\xb4\xc8\x05\xde\xed\x85\x9c\xd9\xed\xc9E$\x13\x14ca;0"\xa3\x9e\xa8\x97uJr:\x9f/\xbf\xc0\xad\xc9)\x87m4rY\x86Z`\xa2\xb0\x93\x98\x8fD\xc3\xad\x9ay}\x9aZ\x03_\xc61\xb7\xf5\xec\xe6>\x9e\x96I}\xbd\xed\x9c\xa52\xd5\x85\xb1\x8f[D\x1c\xe4&_\xce-.\x92tY\xd4Z\xf1\xa3\x88]\x88A>\x9f[\xf4s+e\xd3\x00:\x9aV\xc7!\x89\x14\xeb*H\x7fon\xc9\xcd\xad\xf6NC\xfc\xb6\x14q~E\xfa\xd6<\xd3-1\xe0\x1e\'\xeeq/S#\xeePlc\xc8\xa1\x15\'\xd7\xf5\xecd7\x86\xa6\xef\xdc\x9e\xdf9\xd08g1\xcbxf\xb2D\xcc\x86\x86c\xd4wgG\xcc\x03\xc8\x92\x90p\x8f\x83\xc9j\x19\xe4\xd9\xfaf\xb7\xbe\xb5\x8a\x80\xda~\xee2\x98F\xc3\xac\x11\x1b\x85\x8f\xacoqs+=\xa9%\xb2>\xb9U\x86\xde\x8c\xd4\xa9Oe\x14\x06\x9f\xe4\xa4\xec\xe5d\x88\xd0Y-\x8f\x1f9c\xd5{Igs+nn\xa5\x97M[\xcb\xaa\xcb\xbe\x8f\x93,\xa6\x8c\\\xc2#s\xabggG\xd6$\x0fY\xdcc\x1c\x17Z\x8eN\x9d\xe8\xc2P\xbb]_\xd1\xb8;\xd9\x17\x12.\x03\x97\x0c%\xdc\x02^\r\xe7s\xabnn\xa2\x8e\xf0x\xd1\xecb\xb3\x0e\xf5&\x06O:2\xb7\xe6\xe6\x96El1\xec\xcd\xd0\xc6\xdd\x14q\xcf=Om\xf0T\xed\xc7\xbe\x97\xeb\xd0daSN:!\x82\xfd+\x97\xfe|n\xcd\xcd-\xc7B}\xdcL\xb1W\x0b4]\xcc\xc7\xe6\xd6\xdd\xdc\x92\xcca\xd80"\xd4;\xe4Y\xaf)L\xf5E\xc0\xa1Kz\x82/\xcfd\x19O\x08!\x8e\x07\xcb\xa7\x17\xf9\xb1\xce\xb8\xe9\x18\x16\xa53\xa4\x95\x9c\xff2N\x9f\xa8\x93>\xc6\xd0\xe4$M\xe5\x8eI\x93$\x83\xd8\xc9\x9d\xd8aD\x06\xc2p\xe4\x88\x9e\xe9n\xb7\xbe\xcbhxX\xd2b\x92\x8c\xd5i\xa9\x0c\x1b]\xe5a\xebG\xd6w\xd9\xc7a\xa3\x8b\xa17\x9e&W\x8c1\x9c,\x0e\xc4\xec\xec\x88`\xc0[\xd2D\x1f\xc7\x8e\x03\xd3\xf1N6s\x91\x92F\xb0\xfc\xdc\xc8\xe6\xa6\xce[\xde>\xd4J\xab\xb0,\x9b\xde\x8cCscwv\x82\xdc\xed\xedi\x95\xc5\xbc\x80\xdd\x97)M}\xd3T07\xee;\xbbOF\x8e\x03c*?0\x94LH5\x9e\xcf\x8d\xfd\xbe\xc9\xf7\x0e\xe9*R\x7f\xdc\x0bQ!\xb5\x1c\xd2\xf3\x14mn$\xfe@\x1c\xd2\xa4\xb64T\x07\xab\xd7<\xf5\xb3\xa8\xbb;\xbf\xbf\x17\x15gR\x94f3\xf3\x16\x12<\xc4\xf3;\xbf\xfc\x86\x87\xa5X\xf2\x90\x0e\x9d\x18&\x05\xeb?\x87\xee\xfc\xe2\xab\x8e}+\xe2^\xacsP\x1d\x91\xc7\xfa\x8a\xd1\xc0}f\xc3\xe4\xdc\xc60\x9b\xec\xdcnnT\xb0C-\x15SI\x16i(\x17\xfb\x96lnI\x1d\x9c\xcd\xa2Rg\xa7\x8c\x1d\xa0\xd8\xa9\x1c\x9a[v\xb2Z\xec\x84\xb1\xd2\xa2T\xd5\x9a\xdc\xec\xdf\x9e\xf2L\x0f\x89\xec13r\x1f\xab\x90\x13k\x8ey\xc6\xdc\x98`J\x88Sv>\xb7\xeceum\xc33\xed"g\xb9\x8c{(\x87=\x1c\x98\xdb\xcd\xbaMC\x1e\xc6\x90\xa0\x87D\'\r\x99\xc9r\x99\xcaTV\xc7\x8239\xd97\xaef4\xe0f\x8a\xcc\x1c\x9aW=\x10\x19\x03\xfb1\x88_\xd3\x87\xc6Q\xdb6\x8c8\x80\xacc\x9d\xdey\xf8\x9b\xa9Nl\xc48L\x7f\xfd6>W\x1d\xeb\x18\n\x9d\xdb\xf6O\xdc\x9d\x17mN\xf0\xc6#\xbc\x9dT\x86\xbb\xff{\xeb\x1b\xdd\xdc\x92\xc8\xc6\x82\xf3\xa2v\xc3\x98[\xecq\x16\xdf\x11qNX\xdf\x89\xac\xee\x98z\xe8\\m}\xe1F\xf1\x85\xdf\x12\xdd\xdc\x125\x1a\x16\x15g]\xf7\xe1m\x8b\x0ftDV\xdf$?\xb7\xcem\x1c_\xd1\x16u\xf8\xca"rS\x98\xdf\xf9`g\xa7\xedc\x15\x1d\x0e\xa9\xbc\x15\xc7(\x98\xd8^|S7\xb7tf\xc3P\x1az\x8cE\xa8#\xaa)\xae2\xc5#s\xcbnn\xea\xf2\x8e\x9d\x8fby\xf6>\xf4\x93X\xd0mj\x9fE\xd80\x99\xf7\xb2\xba5\xb3\xcf\xca\xcc\xae.U\xd3\x8d\xc5\x8fAT\xe1\x08\xee\xe8\x10\n\xac\x86T\xa6gG\x8c\xca\xf1\xe4D{\xdb\xbe\xae\x92kS\x80f\xc3\x94\x04\xdf\x89\x9a\x8c\xa1\xba1\x141V\x9a\xc9\x07\x1a\x1f\x93[\x12\xda4.G\x1d\xe7WN\xe8$V\x9c&v*G2\xd9\';{\xd3\xfc\x18Z\x89cbI\xf4B\xc7\xed\x1c\xb6\xe5\xe5\x186u\xba\xd8\x93q\x1f\x0b\n\x1d\xeb\xb0\x056\x165c\xa2\x98\x96u\xe8n\x0c\xe2\x06\xa7\xa1W\xe5\x994\xac\x7fq\xb5\xe34V,Cs&J\xdd\xeb\xb7\x8e\x9do\xd0\x84\xa1G\xd8\x93\x1c\xce\xefq\xf7>\xa4\x9c\xe8!\x86EZ\xf1\xb8\xc7\xf2"7:\xa4\x03\x82\x9b\x9b8\xc8e\xdci\xdd\xc0n\xf1\x9d>\xf3!e>\xb0\x95c({\xbb\x84\xba\x9dj\x18\x91d\x92K\xee\xa7\x8e\x81\xdc\x18\xd4D\x1e\xb3\xa8\x95\x86?\xc4\xb9\xb7y\x0c\x1a\x8es(%\xee|=M# \xbaX\x11\xf8\xa8\x04=\x94k\xb8\xb0i\x9f\xd8\xfa\xe6\x880{,\t\x8aL6\x9e\x0f\xc5@n\x96\xef\xb1\xb8]\x8f\xa6\xeb6\xabX\xd7\x976\xddp97F\x1c\xb1\xd0^\x96\xc8\xf5\'\xcc\xad\xc3h\xe8\xa9!\xd4\xa3\xb9\xe9\x9b\xe5\xbc\x8e1p\x86e.\x8a0\x0f}+\xeb\xbb\xf9\x88;=\x04\xcd\xd9\xc5\x9d\xbb\x8c\xf1\xcbf\x8e;$\x82\x17\xa1\xf6\x1a\x10\x03\x11\x01\xbf\xad\x08iDFlO[\xdf\x12\x19\x91\xf6\xa8\xc3eD\x9ek\x98\xd8\x9ey]_y\xc6\'\xf6\x0c\x11\xb3\xf0\x9aE\x14\x8c\xe71\xd7\xa9\x1dd\xcf\xb81\x9d!"\x11\xd9\x8e\x12:"\x0c\xe2rV\xba\xf7\x19~\x9f\x93[\xe3\xdc\xe0\t%\x11\x96}\xf8\xa2=\xcc\xf3j\xd9|\xfa\xa2+\xb7\xd3\x19\x19;\x9a`QRrvL\x0c\xe7k\x9c\xdc\x1a\x8b|\x1e^o*\ry!\xf1\xc8\xe3\xcc\xe7\xc4\xfa$\xb7\xc6]\xec\x97!y\xc5\x0c\xe6\x0c-\xc8\xbd\\{\x86\xadq\x11\x97s\x08Y\xf1\xee\xcaP\x93\xaa\xa1\x0e\xaeq\xb65n9\x9b\x9d!wc\x08\x01\xce-\xccc\xd1\xb9C/\xb7\x89\xbd\x9a-\xfa\xde-\xacW\x8a\x0b3t\x1dC\xb11\x88\xd5\rw+\x8a)\x19\x11\x93\x8f\x91\xa6\xb6A\xc7\x18J\xde\xc7\x13k\xb1[c\xd65\x11\xf2eb=\xc3\xd7\xe1EV\x15\xdb\xe7NM\x84\xe78i\x1a:\x1f\x9a\x89\x98\xef\xb7{\xe4\x19\x9f\xb8g\xd4\xce\xb8K\xa2\\\xc6Y\xd1hj:$\xef\xeaX\x1fZ2\x0bC\x80\xc5"\xf7`\xdc*1\xc6\xa7va\xb5\x00\x84H\xa3]>Q\xac\xc6b\xf2\xae8\xc7\xdd\xae\xc4\xc5\xfa\xd4\xb1>\xea\xffu\x1a\xf2E\x1c\x8382[r\x80)\xb4+\xebS?\xb1g\x88APp\xf6\xb3\xe9\x03\xb1\xa0\xe9\x98\xcf\xd5\xdc\xfa\x88\xf2F\xae9\x8b92\xe2:b\x10\xb5\x99\xbf\xd3bF*\x92R\xda\xad\x0f#&\xde-\x0b&\x9b8\x96J\x8e\xc2\xc5\xfa4\xb7>\xc5\xc2o2\x9a8D\x92|f\xbb\xfb\xf7\xacO\xf3\xeb\xa3\xf9\xb7\x91\'\xa0\x92\x11\xa9\xed\xd7\xce\xa0_\x9f\xee\xeeW&\xe4\x82c\xe70\x0e\x07\x89\x1cm\xb3\x9cW\xa8X\x1f\xe6]\x9cD\xf3\xe0C_\xca\xe65\x18\xaa\x15i\x9f\x9e\xd2\xf9\xfatw\xbf\xd4\x08\x1f\xdei\xed\xd0\xa2\x94\xc5 \xbfv\xbf\xba\xbb_\xb9\x84\x82\xccG@LJ\x93\xb7\xe9H<\xe2\x86\x9d\xbd\xd6j\xca\x057\xde\xa6$+\xb5\xc5]/uy\x86M.\xba\xb1\xecs*\xd9\xd9\x13\x84\x14W\x83\xad$\xc6\xea\xd9\xfap\xb0\xf5i\xa5C\xa6\xc7\x9c\xfb\xd0\x11"~b\xb9?\xb6)\xcf\xb0\xf5i\xa2|\x11\x1f\xe5\xb3\xf5\xa9\xe5\xd8\xfa8[\xb2\xc9\xe7\x87\xccI\xb5A\xb8\x88\x8f[\xe6\xbe\x1b\xdc\xbb \x0b\xbb\xcf\x89p\x82w\x1d\xcc\xd6I\xd9\xbc\xa9\xa6\xbe\x1b;\x9b\xaf5\x8e#\x7f-\xbed1\x0bg\xd38{{\x96\x0c\xd7\x91\xf7\xf1\xfd5\xaf\xb8E\xbe\x8a\xb9P\xdd\xd4E=\x8fi\xb88\xa6f\xbd\xb0\xbe\xb5\xc2\x16\x10\xc7\xa1\x85C\xf2\x9d\x9d-\xd9J\xa3\xa1-\xe4`\xc3\xce\x11\xd3\xb8O\xe5W\t\xf0\xe6\x8b\xde\xe0\xcb|\x1a\x03\xb0#\xb6\x1b\xe25r\xca\xcd\x17Z\xc6\xe0l\xad&\x9ar<4kx\x7fH\x1c1\xd7\xa7\xf9\xe0\x12\x1819J\xfb\xd8\x031l\xad\xcd\xe1X\x81K\xb8\x03]\xb1;7\xecl\x11\xc5[\x0c\x19+B"\xc3\x16\x11\xf15\xcd\xe1T"\x8b\x0bN\xe2V-YT\xda\xc2\x9f%\x15\x9c\xbe\xbc\x9c\xb3\xe2}\xb7\x1c\x87\xcd\x99I\x8e\x16\xc6\xa0\xc1\xc9\xd9:4;\xeb\x93\xf8]\xa9\x9d\xedT\x1b\\\xa1\xd9\xea\xd4\x8b\xbcxq~\xa9\x18g\xe3\xf1b\xc7\x11d\x81H\x90xH\x0fpus\x0b\xcc\xc3\xec\x15++\x8fm\xa1Z\xcb,6I\x06e\x0bE\xbf\xef\xd2gi\x96\xc3\xe9\x08\x98\x95@\xd1e\xcb\xcf\xeci\xae\xce\x9eVOtd]\xc5\xe10\xad$\x9e$\xdfo\x0bsu\xf6\xb4\x9a\xaf8\xb5\xa2k\x87.)j\xe1_{\x86\xd9\xd3\xe2\\\xc3V+I\x1c\xb1\x01\x05\x10o"\xe4#\xf647\xa7k\xc5\xa1\x1d\x17#\x8b\xa8\x1c\xf9cq\x9fc\x9c\xd9\xd3\xe2\x17\x01\xc1#\xb7fg\x8b\xac\x08\xb6E\xd7r\x1d"+\x96\x8cS\x95r<_\xe3\xe6t\x89\xd8\xf6C6\x15Y\x11d\xedh8@\xf7\xacOs\xba6u\x1a\xfaH%C0T\x13\x15\xba\xf6\x0c[\xe3\x1eE0\x12\xa2\xffy\xf8/b]\x11\x95Ck\xdc}\xec(\xb5\x82|\xbd\x983\x11\xbe\xf7\x16{\xbf\xbc\xa30\xe8\x15\xcb1\x89oSw\x9e\xfe\x90U1Y\xec(k|%\xfa\x18O4\xd7\xa2\xe6\x12\x87\x15\xc3b:\x97i\x0c\xad\xc2\x05Z\xf4\xdfN^\xc6j\x91\x14\x8caMXm\xaf.c8\x8b\xf1\xb4D\xc0*\xa44\xf2\x8bb]\xb4)\xc6\xaf\x86l\xa1\xcd<\xc1\x11\x19\xa8\xceb\xe1\xd1d\x95\x1c\xc1\xf3xqty\xcbZ\xb8\xf61\x1a\xb1^\x1b\xb2trZ\x0f\xd9\x1c\x91\xbd\xac\x12W\xb9\x03\xe7\xd222\x85bRO1s[:S\xe7&\x92`\x9f\xf3vX\xb1dIjF\xe6\xa8\xf2\xb9\xbe\x8fN\xdfW\x11(\x8c\x9c\xac(\xd52\xae\xa7(\xc7c9\x0c\x1f;\x12\x1fg\xc0\xd5\x9a\xe8\xb9\x91\x9f\x15\x1d\xb3\xc5mwq\r\xdb\xb7\xb8\xd7s9\x16\x04\xad\n$\xb6x\r\x88\x0c\xc7|17\x97\xb7,\xa9\x97\xe1\xf9u\x11z\xc3\xf4g\r\x9e\xf6Cs\xf31\x1b1\xcd\x13\xa2\xaa-\xc1\x96\x11\x1dS\xc3<\xffe\xa1\x85\xbc\x8f-\xc7`\x88\x00\x83\xa0\xae\x19\xd5M\xfe\x9d\xe7dc\xf2\xf8\x19\xee\xb8\xa5j\xa6\x8d\xa8\xa1\n\x8dCvZ\xcc>\xee\x98h\xcc\xa7\xa5\xc6\xc87\x97\x94\xfb4oi\x10\xdd%\x84\xbe\xc3\x061\xce$\x0c\xc0\x01\xa5Y\xe7V\x93\x8e\xa1\x9c\xc5\x1d\x03\xc3&\x16\xf7~x\nb\xea\x959\x0e\x03\x88\xaa\xa4\x07\x7fw/,s\x1f\x90.\xa2`\xe8\x97\xa8X\x85\x9b\xe8\xed\x089\x8e[\x06H\x03\xd6\xc8\xfd\x93zv\xd3\xf3\x1b\x11Z(e\x17\xdf\x16#.WK\xdaB\xf6\x95h\xb1\xcf\xbe\x8c\xa1y{\xb5\x86U\xf3\xd3bC\x8d\\\xaf\x9c\x8c\x92g>\x898j\x16\x13\xe9;\x9f\xd62R\x8ak\xc8fU"RB5\x9f\xf9l\xd1\xebY\xd50\xc9\xb2\xf5#2/B}\x8f\xacr>[tz\xb6\x91b2\xb6{\xd8\x18\xa9\'\xb1HJ8&?\xbb_\x1f\xb99\x1b\xeaP\x85\x86\xe1\xf6\xd5\xe9\x9f\xd8z1\xe7a<\x89!R\xf7\xf1il\x8cl\x07\xb2\x8e\x16#\x8f\xd5\xec\xd8u}\x9c\xcf_\xc5\xc8YU0-\x90\x99\xd6\x0cN]\xae\xc4D\xa2\xf3\xf9[\xa1\xad\xaaAcP\xa5Z\xbaB$\xd5\xa1\x1cB\xf2>\xbfh\xb8\xed\x9ber9\xc1@\xa8m\x9f\xf1Y,J\x1a\x86\x14\xe9y\xdca\xf4K\xccpd\rIo9\xf2\xd8\xcb\xf9\xf9I\xde\xe7W9\xb7E\xb3(\x96\xe6`*\xf1\n^L\x9e\xe1\xd6\'\xa7\r\xd7EK:a\xc8:\x11\xe3)\x1c\x92\xe3\xe9\xcc\xb6\x10\x9b|\xd4\xb4$\xe2a\x01*\xf0p\x86\xa1\x95\x0b\x04\xa4S\xdb\xe7\xa2e\x89G\x9e\\\xb1B\x016\x16\xf4\xaf\\\xfcz\xbe>>\x7f$\xef\xdb\xee\x91X\x00\xe6\xa9\xcaQ-\xe9\xca\xf9I\xe4c\xef\xa2\xe2\xc7\x1a\x8b\xe4\x8d\x80\xb7\xf7H\x87tA\xf2\xf6\x89\xa6k\xc7\xf9\x91\xb34\xe40\xa5\xd6g15-p\xc1\xa1\x8f\xb5\xec\xcfO\x06\x16\xbaB$sE\xa4\x8dz8\xbf_\x89\x9f\x9c\xe9\xb9\rA\xffX\xa5\xe9\x90\xa7\x1a9\xbcb\x9f\xc83>\xf19\xd0\x16\x07N\x99\x12l\n*e\xcbR\xff\xee\xfa8\x1b\xa7VYV\xb6\xf8\xec\x90\x88\xac\xd2e\xae\xa7\x0c=\xdfy\x1fs,x\'\x97`e \t\xf6q\x8b\x9a\xa3K\xc9\xc7\x13\xea\x16\xd7\xa3%\x81?N\r\xa7\x96\xfa\xd4Fg\xcb\xc3\xb6=\xc6\xbd\xd7h\x19mD`(\xc2C\xa3\x10\xce1T)y_\x9e7\x18?\xa9\xb5Z\x87\xa3\xc1\n"\xa9\x87\xd6\xd7\xc7J\xe4\x9f\x86\xf5\xe56n;w9]S[\xc4\x04T\x12_t?\xb7f\xfa/[\xa9\x0f\xa28\xa2\x15\x8b\x8e\xa1x\x19\x1a\x90\xc1\xeaj\xa8\xe5a\x8b\x14\x9a\x8f\x81\x91\x9f\xcb\\\xf65g=[\x90\xa6_\x0cg\x1d\x83\xd6c\xdf\xa4\xea\xf5\x9c\xa8^\xe4\x91\xa8D\xd8dm\x1f\x01\xd8Ju \\[\xd8\xc5k\xba\to\x11\xc4H\xb0gdg\xc79\xf3\xb6\x88\xd6{X\xac\xbd4D\xebe\x08S\xecq\x80\xc1\x9e\xe3>6)\xf3\xc0\x8c\x83\xdb\x0b2\xb4\xf5\xe59k\x0eWM\x91\xc7i\x10\xc9\x96\x07\xc0W\xbc\xc2D\x87\xb0\x0c\xc9\xdb\x11\xa9\xc5\x81Wib,\x8ep\xb6\xf8z\xccS,\x03`\x1d\xa2\xe8\xebN\x0f\xe8\xed\xc5\x1e\x1b\xb4\x8d\x9c%\x0c\xac\xff\x1a\xcfH\xce\x8eh}\xa9U\xdcF\x96B\xb6S_\xea\x95xO\xf2v\x84\xc8\x84\x01Mn\x89\x19\xd9"\x91\t\xd7\xf2\xdc\xa9\xdf\x9c\xd9j\t\xcf \xe4\xf7\xb8\xb7\x14\xc2\x91xF\xf6\xb1\x04MyBN\x95j\x99\xc3\xd2\xa7rjKd\xaf\xben/\xfb\xbaIWD\xe1de1\\~<\x8f\xcb\xe53[\xa4o\xe8\x15Z\xb2\xbd\xc3t\x17?bEg\xdf\xb3>\xd9\xd9"U\x05\xfe\xb0>Y#H#{\xc9!\xf7k\xcfpq\xb9\xa8\xd8\xbd!/\x0b\xf6Z\x85\x08\x1d\x8a\xcbe\x9f\xc3\x10C*\x03s\x9ai\xacel-\xce\xea\xbe\x96,\'\xee(M\xee\xa8a\x85\x0bJ\x02e\xe9LN\x90\xfa,\xd9\xe70R\xed\x19\xb5\x88Z\x0b02Xb\xa0\xcd\xc6\xc0\xcd\xf0gy\x8f\xe3ol\x89\x0b\xf3\xf24\xfc\x8f\x98Q\xd7\x18{\xf6\xb9\x86\xce\x08&4\xbd4@,\x8a\xa99]\x87\x86\x13\xb4\xc0\xe1.\xc7P\x91k\x08\x16\xe1\n\x118<ql\xcf\xb1\xa19\xfa<J\xea\x1d\xdel\xeb\x019\x15\xbd\x98\x870\x86>\x87\xd1*\xac:-\xa1\x1c\x03\xd7\xfcDo\xf3\xb9\xb9+U\xf75 \xc0\x05\x89{d\xc5\x11T,\x1ev\x8ey\xcaN\xdfw\xaam\x84v\x9b&>F\x0cU\xa3\xea\x87\xb0\xa1\xd9\xe34\x14\xf7\xddG\x1dO\x89#\x0e!s\xe34\xadi+V\x97\xd4\xcb>\xdeh\x85l\xc1LOQ\xdc\x98[V=\xe7\xe7\xe60\xd3M3\xe0\x88\xfbuD!\xc4\xb5\xdbP\x04\xbf;7\x9fs\xe9\tOS\xec:0\xbd\x95\xcb4\xae\xc2\x1d\x08\xb4\xa4)\xa0=6\x14\xd1\xa1\x8c[\x1cr7\x08lX\xeef=\x8b\xa5\x96\x11\xb1\xac\xfa\xbd\x18\x03\xed+J\xb6\x9aA\xb2\x9a\x88\xbe\xc7\xec\x05\xdc\xc2\x80\x98\\\xc8\x16\x93\x93k\xaach\x1e\x1b\x9aQ\xc3\xa0iM $D\\\xd3|\x1d\x0c\xdb\xacd8;\\\xbcml\x86e+\x9f\nV\xf1\xb7\x8c\xa1\xfb\xd8\xa4\xc8n\xc4`\x030\x84\xb2\xb14\xcd\x03F\xb2\xfaB\xb5/v\xb8L\xbf\x0ef\xde\x91/\xa5W\x9cn\xf01\xae\x96\xc6[K\r\x90W\xa2\xef;O\xc7\x00\xf7K\x06<\xc1}\xc5d\xd6\x85\x85\x9a\xa2C\xef\xb6\xf3\xf8hq\xb5F\xeaB!?$z\x8d\x80\xa4\xe8\x1c\x0e\xc9\xa8\xe2\xf4P\x16{jDR\x8a\x16b\x03\x07]\xe3\x14k\x10C\xb2=\xde\xeb\x009{\xa6\xe0\x1d~\xdde\x1d\x8b\xeeqqzHT\t\r\xedU5)\x044{\x9e\xe3\x1d"`\xca\x8ah\xde\xe9\x80\xd4\xad\xf8z\x05s\xaf\xdb\r\xc4\xa8\xa8\x83s{\xb5\xb8\xd8z*\t)0\xf1\xd8P\xea\xa1\xa2\xe4\x98\x9c,N\xbfe\xe5\xb5\x88\xf0hQ\x14#w\xa8\x96\xe9=N(\x13\x89m\x8f\xf1\xb6jq_\x13\x14\xc8NT\xd4\xda\xdf\x9b\xe2\xf4P\xe6\x86\xea\xb6\xa6\xa0:`\x18S\ty\xae\x87L\x9e\xf5\xb0\xc7\xa7\xa2J\xc7\xd7\xebYrVm\xbb3{\xae8\xdc\xa2V/\x0fC[\xb1\x1b\xd10\x8c\xb9]\xc1\x1c\x16\x87[\x14}\x8c\x927\xb1\x9fCBUKjD\xd7\x9e\xe1\xb0\xa1\xd9$\xbbX\x1e)@\xb2\xd4\xc8\x87p\x8b\xe5\x0c+\x90\xd2XW\xb1\x98k\xc5\xd3\x98\xd3\\Nu\x97C\xd9av\xe4V\xc2\xbbJ\x1c\xcd\xb4c\x93\x95\x17k\x9c]|J&4L\xb5\xba\xc0\xf5\x80\x1fL\xed\x8aOQ\xb2\xb3\x99\xc5\r\x08\xc0\xf3\xf64\xa4^\xec\xf5*\x86\xb7dg3\x8b\x153\xb4\x9c\x86mF\xc8;\xa5t\x10\x1bZ\x8a\xafGI\xc0\xa2\x94\x12\x10\xb1\x90\xe5k\x9c\xe6\xfe=\xecU\xad.\xde\xdd\xa5\xd0\'\x86\x86\xf1\xb9\x88\x7f\xaf9\xceR}\xbdOJ\xd9tA\x1f\xc20E\x91q\xd3\xbbd\x81\xe1\xac\xc0\x9e}\xae\xcc\xe4e#s\xb3\xa1\x97{\xe7\xb38[q\x98\x05\x99y\x1fq\x12Q\x04`yQT\xef\x95:\x01y\x86\xedsl\x1di!Q\xd0)\xe3\x19\xc4\xf9\x90\x7f^\x9c\xcd\x90R\xe9\xc3?\x17A\x1a\xc7\xe8Dd\xe4:\xc5\xef\x96h\xf0\x99\xba\xd7\xd7l+A\xa1\x19v\x08y\x90p\x81\xed+.\x0f\x92\x14]c8e8%J\xf4s\xa5\x96N\x9e\xe1eM\x0f\x03\xa7 \x0eJ\x06\xe6\xba\xc7\xc8\x87\xe2\xfc\xa5\xfb3,\xab:pcb\x83\x03}-~P\x08s^$\xe4\xaa\xda\xde\xef\xcbf\xc4P5Z\x88\xd2\x01\xcd n\xe7\xeb\xe3\xe2\x17I\xd4\xd3\x88=\xe4\xb2=`\xd9-Y`\xbe\xb2>.~\x91\x95\x90i`^4\xf0;\xd6\x98s=\x86\t\xaa\xc1\xeb\xcb\x90\xc7\t\xcc\xa5\x05\xe0\xfcr\xebu\x8a\xab#p\x02\x88O\xba\xe7\x01\xe9\xb0\xb2\xe5vd\xac\x0fj\xa2\xc8\xd5\x9c-\xebS]\xecA>\r\xb6\x1ee\x14\x89\xa8\x15\xac=]\xc1>V\x17{\x90\xcf\xa1\x00(kjv\xecx\xe1\\\x0e\xc5\xf9\xab\xb7\xd7b\xee\xa3\x12"\xf7%2\rn\xafi=gD\x12o-a\xdb\xd9\xc3\x16g]3\x92\x03\xdc\x01/:\x9fc\x8b\xab\xcb\x83dM=\x8d\xf5\x11\x15hL\x00%\xf7+\xe7\xa7\x92_\x1f\x02\xb2N\x0c\x00\xe8\x8b\xd8Jl\x87\xec\xd9\xeal\xc9\xe4\xaa\xd5\xe5\xf8\xc0\x04\x8d"\xa0\xa7\xf5l>\xceO\xfbZ\xa7d\xa1\xad\x10-\xbcA5\x19tN\xed\xad\xeal>\xd9\x8b\x94 1Zh@\x17\x95\xfd\xad\xda\xf4T2\x9d\xb4\xb7\xf9\x8ci-0\xbc\xe8\xcduX=\xe6~n\xcf\xd6\xe8k\xdc+\x18\x1a\x8an\xd8\x88[\xc9\xd4\xfa!{\xb6&_O\x9c\xab\xad\xaf\x82\x10\x81\xbe\nyz\xfe\x00\x03\x92\xf3\xd5&u\xe0V\x15M \xeaPc\xd2\xa6\xa9\xbeq{\xf2\xc4\xe9`q\n\x87\xbf\x10\x1a5\xe4Q\xf2\xc6{\xb5\xb3g\x8bK`N\xfc\x05@\xde\x02\x88\x17\xd4\x88\x85{\x18U\xc7\xdc\xd43[$\x80Q\xa3r\xc4wq\x91\x1b3\xc7\x95 K-\x0ed\x9b\xf8\xa5\x06\x8c\xb5\x18\x81Cd,\xf7\xf0\xa6V_\xc3\xda\x81\xff\xa8\xa1\xf6!\xc9\xe5\xa4\xe7\xb9\xdfdU\xb7Y\r\x9e]\xad\x0cL\x95P\xa3\xad\x03\x90\xc9\xe40\x07\xeb9\xab\xae>7\x87\x16a\x8b\x88\xa1:N=\xe9E>t\xce\x9a\x97s\x91\x12\x98\x19\x12\xfcRV\xfb\xabNc\xd0C\xb9\x93\x8c3M\xf8\xa0\xd880L\xe4\x01\xb7(.\xf7y=[uv\x84\x16%\x05\x17\x07F\xaeL\xf3nW|\x96\xea\xec\x08\xadE\x03\xd7Daj\x88\xf3S\xe0z\xed\x19fO\'\xd1\x81\x88\n5\xf3\x94Ya\x14\x87\xe2\xfc\xd5\xd9"J\xa2\x80\xbb,r\x13\x98\xc1Bq\xce\xe3bH\x8b\x12\xf7\xbc\x07\xd9\x88\x19C@i\xdb\x96)\xdd*\xb0\xd2\xf9\x1a;[D\xf9\x082\xd8\x80\x02JPE{\xa6tm}\x9c-\x12\xa3z\'\xc3\xfaL\xc0\xfc\xb1\x16\xc5]}\x86\xad1\xabj\x87tI\x00\x8b\xb3X\xaa9\x1dY\xe3\xe6\xec\x19q%\x13*\xd5E>!\xc6.\xde\xc2\xd4\xdeK\x0e\x1f\xa5\xde\xc5\x15\xee\x83\x8cHL(n\xb9Wy\xe9l\x06\xad\xcbB|Vn\xcf\xc8\x91*\xd1\xc4\xb4\xbeZ|\x99t%\xc6\xb3aC7Y\x05\xd5T,\xd7@I\xe3\xfc\xcd\xe9e\x11\x91\xf0\x9b\x14\x9e\nY\xa5\x95\x9d\xd3\xfaj\x86\xd7\x9b\xea>\x96\x98\xb39\xc5\x01P\x8e\x90\rUY\xa3\xea\xe5\xe6\xf4\xb2X\xc5i(\x82"z\x10\xf5\x9bJspO\xce\xc5a\x00\xc2\x84\xe7\x03\x82z\x85G=\xba0\x13Z:\xd7\xcb\xed\x8c\x9fE\x89\xf2F\x84\xb1&\x93\xdeaC\xf2\xfe\x9e\xbclN/S\x12a\x10\x81\xa0D\xb5M,\x91\xa7<a\\1\xf8\x05\xa7\xb3\xb3{lQ-\x9a\xe9M\xc45\xff\xde\\\x0cD\x14"j\xecK\xb4R\x9a\xa4`\xe3\xe9\xfa\xa2LNcv{,`\xb0\n\x11\xb2\xfc{\xa8F\xef\x98\xces9\xcd\xe5\x04D\xc0\xa2\xc6\xbb\xe4\xd8\xc7\xb7\x8aT\x08!\x1fZ_\xa7\xefEP\xf6\nI\xde`\x91%u\xe7\xe6\xf8\x11\xb3{\xc4,\x99`--Fi\xe14\x87xn}\xe1Ip\xfa>\x8a3\x17p\x87\x14\x87\x07\xdf(\xcfyT\xc8\xdc\xc8}\xdde\xa8\xa8\xbc\xf3B\x9a\xc8p\xe6\xad\x9cc\xf9\x9b\x8b=\xb0\x82V\x02\xb4u7O?\xf4\xd6\xee\x97\xb5\xcd\xc5\x1e\xb8W\x90T\x8a7c\xb5\xc3\x95\x03\xf7k\xcf0y\x1ds\xa9\x03\xa0..~\x1e\xb2I\xcb\xc7\x99\x0f\xc9\xeb\xe6\xf79\x00U\x93\xb9\xa1\xb2\x94{\xde`\x98;,?\x80\x88\x85\xd3\x9e\xaf7\xd9\x19\xb6\xca\x8a\xc0\x86\x13\xba\xc4\x174gwhP\xc9|\xc7\x0cL\x8c\xac}\xa6k\xeb\xe3\xec\x0eV\xecT\x80\xf4\xef\x15\x8c\xbcC\xcf\xdd\xf7\x0c\xa7\x13S\xab\xe0\x8f\x13\xbb\x03\xd5\xbf\xe2\xdb\x1c\xcb}7gw(s\x18,!\xd5&\r|\x8diz\x8e\xc5\xde7|\xca\x9e\xf7/\x93\x97\x13\x16\x08G\xd5\xb5j1\xe5\xfbpzyI\x8d\x1bF<\xa0\x024\xd6\xc8\xe1\xba\x1fShRcIN*\x05\x08\xc9j.M\xc9\xe7q\x86>\xe2\x0ck\x85*L\xf3\x1a\x95\xc4gh\xa6|MV\xc93>q\x9c\xa5\x06%R\xf8/\xd8l\x89\x0e\xc6\xa9\xfa\xb0\x19\x06\xf3\x04lC\xea#\xa9&\xded\x9c\xe2\xe5\x12h@\x95\xeb \xec\xf1\t\x90l\x94\xad\xc6\x9b"\xc4N\xac\xe7x\xcb\xee\xe2\x0cjP K\xc5r\xc9\r-\x91\xae\xe4\xe5\xe5\x19\x9f\xd8\x1a\x17QN\r\xcc\xbf\xb0\xe1cY\xea\x05\x8f\xac\x0f\xbb\xf5\x11U7,\xb1\xa2\xe5\x97f\xd7\xcdk\xbc\x13\x08]\xc4\x93\x9b\xd4H\x92qAD\xc7\x17\x03\xb3B\xc4\xc49^\xb7\xb3;?\xc5\xd0\x05\x1a\xa3L\xce\xe2\xbc\x86\xd7\xed\xec\xd6\xa7+\x94vx\xb4\xb5"\xef%V\xfb\xb18pw\xb6\x96\x12\x9f\xa2\xd2A\xb5;\xaa\xa3k\x9d\xf23&\x14\xb1\xa8\xccL\x13nOx\xa1\x86\\\xdd(\x1d\xb6[w\x8eG\xed\x8e\x8fdq\xe6G\xa6\x86;\x8d\xbdW^\xe4|\xa5\xc6\xbb;>\x92\xa54\xa1\xc1[\x82\xc4\xd0\x88B=\x84g\xee\xce^[\x08\x8a\xc1\x01\x9d\t\xd6_\xafu\xca\x0b\x1f\x19\xb7\xa6(\xdf\xc6.\xbfo(\x9bn\xe7g\x8d7mu)\xe1|}\\N\x8e\xd4\xedh@\x1e\x10\x98\x90\xc4j\x08W\xea\x05z:\x93?\x10\xd3\xb5\x9a\xc7\xae\xc1\x17>douoK\x8a\xfd\xd3\x80mnH\x81E\x12\x05=\xcf\xf5\x14\xe3\xe7\n\xfb\x18O1#\xab\x18\x1c#\xb8*\x02\xedap\xd3\x9d\xcd\x174\xad\x04\x0cF\xcb\x865\xe4\xc8s\x9e\xd3nX\xc3\x9c\'\\$FPi*\xabD\xe7\xbb\x9dc\\z\xf1\x9c\xd4\xe2\xd0&\xd4\x0e\x19\xbb\xa48\xcb\xe9\xd8\xfdt\xb6\xa4\xdcv(\xb4F\xbd\x12bh\x83Ro\xc7Ydu\xc5i\x16\xbf\x8aV\xb7cTh\xc5\xc1\x94\x94\xab\xf2\xa6;[\x8b4]0\xc6\x10\t0_\x96\xeb0\xe5\x11Id\xb5Y\x89\xe3=\x1c\xf0\xab\x1d\x80J\xec\xd0-cN\x0b\x07[\xef\xdeg\xe9\x05\x95t\xaa\xf42\xa2\x11a\xca\xe9\x13\rh\xa7\x1c\x7f\xf7\xc4\x99.9\xd8\x1c\x8dSP\x0e\xe2\x9b\xc52G\xbds\xca\x03\xa3[\xb5\xd9F6d\xe1\x1c\x0b\x88\x92+\xa5\x97\xdd\xfb\xa5-\x19\xb3\x83\x91\xbf9\xd3H>\x7f\xc1e\x1b\xcc\xd6Sf\x88a\x8b\x88:\x1b_%\xd6\xd9\xd4&\x9fq\x8f\x91\x9d3\xb1\xe8\x02\xf0\xba\x11\xdd\n\x94wu\x1a\xc7k\x08\r\x84Z\xf7>w\xee\xc9Xk\xb3\xd1\xc6 NJ\x85\xcf}\x16\n^\x0f\x10:\r4%\xfb\xc0h\xb8]\xc3\x92\x92\xb7\xb3j\x0eVu\xd7a\xbdR\x99s-\xd83n\xdc]&\xc3\r\xf7\xc8\xa8ZQ\x06\xe5z\x883I/\x08\x01[^P\x9bJ%\x81\xddY\xa3\xb8\xf3\x18\x139>\x8c]\x8c\xa9Z\x95G0\x92\xa2\xe0,8.\xe9b\x8d?u>KC}v\x93g\x815A\xec\x81k5\xde\x14\x9e:\xdf\xb2\xa1\xf0\xae\xf6h\xec\xceb\x1a]\xdf\xa7g\xf6\x8clT\xe8j\xf9\xa1\xbdLh)\x1c\xe3\xa5R\x80\x19\xe2W\r\xa5\xd8M\xcc\xa3\x81S\xa5\x1e\xcb\xbc\x7fI\x8ag\xadm.\xd7\x98\x1d\xf7\x17vc\xc3\xf6m8)^\xc6\x90\x9coZ+\xa3\xb6\xa0\x80aM\xe4G\xa5\xb9MU\xcdx\xe9\x13\x9eD\xf7m\xc6K\x95\x8d\xb32/X\xa2\x85Rt\x8cA\r\x891\x06\xb1\x11\x87E-\xe6k\x98\xc6\x8c3\xb9\xfcu\x89\x93\x18\x8f3V\xac\x9e6Z*\xf2\xa2Vx\x19\rbh\xba\x17\xa3F\x91\xd02\x86\x94\xa2\xf0 Ob\xb1\xb91\ry\xab\xf9\x00\xe0\xe2HdX\x9e\xf2q\x1a3^\xd5\xa8\xc9N\xdf;\xd2f\xe3;m\x16CK|9\xb7\xe2\xe2W\x89x\xa0\xf0K\xcc\xa8\xa1:\xceQ\xa8\xa2\x04\x15\tb\x8f\x8f\xfa\x1c\xce\xc8B\x8b{\x90h\xdao\xc5\xa2\xcb\xa5\xd2\x0ccgu\x13V{\xe4Nu\xb9\xc0\xd8-\xa3\x01\x87\x14oan\xad\xbfl\x90\x11"8\xda\xa1\x1e\t7\x0b\x16\x04\x9a)\xe3\xb2u5_\xd1k\x8aR\x9fsw\x02\x99X"\xefbs\xb1\x99\x83jd\xdb[<s\x8b\x8b\xd12\x86nc\x88\xca\x08\x08\x14yL\xb8\x9b\xa5\xcc96\x01,\xd0\xa5\xce\x13lR=\x0f\n\xaeg\'\xda\x8d\xed\xedb}\xbb\xcb\xf9\x8a\xed1\xb4\xae*\x18t\xf8i\x07k/5\\\x88\\\xa7\x08\xe0\x11\xbb\xef5\xe0\xc9\xa2\xf1h\x1a\xd7\xcd\x08\xe4)\x1b\xf4\x9e\x1f;\x9b\xc5\x1b\x9a\xb3\xd3pv\x96\xfe\x1a7\x0bq\xa5\xe1\x1eF\x1f\x98E\xc7Cs\xa7{p39\xc2\x02\xac\xb4\xc7=\xa4\xc6.v_l}\xad\xb3J_d\x1f\xb1\xc3\xca\xa6\xad5\x80V\xa2T\x94e\x8bCz\x0fW\xae%k\xea$\xfe\xea{qd\x83\xacf\x17\x7fm\x8b\xadH\xa6\x87\xe4H7T\x1d;\xd61q\t\xd34\xf7-\x16\x8a\xb5P\x9a\xc4\xa1\xa3\x8d\xc1z7iu\x9eY\x90\x17\xf7XG3\xe2\xeaZ\x06;\xa4\x8a\x02\xef+\xb4D\xa3c2\x8a\x92\xc7zo\x8d\xa6\xb4\xa2:\xc5\x0e)\xdf;\xcf\xfb\xd6\x15G\x8d<\xe10A\xb9\n!|\x14\xc8\xd1\x1e\xb5\xbc\xf0\xa8Rv\x9c\n%cF\n\xe4N(8\xe7i^?\x03\x82#?\xee\xeb\x18\xc5\x84\x85\xe0\xef\xf0P\xb9\xd9\x18r\xef\x17\xebk\xfa\xad\xea\xfd\x19\xf5\x1b\xcd\xac\xbc vb:&\'\xc9\xf4[\xee\xa5\x8f\xba\x06YQ;\xbf\xda\x1d`\xca\xa9\xd5\x90\xe8+\xaasv1\x07;0\xc6\xfcM\xa5\x1bru\xb5a\xc8\xf4\x90\x08{d\x1d\xba\x02\xc4\xac\xce\xbdM\xe3\xae\xdd\x92\x8d\xad\xed\xeb\x1a\xaa5^#\xf3\x8a8[\xdf\xafZ\xce\xe3\xeb\xe4\xb1G\xb5B\x0cw\x8e\xe6\xbe\xf7R\xf25[\x9e\x1c\xff\xa9vy\x1b|%\xa9\x14\xca\xc6H\x96\xe8\xda3\xccf\xd6\x0ew\xd0\x1e\xb5\'\xb0\xbe\xe5\x9a\xafp\xb9\x9e\xed\xb3\xe9C\x11Mi\xbb}*\x80S\x84gW\xf6\x0c*\x17\x18\xcc\xd6\xf6X\xe4b\xdc\xe6r]\xc3\xa4\x0ev\xbf\xc6O]\xaf\x069F\xa3\xfb\x95\x067\xc1\x9c3<\x95\xfb\xd6\xe7\x99\xc3=\xe4\xe1\x9f-t\x19\xd5:\x05\xf5p\xcd\x1f\xa0\xcf\x1c\xae?dBUc4\x1eL\x1et\xd7\xbf\xbf\xc6\xddao"PC=+Y\x00\xf2\xfdq\xce{b\x1d\xe1R\xe5\x89N\x0c\xaew\x9c+\xeb\x86tf\xed?sC\xec\xf5r\x8e\xf0\x07\xb4\xcc\x009\xf5\xd1\xd3o\x87\xffa\xcb\xa3\xec\xed\x9eT,B\xe0\xca\xaf\x83\xeb\xf6\xb8\xf0\xa6\x13\x93\xc3\x83\xf5>.\xa8r\xa5Ze\xa58FyZChy\x02\x1d\xf1.\x8edL/("\xd7\xd8E0\xc8N\xb9\xe8\xe7Bf\xf7\xc8\xbe\x8e\xa0K/\xa9Z\x1f\x9e\x96\x0f\xcaK6}\xaf\xd8}\xe8Z\xedy\x02\x86\xe5\t3\xe8FM\x85\xfe\xa1\xcaH\xb3\x8fO%\xc7\xdeb\x85\x99\xcd"\x1a\x8b\xbc\xe4\xe8\xeer\xdfj\x9ci\xe9aH\xce\xc2ks\x8e\x1f`\xdes\xdc\xf7\xac\xac\x8c=\xa6jc(\xec\xaaG/z\x01qt\xf70\xa2/\x9e\x98P\xadZ\x97\x91\r\x8d\xff\xfb\xeb\x9b\\]J\xae\xe3lu\xed\xf9\xd7\x1d\x7f\xf9\xf4\xfc\x02\xcc\xad\x15\xee{\x7f\xb6\x93\xd5\xa5X\x18.X\xa9\x99X\xac\xcb\x18\xb2\xd3\x89-\x8cnx\x0b\x9a\x05\x98\x10\xcaa^Onx~e\x90\xba\xcc\xe3\x14\'\x15M\xf5G\xa0\xd8\xb5\xc3\xee\xb9\xac\xf4\xbc\x19)\x80_\xb1\x8b~N\xe8\x1a6\xe9H\xe9\xe5\x9c\xe3\xcd\xc8],\xe9\x84\xeam\xe0WeE\xf8\x1a\x8f!\xf1\x8d\xe7\x16/\x05\xab\x12`\xfds\xeb\x94\xe3!Y\xc9\xc5\xdd#B\x1b\x1c\xbd:\xc0\x1fi\x13\x9fy\x8f\x89lfA\xdcsy\x16\xe3\x8b6\xee\x16\xa2`\xf0\xee|\xc1M\xcf\x9f\xba\x9a\x00\x0b\x8b\xf4\xc1\xb5\xbfv8\x99\xf2^\xd8\xfa\x98N\x13\xf3\xb8\xda\x8c\x12[\xf6\x98j\xbf\xa6\xd3\xd8\xe9\xb4l\xd2R\xce{\x05G3\xe7x\x05?q\xb6\xc6\xd5\xf5\xd8\xc9\x9bu\xb8\xd8\xce\xa9Y\x9f\xc0{\xea\xc9\xd9\xcc\xbfR\':\x1f\x85si%\xd5XS\xb7(-\xe7\xb2\xfaG\xec\xfc\xf0j\x90\xb4\xdeRA\x7f\xb6\x1aij\xbfkC\xa2a\xe2ku\xc8\xce\xbeD<?\x06+\xe0\x0e\xd5\xf0Y\x91\xcey\x9d\xd9\xe9{N\xe0\x8e\xeb\x85\xc1U*\x12\xb5\xb6+9Q\xe2\xe7N\x9fdts\xe8J=\x00\xec~l\xf5\xa0\xbc\xf31\x82aa\xd2\xda\xc7\x12\xbc\xae\xbd\xf14\xe7\x82$\xacRq\xf1\x04[2dMrM\x03\x1a\xa2NZ\\t\xb1>\x9f{]\x89\x8e\x1dr\xfaz\x07F\xa4\\\xab\x07\x97g\xfc\xc9a%\xeb\x8a\xa0]\xb5\x138\x9e\xb2\xd2+\x1d\xe3\x95\x8f\xc1\x9d\xe1\x11\x14\xa1\x05\xf4>\xe6\x91\x97\xb6\'3\xff\x04\xb5\x1f\xa2\xa7\xf7\x9c\xbf\x9d\x80\x06l\r\x05C\xb2\t\xb0\xd0k9\xcf\x89Rtq\xec\x98sv\x1c\xea\xc3D\x16\x9f3^\xe3x\xa2\xf8\xd4\xf7c\xda\xea\x1bi\xa9\x9c\xcd\xc1"\t\x07y\xf7\xa3\xb3\xb5DY\x95\xa1}u\xcb\xa0\x95y\xdf\xb9u+<G\x1b\xdd\xb2\xf3\xdf\xe4\xde\x8f\xac\t\x05\xa35\x14\xb3\xc2\xfc\xeb\xd0.\xd6\xe7\x99\xab\x1b\x13#f\xf03q\x84\xad\x95\xb5\xdd\xf3\xb5\xfb\x15?s\xb9\x82\x8c\xaerD\xd50z-\xa5r,~\x1b\x9d\xbd\xa6\xfd_\x02\xa2\x11(1\xd7\xca\xcc\xb9\xdf\x83\xc2QR\xa0\xc4n}\x0cs\xd0\x12\x9aT\x19\xef\xb7v\xcf\xb9<?\xcf}m\xd5\xc6\xc9\xbdDj\x00Z\xd0\x9a\xabk\x1cX\x14\xdd\x1dU:\xfa\x06V/W\x81\xcf\xed\x18\xaf\xfc\x92\x8a1\r\x97\xe2\xb0%K\xb3\xee`\xa2H\xe2\x9c\xef\xc3|\xef\xbe\xe7g\xcd\x06z\xe5\xe2h7`o\xc9\x8e.q\xd2\xe8r\x18Je\x00\xaeF\x02\x07J\xa2\xc1E\xb2\xc3\x01\x03\xa7\xda4\x92\xba\xc7=\xc0\xa6^\x15\xddF\xa4mm\x12\xfaE\xaf=\x1d\xcd\x10\x1b\xb1[DO\xcc\xcbf\x9e\x15\xb7c}\rbv\xf9l\xde*\xe1t};(\xa3d\x17\xef\xb1g\x132\xc4}\xc6\x17N\xc8\xc3\xb1\xa3\xed\x8e\x96i/\x0b\x1f\xe7B\xf7\x83\x08z\x0e\t\xb72\xa1\'t\xac\x94\xe7\xbc\x11V\xf4\xb1xl\xfb\xda#2fp\x03\xf2\'\xc3\xf9\xd0b\x07D\xb3E\xb4\xe71<~eW\x1c~\x9368Os\xecOE\xe0\xa5\xed\xe3Ll(1r\xe9\xf5d\x95\x8fu=g\xcd\xe5D\x07\xd3\xd4\xb2\x0e\xcd\xfa\xc3\xd6<\xc7\xbc\x17\xe0\xee\xbb&\xcdw\xbd\xeb\\\x17a\xc7)`~S\xaf\x97\xe7\xacy\x9c\xeb\x86\xa0S\xae\xbf\x84\x98\xa0\x12&\x1f\xabq\xa3\xd8\x1dv#g\xc4wD5\xa2\x82^\xcd\xa4i\x8dd\xea\xb0\xf5\xc2\x0e\xbb!\xcb\x83j\xbfd\x89t\xb6~\xe2\x9a\x11\xbe\xe8\xf5d6\x80\xec\x08\xea\x87\xbb\xdca\xd4\x0fkh\xfe\x9a=\x1d\xff\xecr\xea\xc4\x83\xeboA\x12\xe2\xd4\xca&\xb7k\xcfx\xe1\xf1Y5\xc3\xef\xe9({L\xda\x02\xebX\x0c-9LFi\x839\xe6\xb1\xb8\x82\xa0\x06\x8b\xca\xc34\xad\xd3\xb5\xb4\x13Mb\xfd\xcd\xea\x08\x89\xac\xa0\xca\xf0G"\xb2\xe8\xa2\xd7\x93\xd9"\xa4e\xa3\x18MA\'\xd1\xa8>\xfe5\x7f#\xb9\x9c\xba(\xb1\x8dWR\xfb\x9c\x11\xbcm\xb1\x1d\xaf\xc6)\x93\xe9|\xa2>\xa4\xb4f\xc4+\xa1\x96\xb0\xf7~\x0c\xb7\x90\xc80\x94J\x95:\xb4\x7f)\xc0\xb3+5\xe04\'\x99,0\xda\xeb\xa4\x96>g\xeb\x1e[M\x17\xa0O\x8e\xb6L_\xc6\x101\x06J\xc3\x8e"\xad_\xe8V/\x1aJ\x9d\xe7\xf5\x03\x92\xcc\xa1Oz\\\x02\x87\xc7\xd9A\xce\xd0\xdeK_\xbd\xe8k\x1b\x81\xc1$=\xaacEZ\xad\xe0\x87\x16\x0f\xaa\x1c\x8b_\xa5\x84\xb91\n\xb6\xf4\xd4h\xdd\x83\x9d\x9ap\x9d[K\xd4\xf4\xbeV\xb3\xb5`\x84\xff.TX-\xad\xb1\xeb\xd9\x9b07\xce\xe2@\x8d\xb3\xc3\x11\xdd\xde#\rj\xb3\xdf\x9f[\xb6}\xd3\xeb\xd9\xc7\xd3\\\'\n%\x9c\x08s\xbe{\x00\xe2s\x99\xf0mDC\xf6\x82\xf0\x9a\xa35\xfd\xe4r\xd1O0e\x9b\x9bv\x89\xc4\xbd \x88[\xd6f[\xc7\xf2\xad\xa9\xd8\xdc\x146\xb7E\xaa\xf5\xd6\x02\xf5\x9fJ\xbb\xa7_\xee\x08F\xc8\xe9\xd9\xf7\xa2\xac\t\xfa\xb3\xb0\x91\x83Z\x88W9b\x971T\xbb\x9b\x8d\xb78\x8d\x9e\x9d\x88\xae\r\xe2\x88N\xf9\x885\x8b\x8f\xe6z\xd3\xfe\xf5u\\\x86\x1a\xd0D@o\xbd\x91\x82-\xb1\xb9d:\\\xd38m\xb0\xec\xca\xb6\x0e\x89E\x8a_\x9a\xe6\xab\x8c\xe4\xbf\xd4=\x7fZ\xea\xf8\xe2H\xd6\xa2\x19\x9d\xbf\xc4\x9e_z\x17/D\x9dF\xde\xdf\x87\xcf\xae\xa4i\xc3\'\xd5N\xd33.0E\xd2\x06\xb41\xd9\xe7$\xc5\x11\x1d+\\)Y\xaf!\x985LK\x1f\x1a\xca\xc1\xd5K\xd4\r\xbd\xbc\xca(\xf8\xf7\x05\x98\x8e\x8b\x9c\x19\x8aoi\xe9\x18\xbf\xe3\xe9\x83p\xcc\xa6\x808"\'\xa9\xc5.\x17\xfd\xa9\x83\xc3\n\xf78\xfc>\xa6\xee(\xe5\x1b\xd31\x9f$\x93\xaf\x05\x19\x95\xab\x9a\xe7u\xa48y\x1e\x1b\xcc\x15\xdb\xd5x\x8f]\xdbp\xc7\x1b\xba\x86\xac\x16\xc4z\xc9\xe5u}\xd9a\x14;\x83[\x9a\x12:\x8ah\t\xd6\x94\xa3\xa9\x9b\xe9Y\xcb\xa4\xb7CB\x08\x9e\x825p*\x00\x8er\xe5\x8b\x18\xbb\x8e\x86\x8d\xb6lX\x1e\xdaE\xc2\x90\x91\x9c\xb8\x1e[\xdf\xe8\xeeP\xac\xb8C\xd1h\xfd\xc5o\xae\xd3\x98\\CGW\xb1b&\xd8\xd2b9\xf5\x1c\xacU\xb5\x11\xe0-\xb8\x9f\x9b\x85r\x88\x1c\xeb\xdd\x88\xa44\xeb\xfd*::\xcex\x10\xb533\x86\x99v=\x18\xc8E\xf4\x93U\xaa\xd6\xe6\x9a\x89\x84\x8b\xf8\xaf\xe3F\xd2\x06\xc4\xe3\xfc\x86\x16\x80\xdaQ\xccB\xb8\xd67\xd3q#)h\x1bH\x85L\xe8!\xae\xa5-\xf1\x9a-5\xb8\x91\xd6\xc6D\x01\x8c\xef\x8a3\xc2\xecS\xc8\x87z\xd0,\xca\x9d\xb0Y[\xaf\xcce\x9f\x8b\xc1\x9f\xcb\xbe\xb3\xce\x06T\x86\x88\x9b\xf0\x82D\xab\x97\x0f1\xb8\\\x8a\x95\xb0\xc5u\x9f\xcd\xef\x93u\xe5\xe1\xff\xca5K\xc8\x84(\x95-O1f\xa8\x1e^\xee\xcc\x9e\x97\xe1\xc2\xd1\xda\x92\xcd\x0e1x\xd1\xd7/\x7f\xea\xf6H\x0b3\x86\x07\xc8\xaegq\xbf\x86\x81\x92g<u\xcf\xa8\xa3\x93\x86vz\xe9\x00S+\xa8\xf9\x98\xdf\x96\x9d>\xcby\xf0\xe7.H7\x94\x89\xd5\\\xa6\x1ca\r\x8d\x9f\xb5o\xd7\xa4>\xd6Uw\x18\xe4\xdb"\xf7b\xd5\x94\x8b\xf51[^K\x8e\x80\xa8\xea\\\xc0zU!1\xeeY\x9f\xcf\xdc\xfa4\x8b\x01\xa6d\xdd\xad{\xec1\x1f[\x9f\xeej>*p\x0b\xda9y\x84\xdcHq\xb1\xb3\xbe\x90\x14\xa0\x0bj\xdcs\x8an\xf5\xbf\x8f.\x9a\xcc\xaf\xbc\x1dkD#]\xe4\x0f\xf2s\xe7\x93v\x1e\xf1_^\xc2\x89c45\x87k\xf1\xf1\xfc\xb9\xf3\x8d\xa9a\xc7E\xa3\x8dx\xb4\xa2\xd0\x0f\xc6\xef\x8a\xf3I\x95\x0e\xc9\xe2*\x96\xe2\xac\x03M~\xa9\xa7@=\xa0\xd7}_\xe3]\r\xcc\xe19\xe6\xac\xc7H\xbc\x8c\xff\x16W\x13J\xa3\xb1\xb9Zg\xcd\x18v[\xcd\xf5\n\xf7\x18\x95O\xdd3x\xd4\xb1\xaa\xe65V\x1dm\x8epp}\xc8\xc5\xdf\xfa\xd6nh9?\x1d\x16\'\x07\x9e\xf7@(\xc9\xe0\x82i\x8fEp\xc0\xcb`Mp\xd8\xf5:\x0b|\xb1>\xde\xdf.[L\\w\xabeG\x1e\xd4\xe3\xd5\xf5q\xfe\xb6v\xb1Hv\x06\xad\xe79\xd7\x83\xf9\xa7\xc2n}r\xed@\x14g#y\xd4B\x9c)\xaf7\xda\x90N\xeb\x99\x92\xe3\xaekV\xdb\xdc\x1dEQ[tD\xf18\xfab\x99e\xcd/XED\x99cIAx\xa2\xf9\xae]l0V#PmF\xe5\xde\xcc\xbc\xa7vak\x15\xc33p\x89\x9dG\xfcWa\xa2\x88\xc6\xd4r\xac\x8f\xd6R_\x83\xba\xb0\x8a\x8e\xe5\xbdeT\x1f(\xc7\xd4\x94\x139#\xc1/\xdb\xb1\xaf\x99M\x04,\x99\xf2#\x1b\x94\xd1\xe0\xd6k<\xa38|~T\xcc \xd0h\xb9\x19\x91\x07O{\xa3\x96\xe6j\xd6\xfa\x84\xa7\x00\xda\x96\n\xccZ\xce\xd6\xc63\xb7\x05\xab[\xcay]\x172\xaf\xdaV\x1c\xb1\xe6y\x8d@\xb18x\xae\xfb\x1a\x81\xbau\xe8X\x13\xd0\x8e\x88\xd6\x95\xf1-6}q1h\xcd\xbc%\xe0\xdd\xad\x1c\x8c\xa9\xcd\xfd\x8a\x8c<\xc3\xd2\xdel\x17\xd71~u\xab_\x16\x17\xcfP\xf0tQSU\x0c\xef\xae\xdb\x0b\x9bSK\xa8\xc9\x9c\x82c\xb5{Ku\xb5\xd9z\xd6\xdfai\xd7au=\xd3\x1e\xe9\x15DA\xcao\xb5\xeb\xe9\x18Q\x17\xad]d\x13\x02\xe2\xe8\x8dJ\xd4/0+\xe5\xb33\x1d\x87\x1c\xb9V\xd8A\xaa\xb4x\x15\xb3R\x9e\xfb\xd8mD\x8f\x08m~\xdc\xcd\x9d\xbb\xc6\xfdC\xc5\xebZq\xa2\xd1\x97\xa1\x81\x0e*\xd4\xd1\x97\xe1w\xed\xe9\xd2=\x9e\x82G\x14\xa7\x17\xb9\xd7h?\xd8\xea\x9c\x7f\xca\xf2\x07\xb5\xee\xf9T\xb2\xf9M\xa2W\x8c\x17\xd9\xe8s\xfb\x05\x0f\x04\x95?\xb9\\k\x03\xfd\x7fWUE\xe6_^\x8d\xb1\x97?\xbbg\x10\x989\xbb\xb6m\xaf\x06\xa7\xb9\xbeO/\xdc3\x02:\xb6v\xb1e\xabU\xf9\xc5x\x0c\x17T\x1d~1\xc9R\x81KN\xa4\x15:\xfc\xc49\xf6j4@]ts,\x13.C[c\xab+`\xe7\xa6\xaex\xefJ\x0e\x9bT\xd0\xab\xad\xea\x11*\xc0D\xd3\xb4\xa6\xaa\x00Z\xa35UuRSe\xfc\xcc\xe6B\x85\xe6`J\xeb:\xb8\xbcu\xdc\xf8\x9b\x16\x0c\xbc\xb8MC\xe2\xb6Pg\x9c#\x9am\xb7\x86e{\x0cea\xab\x83\xadV\xe2\x95\xbb\xb5\xb9\xca\x17\xb9\xaa\xca.o\x1d\xd1\x9cX\x03\xf1dQ\x0f*\xc7tbu\xf8E\r\x17\x81_\\\x14\x8c\xf5\xacO\xb3\x1e\x13"\x9d\xa1\xb2j\xd8c\x82\x8au\x9d\t\x1d5\xd42~h)\xc7\x97\xbb\xcd\xcd\xe1\x17\xb5^!\xa0\x86\x1f\x19\x87\xa0X\x88c\xfeJM\x0e\xefT\x8a\xf1\xe3\x8b\xb0\xb3p^\x9f\xc5\'u\xdf\x8c\x03bR\x1f\xeeX\x7fW\xc2\xae\xcd\xc84\x89J\x17\xf1\xf5\x9a\x1c&-\x050\xe6)M\xbdU\xd3\xe4c\xfd\xe8\x16L*\xe4\x1f\xf1X\xa9\xaa\tQ\x10\xae\xe7:\xf5U+\xc3$(\xa1N\xb8\x96]\xbd\x8dq\x0b64\x1e\xd2x\xea2\x86\xe2\xd6\xb7\xb7b\x1d\xfbP\x0f\xa2\'j\x8a\xbf\xcd \xa6\xd1\xae\rm\xc2\x9d\x1e\xac\n\xdb\xa8\x0e\xd9J\xf3\xfaE=^-n}k\x05cC\xaf@\xab\x92\xb6\x988\x16\x97\xab\x0e\xaf\'\xcb5\xea \x9a\xd8\x1b8;<\xd8>/c\x01\xd1\xb8\xf7\xf2\xbe\x963U+\xc230\xaf\xf8e\xcd^\x15\xfd\xf2\xf0\xc1\xab\x85\xe9\t8\xb6\x86~:Y[\xe4\x8cXX\x1d\xb5\x8b\xfb\xca.\xebEY&\x8cR\xe6Q\x9a!\x10\xd0Mc\xa9\xcb\x971\xb0\x1bC\x93\xbb\x0b^\x96@h\x8b)\xb3(3\xc6_j\xa5\x9b3\xb1\xef\xe8$\x86\xfb\xf0\xb4\xaa\xb5Qd\xebb\xda\xa2v \xf8\xea\xc97\xafOb\xb1\xbdjn,\n\xd4E=i\x11=\x11Q\xbbL\x1br!\xacJ\r\x96=.F\xec\x13F\x026Lj\xa8\x96\x00F\xaceE\xa7l\xa3\x913\xf2*\xbb\xd1\xb0\x86*\x87\x87\xad\xe4\x07#9\x17\xd3\x9ck\xd5\xc8\x85Yc\xd7\x13\xce\xbc!;c2\x7f\xcdX\xd0)j\xfeNF\xb1\x90~dTQ\xa2\xc6Vi\xf2\xc7m\x11\xc3#\xcdn\xa1\x12\xeb%\x98\x86=\xef:\x88\'@\xcdR\x06\xeb\xd8\x90*kG4Y\x93W\xd1\x9f\x91n\xe5\xa8y\x80\xf9\x16]\xb5p\xaaO\xa3\x9bh\xc9X\xf6\xddU\xabI\x82\xe4\x1a\xad\x86n\xf8|\xd5"\xaf\xaa\xdf\x8d\x1e\xc0\xf9\xa2\xbc\x89\xc3mJ1\xf7\x99w\xa7\xc6\xc4\xc8F\xc9}\xdaw\xe8\x8c\x88\x8fR\r\x8e\xf6\x8dL"\xaa\xb5\xc2\x8e)B\xec\xda<\xa4\xa0H\xb8\x9a\xd1\xaf^)If\x11 \x94D\xb3\x02\x0c.\xc7\x90\xba%\xd4\xbb\tGW\xac\x9c\xcb9\xf2\x83\x1d\x8bA\xd3\xa2\xbb\x81\xd1T\xa93\xd8;ya\x08\xb9\xd7\xa2d\xc7\x16\xd0\xc5\xed\x1eA\xaa\xac0\xc4b\xdc\xfa-_{\xc6S\xd7\x11\xdel\xf5L\x1c\t\x12D\xe3Z\x07\xac\xd2\xa5\x97:\xb9U\xee0\xb0R\xa9\xd1P\xad<\xefGRr4#i\x97\xf3\xd32d\xe3\xac\x88\xd6,\'\x91c\x839[\xe5\xe88+d\x85\xc0\x7f\x90\x94\x9c4\x83\xfd\xb7_[\xe5x\xd6\x8b\x95@\xe4\x90\x1a\xb5q\x9fE\xd8\xf5k\xf9\x8a\xe8v\xbb\xcb\x9e\x92c\xd9\x06/z\xdc\x9a\'\x1cX\xe5\xeaV9F\xea\x03\x99!\xae\t\xb2B\x1a\xf5\x9fU\x02.\xd5\xf9#\xc3\xdc\xf7(&\xd9\xa9\x86,w\xb3\x1f\t\x16\xbd1\xb0m\xec\xb3nv\xe2\xd6\x80]\xa7\x893S\x80\xcd\xceW;\x8aT\xcf|Q\x18\xccd\x1a} \xccHe\xc4\xb5g\xf8\xca\x82\x84\xca\x02\xd9\xf7\x8c\x15\x17g\xab\x1cb\x9f%\xc7\x94\xcdd\xfd\x81dQ\x91]M\xa9N\x91bj\xa1\xa2\xb0:M\xd8\xf4M\x9f\x05\xd0\xe6\xa8n5\xec\x04]x\xb1O\x1cc$7\xc4*dnh\xcf\x96\nM;\xbb\xc3\x03}\xf2\x89cE\xd0f\xdfcFZ\xec\x0f\xfc\xe8uO\xf8\xc9\x8d{\x06\xc1\xe7Sf\xa9q%\xd5\x1a\xe2~\xec$gw\x92Y\xbb\xfe2\xf0xfEi\r\xdc\xcc\xc7Ih\xbe\xc6\x13\r\xa9\x15XV\xd3J\xa6\x0e\xe0C\x96P\xe8\xa2_\xa2\x8f\xa9\xa7\nn\x059\xc7\xc3j\x88Z\xb8\x7fE\xa2f\xcf\xbf\x92\xe1\x9d-UQ0\xb8\xb2\x9c\xc8\xab=\x17]\xecZnC@\xe5Z\xe5\xa1\xab\xc4\x10\xa3\xde\x8e\xadr\xf3LB%\x03c\xde]\x17\x161\x86x\x8a\x06\xa9\x84\xd6\x0f=\xed\x19\xf7*\x19\xc7H5o\xabX<Y,I\xb3\x13=Cg\xf0\xccir\xb5\x11o\x8d\xe8W\xa1\x15[[\x86\xc7,F\xcf\xae\xe9\x19\x85:\x99\xeci\t\x88\n\xc5\x1anr\xe3\x9eg8F\xa1\x18\xd1\xb5\xbes\x85Q\x13\xb5\x87F\xbc\xf7\x196\xaba\x81.\xff\xe5\xe5\xe9\x0e\x7fH\x86`\xebb\x94\x82[R\x99g\xaf\xce\xd2\xe5R\xb5d}0\xe8t\xe3\x8a\xd7\xae\x08\xfd\xea3\x9ey\xde\xa4\x960\xcb\x96\x81n.\xb4\xb1\xc5\xdf?\xcb\xedL\x8dy\xde\x14gW\x89\xb7\x03\xef]~6ES[\x99\xa2\xa6\x8b\x81\nK\xddW"\x96f\xb0\x0f#\x81\t\xc1\xf5\x01\xbc\xb0\xab\xcaY\xd7\x91\xc6\x03\x9b\xa5\xc6t\x01\xeb\xeb\xd0\x98\xf7t^\xf2]GD\xb5\x83+\xb8\x12\xf8\x8a\xa2F\x8c\xe2\xb5g\xf8\x0eY=\x0e\xab<\xb7\x90\xb1*\xa9\xd7FGop0\x1c\x88Y\xcaK\xcf\xc4\x84\xfe\xcc!M\xbd\xcdnL\x8f\x0b\xfd\xdc%\x8e)[\x86\xcf\x12\x1d\xb4\xfa3\x1b\xb7.\xdfs\x83?3\x1c\x86F\rF\x0e\x88\x87\xec\\\xec\x93-\x0ev\xdf\xb9|n\xcfP\x88\xdd\x98\x99.=\xceO\xa5\x8d\xcf\xeb\x9eg|\xeer\xe9\xa3^m\xa9\xdb4\x06\xef0\xfa:\xfd\xff\xdf\xe0?9\xb4I\xb2\nz\xaa\xf0\xe8\xa2\x8cu\xcb\x0b\xdd3\xc2?\xfbg\x84\x81 ^zI\x0c\xcb\xac\xd2\xa8\n\xbd\xe7\x19/\x1c\xd3m\x1b\xecE*\xd1\xb9\x80\x95k\xc8\xaf\xdf\xb9\xc1c\x96/\x97\x93\x95\xac\x94\x1c5\x9d\x95\xa9\xa2\xb7\x82\xb8Hef\xe7\x10R0\xad\xed\xd0\xdad\x95Z\x83\x8aj\r\xc1X\x01\x84\\\xcb\xe5|\xb3\xf7\x1b\x8a\xf5\xf1\x15\xa7\x19\x8d\x9br\xc9qV\xdb"R\x15\x11\xe2\x96v\xf9y\xd2\xce\\\x86Y\x82\xb3P\xad\x1c3\xb4K\xef\xec\x99\xeb\xf7\x1a\xd1#O{\x06a4b\xc4u\xba\xe6Y}\xe6\xfd\x06Tqj.\x11\\\xdd\xe2\xe0\xd5p\xed\x19\x96\xdbile\x8cr\xaa\xc3\xa8\x06Q\xb4v\xc9\x87\xa4\xc8\xcb\xa0\x98\x8a\x11TP\xf2\xd5\xe1\xf7*\x9f\x11\xba\xear\x99\xa1\xc9\x94\xe7z\x18d\xe2s\xc5],\x00\xbdz\x14\xd8\xb8-\xad\x96\xc4\x0e\xbc\x87.\xe3b\xf1\x05WI%\xaf\x0e\xa4\x81\x18\xaf\xc5\x1c\x936EbT S\xc5!\xdfe8IK\n\xb7ocK\xcc\xa4\x88\x86p\xb1\xb7za\xf1}\xe6\x99\xd8\x19\x16\x9f\x1c\xff\x04\xce\xafXc\xbbf\xad=w\x95\x9cyx\x04\x8f\xb5rf\xe8/\xed\xce|\xad: ;\t\x16\xe5nC\n\x8a\xbb\x18\xc1):\xe9w|\x8f\xbe(\xee>)+7\x98zE\'\x0e\xbf^\xfd\x8dY\x0eN\xab\xffP\xcf\x97\xe2\xa4G6\xf0R1\xbb\xfb\xd43\xe2Q\xad_he\xc7\xd1\xa2\x988c.@O8%O\xbd\xdas\xd2\xd9@I[3\xb8\xber\xd1\xdc\x80\\\xda\xb5g<sZ\xd9"\xf3\xe2\xc6\x81rB\xb1\xe6\xe9\x88\x1f\xfe\xb28\xc9\x99Dr&\xab#\x05\x8eS\x9d\xf3)\xbfD\xb1\x8a{u\x06vk\\\x9d[\x888?\x1b\xcf\x8f*\x80\xe5N\xb3\x1bE\x15\xc7+\x82S\xca\x8a\xfa\x8b6c\x9d\x8c\x82\xa3\x01\xfe\xcb\x1e9\xc8d,\x17\xb5F\x98\xea\x15\xacV\xe2#)b 8_YKd\x0b\xfa\xbe\xf4\x8e.\x00\xad\xf2\xcc\x06\xd4ND\x05\x88\xd4\xb4\xd3![\xc6w\xad\xaa\x02\xf8\xa7\x9aC\xa7i\xa2\xb3\xd3\x16\xbc\xaf\xac\x87\x8dm4\xd6e\xad\x95+\xb6\x97<\xc3\xfb\xca)\x0f+\xa2\xf4\x02f\t-\x02\xb8&\xbd\x83\xf7\x95E\xa5\r]\xa8<\xcc#l,\xe3`\x8e\xc7\xa4wt;\xdd\xc5\xba\xce8{\rD\x0fII\x95\xa7uU\x85\xcc\xcc\xd8\xf1\x14hOs\xc4\x8dK4VS\xd4\xe8*\xd2_\xc6P\xdd\x18\xc41\x83\x9f\xd6\xb4k\xf2\x18\x0f+g\xcc\xcc_Op\xbd\xfb\x9e[\x9aKET$\x9a\xf1\x99\xc0D\xa3\xf8\xaa,c\xc8n\x0cb\x99\xa6\xc1\xc7(v&\xba\x0c\x8b`\xe1y}\x19g\x83\xd7\xecs\xdf\x85\x81&\xe5\x92\x8c+\x81,\xf2\xa8\\\x937\xc1\xe5\xbe\x15\xd45<\xb9\xd2\n\xa1\xaf`Q\xfe\xee\x99|\xcd\r\xd0\xed\xbe\xcb;\xabQe\xf5\xc0Hq\xc4h\x00\xa3z\xd1c+\xb8~"\n\xe5\x1a\xe2\xbb.\xc2l\x9c\xb4R\xea\x95\xe8Pp\xfdD\xb4\xf8\x02\xddYsC\xecO\x1c\x19\x8a\xd7N|\xf5\xdc\xbc\r\xb5qb_\x80e5+\x91y:\x1aMv1{\xa5Q\x8377b\x9b\x0b/\x16OY\x1f*\x8cb\xb1\x958\xed\xf3[\xc6\x0f\x18\x81\xc8\n\tZ\x8c\xe4\x86]D\x93M\x8b\xb5P\x1bz\x15\xd4\x08\x06\xb7\x14\x07{\xfb}\x91`\xd3bU\xac(F\xe7\x97JV\x7f:<\x9f\xfb\x9eaZ\xac\xa2\xber\xc9d@\xd6\xa5\xdcC=&Wn([\xbeZV\xad\x0e\xfe\x13\x8dR\x8d%T{\x8a\xf2Lz\x83\xac^D\xed\xae\xc7\x15\x89\xf0\x1e5y)\xa0xD\x0e\xe5\xf0\x00d\xe5."\x9d\xf9O\xee,\xa3\xa2^\x99\xc4\xd1\xfa\x81(\xed+v\xce\xea\x03\xfe\xec\xebj9\x8f\x19\xc9Q\x81\x1a\xa3\xbag\x14={\xc6\x8b\xb3\xba\xda\xc1f\xc89\x15c\xee\x1c\xad\x97~/\x9a\x9c\x87\x86\\q\xc6\xa8z\x10m\t\x18\x9c\x08\xba0\xcd\x8b\xa4\x02\x99E{\xfff\xe5E\x1exzB\xbd\xa6\xe1(bR\xfe\x00\xf3h_-SAK\xe7\xdeF\x14\xb7\xd7\x06\x0c\x1aw\xf4\xb59\xcb\xd5\xca\xba\x81mF\x0e\xea.f\xd3\x9b\xe1\x00\xac\xc6(\x11\xbc\x03\xee\xc4\x17\xb9\xdam4\x8f\xd6t^\xac\xa8*A\xaeV\xec\xd02\xab\xbf \x02\xf5=k\xa4\xf1\xf2\xfc5+\x12\x8e\x8e\xc3=8^d^u\xca\x93U\xa7<Z\xb8\xa8{\x186\xbc\x9c{T@/\x84e\xb31\xd0PQ\xe2\x93\xef0k\xe2-!\xbeR\x92\x91\xb3Z@K\xe4\xeb\x92\xa1<;#y\xd4\x9b,\xf5\x0b\xe0!RR\xdci\xadO\xb5\x0ce\x0b{ig\xf5e!\x1a\x1d\x90U4*T\xfc\xdc\x07~b}Q\x14(\xd9\x12\xf0\xe5\xa0\x0f\xd3\xf6\x82\xed\x8a\xa4\xe2\'\xae/\x8a\x86\xf1G,\\a\x85Cz6\xbe\xca_\xc8O|\xadO\xe1l\xcc\xb1\xe8y\x9f\x15\x92}\x88{0\xb95Vw\x91F,G\r\xf5\x08{*\xcd\xfaRP\x838\xd4\xb6\x06ig-7S\xd6V\x12\x90\xad7\x8f\xac\xd59\xdf{\xf2k\xdc\x06\xb2LG\xd3\xc16\xa9\xa4\xad\xd7j\xf7\x93[\xe3\xa5u\xf9\xe0"\xea\t\xa8\xaaT\x95\xdb\xfe\xda3l\x8dY/\x1dX\x11\xb8$\xdc\xc0\x16\xc3\x91\xac\xce\xf3?\xbfxvZ\xa2:\xeb\xff\xbey\xfa\xc5\xe9t\xf7\xdb\xcf\xdf\xb2H\x97oo\x1f\xbf\xbf\xfb\xe5\xf4\xe6\xdd\xe9\xabG\xb4\xfe\xee\x1bq~\xb6D\x7f9\xfd\xf0\xd3{m\xd5Q\xd5(~\xf6\xd3\xe9\xdfN\xe9\x977\x7f\xfb\x1f\xcf~\xfa\x9f\xa7\xd3\xed\xbb\xef\xb7d{X\xdev\xfb\xf6\xad\xbcUvJN\xc1\xf7\xb7\x1fn\xb7o:-\xf9\xcd\x9fo\xdf\xdf\xfex\xf7\xe1\xee\xfd/\xa7\xf7w?\xbcyw\xf7\xfd\xe9\xd7_\xde\xbc\xfb\x9b\x8e_S\xae2\x88\x0f\xefo\xdf\xbc\xfb\xf0\x8b\x0e\xf1\xe9\x97\xa2\xd9\xb7\xcd|\xf8\xe0\xdf?{\xfe\x1a\x9b\xba\xed\xfe@;\x9d\xc6\x8c\x9e\xbf\xf9\xdb\xdf\xe5\x19\xa7\xef\xdf\xfc\xf0\xc3\xdd\xfb\xbbw\xdf\xdd\x9d~\xbe\xbb\xfd\x87\xae\x9a\xb8\xcc\x1f\x9dN\xdf\xdf\xdd\xfd\xaco\xf8\xfbOo\xeft][\xd1W\xe9\x91\xcc\xe7\xc7\xdb\xd3\xdb\xbb\xff{\xf7v\xcb\xa9<|\xf0\xf5\xea\x89l9\xdc\x85\x1eS\x96C\xad8\xb5p\xf5\xa6\xd8\x9a\xeb\x91ZwG\x0f\xd3\xd7\xec>\xb9\xa8\t\x8d\x19\xa8\xa5\xa8\xb7v!a\x9c|RM\xd8\xaf\xa3\xfb\xe4\x12WX\xf2\\\xb4\xa9\x99r\xcf\'EY\x7f\x9d\xec\x93\xb4tvY\xd8V\xdb*\x00\xcb=\xa3\xd5V\x19_g\xfbd_B\xcd\xaa\xf5\xf4\x1d+\xb7\xc7\xec\x93\xfaN\xf9d\xf1\xdfI\xb4\xa2GJ[O\xf7\x02\x08\x9b|R)\x18\xbf\xae\xee;\x17!\xb9\xc4\x82\xeb\xe6\xc1\xdc\xf3\x9dE\\\xca\xaf\x9b\xfb\xce%R\xbfx\xd2\xbc\xdaZK\x80e\xf6I\x11\xe5_w\xf7\x9d\x8b\x9f\xb6\xe4\xd7\xd6y.y\xa4\xe9\'u\x9e\x14\xf0I^\xbc\x87\xa5\x0bP\xda\xba\xd6\x86{>\xb9\x9c!\xc2\'5\x8b\xb5qK\xf0\xe09\xbe\xe7\x93\xba+\xc4n\x9e\xeb>\x96\x05m\xba2\xc6\xde\xf3\xc9\xa0\x9f\x8c\xf6\xc9\xb8\xaei\r\xeb\xe9[\xd9\xf7f\x9f\xcc\xba\xb6\x94\xec\xf4-\x96\xe5\xd2\x7f1m\x0c\xb3\xe9\xda\'\xb3\xcdsiE\xaf\xb6a\xe5\xade\xf1=+\x94\x97\x15\xda\x9a\x12-\x9a\x84\xd6\xb5]\x92\x9b\x0bW\xe6=\'A\xcbp\xbf\xa6j\xfb\xb9\xa0C\x17\xcf=\xaeX\xaep\xf5\x93\xcd\xf6s\xa9T\xd4{*6\xe3Z7W\xe6\x9fLz?\xa9\xdbh\x17\xe4\x9fZ\xfb\xfa]\xea!\x84{\xd66\xe9\xfd\xe4`\x9f\\\x10Z\xda\x8d\xaa\xf3\x86<\xbf\xef\x93\x0b\x80\xeetR\xe1\xf6\xfa\xefw"\xa2E\xc8\xfex\xfb\xe1\xcdO\xefN\x7f\xbd{\xfb\xd3?O\xff\xbc\xfd\xe5t\xfb\xfd\xf7"J\xff\xfa_\xa7\x97o\xef~\xe3\xc7\xdb\x07\xc6\xe7\x16Q\xee$\xf9L\x8e\xab\x18\xbf\x90\xe2"\xe2\xb4\x8d\xdc*\xc4\xd7\'\xbd\xfb\xd7\xdb\xfbe\xb8\xfe\xd2\x0b\xf0\xf5#\xf7Id\x15\x94\x1f\xed\xc5q\x1d\x9f\xfb\xe2\xee\xf6\xdd\xe9\xd5\xdf\xdf\xfc\xf0a\xad\xe6\xfc\xe8\xf4\xc5\xedo\xdb\x0b\xf4Xt\xf6c[\x98?\xfc\xe1\x0f\xa7\xd7\xb7\x7f\xfd\xf5\xed\xed\xfb\xd3\x8b7\xbf|\xd0\xd1\xfc\xf4\xc3\xe9\x9bex?\xde\xbd\xfbp\xfa\xdc-\x9b\xbc\xdbV\xe6[\x9d\xe9\xc7\xdb\xd4\xdd\xcb\x7f\xfb\x805\x1b\xaf\xfe\xf3\x9boe\xc2\xcb\xcb\x1aJ\x19/\x7f\xf6\xf2\xe5\xb3\xe5\xc5\xa6\x06\xf4\xfa\xda2\xcco\x7f\x94\x01\x7f\xbc\x0e\xf6\xe2\x17:\xb7\x8f\xd7y\xe1;\xef~x{\xf7\x9d\x0e\xf0\x97mL\xeb\xfa\xcf~\xbf\x0cn\xd9\xc5\xf1\xdb\xaflS>\xd6\x8d\xc0\xea\xeb\xba~|\xbe\xb2_\xe9\xf2\x7f\xbci\xaa\xf5\xa5goo\xbf\xfb\xc7\xf8\xa4\xbe\xf8\xff\x00>6\xb8\x1d'
p43
sg20
g21
sg27
Nsg29
Nsg30
VShelXL
p44
sg32
F0.2964
sg33
S'699f2ec6e46f6143c8289f5110a98ae6'
p45
sg35
I1
sg36
VLeast Squares
p46
sg38
F0.1246
sbag1
(g12
g3
NtRp47
(dp48
g15
I00
sg6
I4
sg7
S'4c5c3f3ad480138d16fa228d2f4169cc'
p49
sg16
(lp50
I4
asg18
S'x\xda\x9d}{\x8f\x1c\xc7\x91\xe7\xff\x04\xf8\x1d\x1a\x8b;\xe0\x0ekr3"#_\x8b\xd3\x02\xf4H\x14\xb5\x96EK\xd4\xde.\x0e\x0b\x08ckd\x13\xa6(\x81\xa2\xcf\xdeo\x7f\x11U\x15\x8f\xee\xca)\x17N\xb2\xa9\xe6Lwuddf\xc4/\xde\xdf~\xf1\xed\x97\x97\x87\xbf\xfd\xfc\x1d\xb6\xde\xbf\xbb\x7f\xfe\xe1\xe1\x97\xcb\xdb\xf7\x97\xdf=\x83\xa7O.\xfc\x8f\xfeJ~\xb1\xfe\xe4\x0f\x1f\x1e\xee?>|\x7f\xf9\xfd\x7f]\xde\xbc\xfa\xec\xcb\xff\xf8\xf2\x19&h\xff\x04\x97\xfb\x8f\x17h\xff\x0c\xf0\xcf\x19/?\xbd\xbf@~\xf6\xe6\xe1g\xfe%\xe2\xd3\'\xdf|\xf6\xdb\xcb\xebw\xdf_\xbe\x8d_g_$\xbf]\x9e\xf5\xed\xe5\x97\x9f\xde\xfd\xe5\xe3[\xfex\xfc\xdd7pI\xcfs)\xbf\xba|\xf3\xd7\x87\xfb?\xf3_R\xa6_]^\xbc\xfb\xf9O\xf7\xf2\x97\x9e~uy\xfd\xe1\xed\xc3\xfb\x8f\xf7\xcbg\xefe\r?\xff\xe5\xe3\xfa\xe9\x97?}\xf8\xf1/\xef\xee/?\xfc\xf4\x97\xf7N\xf6\xb7\xff|\xb9\xc3\x94/_a\xbe\xbc\xc6r\xb9{\xc7d\xde}\xf6\xe5\x97\x17x^\x08:]\xa0?\xc7\x8a\xf5\x82\xf4|P\x1a\x17\xec\xcfs\x1e\xe5\xd2\xf8\xe7\xa9^z}>\x12^\x1a<O8\x9e>\xf9?\x9f}\xf3\xcd\x05\x85\x9a\xc4O]\xfeC\xf1o\x10\xff|\xfa\xe4\xcb\x17\xdf~{\xe1\xff\xbey\xf9\xe2\xeerwyu\xf9\xea\xf2\xfa\xf2\xe6\xe9\x93\x7f\xfb\xea\x8bo/\xb9\xd7\x0b5\xba\xe4t\xa1t\x81\xfa\xf4\xc9\xa7/\xbf\xf8\x0f!l\xf9\x02\xb8\xdcAa\x8a\x81\xf8{?\xfd\xec\xcb\x7f\xbb\xfa\x02\xfe]Z~\'\x7ft\xf9k\x96?P\xfe\x80\xd9\xfbs\xe3\xff\xf3\x1b3\x7f\x82\xbf\xee\x8e\xf8g\x84\xb3w\x12n\xbfM\xeb\xbb\x97O\xb5)\rY\xbe//\xaf\x84\x1a\x14jP\xa8\xc1\xf9\xfb\xb7\xf5\xcch\xd6\x15\x15\x9a|\xf2uI/.o\xe4\xf7\xf4\xe2\x05\xef\xe8\x8b\x17\x937\xbd\xe1\x07u\xf9\x9a\x9e\xd2\xe5\x8d\xfc\xf1\x9a\xff`\xe6\x7f\xf1\xdb\x7f[\x19\xca\x7f\xe0\x05\x95\x84\xf5\xeb\xc0H\xc8\x0bY\xb3\xf7?\xc6\xbb\xc9\x93\xe7\xccXX5\xa7\xe41>\xac$\x96\x8d#\xbbO\xce8\xb2{\x931!2\x86\xe9\xe0\x83\xf9\xfc\xcd\xf3\x0b\x9f\xdc\x0b\xf3\xe7w_\xbe\xf8\xearA~\xf5\xeb\xd7_}z\xf9o\xaf\x9e>y\xf7\xf6\x97\x8f\x17\xfe\xda\x1f~\xbc\xff\x99\x9fS\xf2\xd3\'\xf7\x7f\xf8x\xcf_\xc1\x97\xea2\xc6\xe0o\xe8r&^\xff\x96\x0f2\xc8\xbf\xdbk\xe4\xd7\xc9^\xa3<dy\x9d/\xcf\xfcM|\xda/hoJ\xf6\x9a\xdf\xe4\x9f\x80\xf8\t\xfe9\xff\x0f\xecW\x18>\xff,_\x8a\x7f\x86\xec\x01I\xfe\x92\xf5\x01\x14\x08[\x9fV\xfc}\xd9\xde\x07\xf1C(\x7f\xd1\xb7\t\xb7\x9c\x80g\xc5\xbe\xa7\xc8_\xf4]Ls\xb1\xef\x81\xab\xdfd\xfe;\xf9\xdb ,\xdbW\xfdl\xe1\x81s\xf6\xea;}\xd5\xc2\xc1\xec\xabA\xffK\x0e\xeb\xa4\xf0.\xde\xea\xb8\xael\x8f\x12\xbe:\x9f\x17\xae\x07*\xe3\x87\xb2=8\xc7\xaf\xcf\xfc=\xe8\x9f\xc8\xf60\x8a;\x98\xaf\xf9\x7fE\xcc\xd5n\xfa\x06\xd2\xd5\x06\xc2\xd5\xc2\x02\xfdqc\x96\xc5P\xe4\x05F\xf6\x05\x9asdl\x0e\x8c\xc5\xb0}\xe1Y\x18V\xb9|"\x85O\xf8\xc1~V/\xd5?\x92\xe3aD\xfb\xcd\xc2\xe4\x16\x97\xec\xc7\x8f\xaeoC8\xbf\xcf\x16\x92E\xd7\xfd\xaf\x9f\xde=\xfc\r\x9f?\xfc\xed\xe3\x87\xfb_\xfee\xfb\xd9\xab?\xbf{\xf3\xe1\x0f\x97\x7f\xf8\xef\xcf\xff\xf3?M\x9f\xff\xe9\xcf\xef\xfeA\xdf\xf0O7\x9fz\xfa\xe4\xdf?\x7f\xf5\xad(\xfb\xc4\xaaN\xfey\xfa\xe4\xe5\xff~\xf1\xcde\xfd\x07\x9fC\x1e]H\x06\xf9+\xf1\xff\x9f\x89\\a=X\xe5\x07\xf0\x1cj\x1e\x03\xd7\x07P\xaa\xb9.o\x04x\xbe<l\xfdy\xa2V\xfb\xfa\x12Rg\x99\xf8\xc9\x8a/.\xdb\xaf+\x8clO\x86\xb2\xbdL\xbd\xe6\xed\r\x08C\xb8\x8b\x81\x06\x96\xafy\xb4\x95\x06\xc4&\xf2u\xfd\x82\x8am}}CC\xcd}{\xc9/\x18\t\xdc\xd0\xd0\x1a*\r#w}\x99\xa9m\x84\xa7\xce"\x99i\xc8J\x03\xffl\xf0\xd3y5\xebkB\xa4\xa2_P\xf2\xb2\xa2\x1d\x1f\x06T\xfd\xbe\x8e\xe9\x86\x06HmlOK\xc0\xffn/\x19]T%\x07\x9bH\x12\n4\xb4L\x19P_\x97F\xdb\x17\x94T1O\xf9\xc0(\xcdX\xc2\xcc\xbe\xe1C\x19P\x8c\x86\xaa\x1b\x9e\x88t[\x98\xd7\xc2\x87\x12h\xa89%\xe5\x13v\x86T\xb0\xf1\xa1uJ4\xa1\xa1Tj\xfa\x12\xe9\xf6<\x00B\xd3_\'\xac\xfa\x12+9eM.H\r4 \xef\xef\xd8\xdeJ%\x95\xb2\xd1\xc0\x84c\xee\xb3\xbd\xc8\xc3\xc8\xe1\xf7\xdc\xf2a\xa4b4t\xd4C\x00\xa3\xd8\xf1$\x90\xdb\xdb\x02\r4\x12\x90\xf2\x84\x10\xd2\xc6hh\x85\xff6\xa1a\xf0.\xe9^`\xde\xedE\xad\xad\x1a\x1f\xc0\xf6\xa2\xe9YO9g\xc6*\xaf{\xa0\x81\x8fC\xd2\xdf\xf7\xc6T\xf4\xedc\x0c&hr&\x01rQr\xda\xa8uG\x83\x9dp\xbe\x9bY\xf9\x901\xd9\xb6\x00\t\x1fF\xdc\x0b\xde\xf7\xb1\xbd\xeeX\x04Y\xaf\xdf\xd5\xa9\xc3\xecL\xf62tk\xe5\x0c\xdf\xd0\x80\xc0\xf0g[EM\xa3\xda\x0e%;\x93u\xa1a\xb92\xba\x17\x0cv\xeav\x06FF\xd4\xcd\x86\xd1\xfb\x98\x9dI~\x84\x8a\x9b\xde(\xed\xeeEnv\xfap9\xe0\xcb^\xac\x84?s>,\xbf\xd23P\x8a\x1d\xb2\xderU\xf6e9\x1b\xb3\xf3\x90[Uf\x133nGCZ\x9e\xb6|1\xcb#;\x1a\xb6CL\x8f\xe8\x8aE\x1e\xb8| \x15%\xb5\x8e\xa6\xab\xc0\xd1\x13M\xf6\x02\xc8\x8e0\xdfM>\xb5\xb7r2g\xb4\x1b`_L\xad\x18K\xb2\xf0\xe1\xab\x85:\x15\xa3%\xb1 \xd8\xf4\xc5\x80\xa1\xa7\x1a;\xaf8\xcd\xee\xa6\x18e\x1b9m\xf4\xfd\x99\xac.\x11\x87~1\xe4l|d\xf1\xcb4`\xa4\x81?\xd5\x9b\xd2\x90+\x82\x9e\xc962Le\x94\x1e\x1fl\xad\xb6\xdd^\x88U\xbb>\xb9!%S_\xbd\xdb\x1b*\xdbl/\xc4\x9a\xbb\x10S\xf3j\xa1FE/\xb2T\x82\x8d\x9a>:e=\xeai\x7f:\x9f\xc1\xaa\x9a\xf5i\x82:\xbe\xca\xba\xb6U\x90W\xa4\xedi\x050\r=g\xac\xbe\xa6\xfcM\xa6\x8f\xf9,\xef\xf6\xb8\x00\x98\xd4h\xc5\x188\x86\x89\xc1"\xfa8\xac-\xc7\xb5\xd5J\xd4\x95\x9a\xde\xed\xd4\x03\x1b\xbb\xe3\xcc\xda(\xac\x8dU"*\xbe`6\xb1x\xd8\xeew\x16M3\xbbCP\xf5\xa2\x12\xa5\xdd\xdajwA\x8a.\xe2G\xf1S\x9dy\xdf\xbe*\x81\x06>\xa6cl\xaf\x07#\x14=\xf6\xb9\xf0\xbf3\xdd\x92\x074?F;\x99\xca\xe2\xce8\t.\xe2W\x0c\xb3p\xbd;G\x16\xfe\x96\xc0\xdf\xd6\xf8\x8e\xa2"\x10\xa0\xb2= W\x06\n\xf9\x0c\x7fkX[\x1dTU\xf05\x16R9+\x7f\xa1\xe71[[-\xc6_9\xc3;9I\xba6\x96\x1f\xf62\xd7p\x8c\xf0jm5\xac\xad\x8e\xd2\xf5\xf3\xac*X\xdfn\xd4\x00?\xac\x9cY[\xbb:;\xd9\x14K\xe5#\xab\x82\x8d\xf1b\x9f\xee\x1bc\xbcjw\x80\xf68u\xe5\xc8\xaaM\x9b1\x04\x9b\x9e(\xbe|\xd7\xfb\xd6\xc2\xdaz\x1a\xa4\x0ca\xc5\x9e\x14\xeb\xf1\x81\xaa\xe3\xd4\xdazX[\x11\xa1dx\x93\xb1\xb2b.jD\xb3{A\xc5\xc0%\x95\xbe\x93g\x8d\xef\xb4\xee\x10\xa8\xf2\xe6\xe3i\nI~z\xb5\xb6\x1e\xd6\xc6\x17\xa1+\xea ^\xd90\t\x94k=\xb5\xb6\x11\xd6F\xb2\x06=\xd5\x0c%\x14\x912\xe0/+\xa6\xda\xe9\x0bB\xbb\xf3ur&\xab)\xcbl\xc0%\x85\x15\xf3\xc6\x88\xceJNC\x16\x88\xa3\xb2\x86\x91eC\xa5\xa7\xf6\xf5\x90\xdc\xde\x0bB#\x87\xc6\xce\xbe\xa8\x98\x8c\x86a\xd4\xa6V\x9bi\xf4\xd4\xaf\xf8\xbbP\xa3\xdf\xdaX*u\xa5\x86\xaaq\xa7\xa5\x01\xe9\x0c\x7f\x17\\\x92M\xa1A\xdf\xd6\xd6;\x8b\r\n gvvZS\xb1\xc0j\xad\xe4\xbd\xcd`\xf0\x8d\xc5Y2\xbc\xde\xf5C@\xb5^\xaf\r|m\xc8\xd7<o\xbca\xe6V\xbbX\x9d\xefi=\xb56\x0cg\x87wM\xcf,\x9bt\xc9\xf4\xfc\xa0Q\xa76\x19\xf9\xda\x18\x7f\xdd\xae\x8d\xef\x8a\xfe:U?0\xd908[\xaf7\xfb\x86q\xdf\x18on\xefl\xa5\xac@aE\xc2\'\xe5\x19d_\x1b3\xb7%\xd5I"\xc2\x92\xca3\xb6\xc2\xcb\x0c\xc3\xe4\xa4[\xcb\xd7\x82\xf6\xfbV\xed \xa6\x01\xa6\xdc\xc1Q&]\xcb\xb3\x85\x1a\xb5j\xa8\xa2ra\x00\x9a\x04bjz:\xa5\xe7\x17M\xac\xfbV\xd9\xbe^\xf7gQ\xc7\xaao!\x0b\x82\x9d\xad\xadAw[z\xec\xb1\xb2\xdb\x90\x05l\x0b\xa9W\xc3\xeb\xf5fm\xe4kc\xed\x07\x1d7j2\xd8\x85\x05V\xbd\xa9\x9fZ[\t\xb2\x9aMb\xc5d\x0c\x7f\xc1\xf1\xef \x98\xe2\x07\xac\x0eC\xc7\xce\x0e`\x9b\xd6\xd0v\xb3\xcb\xcbt\x9a\xba\xc5|s&K\x94\xd5\xdd\x10\xcc@F\xcaJMe\xfb\xae\x9dX\xdb\xdd\n\\U\x1e\xe2\xc8*\xed{\x07\xc3\x0f|\xf7\xea\x14?\x8c\xecn!h\x13;\x0b}\x15\xee\x03\x81jn!\xf1\xa2\xdfa\xa4\xa1\x8e^\xf4\xc6\xb1\x9cT{\x87\xef\x18\xe2\xdc\xf6/=\xdaT;Y\xdd\r\x94\x19\xe0\x14`\x98\xdd5u\xad\x0b\xf1E\xb8\xf3H\r\x8b\xe9\xbf\xac\xee\x16\xaacoiL\xf9\x9b\xc3\xda\x08\xcbP|\xc6d5=\xca$.\xa6\x19\x7f+$\xc3g\x8c\x85\xf7z\xde\x8cx\xbe7&\xcf\x12\xaa\x1d\xcb\'\xf5ZV\xe7\xb06>\xaeY\xe5\x19\xb2\xd2W\xac\xc6+\xc6q\xe6\xce\xdfQ\\\xdb`\x04nw\x81Mt;;\xa2\x07\xa6\xf2\xcc\xac^\xfe\xc6\t>\xebv`\xd8\xea5=\x9f\xb2\xfbl\xae\xed\x16\xba\xc20\x80J\x01o!\xa9\xe6\xa0\xcc\xc8\xfc\x0c\xae\xbe+am%\xa8B\x06\xd5X\xab\xea\'6D\xa7\xf8\xac:~\x10\xfd\xbe\xb37\xcd&K8\xdc=\xe6\xb2\xba6\xb6\xbb\xefj\xa4\xa1\xf1\xbfj}e\x86\x1d\xe6\x97\xe3\x9b1\x97\xa9&4Y\x8f\xee}\xa4h\x8eQ\xd1\xee\x06g\x9a\xf9\xc4\xb2\x9c\x9d\xbb\x16h\xe0\xa5d\xf7\x8b.\x1e&\xbd%DS,g\xae\x1a\xb1/\xda\xde\xf6\xcf\x86\x98PE\x17o\x90\x9br\xfcc\xa6\xa1G\x1az\xcd\xfaV\x12\x07\xb1b<\x12cyFC7\xbf\x1c\x8b\x8a\xbd\xde\x04\xf3\xfa$4o*\xf3\xc1D1\xab\t\xa6a\x04\x1a\x9a@\xe4d\xb2\x11\x14\t\xb0x(P\xa7\xbe\xe2\xec\x986\x8f\x89\x9c4>t\xbb\xf1\x00hv,o\xe0\xd5Y\x1f\xd1\x86\x14\x15\xa0w\x97\xd1\xb3zK\x99M\x94\xd2)\x1d\x90\xc2\xdazj\xc9\xd0\x7ff\xa4e\xfe\x1d\x9a\xfb\x1f\x82\x9f\x8b\xe1\xdfnm\xd4l\x15\xa5D\xa7\xaf\x1d{\x89o\xdf-(Ri`\xec\x86\x86\xbajU\xfe\xb2VKeFC1w\xf1\xea\xfa\xdb\xe9\x80aH\xc1Q\x14t\xf4\xfb6\xf2\r\xa6}\xe1\xfc-l\r\xe8\x0e\xd7\\\xbbb\xdd\x0c\xa5\xd0)\xfeb8\xbf\x8c\xfa\xcc\xfe`\xf3\xa3)\xd2\x12\x13y*\'\xc1\xe2\x0c,l\xca\xde\x87\x07\xc3\xd6fR\x07V\x7f\xf5\xaa\x03$\x13\xe1n\xd15J\x03V \x93%l\x08\xeb\x1e\xb3]\ri\x1ag0\x1a\x86\xf8\x04n|\xfc\xe2w\xde\xbe\x8d\x86\xd9dP\xcc\xbb\xc8\xf0Re5H\x94\x99\xb1\xa7\xf3\xb7\xf2\n\xd4\x11\x9cE\xc0W\xf3<\xf7:\xd1\xb1e\xe5/?\xe3\xd7\xfe\x0cb\x12\xc9$tW/\x13\x83\xda2\x0e\x9fq\xe7:C\xf4^\xd3\x9d\xe1\x13\xaa;SjI\x8f?#\xee3\x05\x1e\x97N\xc9\x10\xe80\xcf\xbb\xbc\xc4)\xbe/v\xf3\xabD&n\xefQI\xc9\xbd\xff\xc9e\xa5a\xa9\x8a\xe9\x9a\xc7\x14x,\xbeH\xf5\xbf\xb4d\x9e\x14\xde|J\xed\x80?\x14x<*\xc3wGc\xca\x1f\x12\xe7<\x1d=\xe3.\xec\xd3h\x86\xe8Ro*e\xc5Q=\xf3\x9bLx\\\x9c\xc7\x9d\x05\n\x19\x9a\xc1\xaa\xd4a\xe9ez\x97\xa8Dsj/\xabV\xdc\xb3\xf0\x18\xd4-\xc7\xba\xdf]_|\xad\x84\x86\xea4\x0cF\xa5jU\xb2\xac\x02\x8d\x8f0\x92\x861\xc3\xab\xac\xad\xed>\x97\xbc\xd7\xcb\xab#~\xa3\xc1\xeeR\xa6\xb0\xe5\xc6\x11\\dU\xf5}\x1e"\xd4\xec\xa4\xb1|\xd1;\x81\x0c{\x1e\xc7=\xfc\x8c_\x87g4\x0b\xe9eqG\xa9>a\x1c1\xf0\x94\xbck\xca\x1fX|Mv\xbbko\xeaSg\xc5M\xd3\xf8Qi\xe6\xb1bd~\xeb\xffael\xbezD\xf3\x0e\x8b\x88\xb7\x08\x1f\xdc\xf0\xa7)\x7f\xc4\xfe\x1bk t\xb5.\xc84\xcb\xa8\x90\xfb\x01\x7f\xda\xaf\xfd\x19l\x1fg;\xfb\xd4\xc1B\x0b\xb0G s\xfe\xf4\xc0\x1f\xf1\xa7\xe8\xf9\xe1[e\xa8U \xf9,\x96\xd1:X<\xa5\xecb\xbeP\x9a\xc5\xd74\x18"\xac\xea9\xb8\x01o\xf8\xd3\x03\x7f\xf8\x99\x16Z\x074O\x19\x1f\xf2|\xb0\xf7\xfc\x8c\xc0\x1f>=\x86T\xd9\xb21\x1e\xb3=\x99Oa\xefE\xa3\xe9\xfd*\xcc\x12\xd5\x97r\xd9,\xf6\x970\xcdb^\xa9\xab\x15\xcd\xd7\x07w\x98\xb3\x0f\xf3\x1a\xe4\xaeG!e"\xcbZ\xa8\xd8\xaf\xf93\xc2\xfd*\x15L~1\n\xb7\xa8pg\xe3\x90\x0e\xf83\xc2\xfd*#\x19\x8f\xdb0q\x00l\x1c\xf63~\xa4;\x0cx\xad7j\xea\xee\x11^\xabD\x95\xe8\x15\xcc|d\x12q\xd0\x97\x82en\xb1\x12U\x8f\xc4Z\xde\x82D\x81\x1d%\xe7+\xfe`r\xfet\xb6\xde\x9bET\xca\xe8\xd9\xc3\xbe\xfd\x80?\x98\x9c?\x9dq\xab\x1eqF^\x16\xba\x83.!\x9aS\xfc\tX\xb2\xb3\x01Z\xcc\xb2\xed\x98\r\xebH\xe6\xc2\xd4f1\x84Xj\xda\xeba\x97?)`\x9d\xea\xbe_\x16\xfbBC\xc0|\xbd\xa3\x99X\x0c%,Q\x80\xc1I\x9b\xc6\xaf\xcb0\x9fQ-\x13<\xbbz\x0eV\xcc\x07\xee\xea\xf7h\rK\xb6k\x9fF\xf0c\x0ef\x18\x19\x16`{\xaaz\x14\xb9\x9e;\x7f\x01Kv6U\x15m1\xbf\\\xbe\xd7\xa1yE\xb7\xf2\xdd\x1c\xf8\xbc\xb6\x9d-\xc4\xa2\xd5\x02\xb0m\x04\xf7\x86\xe1\x1c\x96\xf5BC\xc0Z,\xf1\xab\xa2\x11\xbeDC\x8f-\xdb\x94\xd0\xcb\xd4\xafb\xac*X\xf6~\xab\xd5\xcf\x1bb\xa6k\xca\x04\x81\xc7\xbd\xc4f\xc1\x80EZe\x98`Hr\xb3\xe8\xd6\x93\x0f\xd3\xfc\xa1\x86\x169`\xf3e\xef\xb7\xca\xae\xd1\x82\x1b\xadz\xd4j\xc9#\xbe\xc3\x1am7\xf2\x9c!\xd6\x04\n(\x11\xfa\xa8S>\x14s}\xf3Q\xdf\xe7\x8b\xac\xa6\xdd\xb3\x1b\xbf\xab\xa7\x12\xc1\xa0k\xbbi\xa1\xc6\xec&I\xe3\xd1S\x9f,\xe7\x02\xf9\xd0R?u\xceZX\x9b8y5\xe2\x06l\x87\x99\x1f\x9d-\xe6\xc9\x1dZ|\xcd&\xf2vw\x08\x04pZ"\x90]\xde\xb2\xc6\x15\xd7\x9d\xef\xf9\nOc\x0bx\xba\xf2\xe5\x1fj\xbf\x90\xa1P~T.\x07x\x1a[\xc0\xd3]\xe3irj\x9d\xc1\x82\xa6\xfb\xe13\x1cO7a\x9aFE\x19\x8c\xa87\x04\n\x8d\x8eg\xf04\xf6\xa0k%9g;\x10\xa5g\x8br1,\xa6>\xf3\xeft\xb4\x18k\xdf\xc7\xc9\x80\x92\xe5\xe1\xf1I\xd0\xcb#\x99"v\xaa\x1a^\xf3\xb8\x07]\xd2\xaa\x01<f\xc9P\xe7\x81\xb8\xf3\xa1\x1e\xf0\xa7\x07]K\xc3"\xe2,T!y\xb6\n \x1d=\xc3y\xcc0\xba\xa9G\xba\xb0\x89\x00\xe6\xed)\x9bf\xf9\xbb<\x1e\xd1w\xa4HA,\xaa4,[\xa4\xf4\x96g<\xae\x96\xde".\xd3\xbd\x9f4\x99\xbc\x04\xcf\xa7\xc2\xdc<\xbcU\x17?t\xf4\xf10\x0b\x9bE\xb2\xb6\x0c\x9c\xc5S\xaa\x1e\xee}\xae\xa3\xe9D\xda\xd9\xff,/\x91B\xf4\xd5\x13=\x93\xa7\x1c\x8a\x0f"_\xf9x\x98y\xd5\xe4\x16\xe9\xee\xf2\r\xaau\xea\x83\xb0\xb0\x00\xcbK\xd8\xd3\xb0\xba\xf96\xbd\xacv\x01\x8e\xe4\xe9]x-\xabr\x88[\xf2Qkjl5\xbe\xd0v\x9f[\xce\xa5\x9e\xf2\xf3\x07}\xcf&n\xd2\xdb\xcc\xc0\xb0c6\x04\x03T\xa6\xb9\n\x96\x9a\xca_\xbe\x8fy\x17\xf4\xe0\x89y\xdb\x98\xb2\x12\x90\xc8\xf5\xda\x82\xbe\xe7\x85\xa1Q\xc3WJm\x7f\xbe\xeb\x1b\xf6\xfc\xbbk\x8b\xbe\xa3\xc6\x17\xc7\xe2\x96\xa5\xab\x96\x92@\xe1\xf4\xec\xb0\x16p\x9b\xbb\xed\xfd\xaf\x96i\x9b\xc4\xd26\x9b\xdbS\x87\x19g_\xaf-\xc4-\xc5\x9f\xa0\x1ao\xb0\xc6S\xc7\x08\x1b\xc1\x89Na\x99\x1c}6\xa3d\xd4\\\xbb\xde\x8b\xe5\x984\x16\x00S\x7f\x82\xcb?\x1a{\xacH\xcdo\xc0\x9a\xa0\xb0\x1a\xf0\xaeU)\x95\xeb\xb5Q\xcc\x9fa\xec\xa0\xd4\xb4\xb4\xc5*\xc5\x0eg3\xe8\xdc\xbe\x05|R+e\xcf\xbd\xea\xc98%\x0e\xd3\x99\x1d\x9e\x8b\xe5PR\xaf\x93\x1cJ\x8f\xa0!\x92\xfb)\xdc\xdb+\xb9Ww\xb9F\xbf#\x99\xbcc\xeb\xc4\x92\x97s\xc2y\xfc@/\xdf\xe2\xbb\xdf\xe7\x7f\x95\xe41"O\xf1e\x03\x8d\\\xf6\tV\xcc\x11G\x94\x02\x9b\x0fY\x1e\xda\xcc\x82c\x01\x02S\xbf\\\xea\x86\x91\xcaN\xfe\xf2\x97\x19\x9b\x18\xe2\x98\xeck\xee\xadcq/4\xf4\x88W\xeb\x96D/\x167\x1f\x1cK\xe0\xc3\xd5\x8e\xd8\xeb\x00\xbb\xf5#\xef\xf2Y!\'s)%\xb7\x1cX\x95[\x1c\x90\xa1\xc6\x95\xcd\x96\xa3\x9ee\r\xb9E\xb1\x96\xcfk\x14oAP\x8f\xc7\x90\xf9\x19\xc1f\x13\xd7\x87\xeaKF\x0e\x9a\xeb%z\x06N\xd9lyD\xfeP\xd7\x9a\x04Q8\xe6\xc6`\xfb\xb8\xd5\x99\xcd_\x0c\x0e2\xd5;\x9fQ\xca\x8e8\xfc\x1e\xe6\xd4\xf5\xac\xe6e\x8f"\x7f\x82\xcd\xdf\x1an\xfe\x0cX\xdc\x86\x16\xa8\x92T\x99t\xc0\x9f`\xf3\xb3\xdc-\xa0\xcf\xe0c2,\xbf\x12\xb1\x9f\x8a!P\xb4\xf9\x057i\xfe+\x04\xe7\xbc8\xee\xfa\x0c\x0bo\xe5\x03\xc2\x8b\x9av8M\xf3\xf1V,\xecg8\x9b\xa7\xa4\xd05\x7f(\xd8\xfcm\x8c\xd6\xb7l\x0f\x06\xe6\xcdv\x8b\x18!=.\x83\xf9\x19\x81?\x05\xc0\xb2^\xd9\xaa\xd0\xb3$\x1e\x96s1\x16\xba\xc2\x16y\x8b\x1f\x818\x0c+Y\xc1J\x81R\xa6>#\xf79\n:\xdb\xc77,\xa1\xa6\xdb\xfdJ\xdd\xd0-\x16\xd7\xbf+\x7fb\xfc\x88w\xb8j\xc6t\x97\x82\x08\xdb\x8aZ\x0e\xee\x17A\xb4\x15ZM\xddWd@\xaf\x8fRN\xe99\x8a\xf8\x84\xf8\x19\xbac\xacM\x14\x0b2\xc8\xae3\xfe\xa4f\xeaBd\xe0\xee\xfc Y\x88\x15\x8b\xa5\xc6a\xf5\x9c~(x\xcd\x1f|\x11\xf3D\xd3z)\x99\x1a\x86\xc1\xca`\x90PY=\xe0\x0f\xfe:\xc4@\t6\xe9-\xa6]6;\xa8\x168\x97\xa7A\x01\xe3\xb4fq\xb0E~+\x00G\x16\xf6%Oue2\x7f\x82Dmo\xefW\xb5\xf0/\xb8O\x96\xb9j\xb6&\x9b\xb6B\x03]\xf9\x136\xf7\xa4\xe8)\xa8f\xcbK\xca`\x9e\xc7\xda-\xde?\xb0\xeeh@\x8fh\xd7d\xc9|h\xde,\xbe\x04\xd7yFD\xd1\x96g\x9c\xa0\xd40Z\xd5\xafB\x82v.\xc6L\xd1W\xd2:l\x98C\xf8\x9b\xc8\xec\xcc:\x8f\x9f\xe7\xeaXd\xd0\xce_\xc32\xcbk\xadlmi\xf5\xa6nyF\x0b\x7fk\x94\xa1Z\xf7&\x1eY\xa6\xc1\xd0U\x85y\xae\xb4\x03\xd5\x02\xfb\x9c\xd0\x91<\x89\xc2\x80#ol6oa\x97\x8a\xfa;jW8\xc0\xb2\\\x18\xec\x15\x8d\x03`\xed4\xad{\xcb\xa1$\x01\xf76\xd0\xa8\xe6\xda\xd5p\x8f\xa7\xcf\xacv\xc2\xca\x87\x88E$\x82\xd1\x95\x0f0\xd4\xfeG\xb9\xb3i\x9a\xf3\xd5\x1c\xda\xefi\xe8\xdd\x13\xbd\xb2\x15\xfd\xa5\xb5\xaep;\xeb\xd79\xe3\x0b5\x86#X}[\xa5\x0f\x9b\x14\xdd\xacB:\x87y)\xe2\x08\xc1\xb9Z\xbbT\x18\x00\xeb\x1dj\xa3N\xe3\xdcd\xe5n\xe2\xa6\xdc\xd7\x91uO\x10\xa9\x9e\xf7\xbbf\xb6ny\x1a\xe5\xca\x9fA\x01G0\xa4\x01\xbd\x83]\ny\x94\xd3\xa3\x01=\xee\xab\xe1gD=YKv\xcf6\xdan\x15\xc9\x19:z\xc6]\xc4j\xa4 \x88\xc5&U\x8b\x81\xf5Ft\xc6\x9fQ\xa2/\xa1\xc2V\xa4!r\xaaV\xb3Rr\xad}\x1a\xdf\xeb\xc5\xfc\xbf\x90\xf7X\xc4\xef\xf2Un\x94U\t\x01\xf4v\xc5\xe3\x12\xe3\x0f\xac\x10s5to\xb5\x19\x99\xc5r?\xf0\xf7\x94\x80E\x18\r\xa7^-_4\xb5P\x93\xd1\xfa\xd13\x82_\x8e\x97\xdf4\x1e\xd6Y\xaai\x84\x065\xe8\xf4wy\x1cc\x18\x0co\r]KZ\x85E\xef\xfb\xdc.\xe5;j\xbe\x12\xda\xd7\x85\x0eW\xe7\x12j\xb8.S]\xe5\x04\x88\xedVb\x0c\x83\x8dY\xb5S\xa4\xb4DO\x1ee\x82i\x0c\x03;y\n\xd6\xde\xeeg\xf9k\xb7\x86JPMf\xbb\xb1\x10\x14\x1ab\xacad\xa3\xbc3xRP+%\x06\xa3L\xf9`\x86\x11\xc3\x96\x1d\x1f\x18\x95\x9bt\xae.\xab\xb2Q\x06\xb79\x86%\xc78J\xb1j\xe9.b\xaf\x185p*g\xfa\xae\xc4\x18FoE\xcbc;\x9fvE\x89\xe5\x91Z\xcf\x94\xbb\x81\xf6\x8a\xfb\xba\xba\xadrdYE\xb5\xb4\x86\xedJm\xf9\x93\xd7r\xb8\x04}?\xa0\x19\xa4\xe9(\xb0y\xa3\x86eN9\xb7\xb6\x98\xa7\x91\xd9\x80Ry1\xbc\xecS\xbc\xed\xd3\x18w\xeefd\xcd\xceN-=T\x02\xfaQ\xae\xc93\xa9oj\xaeB\xce4\x9b\xa7\xa4y\x11m\x01\x9f\xba6\xa8p*.Qb\xcce\x10\xaa\xfd\xc5v\x99\xddMjX\xa7\xfe\\\xb4"\x02\x86l\x13_j\xf7D^K\x0e\x93\x98\x97\xe9\xf0$\xb9jw\xa5]\xf9R\xad~H\xac\xd5f\xf7\x02hz7\xb3%\xf8\x8bgv\xef\x93k\xe4\x1a\xcd\xf1jq\xbfU\x93\x1a\x90\xbb\xd2cnh!\x95\xdc\x8dm\x12\x8b\xb9b\xc62\xc72v\xe3(\xcdj5\xcc\xe5\x1c\xf9\x10\xb2V\xeb\x92\x97YF\xf4M6\xd3\x8eM\xdc1\x96]\x94G\x9b\xca\xc9d\x196\x8b\x97a\xe7\x9b\xf4\xe2`\xf7\xbb\xf2\x91\xf3;\x94\x8b\xe4\xe9\xa6\xe8\xe3r\xbf\xf6b\xc0(\r\xe2%\x9f\x9eu\x18!7t\x9f+\x9c\xdd\xb7n\x89\xa6\xe28\xec\xeeC\xbc\xc6\xed5\xd4\x1a\xd5\x92\x8a\xa2\xbb\xcaB[\xfd\xc0y\xb0P9\x85\xdbk\xd0C\xbc\xc3\x96\xadPG6\xe7\'I\xc5\xd9\xb4\xf6!y\xfe:\xecs1\xa8\xb8\xd0%\xf0\xdaI\xaf/\xcc\x92\x8bqW\x83\x1e*R\xca\xa8\xb7\xb7\x88W_\xf7\xb8`\x99\xfa\x10M\x813\xa7\xf6\xf9V%e/\xba\xa8\xdd\xb7\xdb\xb3\x82or\xe8k\xf0\xad\xf3\xe5\x19\xea\xddo\xe6G[\xf2\xd9z?%Kj\xd0o\x0cQ\x93\xd7o\x02i\xf4\x8b\xef\xd0V\x7f\xb5\xabS\xb3\xa2\x9f\x05\x96\xef\xef\x90\xf7\x1ch\xeef\xf7\x0c\x06\\b\xc85\xe8\xa1\xc2\xe7\xb7\xa1\xa3Ct=\xbf\x95\x88\xeft\xacE|x\x0f\xf6\xb5\x88\xb9\x84\xf3k\xdb\r\x10\xca\x15\xaec\x805\xe4-\n\xf0Q\xbb\xaa\x0b\xaa\xd1\x13\xc7\xfc\xc8\xe3q,VC\xde"\xeb\xe3\xae"\x97\xf13\xe8\t&\x01\xcdp\xf4\x8c\x90\x1bZ6Y\xb0"\x0f\xb2\\J\xa8[\x15\xfe\xdf\xc3s\xf5*W\x80P5P\x15y],\x871\xcd\xf7\xd9\x8d\xcbR\xf7\xfdN\xb6J\x9d\xd5\xdb\x1c\xb0T\x0f\xb9\xfc\xd7\xb9\xa1\xb5\x04\xffToI\xf9\xda\xc4b\xd5\xf8\xe6P\xa8\xfe\x08\x7fJ\xc0\xcc\xac\xe0\xd5\x92e\xb9\\\xfd\x19\x9a\x10\xfc\xd83\x02f\xee\xc5\x9c\xf8\xac\xe1\x93>Cj\x0b\x0e\xe2\xe1\x91\xc75\xd6\xa3\x14\xf3\x8b\xb2U\xd2,\xc7nh>\xf9.\xd6`Q\x0c\xe27\xedc9h\x87\xb7x\xd2\xad\xfb\x90%\xdfJhh\xb1\xdeG\x8a\x12L\x17t\xb5\xba$\x961\xc7t\xb5:n/{l\x10\n\xcc-\x98#a3\x8f|\xde\xf8\xf9k\xc8Y\xe0\xebc\xd9\xa9\xfc*\x91I\x176*\x0fr\xfbj\xc8Y\xc8}P\xb7\x0cg\xbe@\xba"ivp\xca\xcfV\x03f`\xec\xd1U\xadVj\x96iJ\x8c\xd5S>\xae{\xaer6w\xfc\xf1\x0c\xa8\xe4\xfe\x8f5\xb2\xbb\xc5A\xae\xfd\xd85\xc4AH\xd4\xb9\x9e\x18\xa9\xc8\xb2\xea\x1f\xdc\xe2\x8a\x8f\xf0\xa7GY\xc3\x86\x80\xe5\x884\x1c\xd6M&\x13\x9e\xca\x9d\xad#\x9ea\xb0\xca\xf2\xd2\x19Hu\xab\xb5\xdaR\x82vyMV\xe0Z\xdb>\xa7\xa8X7\x19\xc9n\xb1\x00\x95g\x93\xb1\x95ys~\x82\xff\x827\x1b\xcc\x0e\x90\xec.R\x8dQ*\x1e\xe4\xce\xd6\xe0\xbf\x10\x8d\xaf\xee#\x16\xc5U5\r\xa3\xfc\x9cN\x9d\x9f\x96\xa2\xbe\x14S@_\xb7\xa1\xaeg\xbe:c^\x13\xe5\x1e)\xca\x13\xdc\xdb\xdd\x7f\x96\xadI\x12T\xaf\xa7c}t\xc5\x9f\x16|\x0fU\x0e\x1d\xf9nu\xd7U\xe9\xa0\xae\x9b\x9f\xe1\xfc\x91\xca{\xdbqici8\x03\xa9\x9c:?-\xe2\xb5\xccf\xa4e\x18\xd1\xa8\x96\xb5\\\x1f\xc1\xe4\xa3\x1b\x16\xdd\xc7\xd1\xa4\xbe\xd2\x8d\xe4\x1e\x0c\xf5\xe6u4\xe5\x9a?\x10\xcf\x0f\x03\x0f\xa5\xa6\x05\x9f\xc8\xa8\xf9\xa0O\n?#\xf2\x07\xac\xa7D\x91\xc2\xc2n\x95\xfc\xf9$\x7f\x02\x96\xa4\xca(X5\x0e+\x9c\xde\xbd\xef\xd2\xd4v\xcb\xd4\x1c\xcfB\xde\xeb\x08\x18\x8eg\x93\x03\xc8\x10}\x14\x1fp\x0b\x98\x8f\xf7\xc2|\xfb,1\x9a\xdaP\x19\x97h\xf3\xcc\x0fmQf\x12\xab\xef\x96\x067\x9d\xc5E\xe0El\xc9\xab\xb0\xae\xf1l\xcb\xb1\xc6\xbd\xe7\x02\x9e[a\xb5d|A\xcf\xd5\x846\x8a\xf5\xc4\xc5\xf2\xf2k\x87\xaa\xda\x82\x11\xcf\x98\xc6\xb9\xb3SL\x93\xdc\xe4\x92\xaa\xd9c\xe0\xcb\x0cy\x99\xfcc\xa9\x17|\xf1"\xe8\xe0\xd6u_\x9bD\xf7,\xd7\xa9\x00\xcc\xe3(\x96\xd5\xbb\xe4\xf5\xdd\xf2\xb7\xa2\x03\xac\xe6\xcd\x9a\xbc\xb4\x18\x93`\xeav\x85E4\xdbL\xa2\x81h]t\xa4\x9e\x8d\xc6\xb4\x07\x86}\xc9\x92\xfb\xb3\xd3s^\xf7k.r\x11>^\xd3\x8c\xcb^\xb4X\xc3\xca\nM3\x9cRkz\x13sb\xf87=g\xd6v\x8d1\xe7$G\xd6\x9b\xa6\xa4\x1cj\x8f\xcd\xeb$\xd1\x88\xebs\xd6B}.\x93\xa3\x9e\xbc\x06\x8e\xa73\x8b\x88s\xbe\xb3\xd6\xa3\x9c\xcb\xd92e\xa4\xae\xd8\xba\x17\xd0<\xf7\xb64\xbd\xf6\x89AQ\x9d\xe4\xb3y\x9f\xb4t\xe3\x86X\xe3\xbd\xb5_\xe1\xe9\x16p\x04\xeb\xb5\x82\x1e\xfbm\xbaA\xc8\xa6~;\xb0YZ\xc0\x11\xfc\xfc\xae\xb2\x84\xad\x85n\x91\x0b)\x9a\xc2\xa3g8\x9e\xe6\xebk\xf6(c\xfcV\xacGM)3\xdb\x7f\x8f\xa7[\xc0"L{6\xdb\xbfv\xab\xfd\x95R\xc24\xef\x9bd\xb7\xa3\x12M\xce\x8f)\xd8\x94\x1c\xc0\x16K\x13M\x8e\xd56\x1e\x07,\xc2\xe0\xa3y7 \xc9\xc3\xd2\xbc\xce^\xe1\x88?\x01\x8b\xe4L\xd6\x93H\x92\xa3\x94W\xac\xb9\xcb\xa0\xa3g\xdc\x85~\'\xa3\xa8\x8en|\xf6\xbb\xedS\xdd[\xcbS\x1e\xf7\x80g2\x82w\xde\xa1b\xfa\x88O\xf1~\xc7\xcc\x81\xa8\xb2q\xdf\x7f\x81\xf1Cpj\x97\xfd9\x16O\x9f\xd0\x100\x03\xb6\x9c\xaa\xf9{J\x07\xebN\xd37\x0bxo\x9b\xbaN\xdc\xfb\xaf*Bp\xeeW\xb7M=?u\xa9\xa9\xebA/c\xf6RaI"\xb7\x8a6\x06eS?\x13\xa5\xe2\xb1\x861\xe9\x19d\rQR\x800k\xe7\xad\xcd\xfb/2\xbb\x07\xbd,9\x16\xcd\xb2\x8f\x8b}\x17\x83\xf0\xb9L\xa1\xd0zg\xd2\x93\x94\xc8ih\xd9\xb1\x81\xfb3;\\\xf7\x98\xebW\xfdY\xd2Po\x9b\xa4\xaa\xea"p\x8c\x93>\xeb\x1e\xf42\x88f\xb7\x93?\xa0Z=\xb2\x84\xad\xa6\xb1\x1c\xdf\xe3V&\x98\xc3;\xe8\x80\xfbj\xb3\xe3\xc2!\x98\xe3\xae\x07\x1f\x08\xb0!i~\xd2\x0c\xd6\xc5D*\xea\xe6\xbeZo\x89BR\xc3uK\xc3\xe8\xc1y\xe7\xadpBL ]\xc7rz\x88\t\x88S\xd1:+\x16\xb6\x04\xd1\xbaW\x00\x9e\xd2G=\xe8{Q\x0fd\xb5 \xc3+\xc6\xd8\xfe\x9e\xf6\xc2\xc8^\x93ER\xa7\xbb;\xbf=\x1cZ\x07;1\xffw\xe1o\xd0\xf7\x82`\xb3\xd9F`\x8en\xbe\xd2\xd3\x1c:)\xee,\x1e\xa2\xdd\xd7\x85\r\x0f\xb4\x90\xa5\xb5\x02\x84\xee5\xf5\xba^\xa2\x07\xdf\x03J\xc0[o\xb44\x12\xb3\xfeW\x9a78\x97\xb5=\xf8\x1ep0z\xebf\xcd\x98\xad\xce\xa8\xbb\x8f|\xf4\x0c\x97\xd7\xb9H\xdfL\x8beU\xeb,\xcb(\x8b\xea)y\xdd\xe3>\x83e\xa0\x16\x91\x0bVIU\x13\xcds\xf9\xad\x03B\xa5\x89\xbc\xce\xde\x0f\xc3\x8a\xd6\xc4u\xeb\xfd0\xe0\xdaW\xda\x03\xee\xc8!\rI\xfa\xe4\x16\xef4\x83\xe5\x88\xc7\x01wH\x8d\x8dz\xac\xa4s\x83\xe9\xc4:\xa9&\xbczF\xd0\x89\xb4\xf5\xf5X\x91oS\x9c\x98\xa52\xf3\x1c\x8f\x03\xee\x90\xb4\x19C1\xc9\x9f\x9cK\xc6\xa9?\x1a\x9b\x15\xf6,ets\x1bm\x8b\xdeTWB\xfe\xd3\xa5^b\x04\xbd,\xf1\xf0\xec\xd9j\xde\xbf!\xb7\x024\xcf\x15\n\xfd(\xf6\xf1K\x80\x1c<v\xa6\x84<\xa3\x9a\xc6\xb5\x9fa\xa8\x9f\xe1\xd9\x1aAT\xe7V\xe3K\x8e\xd6\x85E:\x18<nG\x8f\xe0g\x90V\'f\xe75\x96\th\xb55p.n1\x143\xacU\x88V\x94,\x91k\xf5Se\x06\x9d0\xb5o\xbc?/\xa3\xb7I\x8d\xae\xc7\xae\xc9\xc33k\x9e\xf4\xea\xe5\xa6q\xcd\x9f\xe0g\x90~\x8eZ/\xc1\xc6\x9a\xefV\xef[E\xdc#\xfcQ?\xc3\xd2\x9bX\xfa\x84Z\xe7_\xf3$\xe7\xca\xd2\xeb\x94>\x18\x18\xf8#*M\xfd\x0c\x03\x0c\xcf0\xae\xc36\xefieH\xa9\xb5]>\xaaHZ\xf3h\xba\xd7\x1a\x80<o\xe1\xc6O50\x9c\x9f\x91\xccB\x92\xd4\xe6\xe2\xbd\x1e7$\xf0\x08\x7f0\xf2G\xeaw\xccka\xf9\x9f$0\xe7\x94\x1ff\x04\xac\xc50\xdc\xb2\xc7\x19E\x0f\x8b\xe91\xe8\xec\xf3\x1e\xf4\xdeCaR\xbf\xc92\xde\x1a\tW\x0f\x81\r\xc7\x9c\r\xae\xfd\xc0#\xf4#I\xa2\xbd\xbbuYN*\xb2\x19\x90\x97t\xc4\x9f\xd0\x8fDl\x9an6\xe0\xb0\x06\xf0$\x0e\xb9S~\xce\x11\xf0\x9a\x14<\x81\xdd\xf8be\xd9\x12\xd5\x9e\xf6\x12\xc9\xde\xd2\xb0J\xbe\xc6-\x9eX\xbbx\xaf\xe7\xc7\xf9C\xd63F4\xc95\x7fBL\x0e\xe4\x8d\xd52\x0f\x0c\x97JF[;\xba_\x14\xe5O\x86a\xd9\xa0\xde\x96#3\xd0\xac\xe7\xeeW\xc4\x92,1T\xcb4\xead=\xaa\x18\xb7\x8f\xb9\x9f\xc9\xf3K&\xfd=\x97\x9e\xaa\x86\x1a\xbd\x84\xc7=\x1e\x8cr\x85\x86\x80\xf9\xa4\xa1l\xb6j\x1d\x89\x11\xaa=\x85\xd0\xca\xd4\xc7\x93\xdc\xbf2\xe9\xddO\xc9#\xd0\x1e\x8c\xae\xfe\xb2\xc1u\xcd\xd7\xa8\xb1\'5U=\x02\xac\x80\t\xcc\xe3D=\x9f\xca\xa7\x1f\x01K\xb2\xc4\xb0zfF9\xd6!\x14)Q\xc5y\xafJ\xeb\xc3I\xfb\x9aEr\xf9.\x17\xc5\x164B\xa4X\xe2\xfe#`-\xe0[\xa9\xfc\xed\x19\x9a\xee1\xab\xb1R\xfbq\x1d\xbf\x18\xe3\x8f\xf4\xfd\xda\xba\xba\x98 \xf2\x04[i\xcc!4\x8ch\xb3\x0c\xa7!\xb4[\xc2A)Mc\x8ad(\x8e\xed\xa6\xbd\x9f\xa9\x07\'\xb1\xc3\xebPC\x05R\x1fv\x07\xf2;\xa5\xa1\x91\x01\x9cV\xf9\xfa\x9a\xef\x80\xea\x9c\x06\xb7\xcf\x0bL\xfc\x99\xbd9\xd7Gh8\xe6.\xbd\n7\xbdl\x93c\xbd\x90\xce$U\x05\x8e\xceD\xb1\x9c\xeb=\x06~\xce\xc4\xf7\xda-\xe7\x11\x87\xf1\xbd\xb41\xad?\xb6\x06\x13\xd27mL\xe6_X\xa2{\xb6\xc3\x85\xd9C_t\xdb3)\xe2,\xed\x86\xb7\xe6\x1e\x94b\x9dG(\xd7\xa3~G\x11g1@\xab\x9eAi\x91~I\x1bH\xf5\xe8\x19wQVZ\xee\xbed\xb7j\xdc\x8d\xcd\x8d\x91O\xc5\xc5\x97f``H\xbe\xa8\xad\xdd\xa1V\xf5\x03H\x87\xcf\xb9/:Y\x17\x86%\xc6\xbf\xcb3t,\x0b!\'\xdaZ\xcd\xb3\x81\xd7nx\xfci\xb0Y\xbay\xa2{\xd2\x1c\xef\xc5^\xdcG`\xae\xf8\xf3Y\xb0-\x19\x93\xeb\x19dt>\xbcwQM\xe3\xe8\x19/\xfd\x19\xfc1\xcb,--+Z\x93\xcbs\xce\x8f\xb74\xa64\xffU\xb7\x9e5\x9d\xd5\xbfU\xa3HG\xa6y\xde\xb9\xd5\x16\xd4<\xe9\t\x85\x1e\xc1\xf6\x8aH\xd6A^\xe7\xd8\x97\x1eo"\xf1\xcc6m#[\x9f\xfbJ\xca!\x91\x9c\xf3\x1ao\x0f^\x95\xb6\x8f\xfd\xb1%\xe7\x19g\xdeL\x88\xbc\xefII+\r\xc5i\x90D\xccma\x83\xc9\xb9\xaa\xb5L\xf3\x9e\xa09\xf6g\xdf\xd3\xe0\xc9\x88\xc9J>\xd6\x88\xf2JC\xc7\x1bYU\x82\x0fm$M\xa0\x1b\x1d\xb2JQ\xe0\xfd\x86zNVU_\x1bjM\x8eL\x12\xec\xa8\xd6\xb6dL\x8dG\xfa\xbby\xeb\x8f1\xe9\x95kb\x1a\xb2\xb7\xac\xed\x1efe\xa0~\xb3\xb6\x1a\xfdW[\x7f7XK\xc8\xad\xe32\x9c\xac\x15^\xca\x11\xac\x0e\xa7\x17\xab\xcfA\xe9x\xackc}6\xd3\xb55W\xc3\xe3\xa3\xb5I\xeeL\xf2\x98\x99\x89d0\xdf\'\xd4r\xbbo\xcde\x04\x80F\xf3\x97V)V\xea\xc9\xcb\xc4\x93:\xa6\xbb_\xac\x94\x0cv&\xb35\xe6\x14Ca\x8a\x15C\xd2\xc4\xd2\x8a\xe1fm\xb9\xfb\xf0\x96d\xd1K\x00\xdf7>u\x0b\r\xc3i\x10?\xb6v\xdbF\x82\x8e\xde\x13<O\xf3\x16\xdc?X\x05\xa5\xef\xf0\xea\xa8!\x02\xeaX& \xc8\x9b\xfe\x96B\x8d\xc5|\x914\xe4\xd9;\x9bo\xd6o\xa9\xe7z\xae_\x178>\xa1\xdcA\xc1\xdfh\x1e\xa6\x95j\xbei\xed\x1cs\xc2z\x7fS\xdf\xe5<\x11zR&x=H\xf5\xda\xe6\xb6\xd44\xc9\xe8\x13\x8f\x07J~\x8a\xd6\x97UK\x92\x04\x89\x97Li\xf0:\xfe&i\xc9\xfb\xf3\x8b\xd7\x17ru\xe3\xbb?\xa2\xc1J\x03\x86\\Y\xcbZ[{\xd0*\x1f\xd8\xfe\x9b\xcf=\xf0\x1c\xbf6\xe9\xd7[J\xe8\x87\xec1\x8c\x90\x93\xdd\xd7\xde\x84\xe0zHr\x1d\x8d\x0fE\'\xb9,=s\xf6\x9e\xb8\r\x0c\x96\xd8\x1a\xe8\xa0WC\xf5~@%\x85N\xc27}\xd8\xe5]\xea9\x13\x17\xabVU6\xe9h`Z\xa2\xf4s}\xf3\x80b\xae7\x99T\xc8d\xde\x08XZ\rM}*=\xd4\x1d\xed\xe7\x10\xb9!\x0c\xde\xc3\x04\xb2C\xe2.+\xba[R\xa0\xac\xa7B\xc5\xa6+\x929Z\xdd\xaa\xde\xb7\x96\xd5;9i\x9a\xb3\xe2\xac\xdf\x92\x0b\xfe\x12\xea\xd4\x8b\xc70\xca\xb8\xe1\xaf\xeb7>5I}z\x83\x8f\xa9\xd5\x9c\x8eV\xcf\xf2\xd7\xf5[\x19\r\x95\rC\xean\xac\xa2\x1f\xc7TNV\xeb\xbb\'2j\x1f\x83k\xc9\xfbY\xf9\xc8\x9cj\x9dcY=\x8f\x85\x06\xd7C\xd2\x12\xa7Y\x1f\xc0F\xd5\x07\xee\xf5i~\x8e\x06\xc3\xd6:\xc4}.r\xb5\xc4M\xb0\x96(\xd2\xe6\xceL\x83n\xb9\xde\x1bV\x8d\xb9Gm$\xdd\x9f\xa5\xebg\xb7omxP\x17\x06\x10\xfa\x9f\xe6\x0c\x9aG:\xa8\xb9\x9bFZ\xe5\x95\xa3g8f.\x94\xad \x82Q\x15\x0e\x87mc\x9c\x8a\xeb/#\xa1\xc0{\xe2\x15\x9d\xd5 \xc9\xda\xd6?\x90y9\xb5\x07\xaae\x9e\xf6\xd9\x8c\xb9b\xf9\xde\x90\x8a\xe3\x18\xef+^o\xea\xf7\x00>\x0b\xb3\x1aJ\xb1\xca\xeb1\x8azQ@\xc2\xfaG6\x17\xbc\x0cy\x0f\xb4\x8do\x91g\x90\r\x1dd Dp\xb8O\x9f\x87\xbc~\xdc\xaa\xb1\x96:B\xef\x1b\x85\x93*\x8eGx<B\xeeM\xee\n{\x86\x0c\x0b3\x8f=P\x9a\xfa\xa7,QWZ/\xf5I\xddD\xa8NH^\x1b\xe3\x95\x93K^\xff\xd2\x8e\xd4\xf4r1\xf59\x18\x1fZ?b\xd6\x95\xf3\x1a\xacl\x9d\xefJ\x9d\xf8p\x82\x8f\xac\x0f\xcf\xc5r\x9b$->\x9c\x05NX>\xd8(\xba\xb0\xd1X7\x90\xcd|\x80i\x1c\x05\x87\xe57\xd4\xb6\x8f\xeboy1\x9b\xf3\xc8\x87\x1b\xb9\x8a\xce\xe3F^\n5\x8a{\x88\x0f\xbeN\xff\xac\xc5b\xeaY\x92\xf0\xce\xe1\x1et}\xbf\xe4\xee\x17\xeb\xa2B\xc33\xa6\xe7s\xdbr24\xd3\xd2D\xd7R\t\xd3\x08=F\xe4m\x84r]\xfa\xa6c\x0ewyh^\xb9|\xca\xac\x1dFx8\xf5Af\xf2\xfa\xc8\xb2\x9f\x93\xd8<\xb1\x0bB\x8b\xaf\x9aB\xf6\xd9\x8do\x08s\xb8\x87Ys2\x97\x16B\xea\'b\x1b\xaf!\x9c\xe3/\x85\xba\x94b\r\xfdd\xf6\x86\xf5\xfd\x97@\xe74W\xb3\x99-I5Of\xa3\x06{\x96<u\x00\xbd\xd4\x8c\x16<\x85%\xe8\xc4\xbe\xdd1X\xb28\xd4\'\xca\xf7\xb8N\xcf/\x99#A\xbeo\x1f\xe7\xa2\x16&\xa1\xf8l\x12\xb3\xa9Y\x82^\xe7@A\xec\x9b!\xb7\xb8\x98=k]\xc6\xb2\x14\xa5\x1c\xc9\xca\xd07\xa3\x0c\xa8\x86\xc9H\n[\xacNy\x8a\xc9\xfc\x19A\xa7%\xad\xd5\x80\x05\x01\xaa\x7fJ4$\x9e\xf3Oa\r\xf7\x08lj\x14\xcb\x15\x9f>\x06\xed\x11\\g\xc1\x08\xf1\x01Np\x9d\xc7\x82\x86\xd7@u\xf2\x0e\x9f\x847<\xfe4\xd4\x04\xa0\xe9\xd7!\xf11\xd5%r\x10\x8e\xfcw\xe8:Mb\x866\xe9\x89\x91\x94\xea\x12\t\xd2\xb4C\x1e\x07\x9d\xc6Z\xa3Y\x0f7V\n\xd5\xf7\xa9\x9c\xd3\xf9\xd8\xc2\x8c\x1d\x9ba\xbb\xd4\x90\xd9\xf4\x08i\xf9<\x95\x13\xd6\nr\xed\x10\xb9\xd3\xf9\x96\x10B\xd8\x1db\x19B\x92\x86\x9f\x0b\r\xc1\x0eo\xde*pt\xd7\x8f\xd448\xb3\x8f\x97(\xbc\xa6J3\xff\x89\xf7\x8du\xe7\xb5\x17\x80\xf39\xb8\x8e\xf9\x01\x06}\x8fD6\xd5I\xbc\xea6-.\xc1Q\xcc\x18\xf0U\xd0\'\x9e\xd1$=\x9e\xd1\xa6a\xe5q\xae\xaf\xee\x92jd>\x02\xcbA_:\x8b).c=\x85\xd3YL\xa5\x99\x899\xfal\xd6\x8aUU\xd2\xda\x98~\x1b4\xe3\xcd%q\xdc\xf0\xe7\x8b\x90\xe7\xd8\xc8,\x1dL6\x05X\x1c\x13\xfd\xa8/8\xfe\xeb\x95\xbe\xb5\x19c\x12\x93\x1a\x96eH\'\xfb\xca\xe7\x14\xce0\r\xef;\xd1\x9b\x06{\n\x9f\x9eG|T\x16\x04\x93\x11\xd7\xbb\x9e\x08\xd9\xe2m\x03\xccq\x92\xcd7#\x0e\xc9\xeb\x1eF\x90\x83\x1f[\x9a]\x07\xff\x1by\x85\n\x1d\xc5D!\x7f\x16\xe71i\xecs\xa9LN\x96\xa7D\x80\'\xf9\x13\xb0\x16\x1bpM;\x8e\x8dF\x9e\x91\x83e\x1aS/6j\x8b\xc1\xf6\xae\xfeM\x06\xd1n\x12S\xc2\xbc6rdx\xd3\xa1\x96n\xfa\xca\xe7\x97\xa1n\x0c\xb7\xc4K\xe9\xf1\x94mjpI\x9a\x87\xf2\x18\x7f>\x0f\xb1\x82R\x95\xc72\xd1\xcd\xb2\x04\xd8\xd4\x1d\xe7\xeeW\x0exM\x8ay\xdc\x1b\xe1\xb5Ud\xbd\x89v9\xa6.\x7f\xf6=\xe6xU\n\x90\xb6F\xaek\xac)\xb4\x04\xc4\x1b\xf9\x93_\xc5\xba(\xdd\xe3e\x1c\xb1\xad\xad\x94\x9a\x0f\xf9\xf3E\xa8\xef\xab\xdd\xbazIO7\x9bP\xb45\t?\xc1\x9f\x10\xc3\xe8\xa8\xb9\x05K\xb1\x9dU3\xb1\x10\x9f\xe7<Y\x0b%\xb6\x07&3\xfc\xc8*%1$\xff\xc6q\xec\xdb\x9c\x9a\x10\xc3@)\xa1\xb3\x1eX\xddf\x8aAk\xd3\xfeHzQ\x96\xde\x1e\x93\xfa\x91\xee:\x82\xbc\xc5w\xea\xc5\xc3\x19t3#\x91\\\x06\xe6\xde\xad/\x8c\xc0\x0e2\xcb*\x9d\x8cu\xe6\x12\xe2\xd9\x98\xcc\xeef\xcc\x94\xac\x1a\xaa\x15\x9a\xd7c\x98\xffj\xd0\x84\xbf\xee\x11\xc5\xea\xa9\xb0\xd9\xcd\xa2\xa56\xebnq\xc8\x82y\xd0\xbbv\xf5b\xac\x8df\x8f5\xc84\xb5K}\\\xfd\x98\xe0Y*\xe6\xa9\xda\x92\x1e\xb6\xc4P\xe3o\x97\x9c\x85\xbb\xe5\x82\xb9\x97y\x9b\xed.\x13\xa6\xc9&r\xe4:\x89n\xae_bxo\x99\xb5\xbd\xaf\x8d\xb1\xa8\x02\xf8\xa0\xc1l\xf0\x1a\xcaX\xfc\xf1\xb9\x87\x98\xa8\xf5\xba\x92\x0et\xd6\x8f\x8cQI\x9b\xe6\xaf\xe5\x1e\xf8\x80\x13\x1f\x88\xcd\xbc\x82\xe2=\x1b\x92\x97\xbf\xf3Q\xbe9g=\xe4\xb9\xb6\xae=\x8c@\xc6\x85\x99\xddD4N\xde\xe3\x11r7\nZ/Mia\xa4rN\xfc\x8ac\x1e\xa7\xb2^\x9a\xb0\xcb\x9f\x94\xae\xf3\x86#\x92\x8f\xcb\tm\x11\x8b\xe5\xe6\xe9\xac\'\xc7\x00,%-\x93iHH\xdd\xb2\xbe\xeb4\xd6\xe0s\x9a~\x13f\x92\xf3\x8a\xbbk~\xc3\xc2\xe2Y?\xc2\xe4\xf9\xcb\xf0\x0cR\x94\xb0\x84\x18L;2\x02\x86sx\x9aBN\x06\xdf=\xed)\x8b\xe0\xc5EY\xa6\xcd\xe4i\xdf}5q`\xc9^\xd9\xf5%\xf2\x81\x87\xd5\xc7\xa7\r\x9f\x8b\xd7o\xfa\x8c\x019\x16\x91\x03\xaekc\xc3\x94\x9ae\x84\x97\x06G\xb3\xb0(\xc4\xd4e\\\xd4&ye\xf8\xa7\xe5\x87\nv<\xda\'z\x19\xf6\x1a6\x0c,\xcf\x18`\x93E\x0b4\xa4s<\x06\xcf\xa1Lu\x8b>\x80tu\xb4\xaee|l\xcax\xa4\x97[6\x07\xf8>fV\xc82~1y=\xbfO\xd1\x95a\xbf\x0b\r\xd9h\x00\x89\x91\xab\xac\x1ads\xf22_&\xeas_i\xb1f\xba\xfbZ\xcd\x96,\xd3\x07\x8b\x87\xb9\xba\x15\xa7!\xdc\xf4hZ\xa8\xd9>\xb3\xec\xb3R\xd3{*\xe6\xbf\xc2\x939^\xcb\xb0\x83mm(\x00Gw\x0b\xbc\xdf\x98D\x1f\xda#\xf6\x98\'\xc4\xc0\xcew4\x9a)\x80\xdc\xaa\'\xee\xda\xda\xd8\xbc\xb9\xf1\x1d\x11\xd9\xda\xb0\x14]\x03\xa3\x00\xb4\xa6\xbd\x99\xf9x2&I\xc5\xf7\xad\x97\xado\x98\xac\xad7\xb2\xac\x8f\x9ep\x1c\xee\x1b\xa6I<\xb0U\x8b\\o\x13.\xd7cdX\x86\x0f\xc4\xcd\x8cl*\xbe6\x86\xbc\xaam\x10]\xf3\xa3$\xac\x9c\xc3\x11T}mr9\x95S\xd2\x00X\x9f\xc6\x86t\x9d\xaf\xad\x86\x11J;\x9fj\xf3\x83\x18\xc7\xa0X\xc6p"VO\x0b\r\xcd\xeff\x97=R\xfeb\xf5i\x18\x05\xa7\xbe\xcfj\x8d\x04\xb0I\xaf\x90[\x1a\xbc3j\x07s\xd3\xa1}H\x04\xd9\xca\x07\xd7\xe1\xe2\xf2&\xed\x90+\xa9/\xd5b\xbe\x8f\xc4\xab\x10-$+~\xb4]\xae\x89\x81\x87L^vl\xb9\xdbl\x9c\x97\x95\x86\xa0k\xab\xb6#[\xf6\xa2\x87I\xd38\xab\x07\x91\xbe\xd5\xcd\x128\xf6\xfe\xd7\x91lzA#\xcfQ\xcc6\xb1\x94\x19\xbc`\xba\x92B\xbd\x84\xc7s\xe4bz\xf2\xc2\xc0i\xed\xd10\xa7\x1f,\xd3\xa3v\xbde\xba\xd2P\xc0:\xce\xa1[;y\x99\x8fz5\x9f\xda\xf3\x03\xd9\x0e\xd9\xe6\x7f-7\xcf\x13[\xa8\x8f\x932\xaa\x84\xfc\xc0\xee\x1ee\xe6;\x14\xc7,\xf39?eX\x7f\xaf>\xe9\x91G\x80\xdei*{2\x95O\x86)K\x1fD(\x18r\x14\x99\x8f`\x9d\x86\xbd1{\xefc\x1a\xf3e\xdb\xdb\xda\x97\xd3am\x17\xd8\xf0.\x19\xac\xe3\xf5,\xf9&\xefG\xa8\xf1\x96ah}\xc5\xa5T\r}\xa2\xc4\xb9\xfe^Pr\xb8C\x19\xf4\x1eK\x98\xb7Z\xa6\r\x8e<\xc31\xbd\xda86\x90\xce\x8d\x8f\xf7p\x03\x0f\xde\xa60\x0c\xb7\xf7\xf5\xfcR\xd4\xf3`\x1e\xe9^\xad\xb9\x14\xd4\xd1g\xfdhY\x9ck\xc7#6\xaf\xf6q\xe7\xe1\xa3K\xc2e\xe8\xd9\x1bZ\xa7\x9b:c\x08\xbd\x91X\xa8\xabf\x97\xa8\xb3\xcd\xb5\xc3e\x14\xe4\x01\x0e*\xb1\x16 7\xc3\x9a\x8c}\xc0\xe6\xbd\xb1\xe5s\x94\x9f\xa8\xbd\x91\x96z\x8b\xd4u\x9fAJ\xf3=\x9bo:sp673\xd8}\xd6\xd1\\:\xb63\xae\xf4\n\xdd\xd2\xa6yyv\x14$\x0few\x86\xa5\xd5\xab7\xf6\xca\xde:\xd0K\xd8\xd6XUq\xbb\x8f\x99\x02\xd65\x9eJ\xb5\x1c>\xe9 >\xc5\xcc\xde\xc0\xba\xec{\xd8\xa7\x92<\x0b%4e\xaa>B\xac\xdc\xfa\x7f\xcb\xa7a\x8f\xca\xe6_\x97\x93\x8f\xdd\x8b\xb2\x06\x1d\xf4\xbb\xe4g|\x16\x9e\xd1\xb2f\xcdI\xbc\xda@%\xf2JO\xde\xc5\xa0\xcf\x8a\xe7\x96@\xde\xb2\xfb\x9e\xad\nzZ\x7f\xec.PI\x8e\xda\xd7\xc7v\xcf\xae\xcf\xb6G\x90\xbc\xbc\xa1\xd7|\xc3\x1f\xc7\xf2|\xfa\xc8\xee\xc1\xc0f\x1d7X8\xd1\xd1\\\xd1\xf2y\xe0O\xdfj\xe5\x97\x1d\xf7i\xe7\x12\x8e>\x87\xe9\xca\x885\x1f`r\xb8V\xd0\x1e= #,\xa7s!\x87\xf5\xf8oe_\xa7\x9e{hN\x97=\x01\xbf\x19\xab\xc6\xed\\\xd1\xf2*\xf0\'%\xf5\xb6\xb2\xe6\xb7\t/R\x1fJ\xe9\x88?_D\xdbX+\x1a\x97\xd9<\xea\x84fj\xd2\xc1\x9c\x80\xc8\x9f\x1al\xd2\x9e\xcc\xc2\x85\xb2U\xf8=[\xe7?Ne\xf9@\x87\n\xb0\xaf\xff%\xf2!t\x96l%\x8b\xf6\x1a@(7siCM(h\x03\x02Ag}X\xa5\x11\x83\xf1z\xe4\xdf\xac\x9f\x86glS(W\xcd[\x0c\x94\xd5\x91\xda\xb9\xfbU!\xf8\xdf\xc6\xd0\xa9\x1e|~<\x1e\x88\t\xc6t\xeej\xb1\x9e\xa9\x12\xb1\xd8\xe7\x08\x86\x9e\xa9V^\x95\xd6n\xb9k\x94\xb9\xb5\x1b\xfeD{\xbb\xf9mg\xab\xc4\xbb\x02\xc0\xa0#\xf9S\x83\xbd\x9d\xdd\x8b%\x96\x80u7@\xa4q.\x07\xb8b\xac\xb7\x01\xe5\xb6t\xd92\xe7#3.O\xe3\x07TB_\xf8\xbd\xfc\xf1).\xa9\xbb\xba\xf0&\xd1\x92\x0b\xb6\xd0\x10\xf3\xe8\x99+\xea#\xa5\x92\xed\x86"\x9f\xa1i\xae\xae\x8b\xfb\xda\xf6=\xfc\xb2\xa7\x00\xa6\xee\xbd(\x9aoW\x88\x81\xadX\xabz>\x03\xcahT\xcd\tjPl8*\x13s\xd2&\xad\xc1\xb7\xdd\x1at\xcb\xd6+\x9e\xbe\xc2@t\x9e\xa3J\xd5\xfb\xa9\xecm&\xb2:E\xe9\x89j\x00\xd6\x8ct)rZtp-W\xfc\xd5\x18\xed\xe0\xc5y#\xda\xb4\x9f\x86\xbc\r&\xf7\xbeD0\x89\xc1Z\xb4\x15\xdc[\x8d\xe4\xad\n[]\xf9P\xe39\xb3,\xafQ\x8b\x8b\x16\xf1\xaaOmG\xef\x01\xb8\xc4F\xf6\xb6y\xbbN\xde\xbcl\x8d\xed\xbc\xd2j\xe5C\xf0A3\x12I\xc3\xf2\xdd\x9dg\x08c\x1a\x8b\xf6\xb6VRq0\xa9?%o\x1a\xe4s\xa9:x\xfar.7\xe7\xacE\xdf\xe4\xb0\xbc\x19\x81\x8ef\x1f\xb0\x86?\xa9\x07zX[\xb2bt\x995\x0c\x9e\x9b2\xa6\xbdT\xd4\x1d\xbf\x16\xf9\xee\xe2\\\xde3AjQ<\x91\xc8+T\x10n|\x93\xf5\xf3`\x0fv+\x89\x1b)\xfb\xb0\x18\xd9\x81\xa3\x9c\x95\xfa*\xd6\xe7\xda\xecy>\xb5\xe0-\xfd4?\xf9\xb1gD][-"\xd0G\xb7\xae\x02bg\xe7ss\xe8\xeb\xb8\xca\xa7(v\x86\x1b\x9a\xa4\xe3\xd3\x0c\xd3\x19\xf0\xe6\x82\x92\x1b\xb1\xb7\t\x8b\'\x03\xd5\xea\xadU\x8a\xc7\x0fns(k\x88\xb3\xb3%\x9al\xa2\x87\xf8&M\x02\xe4t\x94oR\x7f\x13\xe3\xb5\xd60x)9C?\xda\x87y\x98\xf5\xcb\xf0\x8cd\xbd\xd5\xc7\x18\xd6\x07k\xc9?857s)\xb8\xb5^\xa1>\xd6\xb1J\x19\x9cM\t\xca4\xed\x8dT\xaa\xf7\x81\x90L\xe6\xbd\x7f\xa7Mfy@PMc\xa5\x01BnR\x05\x8deI/U\xcbN\x95I\xe3\xd3\xf9\xba\xe82[<\x14;\x1a\xc2\x8c_\x1f\x9b\x02=\xa4)-9h-\xc4\xad\xc5\x9d5\xacsC\xf6{\x9b\xfa\xcc\xff\xc0\xa0)\xb9\xbc\x9c\xcc_\x8c]\'\xaa\x8f\xf1t]\x9b\xda\x8d\xff\xa1a\xccK2\xb5\xc4\x1b\xe1m\xe5\x87T\xd4\x9d\x92U-\xe4/\x8a\xac\xd2\xca{\xbe\xdav\xf4\x19\x18\xd3l\xc6o\xf3\x9dk\xb4\xcf\xf1\x8b\xb3Qs6\xa0\xea\x95\xbf\x98ok\xaaZ\xc8_\x84a=\x7fe\x96\x89g^N\xba\xea?\xb26\n\xf9N|\x1e\xbb\xf5\xa8#\xdbnF\xb23\x1d\x03\xe8\xb5\x18\r\xf7\xfeu\xea\xde\xfd\x07\xbd\x84\xd7U\x1e\x9b\r7\xb1\x83F!\'\x8d\x00l\xf6i\x1d\xee\xa0\xef\xe9\xa4\xad\xdaJ\x90\x7f\x905\xba\xd3\x06\x8br\x08\x89\xcaS,\x8d)\xd4\x99\xd0Q\xaf\xe50\x97\xc3\xb2\xab\xa4\xe4o\xf1A\xb7\x1ar\x8b\xb7\x1e.K\xc5;Xt^F\x1eM}\xd0\xa5\x87\xd4\xa7}=\x08U\xafY\x03\xcfc\x1f\xae\xd9G\xbe\x89\xe1\xb6\x1a\xf8\xdb[\xb3\xf9x\xd5\xb2\xb7@\xfa\xc2\x9f\xf3\xf1\xb7\x90\xaf\x87d\x9eS\xdev\xab\xd0\x12_\xc9tFS\xcf\xdd}\x01\xb3\xb3c\xf7\x14\xaa\x07\xe7\x87\x15\x80\x8a\xb3\xed\xe9\x93\xa7O\xde,\xee\xecb}l\x87MY\xcf\xcd\xc67\xb0\xa2\xa09\x87mH\xb7\xc4\x84\xf7Q\xf2P9\xd7\\\x10\x82+<V\x8eL\x03\x06\x1ax\xcf,\xf2W\xa5\x9bj\xb6\xa9\x0b\xd3\xac\x14\xe8\x16\xa4\xc3<v\x9a\x967\xd6D^\x90%H\xd6IS\xcaw\x9f>\xf9\xdd\x8bo\xbe\xbd0j|\xd3\x03-\xcbdZ\xd3\xfaj\x91H\xe6L.\x1b\x0eI\xabR3D\x0b\xee\xfc\xaa\x93\x0ef\xe8\xfd\xd2|+\xc8+\xa9a(-|B\xde\x94@\x0bJR\x9ezCB+:\xe4{\xd9i\x8a\xa2\xad\x19\xab\x94\x9b\xed\x91\xbc\xf5\x08\xcc\x94\x82:\xb2s\x03\x12\xbdc*\x96\xfe\rV\xd5\x0e\x96-\xcb\xf7\xd6ZXI\xed\xda\xac\xe7:P\x0b\xfe\xe3]?]\xd8R\xb8\xd7\x9cEkyS<i]j\x14\x98\x86\x1cO\xc8\xa86K\xba\xb0\x0e\xb7L\xceb1\xc0\x1d\x16\x1b\x16\x8e\xa9;\xbc[}Vgn^w\x97\xcc/\x84Ij\x86\xde\xb4\xb8\x1b2\xb5R\xef\xab\x14=X~m\xa9\xd3\xf9\xa5R\xa6kA\xf3Qv9\x17!\x0f\xbf\x85<|\x9f\xda\x99i\x993\x1e\xfaD\xf0]\xad#y\x87n%\xbd2r\x826\xf5\x1fz,\xaa\xecg\x84\xe6jf\x97La\xf5\x9c\x16\xef\x96P\xae\xf3>0\xf40\xe0O\x18\x1f\x0b\x94\x016-\x05\xf3Q\x0e4\x86^\x01C\xe0t\xb3\x9du9P\xa5\xb1\xfd\xd13>\x0b\xf3\xe0K\xb1\xbe\xe5,\x8c\xd5\xfbP\x19\x92\x8e3u=\xcb$u\x08\\\xf6\x9e\xe8\xd2\x8d\xd9\xb2P\xc5\x997\xad\x00\xb4\xf1\x13i\x08%\xb7\xf2\xc8\xe6\xd5\xc5\xce\xbeH>\r\x1b\xc6u\x97\xbd\x9c\xae\'\xcc)v\x94\x16\xd6\xd6\x9b\x0eR:B\xed\xf9j\x12k\xb5\xfc\'\xd6\x13\xd5z\x81\xf2\xf3\x8e2\xdes\xd8\xed\xc5\x97@\xde\xb9\xbc\xfbl\x91|\xd0E\xee\x8a\xcb-pY:\xb5\x92\xcdL\xec>[H\xaa\x17&1n\xdc\xdaj\xae\x89,\xfbY\x98\xd5+w\xcb0\xc7z(\xd6\xe0\xabsm_\xb5\xb0:\x94\xe4n\xed\xa0!\xb3\xe2\x8c\xcb:\x01\xe9\x91\xbe\xb1\xb1\xefEC\xcbf\xec\x92\xb0\xec+:\xec\xb3\xd7\xc2Yf\xec\xda\xad\x13\x8cd\xb0Z\xb7i\x968\xf9\x94}\x15\xfad\xb3\xd5n\xb5\x7f\x1d\x93E%I\xca\x03f\xb2;\xa3\x85\xb7s\x9f\xe4\xe3\x87 \x0c\xd9\xd8\n\xe8\xd6\x87\x9c\xd5\xcaM\xad\xe5\x8b\xd0/\x925\xab\xde\xcd\xc6b\xd7fUH\xd3\xf7\xa3\x98\xd9\x8b_\x87\x9e\x08\x0cK\x9a\xedS\x98\xd9\xd2\xe1\xd0\xd7\xf0\xe2.<\xc3\xe7\xd1\xf6<F\xf7\x9e\x93)\xd3\xb9\x93\\\xc2I\x96\xac\x00\xafZ\xaeP\xbc\xbfbn3\xfc\xe2\x93\xfcp\xe9\xf5s\xeb\xed\x82\xe4\xfd7=\x95\xd6\xeaCXY\xe6~3-\xf1\xd3\xc8\xe5a\x93\xbf3\xd8\xfc.V\xe2\x08\x07S[J\xec\xbe"\x05n6=\xbc\x16=\xc9X\x18\xad\xc0\xd13\x82\xe7Z\xd4\xa2y\xbc\xb2M\x81A^\xd2\xb9j\xcb\x1e\xbb\x08U7\xbb\xc5\xe3e3\x02(=\x92\x8d7\x0c\x03KK\x9d}\x96V\x98]\xea\x05\x87\xc5\x1d\xc8\x84\xe0\x181v\xe7L\xb1k\x1aZ}&\x1b\x11\xde\xc3\x8d\r\xfa-\xf3\xdb\xd1b\xec\xac\x19\xbb\t\r\xb2\t0lFd\xef\x8b\xdc5f\xfa\xc83B7\xa1\x9c\xcd;)Fz\xb6\xce\x86\x8c\xc5\xe8\xd1g\xf8\xaa\x14\x7f.\xff\xc5\xe5\xe9!\xf7P`\x84==\xb5\x14fgn\xf7\xf6\x11\nC\x1c\x95\xafH7\xfd\n\xc52\xfd$m\xaa\x1d=\xe3e\x8c\xdb[\x7fz\x86\xd5Y-\xfe\\Xc\xf7\xe3Un\xf7V\xd7yW\x03\xaa\x12\x19\xa9\xde\xd4\xc2v\xbbu!k\x93\xd9\xa9\x9b\xdbgxet\xda\xdb@\xa1\xd5\x80{\x80\x92\x83<\xc2koj\rg\xaa\x8c6\x92U\xe2\xf4\x06\xd6\x11\t[=\xf0\x84\xd68q\xa4\xa0M$/\r\xac\x0b\xd2Rm\x91\x8f\x9e\x11\xa6cU\xe9FgU\xf2Y\xad2\xa4Qj9\'%\xbbry\x9d7_\xc1\xeaX\x87M\xd4\xc9\xd2Le\x96\xd3\xe6\xad\x85X\xe0M\xe6c\x91;\x7f\xdc\x1b\x06\xdd\xa7\x7f6\xf1YOo\xf0\xe7!\x07\x03at\x8f\x12X\x15wN\xbd\x94\xa3s\xf9\xca\x9f!\xa3~\xc1:r\x80u\x90kK\x9f\xd8\x83g|\x11s\x15\x9c\x0e*Vd\x9fe<m\xfd\xff\xbb\xc1\xff\x1aV\xc9\x8a\xd7f\x9f7C7R\xac\x08\x877\xf87\x91S\xadY%\x13Y\xcb\x14\xe4\xd5\x1f?\xe3\xcb\xab.\xb7\xb5Z\xfc\xd1\xf2\xa1\x04\xd6n\x1c<\xbe\xc1\xba\xca\xd7\xcb\xc9\xf2\xd6\x14\xd5{\'\xa0\xa5\x94\xb0\x9a\x98N\x1e\x87P@\xd8E\x9a\xed&Bgs\\ts9\xb5\\\xcc\x92G\xe9"\xb8\xd8f\xc1j`\xe3X\xb5\x92\xb4\xcb\xb5\xfb\'5mcf\x1f\xfa\xb4\x93\x0e\xbb\xb9N\xe2|k\xde\xfb\xd6\xca]\x93\xf7\xb7\x1f7}\xee0\xc8\xca!\xc5\xcbY%\n\x03P\x93o\x98\x8fzR`\xfa<X\r@\xc9\xfa\xa7w\x9b4"2\xf2\x08ka\xf2\xb8\x0e_\xc7\x9e\xac\xa6X:U\x9a\xcc\xcd\x1dOI\x91\xd7I\xf2)\xc8`~6Oyo6i\xac0\x0bf\xde\x08,\xc3*\x04\xd3\xbe\x1a\x1e|\x1e\x80d{h\x82G\xb3<\x16\xc0Be\xc1{)TQ\xc9\x00\x17\xcdY\xe0o\xc8\xf6]5\xcf"\x06\xcdf$P\x12-xk\xb9\xa0\xfa\xab d\xb3\x91\xf7\rg`q\x8b\xf7>\x0f\x9d\xf2\xa0ZW\x8b\xd1Ak\xd3pX\x86\xda#X\xedU\xa8\x04-\x9a\x0b(5L\xbd\x19\xf7r\xc1C\xbc\x17*\xd5\xb0\x15\xcd\xeeN\xc3S\x03\x91JO\'Qu\r\xf7I&K\xd9\xf4\xe5!3\xc0\xad~\x0cg\xb5\xa0\xd0\x86:\xf3A\xaa\xb3w\xb7\x1a-\xff8\xb7\xecy\xf9\xc9}bTo\xb4r\xe8\xcf\xb2>S\xfb\xb0\x93\xdeM\x89z\xb5\xa3Y\x88\x01\x03IXS\xcf\nu\xaa\x9a\xc3\xc8\xa2\xa2\x8e\xa3\xb9\x97\xe1^\x17)\xa56\xdfD1K\x1e\x19\xb6\x9c\xca\x19|]\x83\xe4\xe4M\xb2\xd6\x83\x92\x02k]\xc7a\xb4i\xcdx\r\xe9\xb9}\xcc\xea\x03\xac\xca\xc1Zd&\xf4\x02>\xc9\xd6X\xee4\x06*d\x8e\xcd\xb0~R\x08\xea`\xae2-%M=\x01\xeaYf\x9b`W\x81\xc1w\x1a]\xefY\xa9\xef(\xa1?\xbbT\xda\xdc\xa5`)\xb3M\x086mH\xd2{\x93u+\x82\x99g\r\x93\xb9\x89AZ\xdf\xde\xd2@@\xde\x7f\xc8\xcc\xe3\xe2\xa3\xfc\xd8\xb2\xbb\xf6\xf9\xa4+K\xb9\x0f\xef\x8f_:\x1a5\x92N\xf6\xf8II\xd1Rn\xc5\x06\x134\xe9#c\x93F\xd28\xaa\xcaJ\xd1R.d\xd3\x17\xa5\x8f[5L\xa9\xbd\xb9\xfe\xbe\xf4\xcea\xa7\x87\xe4\xacY\xd7l\x96\xbdZ\xa1\x85\x8d\xa6\xb3\xfd\xaa\xa5W`\xad\xbb\xd9~ \xd1\x82I\xa7Ko\xee\'\x1e\x07\xa6\xa1\x05\x1a\x90\xda0\x0f\x02\xc3\x11\xf3\xd2\xe0\xa8\xb3\xb9\xda\xa0\xad\xdd\xd6\xfa\xc8\xdb3\x8f\xd2\xac\xdf\xb2\\\xad\xf5G\x1e%\xf4\x1c\xe6\x9d~]\x02\r %\xe8\x9a\x19F^\xb4 \xc3k\xa7\xf9\xfc\x15\xc0R\xa6q\x9fo^\x83\xe7\xba\xc4\xf6#\xc9\xed\x10\xc9\xc3J!\xee\xbd$\xda\x80i\xd2bh\x81y>\x9b\t\xc4*\xd1\x84^K{M\n\xc9\xbb~u\xab1\xc9>\xdd\xb4\xdc\xe6d\xa70KD\xa6\x1eY7tLV\xa1\xcf\xb0\xa3\x1e\x9e\xd60K\x84\x9fa\xc9+\x92\x7fd\x9e\xf2\xde1\xf5\xa3g\xc4\xbe\xbc\xc3*\x05\xaa\x18)\xd6\x81\xa05<\xedK\x0e\x1e{\xf1\xe0\xd8\x94k\xc8\x1e5hi:\xad\xd1\xc5\xbb$\xca\xefd[\xe9!\xa5\xc0\x92\xc3$\x88\xe4\xdd\xe4\xea\x8d/\xd9\xb5\x18S\xe3\xf3\xa7\x9b\xeby\x99\xddR\xe1\xc8\x0f\xecZ\x8c\xd5\xac\xddaV\xf8\xe6_$\x99\xac~\xe8\x8fv-&\xf9\\\xdd\xb4\xa9\xf7\xd5\x95\x19\x9f\'Q\xe1\xdd\xb2z/\xc2\x00\xed0\xc6\x17\xa0\x0c\xf3\xb4\xa5\x04\x93\x1a\x1dD\x1b)/\xb5\xab\xb8\xe3\xf2\xda\x0fl\xcd\xd3\xb5\xees[\x8d\xfcj\x0b\x15\xb8\xa9/\xf8\xd7\xe0\x8dat\xaby\xc3\x03\xbd\xe2\x82I.G\xb9L\xe57!\x97If\xfa\xe8\x8a\x86\xcd\xdbb\xe3r\xda\x1f\xd5\x9f\x11\xeaa\xd9\xd0Sk\x0b\x0b\x16\x15\x90 \xa3\xdbN\xf5\xf0)\xaa!7+\x97\xac2Qg\x8d.\x1e\x9c1\x9f\x9d\xe5 \t\xca~\xb6S\xadV\xb7\x9f\xd7\x81\xef\xda\xbc\xdbk\xb1\xaa\xf9lPb\xc6\xf2\x8b\xe2\xe9?\xd52-\x93\xe9n\x19N\x9f`\x1f\xa7\x85\x04\xe1e\xdb\xdb|\r\xc1s\ti\xdf\xaa\x0c\xb0\x8f\xe8Az\xb3H\x1a\xcd\xe6fDX\xd46\xee\xc9\x1a\xe7\x92\x0c*\xc93\xdb\xcf\x92\xe4dpH\xde\xeb\xb5\xe6\x16\xb3\x8f?F\xef\xc3V\xeb\xaaS^\xac:Eh\x18\x9a\x03\xb3\xd4\x7f@\xb5\xbb\xdd\xf6]\xdb\xd7\x00\xa45>\xa2\xb4\xeb\xd1\nc\xdd\x89\x05\xb6\xf8ll\xf0\x14[\xc4\xa57)^\x9d\x91\xea=\x86{\xf6)\x1b\x03\xc6\xac.\x1d\x9a%\x1aI;\xf8]L\xa7x\x86{\xf2\x86\xd0yx\xd9Q\xa5\xeb\x98\x0e\xbe\xf0^\xef nQ\xe5\x08\x9b\x07\xd5\xfa\x93\xe4\xc3\xbcD|\x11f\xa2 u\xadwN\x1d\x8b"\x07bs\xb8\x1f\xd9\xd1/B\x9dO#\x93\x07\xcb\x189\xd3\x07-\xc1\xa9{H\x81\xc7,\x9cZ.\xe6\x87i\xc3\xe6\xde\xb6<\xcf\x96\xb0^\xefXe>\xf8\xed>7W\xd66\xf6C\xca\xf1\x9be\xe2\xdf\xc4\x80)\xf2X\x06}Z\xb4\x81\xf5\xac\xf18\xc1\x91MC\x81\xc7,\xeb\x92\xf6F\x91\x94Bp\xeb\x84\xf2\xe13\x9c\xc7h}\xe6\xc5\x7f\x96,\x93\x90$\x99\xe6\xcc|\xaaW\xbf\xf9\xf2\xe5\x85\xe4\x86\xaf\xff~\xf3\xd9o/\x97\x87\xbf\xfd\xfc\x9d\x8c\x9a\xfd\xee\xfe\xf9\x87\x87_.o\xdf_~\xf7\x0c\xd6\xdf}\xc3f\xfc\x96\xd2\x95/?\xfc\xf4A\xc6t,N\x9f\x97?]\xfe\xe5B\xbf\xbc\xfd\xe3\xffx\xf9\xd3\xff\xbc\\\xee\xdf\x7f\xbf\x05\x81\xdb\xf2\xb6\xfbw\xef\xf8\xadR:\xda.\xdf\xdf\x7f\xbc\xdf\xbe\xe9\x82\x92\xc9\xf5\xf3\xfd\x87\xfb\x1f\x1f>>|\xf8\xe5\xf2\xe1\xe1\x87\xb7\xef\x1f\xbe\xbf\xfc\xe5\x97\xb7\xef\xff(\xf4\xcb\xe07&\xe2\xe3\x87\xfb\xb7\xef?\xfe"$~\xf6\x15k\xf6m3\x9f>\xf9\xf7\xcf_}k\xa0t\xdb\xfd\xcd\xf1\x9c.\xba\xa2Wo\xff\xf8\'~\xc6\xe5\xfb\xb7?\xfc\xf0\xf0\xe1\xe1\xfd\x1f\x1e.??\xdc\xffY\xb8\xd6r\xfd\xd5\xe5\xf2\xfd\xc3\xc3\xcf\xf2\x86?\xfd\xf4\xeeA\xf8:R\xe7\x9f\xc23^\xcf\x8f\xf7\x97w\x0f\xff\xf7\xe1\xdd\x16\xf8x\xfa\xe4\xebU\xcen\x11\xdc\xa55\xa6\xe8\xa7\xb6\xc5\xb80\xf2\\\xa4\xc8\xba;\x02\xc8\xbf\xc6\xf0\xc9\xba4\xedx\x0e\xdb\xfb`\x99\xcb4\xfd\xa4|g\xf6O\xb2YI[\xbfT\xdaL\x04\x9a\x7fR\x80\xe7\xd7\x14\xbe\xb3\x8d\xae\xd1\xba-\x83+?\xf2I\xde\xee\xaf\x8b\x7fR\x86Vl\x16r\xdd\xfazL\xa9\x95x\x10\x7f\xb2\x86O.\xa1\xff\xc5\x07\x8f\x9bw2\xcf?)\xa9\x99_\xb7\xb0\xce&\xe8^\xec\xe1\xdaV\xc4\xb4\xb4u\x9f}R8\xd4#\x87 \xadQ\xce\x86+\xe6[\x92\xc8g\x9f\x94u\x0e\xff$\xb6\x953m)\xc4\\\xe6\xce>\xf2\x9d2d\xf3kH\xf6\xc9\xb4\xd4\x0bHw\x88\x96\xb4V\xf6\x91O\xca:\x01\xc2:\xfbX\x9f\x88+\xb5\xcb<\xe9\xc7?\x89\xce\xdbE\x16/\x1d\xbb\xdaf\xab<\xf6\xc9"\x9f\xccN\xed\x82"\x04\xa75\xdaN\x1f>\xf2\xc9\xe5\xc4\x93\x7f\xe7\x82Z\x97\xa9\xe7+\xd5\xf5\xd1\xef\\>Y\xfc\xf4-U\x9f\xeb\xd4\xc6\xcd/\xf4\xc8w\x96\x85\xb7\xd59\xb4D\xf0e\xb7\x88V\xfc-O\x98~RN\x1fl\xe3~\xb6Z\xd3\xf5\x93\xa3k\x87\xcdG>\xb9P\xdb\xfd$t(\xeb=e<\xb0B\x80G\xd6)\xa5\xf3_\xc3\xf0O\xae\xa9\xb2B5n\x95)t\xf0ILF-.c+a\xe9s\xb3rh)\xc8\x9f|\x92\x16w\xd2\xe5"\xc2\xed\xdb?=\xb0\x88f!\xfb\xe3\xfd\xc7\xb7?\xbd\xbf\xfc\xfe\xe1\xddO\x7f\xbd\xfc\xf5\xfe\x97\xcb\xfd\xf7\xdf\xb3(\xfd\xfd\x7f]^\xbf{\xf8\x1b>\xdf>\xa0\x9f[Dy\x90\xe439.b\xfcF\x8a\xb3\x88\x13w\xf6*\xc4\xd7\'\xbd\xff\xa7\xfb\xc7e\xb8\xfc2\n\xf0\xf5#\x8fId\x16\xc8\xf4\xab\xbd8\x06\xfd\xdco\x1f\xee\xdf_\xde\xfc\xe9\xed\x0f\x1fW\xef\xc7\xaf.\xbf\xbd\xff\xdb\xf6\x83g\xcb4\xa5\xe7\xce\x99\x7f\xfc\xc7\x7f\xbc|{\xff\xfb\xbf\xbc\xbb\xffp\xf9\xf2\xed/\x1f\x85\x9c\x9f~\xb8|\xb3\xd0\xf7\xe3\xc3\xfb\x8f\x97/\x02\xdf\xf8\xdd\xce\x9a\xefd\xa9\x9flk\x0f?\xfe\xe3Gc\x9a\xfe\xf4\xaf\xdf|\xc7+^~,!Y\xfd\xf1\xe7\xaf_\xbf\xe4\x1f\x82\xcc]\xd1\x9f-t~\xf7#S\xfc\xc9F\xed\xcdodu\x9f\xac+\xb3/}\xf8\xe1\xdd\xc3\x1f\x84\xc2_6\xa2\xd6\x1d\x98\xfd~\xa1n\xd9G\xfd\xed\xef|[>\x91\xad0\xfe\x0bg?\xb9\xe6\xed\xefd\x03>Y\xb6@\x7f\xf4\xf2\xdd\xfd\x1f\xfe\xac\x9f\x94\x1f\xfe?\x02?\xcaW'
p51
sg20
g21
sg27
Nsg29
Nsg30
VShelXL
p52
sg32
F0.3589
sg33
S'699f2ec6e46f6143c8289f5110a98ae6'
p53
sg35
I2
sg36
VLeast Squares
p54
sg38
F0.1283
sbag1
(g12
g3
NtRp55
(dp56
g15
I00
sg6
I5
sg7
S'e93e18fc0840ed83c773955034d79074'
p57
sg16
(lp58
I5
asg18
S'x\xda\x9d}m\x8f\x1d\xc7\xad\xe6w\x01\xfa\x0f\x07\x17\xbb\xc0.\x12)EV\xb1X\x15\xac/ \x8f%\xcb\x89l\xc5\x96\xb27X\\\xc0\x98\xc4\xe3D\x88,\x19\xb2\xbc\xf1\xfd\xf7Kvw\x91<\xa7k\x8e\x1b\xeb\xc4\xf2hf\xbaO5\xbb\x8a|\xf8\xf6\xf0\xf5\x17\xaf_\x9c\xee~\xf9\xf1[\xe4\xd6\xbe\xbd}\xfc\xe1\xee\xa7\xd3\x9bw\xa7?=\x82\x87\x0fN\xf2\xcf\xf8\x91\xfe`\xfd\xce\xdf>\xdc\xdd~\xbc\xfb\xee\xf4\xd7\xff:\xbdz\xfe\xf4\xc5_^<\xc2\x04\xfc;8\xdd~<\x01\xff\x1e\xf0\xf7\xa5\x9e\xde\xbf;A~\xf4\xea\xeeG\xf9!\xe2\xc3\x07\xdf<\xfd\xf2\xf4\xf2\xedw\xa7\xd7\xf1\xe3\xec\x83\xf4\xa7\xcb\xbd^\x9f~z\xff\xf6\xe7\x8fo\xe4\xf2\xf8\xb3o\xe0\x94\x1eg\xa2\xdf\x9e\xbe\xf9\xd7\xdd\xed?\xe5/)\x97\xdf\x9e\x9e\xbc\xfd\xf1\x1f\xb7\xfa\x97\x96~{z\xf9\xe1\xcd\xdd\xbb\x8f\xb7\xcb\xb5\xb7\xfa\x0c?\xfe\xfcq\xbd\xfa\xd9\xfb\x0f?\xfc\xfc\xf6\xf6\xf4\xfd\xfb\x9f\xdf\xf9\xb2_\xff\xfet\x83)\x9f\xbe\xc2|z\x89t\xbay+\xcb\xbcy\xfa\xe2\xc5\t\x1eS\x81VN\xd0\x1ec\xc5z\xc2\xf2\xb8\x97\xd4O\xd8\x1e\xe7\xdc\xe9\xc4\xf2\xfdTO\xad>\xee\tO\x0c\x8f\x13\xf6\x87\x0f\xfe\xcf\xd3o\xbe9\xa1\xae&\xc9]\x97\xff\x94\xf87\x88\x7f>|\xf0\xe2\xc9\xeb\xd7\'\xf9\xef\xabgOnN7\xa7\xe7\xa7\xafN/O\xaf\x1e>\xf8\xf3W_\xbc>\xe5VO\x85\xcb)\xa7SI\'\xa8\x0f\x1f|\xf6\xec\x8b\xbf\xe8\xc2\x96\x0f\x80\xd3\r\x90\xac\x18\x8a|\xeegO_\xfc\xf9\xec\x03\xe4gi\xf9\x99\xfe\xd1\xf4\xafY\xff@\xfd\x03f\xbf\x9fY\xfe\x95_\xccr\x85|\xdcM\x91\xef\x15\x9c\xfdf\xc1\xed\xa7i\xfd\xed\xe5*\x9e\xae!\xeb\xe7\xe5\xe5+]\r\xeajPW\x83\xf3\xdf\xdf\x9eg\xb6\xe6\xf1DT&W\xbe\xa4\xf4\xe4\xf4J\x7f^\x9e<\x917\xfa\xe4\xc9\xe4\x97^\xc9\x8d\x9a~LK\xe9\xf4J\xffx)\x7f\x88\xf0\xbf\xf8\xf2\xcf\xab@\xe5\x0f<\xe1X\xc2\xfaq`K\xc8\xcb\xb2f\xbf\x7f\x9f\xec&w\x9e\x0bc\x11\xd5|%\xf7\xc9a]"m\x12\xd9]9\x93\xc8\xee\x97L\x08Q0\xb2\x0e\xd9\x98\x8f_=>\xc9\xce=\x89|\xfe\xf4\xe2\xc9W\xa7\x13\xcaW\x9f\xbe\xfc\xea\xb3\xd3\x7f{\xfe\xf0\xc1\xdb7?}<\xc9\xc7~\xff\xc3\xed\x8fr\x1f\xca\x0f\x1f\xdc\xfe\xed\xe3\xad|\x84\x1c\xaaS\xef]>\xa1\xe9\x9ex\xf9\xa5ld\xd0\xffm_\xa3|\x9d\xeck\xd4\x9b,_\xe7\xd3#\xff%\xd9\xed\'\xb4_J\xf6\xb5\xfc\x92_\x01\xf1\n\xf9\xbe\xfc\x1f\xecG\x18\xae\x7f\x94O\xe4\xd7\x14\xbbA\xd2\xbf\xe4q\x83\x12\x16\xb6\xde\x8d\xfc\xf7\xb2\xfd\x1e\xc4\x8bP\xff2~M\xa5\xe5\x0bxD\xf69\xa4\x7f\x19\xbf%k&\xfb\x1c8\xfbI\x96\xbf\x17\xff5\x08\x8f\xedO\xfdh\x91\x81K\xf6\xec3\xfd\xa9U\x82\xd9\x9f\x06\xfd/9<g\t\xbf%\xaf:>W\xb6[\xa9\\]\xce\x8b\xd4\xc3*\xe3E\xd9n\x9c\xe3\xc7g\xf9\x1c\xf4+\xb2\xdd\xac\xc47\x98\xcf\xe5\x7f\xb6\x98\xb3\xb7\xe9/\xb0\x9c\xbd@8{\xb0\xb0\xfe\xf8b\x96\x87)Q\x16\x18\xc5\x17\xd6\x9c\xa3`s\x10,\x86\xd7\x17\xee\x85\xe1)\x97+R\xb8\xc27\xf6\xa3z\xaa~I\x8e\x9b\x11\xed\'\x8b\x909>\xb2o\xbfr~\x1a\xc2\xfe}\x14%\xbb\xdcY\xed\xde\xffz\xff\xf6\xee\x17||\xf7\xcb\xc7\x0f\xb7?\xfd\xfb\xf6\xbd\xe7\xff|\xfb\xea\xc3\xdfN\xff\xf6\xdf\x1f\xff\xe7\x7f\x9am\xff\xc7?\xdf\xfe\xdb\xf8\x85\xdf]\\\xf5\xf0\xc1\x7f|\xfe\xfc\xb5\x1a\xfe$fO\xff\x91/i1lIu\xe8\xd3\xbf\xbc\xfeb\xfd\xe9\xf8\xce\xb3\xff\xfd\xe4\x9b\xd3\xfa\x0f>\x86\x96XW\n\xfa\xd7"\xff>R\r\x94\xf2r\x1b\xb1hP\x0b\x88\xf2\\nPR\xcd\xb5-\xdf\x87\xc7\xe3\xa3\xf4\xc6\x85\x1a\xaf_\x02\x08\x9c8}\xb2"\x91\xd3\xf6\xe3\n\xc4\xe3\xce ?^\xbfL\xad\xb4\xed\x17\xe4\xbb\xfaN0\xacA41A_\xd7\x80X{\x19\x1fP\xb1\t~\xd9\xaf\xa1\xe6R\xd6/3#\xc3\xe5\x1a\xe41i\xfb\xe0Nu,\'3\x80\xfdB\xd2\xf3\x9e\xc7\x1aTO\xf6\xce\xbc\xad\xb1\x17\xcc\x85\xb6\x0fhD\x9b|\xce\xd7@\n&\xd6/\x99s\xbdX\x03\xa4V\xeb\xf6cH\xa9\x8f\xb7"\xdf\x1f\xcb\xc1\xa2k(a\r,\x9f\x9ap|M\x8d69\x90\xbe\x0b\x9a\xad\xa1\'\x1e"A\xb1d\x17r\xa0N`k\x80<\xdeE\xe9C:\x02\xa9t?PXC\x95\xdd@\xdb\x1aP\x9e}\xc8,s\xcb8{\x17D\xb5\x98Hd\x95\x17r\xc0<\xb6K\x92\xad6\xe4\x80\x15L$\x9dT\x0e5\xac\x01k\x11L\xb9\xedCJ4\xf6N)\x048\x93C\xc9}\xbc\x0b\x92ww)\x87\x9eS\xb3O\xc3\xf1\x9b\xb2\xf1\xbb\x89\x84\x04Q\xbc\xe4\xb0\x86"x\x92\xb65\xd6"+\xdf.\x03\x16\x99\xcc\xd6\xd03%?\x03iw.8\x8fw!;\xd1\xde\xc5\xba=\x17\x10\x9d\x179\xb4\xb0\x86\\\xb0\xf7\xed\xa6\x8d+!l\x97\t\x1e\xe9\xb8_\x03@\xe5!V\xae\xf2Z.\xd7\x90\xecUAkC\x0e\x19:\x9aH\x9a\x9e\xcd\x1e\xdf\x85\xe8\xa4\xb1\x1f\x1a\x12\r\xf1\x81|7\xcd\xf6C\xcbm<(\xcb\xfe\xbaX\x83\\\x03C)P\xcb4.Z\xdf\xf1\xb2\'E\xf3\xa8\x8eJ\xe1]p\xefCz=#\x8es\n\xbd\xf5\x8aS\xfd\xd0\xab\xdd\x19\xf6\xe7\xa2\x98&\x10\xd47\x14\xa1\xac\xac\x9a\xe6\x82EOB8\x17\xf2\xe8<t\x05\x8b.A{G\xc03\xfd\x90\xfd\x85\x17\xd5~\x97k\x00\xdf}\x89\xba\x1f\x11\xb6\xef&51\xcb\xe7\xb8~\xa8C\xb8\xb5v\xc6M\x0e\xd8\x1b\xe0DW\x83\x1c#\xb6\xcf\xeb\xbb\xfd\xc0\xb9\xd9\x1a\xd0\xf6C\xa9\xcb\x9e[\xcf\x85\xda\x90\xaf\x96\x8f\x1c[\x96R\xd9\xf4\x80\xc8\x1fa,\x1d[\xda\xe4sy6\xb1noYN\xc5\xcc^\xe4\xa1\x8d\xb2/\x07\xd4\xeb\xda\xe4\xb8 \xd8\xaf0\xaeA\x04\xb6\xca_\xd7\x90\xc1\xf6C\xe3\x0e<\xd3Q\xa2\xd5\x86j\xe1\xba\xb3\x17\xb2\x11\xc7\x07W\xb7\x17r\x18Lx\xd4\xc5\xbb{\xa2~\xdf\xa9\xc8\xcex\xbe|\xb8\x9d\x1a*iH\xa4\xb5\x82\xdb\xe3\xca&R\xcf\xe0|5\x8f`5\xdc\xe3n\x8aO\xbe\xca\xe3\xd9\xd6\xbdK}\xd8c\xd1\xbe\xc3\x16\x8a\xc5\xe3\xf5\xdd_\xca7\r\x1b\x00\xf2\x89\xfb}\x86f\x84\x81\xbb\xd9\xe3\xde\x9bi\x82\xda\xce\x9e-\xc7g\x13-\xb2(\xabe5\x8d\xf2\xb6\xca\xac/\xa8\x1ey\xb6\x12\x9eM\x8e1\xf0\xb6\xd8V2\xa7m/\x97\x8c<\xb5o9\xf9\x19\xca\xb8\xd7\xa9\xcdtI\xcaD\xa6\xe2\xed\x1c\xcbU\xbaw(\xac\xa1\x89\xd6\xc7m\xcfvTM\xba=\x11\t\xdc\x99\xe9\x12\xd9\x7f\xc5\xb7\xd1N\xbe\x8d\xcc\x92\xc9\xfb6S\x978\x99\xd4\xe1\\\xbe\x14\xe4\xcb\x82I\x86Q\xec\t\xeax+\xb9\xca\r\xda\x11\xf9\xd6\xf0l\x8a\x9c\xc6\xee\xe3&\xda\xb7\x0e\xf9\xca\xc9\xe0\xa9\x8e2\x8b\\dK\xec\xf6\xcez O+h\xc8\xa6\xa3\xd8t\x94`\xa6\xb3g\xab\xe1\xd9j\xa7>\xb4U\x93G\x1b\xaa\xa8@\xa2mO\xfd\xca\xb3\xf1\xd9\xde\xc9\\\xd2\xd0\xc5\x1d\xc7\x9d\xc5\x1a\xd46\xdb;\xa2\x8f\xaa\xe1\x12\xf1\xed/u_\x02\xb3\xa6\x19\xc1\x8d\xb0\x9d\x16\xect\xf6l\x1c\x9e\xad\xa5^\xc6\xee\x15\x8d\x820\xce\xbcl\xa8z\xe8\xcc\xb7\xf0l\xc4\xdc\x93\xe1M\xc1\xcai\x9cy\xce\x98gg\xbeB18\x8e\xb4{\xb6\xd52oz\x1dm{\x92\xbfBLg\xcf\xd6\xc2\xb3\xc9A\x10\xad<\xbc\x80n\xef0\x97,\x86\xf3\xc8\xb3\xf5\xf0l\xa2\xb6\xe4~\xe3\xd9\xcaz6\xf5\xeb\xce\x02\xba\xa6\xfa\xccP\x81\xc0\x9f\x1d\x96\xa3\x8ahO\xd1\xec\xcc\'\xc3\xb4\x02\xacQmV\xf25d\xd1\x1di`\x89\xd6\xb9\r|%:l\xea\xe3\xe4b\xb8\xba\x14\xdc\xe3(\xb9\xa1)\x9bf\xd0\xb2A3\xdb\xad\xb8:\xc8wY\xcd@\x0c,&b\x9c\x05\xf1o\x86\xd2\x90\xc3X\xcb!\x9d\xba\xec\xdc<\xf0\x99\xec\xbf\x81\x11\x9b OSV\xe22\xcc\xf4\x99X\x113\x8beo\x0b\xc5#p\xcb\xe0X\x99\xedK\xb1\xd7\xe7\xb6pY\xcd\xf0\x18\xe4\x98\x0f\xcfI\xec\n\xdb\x11l\x02l\xfa\xa1g\xc3\xb0w\xc4\x8f\x1b\xfa\x99\xc5\xbf\x19\xa7\x0c:\xed\xef\xb6\xbe,\xc3\xe0\xa4^\xed\xc5\xb3\x95R\xed\xbd19\xf4\xb1\'V\x0f\xe6\xfc\xd90\xbe7\xf9\xdc\xa1\xb7\xc5\t(8P\x87\xa0\xb2c\xef-\xfb\xb3\x81\x00\xf4\x01R\x9b\xec\xc8q.\x10\xa1\xc1\xcc\xce\x0f\xb8\xbd\x1c\xff\xc4{\x0c\x83\xc9\x9c\xcc\xee/\xcb\x8e\xbf\xda\xa4\xf3g\xcb\xfel\xa2\xb5\xf2\x80H\x02\xad:\x98v\xc5D|\xe8\xd9Jxo\xb2\xa7\xcb\x86\x1a\xe4\x84\xd4a\xc4A01\x96\xa9\x0f\xd9\x83\xda.{\xac\xec\x9a\x8b\x0b\xbbI2?\x16j9\x7f\xb6\xe2\xcf&\xd6\x8f6\xe4\xa4\xceN\x1b\xa7_0~o\x87\xf4\xd9\xb2\xef\x86\xae\xa6\xdc\xc7\x89\xed\xd0\x03\xfe\xed\xa5N\xfd\x00\x04\xf3M\x15?]\xee\xc9\x8a\x86j\xa3j\xab\xf1m\x9e?\x1bE]-\x98nD-d\x1f\x0fI\xcb\xe5\xe5\x90.\xb9Y\x050\xf4\xa1(\\\xb3C-\x8d\xf3&.\xf5\x16\xec\xd8\xebj\xc3\x0f\xb5\xee\xf7$\x06\xc7&g\xd7\xd5\xc3\xf2&V\xfcp\x83q\rU|\xbdq\xe2\xd4H\xa4\x11\x07\xc04=\x17\xa54\xb3\x85mo\x0bk\xf0\xfdy8p\xf24\xee}\xb5tn\xe7\xf1I8\xf3X\x0c"\x89\xfd\xc3\xf1Q\xe2#U8r.nrx6\xd5\xfb\x035`\xab\xcc\x03\x9f\xc9\x9eJ3\x0c#\xc0\xa2\x99\x9d\xdf\xef\x1du\x01=\xaea\x8f\x99j5d\x03x\x8e\xed\xc3\xb3\x15hi\x1c&$\x95\xfb\xf0\xb6q\xc3}\xbf\xf6l%>[G\x0b>\x08\xe6\xe0>,\x9c\xc8\x8c\xa7q\xa3B\xbew\xda\xe4\xd9|\xc3\x14\xf6gk\xe6\x9b\xca\xe68{\xb6r\x86a@\xe3\x82\xebj\x04\x81\x0c\x93\'\x88\xa2\xd1\x11\xecyC\xe1\xd9H\x90\xb9\x05\x1c\x15L\x18:J\xf3g+\xc4\xfeeI{]]\x0cA#:(+\xe4\xa1\x08\xd9\x9375\xae\x81\xc9c\x0eY`\x07\x19\x9aX\xe3\x16{\x9f\x97\xcd^\xc0\x1eG1:ZA\xd7\xa9\xabtV\xdfI\xf7\xce\r\x875\x08<\x014\xec$8\xc2O\t\xb4<\xf7\xfd\xed\x1dC\xdac\r\x00{\x9b\xe8\xa1JD;\xa6P\xf4]\xb4\xb8\x86&\x0e\xf2\xb03\xf2Z\xd0N\'\xa5\xe9\x19*f\xccd9e\xef\xe3\x04m\x04\xa6IR\xab\x16\xad\x83\xe5]\xf4\xb0\x06&A\xe6\xb6\xbf\xb3\xcb\x04\xb1Lcb\xa5\xbb\x1c\xd4j\xed\xf4d\xb2 T\xf30\xe1z\xd1\xb6\xb2\xf3s\xdc\xa3\x0f\xd9\xc4\xca\x8f\xfd-/\xad\x0c\x89d\x91\xd41\x1b\x90\xc2\xb35]\xe2\xd8\xdf\x05\x86\xfeEq\x9c\xcbT\xbe\x95\x0c+\xe7<\xc1\xeb\xd5w\xb5E\x06\xc1\xf2\x0c\x9b/r\xb3\xbc\xa4\xb1\x86\xcc4\x8cf\xe6\xda\xc7\xbe\x17s\xd2y\x1a\x07o\xe6yW=\xa9;L[,\xb2\x97MO\n\x02+\x1e\x86\xc5\x0bL\xfb\xc4\xe5+\'x\xc0J\x11i7\xbd\x92\x055\xb5C\xf2\xc5\xb0\x7f\xc5\x02\xb0\xdd\xad\x19\xc4\x16\x87\x96\xcb\x14\xf7e\xdb\xbfU\xb3\x07\x97\xe7\xb84\xb4g3\xd0 \x87\xcdBiI\x9f\xedf\x91\xe7X\x03R\xb3H\x838e\x86a\xa8\xc3\xd4\xce\x8b\x1d\x1a\xf2\xed5\xedb\xfcP,\x86G\xe0k \x8b#\x8aW\x02\x9bD@#2\x82=]\xbe\x02\x0f\xeb\xd0\xa8Yv\xc6P[\xc8\xad\xd3D\xbe\xb4\xcaW\xee\xf1\xa9\xdfC\x9e\xc1\xf7}\xe6!a\x8d\x0eP\xb9v\x8f\x1b\xb7\x19\xea6\x8f{\xd4\xb0\x0e\xaay\xe6\xf7\xd2\xfe=\x97 c\x01\xe48t\x84\xd8S\xf39\xfbp\xc9w\x18\xd8\xb4pU\xbf\xe9\xf2\x1c1\xb0E\xff\xc9|\xfa\xdcM\x8b\x8b?q.\xe3\x12d\x9c\xc6\x9bU\xec\xd2\xfa\xf0\xcb\x041n\x0e\xec=\xf2)\x9f\xc6xN\x1a\xdb@\xac\x9aEh\xc5\n\xd6]6\xe2\xec\x1e.cqI\xeb8\xcdEl\xf9@\x9b\x05h\x8b9\xfc\xaa\x8c\xc9e\xdc\x884\xf3\xb6\xddA=\xe1\xf1\xc6\xe4X\xcduUT\xc9\xfbXi1in\x07h\x91q-\xa6\xab\xe45\xe8\x1a\xaa\xafAP\xb7\x9fg\x160?\xf2&\x82b\xeb\xccG%\x18\xae\x9e\xb8\xfb}\x87\r\xc4\xb6X\\*\x8d\r$\xa7"|\xd9\x0c\xf7\xe0\xa2\xab\xaa\xbf\xe7.&\xac\x0fd\xd0EW\x8d\xf7\x8c\x00\xfd~L\'\xf7\xf84\xdc\x83\r{\x89v\xb0\xa4]\x16\xfd\x9e\xca!}\xc7C>\xfa\x8b\xc0\xc3^\x8b\xbe\xb3S\x8a,\x87j\x16\x93\xacl\xa6\xa1\xf1.w#*7e\xd3w\x16\xc9\x10Q\x9a|RO\xe7\xf2\xe1!\x1fPp\xe1XP^\xc5\xc0\xcf\xc8\xa9\x10^\x91\x0f\x7f\xea\xf7\x90#\xcc\x86:dK\xd8\x1b\xafX\x8f\xd9\xdb\x16\xe4#Gx\xc4l\xb3X\xbd!mD*\xd3\xfd\xc3\x06\xfd\x80`\x17\xb3\x05"\x1a\xfbG\xa0\x84%\xdd\xb3\xe5\xf8\xa0\xd1\x85|\xda\x99|\xb0\x0e\xcb\x00\xea\xfd\x8f\xd5\xb4-\xd5|\x8f|Z\x90\x8fX\xe0\xf0D\xe6o\x8b\x1f\x9c+\x1c\x92O\x0f\xe7K\x9c\x7f\xb6\x1d\x8dyl\x0e\x10=\x8a\x13\xf9\x80\xa0)\xcb\x87\xa4]\xfeQA\xd5\x90O\xb10\xa7\xe6\x04\xcc\x8ar\x87s\xf9\xf4p\xbe\xa8\xc2\x10\xaa\x9c\x866\xa2\xb6\xa0NN\xba"\x9f\x1e\xce\x97h\xa7n\x1aC\\\xb8\xb1\\\x92\rt\xc8\xef\xc2\x80\xd7\x1a\x17\xc3\xa2\xb9\x17\xc8\x16\x89\xee\xf3\x18Ye\xb3\x1e\x82\x1dv:\xb0\xae\xd1\xf45\x13\xeb\x89\xe1\x9a,\xd3\x02\xe5\\\xff`r\xf94\xf1\x8bG\x98J\xc0\xa7E]\xb5\xe8\xe3\n\x16\x95{\xb8|Z\x16[>l\x84\xbcB{\xb3\x8d\xea\xa1X\xd4\r\x06,\xd9\xc4\x01\x1d\xa7\\\xfcH\xabF@Ju\x8e\xd5\xc1\x82\x84b\xf8\xf7\xfe\x02Z\xa6:\xf5n6\x82B\xc4\xbdT]C\xc0|\x8a\xf2F\xacO}\xc9\xb1k\x90\x05\x1d\xcf\xf0\x16\xf1P\xe2\xa9\xaa\x9d\xdd\xf9\xc6\xe6?"z]\x07&\x8f\x06\xf4\xf38&\x868fGE\x8aC"\xf2\xc2\x06\xce\xe9\xbc\xa1\xc2_\x95o\xc0\x92M\xbc\xfe\x81%\xe5\x85\xf7\xe6\x91\xe04\xcd9\t\xf4\xec\x9e\xa6\xdf\x9d\xcf\x96\xb1\xdbI\xf4x\rg\xf3\x98a\xb1\xc1\x18\xb0\x96x\xa2e\xc4\x8c\xa8\x8b\x82\x1c\x98:\x8f\xa8\xe6\xe5\x19H\xe6\x89\x88\x82\xe2\x89_jX\xcb\x824Z\xbd\x92\xfc\xcd\x83\xae!`\x11\x96\x833\xa4*\n\x8bF\xc8B\xb3\xc0m\xaa\xc7-t(\xd0o\xf2\x8e\xabm\x011M\xd5\xec\x9c\xbdnu\xa1t\r5\xfand\xd9DQ\x9b4\xbcBq\xf5[-S]`EJ\x82~\xf7~\x13[\x8e,e+>I\xc9j\x14Dv\xe7q\xd7e5\xe67q\x1e\x8f\xa88n\xd8\x15\x14h\xc5\xc7\xce1\x87gK\x08#\xb3 B(\xe3<\xc9\x0b\xea\xa5\xccj\x1f\xc8\x02\xe2U=\xe9K\x9f\x85\x1cDw{\xb1\xd4\xb2\xf9,\xdd\xf2\xb6+\x9eF\x0exZP\xc8\x08X\xc8\x1e\xeb#\xda\x05\xbd\xc2,\xee:\xb00r\xc0\xd3\xad\x94b\xbb6a\x1fqiq\xf3 ]\xbb\x87\xe3i\x01H\xadXt&Y\xfeX\x9e\x0e:\x1d\xc1\xd3\xd8\x82\xad\x15-=\xc2\x0f"\t.^_2\x8fO6\xb2\xa8M\xc3\x9d\xef/^_\x1f\x1ev\xc9\x05\xad\xf0\xad\x9a-!\xcbCn2n\xc1\x96\xc8\xe6\x1c\xc8Q\xa4j\x15@\xe2\x0f\xb7JW\xe4\xd3\x82\xad\x15\x84=\n\x03D3\x90\xa1s\x9ex\xbag\xf7p\x19\xf7\xdc\xac\xc4M#\xf8\xe6g\x8a%\xc8\xed\x90\x8c{\x8c\x1d\x15.\xe6Q%+\xe0S\x97|\x1a_\xa9\\<\xa5\x074\xa9\xb7,\xe6/X\x9aDP\xae\x99\x05\x01]\x1a\x87\x8e1\x1e\x11\xe1H \xb3&T\xc7{.9\xe3Lg\x97f\xee\x87\x88p\x8f\x19\x92\xc73){\xa1g5\x95AZ\xb1\x7f\x93\xcfb<\xad\x0c\xe5\xc3z\x12\xb2\x9d\xa0\xad\x0e\xf3R_Z\x9d\x8b\xe8\xaa\xb2\xcf5\xf4b\xda\xd9\n\xd6\x92@\xb4\x10\xcf\x84\xf3Xx\xc8[\x8a\xe3\xc6\x03\xd3\xb3\x1ch\xb2,]&:d\x133F]%H\x8e\xac\xce\xa5\x15C\x89\x94\xa6~i3\xb7QM\xd3>\xffU=>hn|\xca\x99\x9b?\xf1\xb9\x1e\xce\xc1\xde\xb38\xb0\xe3\xa54yN\xcb\xc6i\xd9\xd2\xb1\x1cF\x8c\x1d\xf1R\xf5\xbb\x9dP\xb2\x90\x9e\xa6-[\x9b\xc65lGP\xd9\xef_\xca\x1ei\xf5\x8c\x00\xacy\xf9u\xff\xf2\xc5{\x0byK\xf1\xa0M\x8fw\x10|\x98\x0c\xfd\xe2\xa1\x9c\xecM\x8e1\x9bN%\x9b-m\x16\xc4\x97\xbdQ\xd34\xdf\x9c*y\xfe\xabNj\xfc\xec\xbd9\xe2\x80P\xe3W\xe8\xe2\xd9J\xac\x9f\xc1b{\x92C\xa5R\xea\xf9Xn/\x07|RkY\xa3\xa0\xcb\x9el\x9e\xb7\xac\xb2\xf2i\xdd\x13%\xcb\xab\xf5\x9c&\xef\xcd\xa3\xd3V\xb1\x01\x18\xce\x9b\xd6\x9a\xdf\xe4z\x16w\xb4C\xdcZ\xda\xa2{\xfaD\xb8\xf9\xef\x97k\xc8\x96\x11-\x1a6\xd9\xad\x81\xc1\x13C^P\xdc\xbc*,\x15]\x03\x9f\xe9\xdf\x8e[}\x9d\x06\xac-\x1bL\xa2\x03\xa6\xfb\x17-\x1eQ\xa9\xedc\x9fX\xbc\xaew\x841\xb5\xbe\xd9pDa\x8d\xbf\xe6\x16\xf1j\xdd\xac\x19,\x95\xb8\xe3)\xd4\xf9\x9e\xd6\x16s\xe2q\xea;\xee\xe2V\x90\xc1\xd7`\t\\9m\x0c\x96\x1fO\xe5\xccg\xcb\xd1\xceVF\xcb\x8f\x8b\xf0FxJ,r\xc9\xf7\xeb>\xb9G\xf0\xd9\xc4&\x8f4\x80\x88\xbf\r\x8f]\xa3\xa8\xedP\xcc(\xf7(\x1fJ\xdb\xbb\xd0\xc7H\x16\x7f\xe36\xea\n\xce\xb1\x1eZ\x8c\\\xf0/\xef\xe4\x03\xe0\x89\xf5d\xb5^%\xd9\x0e\xd6\xb0\xfe\xb9|\x82\xcf\xcf\x1a\x17\x1e;\x862\x15W\xd5\x1b\x06\xbcG>\xc1\xe7\x17\xbd\xbbU\x93j\xfc\x88-\x83\x98\xe4\xfb\x9c\x0e\xe5Z\xa3\xcf\xafU\x10\xa3\xfe\x15\xc8{+\xc4a\xa2:\xc3\xc2VF\xae1\xc5=\x16\xb6\x1d(\x8a\xd7|\x8d\xe2\x9e\xaex\xcdx&\x9f\x12}~\xd9\xedc7\xcb\x9e\xf1\xb2;\xb1\xe9\xfd\x8a\xcf_\xa2\xcfO\xb8\x15\xa4\xeb\x1354\x03\xae%\x9a\xc7\xe4s\x86-\xc4\xce\x0e\xf9hh\xd9cC\xfbl\xc0z\xee,+$\xa8\xa4\xec\xe4\x93\xc1+\xe4\xab\xdb(;\xe3\xe2h\x9e\xc7DJ\xcc\x1f\xe5\x947\xed\xa6\x1d8m\xc4V!q\xe5+\xe7\xab@\xf4\x15\xfa\xa6\x86\xf4\x89\x10M\x1d\xb4\xbe\xe1\xd1_\x95O\xc4\'\x05F=\x87\x1e\x18\x8b\x06(\xc8\x9e\x9d\xaf4J\xf5\x96\x98\xf5\xae\xbf\x02\xd0\xca\xab\x93\xc3\x8b\x84d\xb9z\\j\xd9\xa3|0\xf8R\x02\xb0\xad\xa2\x1c\xc5q\xb6\xee\x9f\xbay#\xf7\xc8\x07?\r9Pl&c\x11\x90m\xf7J\\\x0e\xe9\x9f\x120\x8e\x96c\xe6f\xf1Y\xab\xf4\x145\xda\xa6\xfd\'"\xb5\x90W\xd8\xc9G\x13\x0bC(\xfe\x9bj\xbe,\x9e\xa0\xde\xcfM)1\x9e \xab\xa8\xc3N\x01\x91a\xf4Fy\x1a\xb7B\x8b\xab\x88\x85\xdb\xe1\xe3Q\xf7\xb0\x16\x17YkR\x0ey\xc2r^gTJ\xf4\xe5\xe5\xc5\x8e\x8a.\xcdT\x0e?\xaa\x0c\xbd\xff\xab\xf2\x8d\xb1\x12A\xf8\x9b\x1c\x97:[\x8bY\x8a\xec\xa6\xcf\x96k=K\xa5\xef\x9e\xcd\x0b\xaf{(\xcd$\x8b\xc9\xc9\xc7\xe9\x1aj\xd4\xa1)\x0fM\xd5Ip\xc2\x88\xc8\x8aG\xc50\xad\xe3\xf2\x98\x91\xe6A.\xd7\x90\xd8\x834nn\xba\xfb\xba\xad\xa9\x0fT\xf8\x0c\x074\xb0\xea-\xa8#\xb0/&\x1e\xe7x\xc8c\x93\xe2\xd8\xee\xf0P\'/\xfc\xc3b\xaf\x9b,\x9a%\xeaBc\x93%b\x11E\xae\xcdb\xedLV\xf9\x07e^{\x9c\x8a!\x8c\xbc\xafe\xe8\xe0\x85\xf8\x80!\x1fmY-\xb8\xe87XVc8"\xe3\x88f\x0bD\xaa\x86Ef;c\xbe\xcf"\x8e\x10\x07}\x88\xa1i\x0f\x08\x9b\xf7\x9f\x19\xe7\xf5\xa3\xee\xab\xf4\xfd9N^\x95\xc7V\x8d\xa9\x19\x15C\xf9V\xab\xb7\xc63J\xc0\x11"\xfb\xd2me\xc5\xbc(\xd9\xf5\r\xaf\xc4\x8cJ\xc4\x11T\xadN\xab\x15\x84\xa1\xe7\xb0\xf4\xad\xe2\xea\xbe{\xdc\x9ca5\x93J\xf1j\x1b-\x8d"<\x12\xcf\xa0\x18K\xa8\xf2B\xcb\xd0S\xb5%\xab+\xa8\x1d\xee\xa9\xd5\x80\xd8\x8fv)c\x0e\xd2\xf4\x80v1\xef^L\xc4y\\\x8e\xce\xb0H\xdf2\xa5\xb0\x94^\x8d\x8c\xb0\x00\x82\rs\xcd\xe5C\x01\x8bpF\xea\x86\xd54pi5\x01{/\xe5\xec\x1e!.\xa7\xf5g\x033\n\xf8\xebV!TJ\xe5C2\x8e9\x0c\xcay\xe8H\x11*\x0c\x0b\x99\x053\xcduU3\x80@\x93\xbe\x99n\xf6Q\x13\xa7\xa1o\xc6k"Y\xf5\x04\xc5\x1c\x86\xf8\xa2\xc9rN\xb9X\rV\x16\xcfl\xf6\x9e\x05\xd0Y]\x10\xf5}\x8f.x\x1e%w/\xd1t\xaf\x92\xb4\xbe\xef\x86b\xaeA\xec\xda\xd8\xad\xadV\x1e\x97\x15\xb1G\xf3\xfe\xa1\xd0\xbb\xd3\xf6rh\xd5#(\xece\xa2\xa1\x07$_\xd4\x83S\x8ey\x14\xc2\x11\xa3\x17\xdd\xdeF\xc5\x92\xac\x06\xe0\x90\xae\xa2\x98\xc3\x10\x91\x0f/N\xd4\x81\t\x8f\xa0\xdc\x839\x9aE\x82h\x8f9\xb4\xb7\xcf\xebE\xaa\'\xa7\xdc\x1e\xe5\x8b\x9a2\n\xf6\xbe\x83\xd6\x81\x8d\xd5\xa4:2\tT\x96\x9c\xea\x91g\x8bu\x1aY\x109\x8f>\x9ej:Yk\xe8\xfb\xd4\xde[\xa9\xa3\xda\xfb}\xcf\xe0\n\x07\xd6\xaa\x97\x90\x1bI\xa1?\xf0\xbcG\x81B\xcdt\xcb\x08#\xb1$\xdb\xad\x8d\xfc\xbdF\xa7\x80\x0e=[\xcc\xb9\xf4\xb1\xffU\xfb\x90\x95\x97\x89\x836\xef\xbf@+ SX\x87\xfb\xdaPo\xd2\xf3\xd6\xb2\x14"\x80\xf2>u\r|\x16K\xe5aj\xc5[\xadV{\xcb@y\x1a\xdb\xe9\xee\x05\xef\xfd\x9d\xa4\xb5\xa6\xf6i\x01GxL\xae\xadkh\xb16\x94\xca\x88\x971\r?k\xa9\x8f\xc4i\x9d\x87\x9c\x1d\xef=\xdb\xd7\xec\x95\xd0!N\xe4u\xdb\xc9{S\xb5\xcf\xe7\x86z\x8cM\xb2\xe5wY\xf1\xdd\xa8c\x84\xb2\xd6\r\xef\xf1\x94\xd5\xe2\x94\t\x96!\xefMM\xa1\x87\x9f\x9aG\xbbQ\xe5PS\x8cq5C\xfb\x95\x93\xc5\x13\x8bF\xa8\xa7\xbdF^\x01\\\xb4\xe6l\x97ov\x1d\x15\xc2\x18\xb9\x9b\x9e\xcc\xe5\xbc\x97\xab\x86^\xa3J\xa9\x0c\x89hX{d\x1e\xe4\xf2\x9c\x0f\x9d\xe3\x1a\xec\x10\xa9*\xb2^C1\x93VI\xc3xO\xff\xa6?\x9b`\xf0}?\x8ec\xc5\xe25\xc8k\xe5\xdd\x96u\\\xea\xa0\x83\x1d\x12\xeb\x87CUs\xe9\x16\xd8(k5\xcc\xf4\x1d[\x8c\x16\xf6\xfd\x9b\xc5\xfa\x12\xf5\xd3\xb2\xb7d{\xfe$\x9d\xe3\xd5\x1ab\xebE\xdbc\xddc\xb30\x82\xec8>\xe6\x97\xd7`\xdf\xa8\x16\xeb\xf7\xe5\x064\xe2\xb5r\x86\xa6q\x0b\xedb\xb0l@\xdf\xf7\xb9\xcb\x81t\x9f\x8f\xbc\xa0\xd9*\x84\xe4\x10\xea\x19\xaa\xc1\x0e\x91\xec_4\x9b\x0f\xd6)/v\x9e\xa6\xfe@n\xc5c\xb4\xfb\xbc\x8c\x9cHr\xe3\xe3\x85\xdd\xe0\xed \xf9\xbc6\xb4\x86\xbaE\xca\xd0\x06vj\xb9{\xd5u\xbd\x8aU\xe5\x1e\x8e\xe7\n{\xff\x90f\xf2\x06\xc4/\xe2"u\xb8v\x8fP\x1b*\xfe\xb7u.\xd7Q\x0f\xaa\xef\x99\xb7\x9e\xe8_\xc3s\xf5\xacV\xa0 \x9b\x8e@3\xe4\x02\xc6\xa7}\xfc"!s.\xa9\xec\xfb\t\x1ato\x9c7\x0fF\xa0\x9d#\xacv\xee\x97T\n\xf1)y\xa0\xf16X\x9d\xd7l\xd5D\xd8\xaf\xe4H+\x05\xcc\xcc"\x1fc\xcbH\xd8\xed\x1e\x95\xa8^\xbbG\xc0\xcc\xcd\xf1\xba\x18\xf8\x94\xad\x83T\xbb6\x0e\xc9\xb8\xc6~\x94bUDr7+z\x92\x15\xf1\xb4\x16"\xa3\xd7\xb1\x97\xbd\x7f/g\xc9\xf4\xc4\xea\x1elz\xc2}\xeb%\xdfQ9\xf6\xfb\x94<\xb6\xbc\xd8\x82\x9e\xac\x1f;\x01\xce\xfb\xb1-\xd7@{\xee\x0c\xf9\x9e\xb1"\xc8\x1a=\xf5\x91\xbdj5\x9d\xd7\xf6\xd5P\xb3 O\xde\x07\xa6\x13|\x95\x9auw\x11\xf1\xfd\xb8G\xee\xe1\xef9\xcbiD\xaf\xe55\xa5-\xae(\xe0\xa18[\r\x98A\xb0G\xef\x86\x1f\x18\xac\x8b\xa1e\xaa\xd3\x18\x97mN\xc5\xebeR\x9b5\xc9\x93&vn\x91T.\xe4\x13\xf2 \xe2\xe0X\x03\xbf8\x17F( \x16"_\xab\r\xad!\x0f\xa2\xb5\xd0\xd5\xba\xd4\x8b\x05@H\xcb;\x0ea\xcb\xda\xe3\x1e\x06\x186@\xcb\xc9\xbb\xf7Z\x959/\x12z\xdd\x18\xf3>G\x9e\x0cV\xc3\x1a\xce{\xb4\xe6Z\x87=\xc8)\x9f\xc7\xb1k\x88_\x14\xaay\xa8!\xaa`\x99\xdf\xa2\xee`\xb9"\x9f\x10\xbf\xd0n\x9bQTH\xb5\xe3xI\x84T\xfb!\xf9p\x8a\xf6R\xd4\xe1\xb8\x83\xf8(`\xfdt\xadOk\x1f\xc5\x82\xa1\xf7\xd3\xed\xcfW7\x90\x07\xe8Mtk\xb3\xfd\xeaI\x95z&\x1f\x0e\xb1\x07\xf19,\xb6/o\xcb\xeb\xdceex\xa56\x94C\xecA\xae\xb3\x06 \xd1\x00\xb9Y\xcd\xbe8\x9b\x87\xea\x108\xe2\xb5\\\xd3\xa8v\xd6\xfe\x08\x0e\xdc^i\xaa\x7f:\x1bV\xa24\xc9g{?g\xb1z\x9e\xcd\x05[\xbd\xe8|!\x9f\x90\x07\xd1\xcaG\xb2^\x8bj(9k\\\xecJm1C\x94\x0f\x98\x97LM@@\xb7N\xfe|\xac\x17\x87\x03\x96\x14\xf5c1AyI\xd6\xf4/\x0e*\xa49\xde2\xb0X`\x9f\x13\x1f\x9e\xfa\x8a\xcaC\x7f\xb9\x97\xce\xf1\xb2\x86\x80\xf9\xe4]\x94a}\xab\xeea\x8b\x14\tv\x9f\xe2Y,\xe9J\xdfd\xe9\xf6\x9b\xc9\x98w\x14S{\x9f\x08\x9c\xfb\xc6\x9cc\x8f;\x1bg\x98|~\x1a\xe4\x06\xb9\xb4z\x0c\xcfr\x89\xfd\xc4\xc4\xe3|j\xa4\x1b,\xfe*\'b\x9eG1\xa7O\xf6\xdf\xbe\x97\xcc\x8b(4s\x11\x1cb\xef\x17\xd4\xb8U{\xf2$\xd8`Q\x84\x83\x13E\xfd\xd6Q\xedZh\xde\xb3\x98{\xf13\x90\xf78\xa0\xb93Z\xfd8$O;\xc8&Q9\x9ca\x91dU\xf5\xcac`\x91\xdf\x9a\xb6\xce\xb2}]I\xe8\x19\xdf\xeb)H\xf6b\x19\xbd\xfc\xa0\x9b\xcf\xc2\xda#r\xc3\x1c{X;\x0e\x7fX\xa0L\x1f\x1f \xde\r\xf5\xe9^\'\xe7\x8eRO\xe4r\r\xc4\x1e\x9c \xe7\xbdIdX\xe4"\xbe\xb4\xac\xc6\xf0\xb4\xbc\n\xb2\xfa$f\xab\xedk\x9c\x0e\xe5\x93\xb8E=\x97a\xa0\x19Vr\xafQ\xff+\xf8kn\x07\xdaH\xfd\xc0\x823w\xf1\x0f\x8b\x8f\n\xb2.\x9eG\xb1z\n6;\xb0\xe2i\x0e8B\\\x85>2\xaa\xac\x8d\xf3V\x91\x8f\xe9Z/\x1a\x07\x1cA\xac$\x86V\x8f\xe6\xb5\xb3\x9a\xb9M\xd7\xee\xe1xZ\x94\xaaU\x9ds\xebF\xf0\x85Zz|\xa86\x94\x03\x16\x11\x17\xc4\xc0E\xad\xdd\xfa7\xc5\xce\xe54\xe7\xa5\xb2\xaem\xc1\rW\xeb\x87\xd6b\x8f5\xa0\xe2\xfd\xdd\xad\x9d\xf7\xb3q\xc0"\xa8\xd6\xcc\xf5\x94AwlmS!\xf7\xc8\'`\x119\xa7}\xc8\xb5\x96\x92-\xfb\x96E\x8d_{O!\x97\xa2\x99\xa4\xe1\xf3\xb32\xa7\x8d{hWl9"\xe3\x16\xf0LF0\x9a\xa5"\xee6X\xfc\xaa\xcf{\x81<\xd1-z\x9fg\xdc\x07\xee/\xa0\xc7\xaf\xd8$_\x17{\xd4\x02f@\xa5\x1c\x1a(\xafh\t\xb7\xf3?N\xfb%\xb2\x91\x08(\x87\xd4\xa4>\xd5\x9d\xfe\xead$\xd5\xcd\xa3\xe0O]C\xb0\xcb\x98\xd5\x8c\r\\\x97\xad\xc7/\x0b\xce\x9c\xf6N\x8a\xa3\x85\xee\xa7M\xf8\xfe\xb2\x13\x05\xa1\xbbq\x16\xe7\x97\x13\xa1q\xbc\x16\xec2\xd4n\xe5\x88\xca\xe7h=~\xd8\xd6\\\xd4\xdenX\x84\xa5(\xaf\xc8.\x9e\xe9\xfe#\xbb1\xce\xe5<\xa6\x1a9\x99\xce\xf8Y\xd4\x10\x8c\x08#\x9b\x7f\x8d\xbdo\xf1\xab_\xd3\x97-\xd8e\xd9e\xd5N\x8fHzD\xc3\x97v\x89\xd9YF\xb6"\xcd\xc2\xfb>~\x01\x07Np\x1a\xda\x16rx6\xedUh!\x06"[\xba\xa1w\x00[=\xb2\xb8\xde<\xcd\xcd\xe6l\x84\x10\xa5\xefc "\xf3\x1av\x94sa\x04\x98zn\x8fZ\xc8\t\x08\x14h\xc3\xdf\x13djEb\x1a\xa7\xe9\x87pO\x0b\xf6^\x9d\x99\xb1_HT/[\x97+\xd6y\x0c-\'g_,{~\xc2\xec\xf9\xba\xdc\x03\x98t\xf9.5\x86-\xd8{\xa5\xce\xb3\xee\x8b\n`]\x8f\x02\x9b\xf3\x94\xa7\x11\x0c\xc2\x88\'\xb3\xe7\x14\xf30\xaa\xb2/Z2\xdfc\xb5\xad\xd2\x99\xben!\xf6 \x87\xc6\xb3>y\xc99l\xbe#\xec\xbbd\x83\xaem!\xf6\x80\xdd)\xdd\x04\xb2X~@\x03\x07\xcc\xd7\xee\xe1\xfaZ\xe3\n\xcd\xb4\x1bZ\xff^Q\x9a\xc4C\xfd\xc7\xad\xc5\xf7\xac\xd5\xf9\x167E#\x99\xec4\xedI\xd1\xde;\xe7\xeb\xdd\xfb\xe7\x1bm\xe9\xaa\x91"/H\xc8\x00\xf0\xb9\x8c\x03\xee\xc8\x01\xac\x88?\xcdV\x0b\xddDBWbp-\xe0\x0e1@%\x99|*X5\x88X6N\xd7\xee\x11l\xa2V(9\x8b\xae\xd5\xc5d\xb5\xe8\xc7lb\xc0\x1d\xca\x1c6\xaa\x8dXks\xac\xb34\xe7i>E\x9c\x0b\x8b\x95\xd2^WQ\xf2 ?2\x9e\xd3\xe4m\xd9h]C\x0fvY\xd9u\x86\x86\x13A\xc0\xc8\xafe5MS\x1f-\x9b\x1fS5\xf0\xbe\xb3\x89\x9eAbOh\xb1wQT\xe7\x8f[\xfc\xe8>\xe2\x0c\x8f\xd6\x0c\xa2\xb3D\x8bt\x8c\x85\x85\xa6gi\xf8\xd1=\xc4\x19\x12\xa2U\x8dV\xcdW{o\r\x1e\xe2\xf8\xbb\xe9\x033\xac\xf5\x8f}<pU\xee/c\xb4\xe3\xd2\xa7\x1c\x7f\xce\xdcW\xf7|\x12ZKe\x11M\n\xa6\x9b\x9c\xb1\xb1\\\xc8\'\xc4\x194J\x83f+\x8bE\xcdrk\xf5Z\x8fn\x1fq\x86\x85\x07\xb6\xe5\x01\x14\x94\xf9\xd7\x18\xa9*\xe5z\xc8\x1et\x0c\xf2\x11\x03\t\xd6c\x00\xad\xa1\xe3:\x9cbg\xaf{g\xdac\xe7\x96\x92K\xc2z\xbc!Y=!d:\xaf\xb7\xec\x18\xf6\x8f\xb6\xf5U\x8bs\xba..\xc3\xaf\xbcG>\x18\xe4\xd3\x95\xa0ix\xb4l\xf5\x9f\x82\x00\xf3\xb1z\xef\x1e\xb0\x96(.{vVZ7\xe3\xcd`n\xd38\xb0\xb3\xc0U\xad,\xd8\xf1\xc2\x1a\x89/T\xc7\x02\xdd)\xffj\xbe\xd8?\x81\x8fd\t\xea\x0f\x8d#\x00{\xf8P\xaa\x0e\xaf\xf4\xc7\xca=\xc2\xf9\xa2J\x1eK\xee\xd6\x98U(o\xcc6\xbf*\x9f\x80\xd7\xd4_5\x1d(\x8a\xcf\xf8\x14:\xf3</\x88\x96/Z(\xc4\xee\xcf\xefC\xea\xde~\x93\x83\x0e<\xef\x81\xef!\'\xa7\x85\xa2\xc3n\xb2V\xd8X.\x0c\xae\xc69{\x89\xfaGN\x92U\x83\x16c)\xcc\xdaN|(\x0e\xdc#\x96L\x82\xb1\xc6n,\xcdJl\xb3\xe2v\x9e\xc7\xd0\xf8\n\xafZ\xa9\xcep[\xc9\x0b/\xbcS\t\x97\xbe\x92\x1e0\x9f:7\xa3\xd1Iv\xad\xf7\xff\x8a!/\xf3>s\xab9_X\xd5w\xf1\x157\x0c\xd8\x83\xc3\x96\xc3\x97\xe7\x9cP5rR\x17#\x89a\xde@\xe3b\xc7)\xd5c\xf2\rXRN{\x1e\x9er\xd3\x8eS\x8b\xa1i\x9b\xf24\xcen\xb5\xc8J\xab<\x89#\'?kN\x0f\xe5\xf1+\xd4^\xbd\x9b\x1e\xb0\x16\x90w\x16\xb4\x0c<\x90\x8e\x98W\x9e\xf3R\x81\xfb,e_\xfbE\xc5=P\'\xfa\xde\xeaT\x03\xf7X\xef\xd1g\xe9<4gK\xde\xd3\x8f\xe2\x8f\xa46\xef_\xf2x\xe6\x84_\xb9y\xe4<\x90\x9e\xad\x04\xfa[\xd5\t-\xfc\\\xc9\xd7 O\xcb^{I90\x15\xe2=\xfe\xb9\xf9\x16m\xcf\xf7 `\xcd\xf9\xcf\xc2\x97\xc6_\xad\xee\xd4\x05\x97mr\xac\x97\xd0\xfcRV\x9a\xb9b\xe8l\x1f\xe1\xbd\x87{\x0c|\x9f\xa9\x1fOV\xf3hq]Xh7f}\x936\xb2C\x10\xc3\x8c\x13\xb56g\xad\xb5$ z\xc7,\xa5\xf3\xbc8\xa43;`\x03\n\xc4=4\x9fP\x9e\x12\xaf\xd5\x81B\xc4Y\xda\x90\x83V\x8dl\xa5\xaf\x1a\xf2\xe4|\xed\x1e7\xe1,\x03\x99T\xe4\xb3\x8d\xee]\x07\x00\x1c\xca\x8b/D}\xa6\x01\x1a\x8d\x04B\x83J^\xf7\xce0?Gh9\xa1\x85\x83j\xcfW\x14\xaa\x9f]Af\xe7\xd1.\xe9B\xc6\x9f\x05\x9fE[\x7f\xad\xab\xc9\xda)Q\x89:\xe8\x9a|\x9e\x06\xdfR\\\x9df\xd5xD\x86\xceek_\xe3\xb6J\xcf\xfc\x1e$\x96gHE4\r[g"\x17>(\xe3\x1c\xe2W\xcd\xe6\x97\x88gn\xbc\x10\xb2s\xea\xb4\xbfFd\x10b\xa5\x93\x1a\x9a\xea\x93?,\xd2\x055X\x88\xb2\xf0Ri\xd2\xca|S\xe6\x11\xe3\xef:P\xa5\x9b\xfe\xa8\xf3\xdc\xba\xc7x\xe4=\xd3$w\\\xbc"\xca\xa1v\xe0\xd0S\xedp\xb3@\xc8\xb1\x06ud69t\xee\x86\x1a\x80Z\x9a\xfan#%\xb3b\xb8\x89\xef\x06!\xff\xe8\xa9\xda0N\xe5\xa2\x16nY\x8d\xc5\xd0\x9a\xb1\xde\xf5\x06\x86\x12\xc4\xb2`=\xa8\xab\xaa?\x9b\xe0*\x1c\x8cG\xf2\x8a\xc7.\x06\xf1m\xe6u\xef\xce<\xc80\xc9\xa7\x14K\xd6Av\xcc\xda\x9cv\xa3\xb4\xcbg\xab!~U\xb6\xc9\n\xb0@\xe2f=\x9c\xb0\xc5\x8e~\xfd\xd9\xd8\x9f\xad\xb7\x8d<\x14\x96\xe9\x16\xd6\x91U\xca\x9c\xdfR\x89A\x9d3d\x923s\x86\xedZ\x9d\xc8\xac\xbb\x1e\xae\x976\x86]G\x80\xf6\x96\x8f\xfe\xcbfy\x11\x90\x03\x9e\x8e\xf1I\xa9z\x18^\xa0\xd8\xab\x11\x17\xeb\n_\xad\xdbL\xb4\xec4.\xd6}Oj\x9e\xfa\xe2\xd9rk\x13\xd2f\x08<\xb5\xad\xaeg\xb3\xfb\x1ar\xb1J\xa7.&o\xf0\x13)\'\xf8\xbc/\xc5\x0b\x13\x96y\x1c\xbb\xda$\x9fx\xe1\xd1\xf8\xd4\xbd\xfb\x1c\xe9\x82\xfb[\xefg9_A\xa8\xc6 \xdf\xd1\'\xfc\xb4|P\xbe\xe0\xf8D\xb0\xbc\xf5xk\x9cb\xb4e\x8b\xc5\x83i\xdd\x15\x19\x01\xbe\xe8\xb9\xbe\xc7\'%\x14e\xb2\xf3\xd4\xfa\xa8\x98\xba\xf44-!\x0c\xcb\x07\n\xfc\x1e\xdd\x17P-\x8e/gs>\xbb\x89\xb0\xfb\xd9\xdc\xf7\xf1\x97f\xfd\xba\xa99qis\xa6>FX\xd6\x80\xa1V\xb6\xa4b\xfd{l\xb5h\xc0\x94\xa6>\xdb\xc6\x90\xb2\xd66M\xb8\xb4\x9d\xdcS\xd6\x03\x9e\xc3 \xcf\x97\xadrp;T\xa1\x0c.\x8dep\x02\xd9\x1a\x06\xdf\xfc\x9e\xe7\x03\x9cwjV\x7fF~\x8e\xbd7\xc7\xed\x10\xc0\xe5l\x80\xec\xb5\xc88j\x0ba\x19\x99\x96\xd1\xad\x04\x1f\xdcg\xe5\xac\xd6\xdbt\x94\x9c\'\xe3\xd8(\xbdOk\x91\x8bW\xd3\xd3\x8c\'\x1cld\x14\xa01\x1f\xc4\xf1Pm\xa9\xf5^\xc2\xe0\xc6\xa9Picl[\xe7NT\xebz\xdfx\xeav\xf3\xdalZD\xd5h\xcd.\xc6\x1e\x0e\xaf\xcfJ\xeb\xe8=1\x8d.\xe4\xeb\xf6MI\x02F\x8c^>\x87l\xa3v&:(_\xb7o$\x87w\xf8:\xbdc\x1f\xaf[\xf6x\xefS\x8eX\x03P\xb2wf1\x07k\xc5I\xa5\x9b\r\xe0P[\x95\x17_\x07\xdc\x0e-\x15>\xd6\x9b\xc86\x8bn\xe1\x01\x98\xe9\xc9\xee\t\xcf\xc64\xc1\xaa\x9e\xb8H>\x90p\xe5\\X\xf3\xfa\xed<\x87\x01\xb1\xf6Ht\ndg\xfd\xb4\nf\xd9oW\xb1*\x04\xfe\xd3\xec\x1dL\xbd\xb0q\x13\xe9\xce\xb8V\x8b\x0c\xe0\x98YpV\xb67\xc3\xbd\xdafU\xc4w\xa8\xb7l\xa10\x04\xe3\xc4\xdbX\xfa\xf5Tf\xab9\xd7\xc3:\x95q1R\xa6$K\xde\xf3\xb67G\xfe\xc9<\x87\x88c8]\xf0\xd4\xc2\xd30\xab\x81\xb6\xe8\x1f,\xa5\x19l\xb6H\xb4W\xbd&\x9fg\xa1\xeeA4\xec\xd0z]@\xc2\x88\xc4`\xed\xed\x1aO-|\x1e\xea\xfa\xc55"c\t\xb1\x86i\xf5\x1dK?&\xe3\x1ejor\x1b[\xbe\x13Zk\xae\xe6\xfb\xd3\xbco\xc2\xb9\xdby\x8f\x15\x0b\x85I3\xd5\xfb&\x1c6\xe2\xc2\xf9\xb4\x94\x9f\x9a]&\xab\xff\xe9\xdaOn^\x92\x98\x90i\x0e\xa3x\x1e%\xf7I\x8c\xcc\xa3\x14\x1c\x86\x8c\x04F\x16\\p\x0fB\xa8\x07\xebl\xdd\xbd\x9aP\xf4\x99\x0f\xf3\xd9q\xd8\x9cw\xa0\xd6\tw\xbbgL\xac]m\xd4\xbam\x96\xb2]\xccs\x01\xc7=\xe2\x01\x98Djq\xce[n9\x1f\xd3\x97\xe8\xf6^k\xf7[5\x16\x15B\xaf\x98\x9e\xc7\xc8\xb2s\xba\xd4)\x17\xb1\x0f\xa2\xf3\x91\xaa\xb2/\xdc\xf5J\xab|s8\xcb\xa3\xfb\x1a\x96\x19\x86\xceK\x8cy\xbe\xcf\xc8\n\x82I\xa7\x97\xec\xfcN\x8f\x944/\xad\xae\x0e\x81\x18/x\xd31\x87s8\xe6e\xc0\x12z\xb2\xd8P\xcb\xcc\x07y\xd3K\xe8K!{\xc5:!\x84\xaa{\xf9<\xe7\x0c \xe7f\xda\xfb$\xd4\xbd\n&\xfb\xf0(/Z\xd2m\xb4\xac\x81\x82Ml\x90\xed\x1d\xb3\xe7\x01Q\xa9\xa7\xa6~=\x04\xce\xb2=\xd7e\xf5"Zn\xa1n\xc2\xd3\xeb\xe9\xbc\xd7\x19"o\x86\xf8\xf4\xa3\x06O\x14\x1bXE_\xc1\x84\xd78\xcf\x03o\x86\xceQ4^\x1a\xd9q\x03?,C6\xaf\xde#\xd84\xa54!c{\xae6\x0b\xad\xf5k\xeb8{\xcf5\x9c#\xf0.y9\x17\xd5\xbc@N\xd3~JA\xb2\xec1\xc0=7\x1d5\xaf\xfe\x0fq^\xc3\xacr9^\xc8\xf8\xb3P\xcf_\xec$+\x9fn\xf1\t\'\xd3\x99O.\x1f\xb7i\xb9f\x1e\x9d\r\xad\x97<V\xaeV\xbc]\x8b#b\xb0i\xe4\x89\x9aF\xbd\x87\x9co\xc2c6\x1f9\xcc\xd8\xb1\x8e\x0f\xd5\xf3d=\x8a\x19\xf2=\xf9$0\xf8W\'u\x0bl\r1%[\xc1\x8d\xa8\xf7b\x10\xab,\xd8\x0e\x83\x1f\xce\xc9\x99\xdbZ\xb18\xb6\xf6\xd3\xcd\xfbsL\xf8P\xea~\x8e(U\x9b\x9e\x92\xbd\xe8gd\xa4\xb6\xba\xdes^g\xfc<\xd8\x02\xcf\xf1v\x81 &\x11u\x83\xae\xf1\x82\xe3s\x7fG\xe8\xa3\xb1\x05.\xa7\xee\xd3k\x1b\x1f\x8b/a\x8c\x11`w{\x92\x8dWW\xab\x0f`\xce\x19lsV\x95\x02w?\x03\xc3j\x0e\xb6f\xf9m.\xb7\x1b\x00\xe8\x17\xf2\xf9"\xdaJkA\x13\xc7\xc0\xb2[:\xc4\xe7J\x8c@\xee\xf1\x87P+\xc9[\x9cA\xad\x93O>\x96m\xd2\xf1\x18ozNa\x0f\x17\xb6=\xacC\xfd\xaa\xd5\x02\xd3}\xb3\x94|(\xc4\xbeF\xb0;\x8ff\xf7\xf1\xe1\xd9\xd32\x82w.x\xd3s\x88c\xe71\xbea\x89\xbf\xb5\xe6\x8c\xc8X\xaf\xf1\xa6\xe7\xa7q\x1eS\x81d\xbc\x13\xd6\xe0\xa5\xa3\x16\xfa1<\x92\x03\xd6RR\x80\xb1"\r\xc4\xb0\xf5\x0e\xf1\xbc&\xbaC\x08\xfc\xecy\xeex\xe4\xcb\x94f\x14\xbc\x14\x05\xbdp\xedR>\xcfB\xdf\x18l\xb6E9\x9e|\xec\xa8h\xafr%O$\xf7\x08gT\x83\x1d\xc6\x11\xc6F\xc0RD{\xc0A\xf9\x04\xbc\xa6\xdd(\x03\x9dp5\xda\xa0R\xda=\xdc0>g\xb7\xd0.F\xa4\x05vC\xe94B\x1f7c\xe5+Jst!\x9f\xe7\xb1\xb7j\xeb\x8b\x82\xc5U\xb6\xf9\x9b\x82\xcd\xdbU\xf9\x843*\x8a\x81\x8c\x15.\x81q|\x8b\xe3\x93\xf21\xf9\x84\x1cF\xd3\xe6\xc5\xb1\xa3\x9bu\x88j\xdaz:#\x06\x9d\xd7\xbb\xcd\xf8"\xd9\x8a\xbc\x91\x9dL\xde\xfc\x01A\x98\xea\x17\xde,\x94\x99\x16c\xaf\xad\x05\x0e,\xe3\xfb\x00%\xe8\x9a\xe6\xaa,~\xd5\xb4+ig#,j\x88\xc1N\xb9\x9b\xaa\xc1\xfb\x8b\x19\x89\xc5\xf5\x97NqI\xa6\x91Ms\xaaguP\xbfg\n\xf9l\xdc\x8a\xc4T\xbe\x9d\xaa\xd7t\xd0\x9c\xfb\xc9(W\x94Tj\xefw\'\xf2\xfa0\x1f\x8b\xec\r\x81Z\xc9\xb0\xac\xc1\xb1\x96\xd2hg;\x95>\x0e!3\x94yo\x8c\xcf\x97\xd7\xf2\xdd}\x1c\xda\xf0,\x84\xa0U\xf7t\x91HpY\x83c\x11\xad\x86\x02\x9b0]lXbV\x02\xf4y\x0f\xa8u\xdd\xf4\xc9\x8c{ZgVl\x0c\xe9.\x07s\xa8\xa1\xe2\x12\'\xcd-\xe4D\xc14\xaf\xce\xcf2O\xb0q\xc5\xa9\xef\xc6\xd6}\xdb\xf3\xdeo\xaa\xdd\x98H {\xcc\xda\xbb/\xf5\xaa\x8b}\xd6B\x9d\xeb\xc8\xdc)\xd7\x9f\x8fO\xd7\x1d\xd7\xf9\xd8>\xeb\xa1v\x836<\xadV\xa5\x1a!CQ^\x83i\x0e\xae\x18\x898\xa4]\x0eN\\^\xab\xea.\xd9\xcb\x88\xbaw\x1a\xd4z\x91\xef\xcd\x8e\x01@\x1d\xd1\xe1\xb3\x08\xcc\xf2J8h\xfdJ\x1d0\xe4?\x86\x99\xe4m\x8bC/\xb1\x19\xab\x04\xc9\x9c\xe1Z\x9d+\xe4\x17\xa1>\xab\x0f\xd6\xa2%\xf3\x99\x9bw\x8b\xd5t\x08O\x97P\x93\xa1\xb5?\x9b\xe6\xc5\x85Hv\xa0\x82\x9e\xa63\xbd\x9c\xc4\x0b\x00\xf7{\xb89\xa3\xe7\xd64\xbe\r\xf2*N+W.f=9\x16\x11Gp\xcci~\xac^!X\x86\x9f\xf2\xd5\x18Z\t9u\x05\x86\x9bu\xd4\x01w\xe83\xa0\xdb5\x1e-(\xcf\xc2\xbbN[\xe5\xae\xde#\xf8\xffj\xf4\x8f\xf9\x85\x05\xbc\x86R`U\x1d\x0c\x98\x95\xd8\x18\x06\xf4i\xdb\xdc\xf76}\xc9\x93^\xd6\xd2\x9d\x9d\x92\x9dB={Mb^\xd7\x90m\r\xa0\xcd%C_jK\x8e\xcd\xe9N4\x8f\x95\x96j\x14\xacm\x1f+\xe5\xe4\xf6h\x1d\x03\xb3\x85\x02\x9cB3_\xd8\xa3\x92\xad\x06\x13t\n\xfa\xb0\xf7\xa2\xa9F!\xa8\x9c\x83\x84\x87\xb8]\xa0\x14{6\xb4\x824\xdd5N\x9c\x95\xb5\xdbp\x1a_i6n\x0b&\xb5M=\xd9\xcc\xbd\xdc\xac\xd7<y\x93\x0c\xb6z\x91+*\xc5\x9e\r\xc9\xe3\xc0\xa8\x8d\xef#\xd2\xa2\x04\xb3\xc7t`!\x7foJ\x04h\'\xa2{\xdd\x16\x8d\x88\xfe.\x0ffc\x98R\xdf\xe7\x11\x9a\xcf\xad,>\xe4\x0e\x9d\xb5\xb6\xecf-\x17\xf2gC\x9dK2\xceE\xb2Ze\xc1\x8a\xad\x1e|\xb6\xea\xcf\xa6\xcad\xdcM+\x83\x8d\x11\x90\xd3\x9c\'\x94l\x8cv\xeb\xfb\x99\x1f\\\xac\x08\xac:y>4\'\xe2n\xdb\xb9`?\x9b\x9aBH\xb6wR\x98\xd3\x9d\xa7\xfd\xad\xe4c\x0f\x96\x99Y\xbb<\x8dMc\xe2\xe2\x89^vrFXqDq\x1b\xaeg%\r\x16b\xee6:F\xeb<\xdaT\x07\xa3\x95\xa3h_\xf0\xbe\x9f\xc8z1\xb6\xa6\xa8\xad\xd1\xa6;\xaf\xd02W\xb1\x04[[\xd3\xe8O\xd3wa\x19"\x1d\xd5\x92\'\x98\x0e6\xaa\xb9\xe5]\xa4}\x8c\xb2u\x03\xca\x8c\xa1<\xc4gU\t\xbe[f\xe2\xa5\xd0/\xc1\x8d\xaa\xe9\xa8\xd0p\xd27\xfcq\x993\xab\xc3Y\xd5\xb3\xb5\x8b\x1b44\xf6\xd0P~\x83N\x8f\xa0\x83\xee.\xe6S{}\xa0\xfa!\xc9\xb4J\x07\xa7\x17\xd0j\xb8C{\x9dB}`\xb3\xaaB\xcd\xf3"x\xa3\x07N\xeb\xe8\xc9y\x10\x1b\xeek@K\xe8\x8a\xcf\x81\x18\xcf\xf2\x8c\x02\xd2\x97\x18;a\xa8Q\xec\xc1\xcb*\xbe\x1f\xc4G\x9f\xc6\xa1{6\xbf\x88g\xbd\xdc>\xdc\x18\xc0\xca\x0cd;X\xf5\x1f\xf7K\xf9\xa2\xe3\x18\xa5\xd8\xee\xc6\xcb[,\x11\xa3$Y\xc7f\xf5Q\x0eg(\x93e\xdfr\xb2\x9eG%e\x9d\xf6\x88\x8b\n\xf7a\xea\x13\xfe\xa9\xeaC}-\xb1\x18\xc7fiy\xc2\xb2\x86\x12\xec<\xd9\x1a\x94R\x87m\xce\x8f\xb1h\x9f\x9f!\xae\xc3T\x81\x96\xc6\xef\xf8D=+V,i \xa2\xf2\x82\x9a\x84\x17\xb3I\x037\x92\xe6^\x92E\tz\xaef\x16\x06[\xc4=8(p#\xb9\xaf\x08\xcb\xa8_\xab8\xd2!\xacW\xefq\x13z6R\x1a\x98\x17\xd4\xcd5\xd5U:\x1d\xc3R\x14\xfc>\xd9i\xe3\xa9\x94\xe2\xb2\x87N~\x9a\xcf\xecj^\xab\x0e\xbb=\x9c\x1d\xb1$\x0c\x85\xc3V}+\xa7v\xd5S\xee\xf7)\xc7c\x1e>W\xa1\x95\xc7e\x9b:W\xa73\xbb\xccn\xe9q\xdf\xef\xb5\x16H\x99\xbc\xbd\xeal\x8a\xd6E|\x93>\x0b\xef\x88\x06\xd7\x95\xba8l,\x06it\x01\xdf\x13\x7f\xa1\xa7\xe1\x1e\x9c\x07G6\xb4\x9a<\x08\xc4\xe9\x18w\x06P\xb0g:\x97g\xdcM\x1d\x89!\x1f&\x9e\xd605/ \xac\x9ao\xd8\xf7\xc7Z\x02\xaf@ \x1ew\xce\x88^/\xe4\xe3X>\x85\xf8]\xea\xaa\x92\xc6jr\xbb\xc2\xcb,\xf7\xf8<\xc8\xa7Q\xaa\xf6\xc6\x93\xc5\n\x94A\xf3\x18^\xa5\x1ez>x0\x92(S\xbc\x85\xb4A\x13\xa30\xb3\xb5\xdd\xe4\xc3e\xaf\x87\xbd\x120m\x8a/\x8cg_!\x10\xe5\x0b\xf9<\x0fu\xde\xbd\x0c\xbe_\xd4:\x13[\r\xd3\xb5\x19\x1a@_\x04\x7fi\xcc&\x85e~\xd7\xc0\x98j\xef\x8f\xf5\x0c-\xb3\x97-\xae\x92j%\x8b\xab\x14c[\xd0\xd8\xce\xcc_\xea\xee/iVp\xaf\xcb\x9dp\xac\x84Vv\x93\x8f@\x02\xbc\x98K\x1bzBAG\xab\rt\xd6\xbcf\\G\x08]\xe1\x8e\x82\xfaY\xb8\x07\x0e\xb6\xe3e\xe4\xb4\xed\x1f\xa55;\x86%*\x84\xf8[g\x9b\xa8\xa0D\x9d\x01SMk\xe3\xd8\x1b\xf8)Of\xfd$/@H>\x8a\n\xab\xcf\xfaI\x17\xe7\xabF\x7f\xbb\x0e=\xaev\x81\xd0+\xeaz\xb9v\xbej\xf0\xb7\xb3kuL[\x7f\xc1\xf6f\xf2\xb1\x1a\xe0\x8aA>\xd5g\xb0T\xb2\x19\x9a:~\xb1\xcc\xe7W\x9bI%\rU\xee\xeb8\xe1\xbcprk\xac\xf5|;-\xf5\xe35\xd6\xd1\x8f\xfc/\xac\xf5{\x86S`\xcf\x16\xb6\xae\xc1&\x96*+\xc8\xee\x8c\xd7P@\xea\xd4\xa3>\xf3O\x0b9\xcf\xb1V\xf5z\x06\x94\x13`\x9c\xde<"\x86\xeb\x8c\xc8\x83\xfev\r\xb1m\xb9h\xd4\x8cw\xe5I\xf2\x9e!\x9acY\x9bk\xab\x91\xdc\x9dO\x1a\xe8V6\xe2\xc7\x15Rz\xbb\x00\xac9\xd8\x1a\xea\xf33[dG\xb6\x19\x05\xb2V\x98\xf2lh\xf3\xaa\xf3\x12Mb*V\xee\x00\xd6\xf0\xaa\x8e\x99\xb5\xb2WXb\xaf\xb5\xc6}f\xf3\xa1EC\x17\x83\x89\xb9\xf4i\x1e\xa6R\xf2>\x85}\x7f77{\n0\n\xb6\x94\xc3\x91Lk\x1c\xbc\x86\x184\xb4b(\x0f\t|Z\x07\xb4\xe9\xfcP"\xefo\xab{\x8e(\x9dh\xe2\xc4\xcd\x06\x81\xd9GT\xd5z\x11\x1f\xa8\x1c\xe2\x9b\x94\x86fRh\xc5\xb6\xcf\x04\xa8\x1d\xdcg-<[\xb2\xde\x04q\xf7-\xe2\xaa\xf5\xc6\xf3Yt)\xf9\xac\x97\xbe\xcbse\xa7Z\x91\xaf\xc9\n\x89\x9c\x81\x14\xf39G\x01\xd4\xcf\x83?\xe8\xf3*\xbb\xba6\xcd\x1d\x9er-\xfe[\x9f\xc7\xdeZ\xab\xb4Ut\xe6\xbbv\x0b4\xdd{\x8fhk\xc9j\x0b\x05\x85\xfb\x0c/\xd6\x81\xe7\x87\xf0t\xed\xb1\x9e\xc2<\x83^\xd9G\x91\xe56\xef\xb5!6[\xcb\\&\xf3\xfe\x02\xf7\xb5\xc3\x12\x08T\xfdx)\xe3?\x84\\kk\xddj\x19\xb2_%68]\x8b\xff\xd6?\x86{\xa0\x8d\xf9\xe8\xaa\x85\x8b\x97\xe1\xe1\xb5\x9e\xaa\xfa"\xdc#\xd9\x00iq\xf9|Th\xc1\xd4\x0fq\xe6.\xea\xd6\xb8BS\x1b\x00N\xc7\xc8\x8f\x13&\x1az\x9e\xab\x12#\xe4mE\x13N\x15p\x82\r\n-\x1c)\x8enY\xd6\x00\xa16\xa9\xdaqf@\xeb\x9c\x17\x7f\xaa\xd3\xb4\xe6\xa08oo\x83I\xfd\xa2[?\x9f\x00\x19\xb8\x91\x05\xcc.:\x9bC\xde:k\x7f\x8f17Xo\x8e\xf2\x85\xcd\xec2\xa0\x8d\x01^\xc3!\xbb\xbcah.\x0e\xcd\\\xe8\xa3D/f\x14.\xab\xc1\xd0\xcf>\x98\x1ftb`\xb3\x11\x13x\xb0\xe6\x9cC\xfd"$\x9b\x95\xa93\xae{\xe8\xd7\xee\x13=\xac#\'\xd1k\xe7\xe9\xca\\R\x9d\x0b\xe7\xb9*+\xfdF\xbc\xc8\xc3q\xa8_D\x8dR\x193\xa3\x9b>\x80z\x8c\x13h\x193`9\xd5Z\x87\x1dd\x1dziZ\xbd\xb4Y|\x1d\xd0\xf1&gn\x93^\xb8\xc0\xe2]\xce\xc3X[i\xfdE\xbf\x18\x97P\x93V\xa09o9\x98\xf7\xads\x1f\x8e\xd9\x18\xa6\xa0\xff\x00\xc7\x8b\xe0\x0e\x16PL\xda\xaa<\xb3\x9f\x8c\xd6lQa_OV\x82\xa5\xe4\x107\xf2hRYc\xaf\\Cm\xb1\xee\xdf\xd1\xf1\xae\xbda\x1e\x7fK\xf3\x98F\x98c\x94&\xfe\x8e\xf3\x1bB\ns\xc8=\x07\x97/\xe5[\x83|\x1b\x8e\x8c>w\xb6\xda)\x8d\x18\xc21_\x85C\xbd\x1e\x96b\xd38D\x8ff\xef\xf2\xefu\xe6\xcb\xb5L\x9ejLi\x92\xa7\xb7\xbd\\\x8b\xf7b8\xeb\xa1\xec\xd5\x87\x0f\x1e>x\xb5\xb4\x98\x92\xf1\xd8\xf6\x81\x9fI\xd30\xc6\xe6I\xf3)\x13T\r\xe7/\xd5\xcc;\x94\xc4>M\t|\x9aRqR\xcd.\xda\xef\x15\x865\xe8\x9c\x0b\xe3\x08\x17\x002J\xd4\xabf\x93h\xa6!x\xd0ub\xee\xbb\xaa8\xa5\xf65\xbf\xd8g\x8ca\xb6I\x17\xad*s\xfa\x9f\x9e|\xf3\xfa$Z\xf0U\x0bkYX2\x86\x8dTb"\xab\r\xcd\x1b\t;\xac\x83\xcf\x1d\xd9[\x97dn\xb3\x0e\xdb\x16\xe6\xcb\x17\x07Y\x96\x9cD\xf5N\xb6\xd5\xc8\x1eyEa5\xca.\x99\x92E\x08\x9d\x9f1\x97\xf9\xcc\xe1j\xb9ILm\x86\xe5}:\xa6G\x06\x12G\xf4\xb7\xee\x91\xa5.\x8a\xbc\x8b\xd2\xb9er\x1b\'\x96\x88y\xd65\xa4\xb3\x19-\x13\xdew\x1d\xfc\xb0q\x1dl\x13\xc4G@\xcdK\x14R\x06e\x19}\x95\xe3\x1e\x117\x02\xac\xbe\xacuc\xd7\x97\x933g\xab\xb0\xf6>H\xfbIE\xa26\xed\xcc\xe7\xeeC\xde<\x07\x88\xa0\x16\xf2\x15\xc7\xb7\xd1\x93\xbd\x81&\x80\xccx\xc6dg\xd0\xe4\xc4Z\xf9\xc3\nM\xd3\xae\xba\xac\xb3k\xe8\xdc\x9d1*\xf9\xdbX&\x8d\x07\xa6\x08\xc1\xb5\xe61\x93\xd2t\x0e[\x96+O\xa7\x0ct\xeb\xf4W\x8a\x83\xfd\xbb\xc0\xea9&\x98\x0c\x13T\x92\x90\xf3i\xee\x81\xc5@\\\xdcn\xcc\xdf\xb00\xccm\'7w\xbc\xd2\x95\x83\x81-@yt\xd0\xf9l\xfd\xf4s*=]\xbb\xc7\xd30\x11\x9e\xaa\xb1\x8ek\x8b\x84\xcdmI{>\xe0\x19*]f\xa9C\x90rw\xdez\x11\xac1\xb0i\xd1\x04\xcf1\xa1\xcf\xf2\xc5\xddn\xa3\xe6\xcdq`\x08\x00\x99C\x8c\xe2\xbc\xf6#\x07\xce\x8a>~s\xc1/\xf2\x9a\\Z|\x85\xdfN\xeeq>\x8b\xd5\xea\x9f\x95\x171\x19\xc3]\xafW\xefq\x13\xa4\xac]\x08C*\xd59\xdf\xc5\xf0s?&e\x0eR\xce\xda\xf01\xe6o@\xab\xf6\x8c\x9at\x9bd\xa6\x10\xc0(s\x97C{)\xe5j\x1dT\xd5\x89v\xc8x\xac@\x93\xbe\xe7\xec\xb3\xe1\xe9\xb0\xe7<"\x1d\x9ah3\x0e@\xd9\xd7\xe9\x1asld\xbe\xa8\xc9x\xa0[\xf1\x19R\xc5x\xda\xef\xbbG\xec,`\xcbU\x8a~\xb5i/\xa5S\xcb\x87\xd8\x0c!0e\xa3v`\xda\x04\xb2D6YG,A\x99N\xcd5\xb5\xa6\xd1\xd8\x89w\xd3\x037\x84\xb5\x028\xfb\x8a\x18\xa0\x8bJ\xb1\'\x811\x12\xc3L\xab\xe6~Y\x11Ev\xd5\xcb\x7f\xf2i`E\xa8`\xac\x1ez0\xac\x86\x95\xcb\xb5\xe91\xf0\xe4&\xdc\x03s\xb3y8h\x8c\xf3\x82\x86\xb8\xf0\xb1\x9dLa\'\xcbv\xe9\xd6o\xa9t \xd9\x18\x16qV\xc7\xa4\xd1\xfaQ\xae\x02}\x9f\xc3\xde\xb8\xb3\xb7\x0ep\xd8\x87\xdf\x04\x1a\xa5\x8by\x891\xa6n\x8c\x03Kx4\x19+8\x96k~>E\xfe\x15\xb1\xb6VI\xad\xb9\x15\xb2\xea\x1a\xa6t\xed\x1e!v\xads\xb0\x87T\x96\xf1\x9c\xc6W\xd5\xaf\xcc\xc6<\x93r\x8bLB\x95\xbc7\n\x8b\xcd\xe6\xd3Y\xbeS4\xc4\x1e(\xed\xb4\x9f\xc2\xc5a/wo\t\x0f\x83^I\x19\xd3\x06N\x8c\x0c\x9d)2\xa7\xa11\xd8\xcb\x91\xe2\xec\x1d[c\x8a\xae#\xc6\xc8\xae\x19\x19\x85D6\xa3\xf6M\x9b\xbc\xc7S\x8a\xc33\xaa\x90\xef\xb9G`\x14\xca\xae\xbf:\x92u$\xcb\x06\x18\xf1\xf6\xd9=\xfc\xa9\x06\x02]\xfe\x8b\xcb\xddC\xfd\xa1\x86\x1cmZ\xa5\xb3\x85)+\t\xe1\xb5\x15>\x8d\xbcI0z3\xc5\xf3\xaeh\x9dv\xb4\xdd\xef\xbe{<\x8b\xb9{\xab\xe4\xed\xe8\x0cq\xb9\x0e^\xa7\xfb\x9fr\xdbS\xe39oj\xc0U$\xcal\x00%\xf1|\x0c\x12*\xf1\xe84\xdaWS\x0b\x85\x9f\xfbh\xb1O/\x06\xe7\x01\xda\xa2@\x8f\xce\xbbX\xb7\xe9MgSG\xb6I\x9ako\x10\xdal\x01%j\xbb6!+N\x1d\x11x\xc8\xd6\xe5\x0euH^ku\xafU(\xd4\x14\'du\x8b=\x08\xa06\x02T\x9dL[\xe0\xe8\tN^\x07\xa2H\xd94B\xb7y\x98Y\x93\x083\\%\xc7\x16\x9djg_\xb3\xe7\xfe\x8cx\xe6\xd5\x83$\xec\xa1\x93~\xcf\t\xfe\xdc\xeb0\xa8[]\xac\xf2\xf2\xda\x9e\xcaC\xe3\xde\xb7/\x9f\xfb=\xb8l\xd6\x0c\x964\x8aM\xf6\xd6\x8c\xd0\xd5\xf3\xf1E\xc8\xa5\x17*V\xbf\\m\xb0\x9a\x0e\xdc\xc3\xf6\xffw\x82\xff\x10\xaaM\x8aw\xbf\x0b\xc0\x1aQJ\xa5\x95\xdc\xb8\xa3\xefY\xe1\x1f\xc3=\xf2\xd6\xff\xa7\x96\x85\xac\xb7\x00\x196\xd2\xfa\xfb\xee\xf1"2\xdd\xa2M\x1d\xaf\xe4\xb3\x85\x97\x80\xe0\x81\x13<\x9e\xf2\xe5\xb2\xb3,\x86M\xec\x0c5\x88\xe6)\x17\x86Y\xb5\xb6\x86\xfb\xdc\xf1\xd9E\xab \x19\xfe\xd7\x08\xbb\xd5\x18\x04>r\xc1\xae\xcb\xfe\xc6\xe87T\xaa\x03\x14)en\xb7\xc9J\x043\xee\x10\xe5\xb8\xb4U\x94]\xff\xa3\xbcT\x0c\x95\xcb\x81\xe6\xc2\xba!D\xa5\\xg\xcf\xc2\xbcW2\x16x\xf5\xcd\x86\x0f/\x9a!]\xe3\xd6\xc6\xf4y\xf0\x1bR\x1d9HyY\xa6\xb3UG\xd6|\xed\x1e\x9e\xdb\x11\x1bfS\xd0\xc5M\x83\xf1\xc6E\xe768\xa6E^&\xad\xa9\x18\x91\xf9Z\x8d\x0e\xba6\x8f\xc9\x89\x8cs\x9d\xbckt\x9as\x01\xaa\xfb./yk^/\x916\x17\x02\xd8\x06Gj\xedI_\x10_\n\x9dT\x008\xea^`d+\x14\x1f\x89/4\xc5"\xd64V4\x10\xbf\x8bY\x95\xb1\xb3\x04\xca\xd4\x10j\xad\xde\xdfy\x89\xf8>\x0fly5[\xdfd/^\xc4\xdd\xc7\x94\x91\xfb\xd0\xda\xf3\xd0\xc9\x89\xcd*\xcf\x95-\xbf8\xef}\xbb:e;t\xab!\x17\xd3\xef\xbdV\xb3\xa2:\x1c\xef\xa0\x87X\xc3y\xa2P>\xa9\x94]\xcd{\xc8\xd24\xe2\xc2\xc6\x0f /m\xdf/+\x9agX\x06\xb1k>n\xb8X<\xaa4\xbc\xb0\xca\x9f\xc59g\x96\xa1",D5\xb4\xe6\x96k\x165\xf4\x83V\x9f\xef.\x9f\xd5\xd0\xca\xed{\x82t\xed\x1e\xcf\x02WL#\x9bcW\xd9\xd855\xa9\xd3\x8e\xd4\r\xbe\xacAs\x8a\'ot\xd3\xa5\xa3q~\x8b\xb1\xafm\xcaw\xef\xc9b\xd2\x0c\xd9\xa5\x8c9[\xc8\xd5\xc8s\xe5K\x0f\xb2a[b\x8c/1\xac\x82\x05\xf6\xdadG\x11\xc68OJB7\xc3\xf6J\xb2b\xa1j\xf5\xb1\xceW\x81jY,\x06l%\xe6\xbd7gaX\xa6J\xa5\xe0+C\x13\x1cj\xd3\x94d\xfb\xda\xdc7\xc6\xa9^\x01\xaa6q\x08vU\x0bP\x9c\x1fgS\xe4\x8b\t\rIA\xbc\x98\xe0\x99\xa2\xaf\x9c\xbb\xd5\xdc\xb32\xca\x1b\x7f\x12\x00_9\x8f)\xfa\xca"Vc\xacV\xb8eq1\xc0k;6E_Y\x80\xd70R\\\x9a\x9di\xe5\x9b\xae\xc7\xce\xf4\xcb\x1c\xdet\'\x9fF\xa0\xdd6\xd6\xc3\x8c<\xe73\xa9v\xd0\xb4\xc7t\x17Ee\xf0\xea\x92n#\xb4\xe4$X\xbe>\x91\xeey\x0ek@\xd9\xf4l\xec\r=\xd9\x89TJ\xac\xa9\xbf~\xd6\xa7y\xa9\xbd\x91\xbc\x9e^\xbc0S\xd9N\x06-j\x8cd\r\x14\xd6\xa0\x15\x80V\xcb\'j\xc1\xb8\xa5u\xa0\xe3|\x0edsr\xcb2\x9b\xc9c\r\xdcD\x9et\xc8\xdeb\xa0\xb3\x97nR\xc8}k\xe1\xef\x88mjU\xd6\x10\x1fU\xee\xb3\x08\x1c4K\x06k\x04}\xdf/],\x0e\x84\x9e\x82F\x9b\x07\xaa\xe9\x90s\x9e\xa8\x14\xe6\x89h\xea\xc58_\x11\xac\x9dD\xfb\xc2\xfa\x15\xaf\'\x85y"Jc>\x0e\xa5\x80\xb1\xe6\x93\x12\x81\x80\xaf\xdd#r\xf3:\xd3\xb7\xa0D\xd3\xaf\xda\xd9\x88\xfdh49\xc4\xec\x13[\xd5=\t\xf0\xf4\x1e\xe3J\xd3\xa9-\xec\xac\x81\xad\xec\x98\xcc\x95"\xd6\xe9\xcb9\x0cb2\xdd\x86@\x17\xd1d\xb7b-\xf4\xb0\x14\xce\x846\xbf\xb6\\\xeb\xe0\x93{\xb8\x15\xe3\xee5G\xca\x05nO\xb4N\x95\xbbr\x0f\xb7b\x82\ty\xf8\x7f\xb2\x08\xa3q\x11\x00Q \x1d\x93\xf2B\x8c\x04\x9e\x7f\x1e\xdd\xf6\xda\xb9d\x1c\x95\xe2\x99\xcc8f\x10m\x8c&.\x9dq\x97R6Vvp\xea\x07\x9d\xbfS\xadB\xb5_\xf0\xca\xd1\x1fb4\xa6\xd0\xe8N\xeb>\x93\x0c\xa0\xf05\t\x01\xfd1\xd6\x0e\xb7Q\x1b\xab|v\xc9:\x8f\xda\xf5\x9a\x1f\n=\xb1l\x9e\xb5H\xa5`\xf1\n\x1b:\xc61C\xc3B\xaeu\xc6\x83GAasq\x9e\xf2\xba\xefN\\\x01\xac\xe9,\x05\xe7{\x1e\x1fc3\xc5@1W\xd8\xa5\x88\x9e\x1d\xd5\x9c\xe0\xf2\x03W\xf26\xb9\xbek\xad\xb6qJ\xa4\xb4\x8bI\xad\xdeV\xb1\x9c`\xd9W\xeet\x1f2\x93|VG6/N\x03}t\x91\xab\xddV\xf3h\xe9\x82&\x1a\x95\xa4\xcd\xe9\x94K\xd1\xac\xc0\xcc\x03e\xa7\x90\x86]\xaf%\xb07]d\xc4\xc0\xc5\xe6\xf1w\xade\x12\x9b\xf2d\xb5)\x8f\x96\x14_\x1e\xf8\x1b\xd0\xa7\xd8\x15MM\xe7\xa9\xff9B\x8dH\xfb|1B6R\x99\x9a\xad\x8eH\xeb\xfdL"\xea\x05\xdf\xe0\xd9\x1e\xa9\xceW\xa6\xe3\x93\x9c\xa3\x04i\xda\xebcm\xe6\xa8^\xd2.\xab\xd3=5\x9a\xac\xf0:\x97\xea\x952\xe9\xbcn\x0e\x9f\xf8\\\x14-QG\xaf/g\x9f\xdd\\\x13]\xf3\x81\x9f\x84\xb9(b\xa7\xcb\xa8\x9aV\xd2\x8cf\xf8\x9d\xaf!1|\x12{}D#9s\xac\x91\x91\x92b\xc8#\xb1\xf0\x9b\x12d\x0c\xd4\x8au\x88\x89\x9fj\xb3U\xc4\x88\xe7\xd9{\x16\x87a\xc0\x8b\xb6\xc7Pb\xabk6\xc1z\x85\x9d\xd7\xb93]x\x9f%\xca\x98\xc7\xac8]M3\xce%\xad\x9e\xbf&\x9f\x12d,{\xca\x18%D\xaf\xa6\x81\xe9\n+\xf9\xe4\xb5{\xb8\x8c\xb5Z\xa2\xb31`e\xb3l\x8a\xa8\x8e\xf8E\xcf\xff\xf8\xe2\xd9\xa9\xe8\t_\xff\xf7\xcd\xd3/O\xa7\xbb_~\xfcV\xc0Y\xfb\xf6\xf6\xf1\x87\xbb\x9fNo\xde\x9d\xfe\xf4\x08\xd6\x9f}#\x90\x7fU\xd4b\x00\xbf\x7f\xffAGu\xb06\x1a<{\x7f\xfa\xf7S\xf9\xe9\xcd\xdf\xff\xc7\xb3\xf7\xff\xf3t\xba}\xf7\xdd\x8a"\x05;\xeb\xaf\xdd\xbe}+\xbf\xaas\x11\xea\xe9\xbb\xdb\x8f\xb7\xdb\'\x9dP\xeb\xaf~\xbc\xfdp\xfb\xc3\xdd\xc7\xbb\x0f?\x9d>\xdc}\xff\xe6\xdd\xddw\xa7\x9f\x7fz\xf3\xee\xef\xba~\xf5\xa7d\x11\x1f?\xdc\xbey\xf7\xf1\']\xe2\xd3\xaf\xc4\xb2o/\xf3\xe1\x83\xff\xf8\xfc\xf9k\x7f\xa9\xeb\xdb\x1f#\\O\xe3\x89\x9e\xbf\xf9\xfb?\xe4\x1e\xa7\xef\xde|\xff\xfd\xdd\x87\xbbw\x7f\xbb;\xfdxw\xfbO\x95\x9a@\x9d\xdf\x9eN\xdf\xdd\xdd\xfd\xa8\xbf\xf0\x8f\xf7o\xefT\xae\x1d\xb2|\x17\x1e\xc9\xf3\xfcp{z{\xf7\x7f\xef\xden\xc1\xd9\x87\x0f\xbe^\xdf\xef\x96\xc3]\xa8)\x95#\xa0\xae\x08W\xeb\x01\\\xe6\xba\xa5\xd6\xb7\xa3\xa5U_c\xb8\xb2.\xcd\xcf\xea\xa0\xf1\xc8\xa9\xcc\xaf\xd4\xb6\xd4\xafs\xb8r\xa96^\xf2\\0 \xe8\xfcJ%\x81\xf9\xba\xf8\x95\xb0L\xc4\\,G[\xb3RK!\xff\xecJ}N\xf2+\xfb\x82\x0e\x17\x0f\x996n\x8f:\xbbR\xabl\xe5\xca\x1a\xae\\\xd8\x0e\xd5B\x15\x18\x13E\xe7Wj9\xc0\xd7\x1cW\x0bi\xad;Q+\xa7\xe7\x82\xd3=W\xca\xe6\xfc\xba\x85+\x176\x9e\xc5\x93\xce+\xd6J\xf7\xacVC\xe5_\xf7x\xe5\xfa|\xb5\xaf\x92*\x8b\x96\x98^\xb9\xec\x84dW\xe2R\x8b\xb6N\x01\x1aSk\xaf]\t.\xa1\x85os\xe1\xde\xaa[\x8f\xd1}W\xaa\x84\x00\xed\xca\xb4\x04\xd8\xb4\xfb~}\xde5\xa5w\xff\x95\xd9\xf7\xd0\xc2\xed\xbfLQ\\\xff[\xd3=oE\x9b\r\xbf\x86\xe2\x9f\xb9\xb0\xbe*\xc2\xe3\xbc\r\x1e\xee\xf7\\\xa9\xbb\x0f\xc8\x9fs\x89\xe1\xaao\xb3\xbd\x9d%\xd30\xbd\x92\xf5\xcam(\xd1bI\xd6\x9d\xc0\xb0\xee\xdb\xbc\xcc\xb8\x9d^\xa9g\x05\xd8\xdf\xe7Ru\xb6\xc46x\xf3g\xea\xb5+\x9b\xbf\xcf\x85:A\xcf\xa9<\xc2\xda7w\xdfs&\xbd\xb2\xfbj\x17\x8a\xc2e\xaa\rl\xc1\xcf6\xbfR\x1bY\xbeF\xdfC" \\\xb3|\xeb\x1d\xf2\xc2\xe5}\xdf\x95\xaa\x02U\xb9\xbd\xfe\xc7\x9d\xa8hQ\xb2?\xdc~|\xf3\xfe\xdd\xe9\xafwo\xdf\xff\xeb\xf4\xaf\xdb\x9fN\xb7\xdf}\'\xaa\xf4\xaf\xffuz\xf9\xf6\xee\x17|\xbc]0\xae[Ty\xd0\xe43=\xaej\xfcB\x8b\x83\xce\xb9o\x9b\x12_\xef\xf4\xeew\xb7\xf7\xebp\xfdaT\xe0\xeb%\xf7idU\x94\xbf\x9d\xa8\xe3q\xdd\x97w\xb7\xefN\xaf\xfe\xf1\xe6\xfb\x8f\xeb^\xfc\xed\xe9\xcb\xdb_\xb6o\x88}\x137\xf2\xb1K\xe67\xbf\xf9\xcd\xe9\xf5\xed_\x7f~{\xfb\xe1\xf4\xe2\xcdO\x1fu9\xef\xbf?}\xb3\xac\xef\x87\xbbw\x1fO_\x04\xb9\xc9o\xbbh\xbe\xd5G\xfdd{\xf6\xf0\xed\xbf\x7f4\xa1\x8d\xef\xfe\xeb\x9bo\xe5\x89\x97o\xcb\x0b\xe3\xf1\xed\xcf_\xbe|\xb6|\xb36\xfb\xde\xb2\xceo\x7f\x90\x15\x7f\xb2\xad\xf6\xe2\'\xfat\x9f\xacOf\x1fz\xf7\xfd\xdb\xbb\xbf\xe9\n\x7f\xda\x16\xb5\xbe\x81\xd9\xcf\x97\xd5-\xefq\xfc\xf4O\xfeZ>\xd1Wa\xf2W\xc9~r.\xdb?\xe9\x0b\xf8d\xb3U\xeb\xb7\x9e\xbd\xbd\xfd\xdb?\xc7\x95\xfa\xcd\xff\x07o\xd3\xd1\xf1'
p59
sg20
g21
sg27
Nsg29
Nsg30
VShelXL
p60
sg32
F0.31969999999999998
sg33
S'699f2ec6e46f6143c8289f5110a98ae6'
p61
sg35
I3
sg36
VLeast Squares
p62
sg38
F0.1242
sbag1
(g12
g3
NtRp63
(dp64
g15
I00
sg6
I6
sg7
S'f4f207796d79a952c58148258f1c36c8'
p65
sg16
(lp66
I6
asg18
S'x\xda\x95}m\xaf\x1cE\xb2\xe6w$\xfeC\xebjW\xda\xd5`OFf\xe4\xdbh\xb9\x929\xd8\x98\x19\x83\x01{\xf6\x8eVWBg\xe00Xc\x0c\xb2\xcd\x0e\xf7\xdfoDU\xe5\x13\xd1]y\x9aZf0\xc7}\xba\xab\xb3\xa22\xe3\xf5\x89\'^~\xfe\xf2\xd9\xe9\xee\xb7_\xbe\x8d\xb5\xb5oo\x1f\xbe\xbd{wz\xf5\xe6\xf4\xd5\x03\xfa\xf0\x83\x93\xfc3~\xa5\xbfX_\xf9\xee\xed\xdd\xed\xfb\xbb\xefO\x7f\xff\xaf\xd3\x8b\xa7\x8f\x9f\xfd\xed\xd9\x83\x18\xa8\xfe\x91N\xb7\xefOT\xffD\xe9O\xa9\x9d~~s\xa2\xf4\xe0\xc5\xdd/\xf2\xcb\x18?\xfc\xe0\x9b\xc7_\x9c\x9e\xbf\xfe\xfe\xf4\xd2\x7f\x1d\xbeH\x7f\xbb\\\xeb\xe5\xe9\xdd\xcf\xaf\x7f}\xffJ>\xee\x7f\xf7\r\x9d\xc2\xc3\x94\xf3G\xa7o\xfeuw\xfbO\xf9KH\xfc\xd1\xe9\xd1\xeb_~\xbc\xd5\xbf\xb4\xf0\xd1\xe9\xf9\xdbWwo\xde\xdf.\x9f\xbd\xd5{\xf8\xe5\xd7\xf7\xeb\xa7\x9f\xfc\xfc\xf6\xa7__\xdf\x9e~\xf8\xf9\xd77\xb6\xec\x97\x7f:\xdd\xc4\x90N_\xc6tz\x1e\xf3\xe9\xe6\xb5,\xf3\xe6\xf1\xb3g\'z\x98\x99\x1a\x9f\xa8=\x8c%\x96S\xe4\x87\x9dC?\xc5\xf60\xa5\x9eOU^\x0f\xe5\xd4\xca\xc3\x1e\xe2\xa9\xd2\xc3\x10\xfb\x87\x1f\xfc\x9f\xc7\xdf|s\x8a\xba\x9a W]\xfe\xc3\xfeo\xe4\xff\xfc\xf0\x83g\x8f^\xbe<\xc9\x7f_<yts\xba9==}yz~z\xf1\xe1\x07\x7f\xfd\xf2\xf3\x97\xa7\xd4\xca\x89+\x9fR8q8Q\xf9\xf0\x83O\x9f|\xfe7]\xd8\xf2\x05t\xba\xa1,+&\x96\xef\xfd\xf4\xf1\xb3\xbf\x9e}\x81\xfc.,\xbf\xd3?\x9a\xfe5\xe9\x1fQ\xff\xa0\xd9\xfbS\x95\x7f\xe5\x8dI>!_w\xc3\xf2\x1a\xc7\xd9;9n\xbf\r\xeb\xbb\x97O\xd5\xe9\x1a\x92~_Z~\xd2\xd5D]M\xd4\xd5\xc4\xf9\xfb\xb7\xfb\x99\xady\xdcQ\xe6\xc9\'\x9f\xe7\xf0\xe8\xf4B\x7f\xcf\x8f\x1e\xc9\x13}\xf4h\xf2\xa6\x17r\xa1\xa6_\xd3B8\xbd\xd0?\x9e\xcb\x1f"\xfc\xcf\xbf\xf8\xeb*P\xf9#\x9e\xe2X\xc2\xfau\x84%\xa4eY\xb3\xf7\xdf\'\xbb\xc9\x95\xe7\xc2XD5_\xc9}rX\x97\x987\x89\xec>9\x93\xc8\xeeM\x10\x82\x17\x8c\xacC6\xe6\xc3\x17\x0fO\xb2sO"\x9f\xaf\x9e=\xfa\xf2t\x8a\xf2\xd3\'\xcf\xbf\xfc\xf4\xf4\xdf\x9e~\xf8\xc1\xebW\xef\xde\x9f\xe4k\x7f\xf8\xe9\xf6\x17\xb9NN\x1f~p\xfb\xdd\xfb[\xf9\n9T\xa7\xde\xbb|C\xd3=\xf1\xfc\x0b\xd9\xc8\xa4\xff\xdb~\x8e\xf2s\xc0\xcfQ/\xb2\xfc\x9cN\x0f\xecM\xb2\xdbO\x11o\n\xf8Y\xded\x9f \xff\ty]\xfeO\xf8Ut\x9f\x7f\x90N\xd9>\xc3\xb8@\xd0\xbf\xa4q\x01v\x0b[\xaf\x96\xed}\t\xef#\xff\xa1\xa8\x7f\x19oSi\xd9\x02\x1ed|O\xd6\xbf\x8cw\xc9\x9a3\xbe\x87\xce~\x93\xe4\xeflo#w\xdbv\xd7\x0f\x16\x19\x98d\xcf\xbe\xd3\xeeZ%\x98\xecn\xa2\xfd%\xb9\xfbd\xf7.y\xd4\xfe\xbe\x12.\xa5r59/Rw\xab\xf4\x1fJ\xb8p\xf2_\x9f\xe4{\xa2}"\xe1b\xec\x9f`:\x97\xff\xd9b\xce\x9e\xa6=@>{\x80tvcn\xfd\xfe\xc1,7\xc3^\x16\xd1\x8b\xcf\xad9y\xc1&\'\xd8\xe8\x1e\x9f\xbbVtw\xb9|"\xb8O\xd8\xc6~PN\xc5>\x92\xfcf\x8c\xf8\xcd"\xe4\xeao\xd9\xb6\x1f\x9f\x9f\x06\xb7\x7f\x1fx\xc9.WV\xbb\xf7\xbf~~}\xf7[|x\xf7\xdb\xfb\xb7\xb7\xef\xfe}{\xed\xe9?_\xbfx\xfb\xdd\xe9\xdf\xfe\xfb\xc3\xff\xfcO\xd8\xf6\x1f\xff\xf9\xfa\xdf\xc6\x1b\xfex\xf1\xa9\x0f?\xf8\x8f\xcf\x9e\xbeT\xc3\x1f\x1eR\x14s\x16\xe4\xc7\xbc\x18\xb6\xa0:\xf4\xf1\xdf^~\xbe\xfev\xbc\xf2\xe4\x7f?\xfa\xe6\xb4\xfe\x13\x1fR\xa7\xae\xfb\x9c\xf4\xaf,\xff>P\r\x14b\xc9\xfa\x02=\xa4\xc2T\xc3z\x01\x0e%\x95\xb2\xbcN\xeb\xd5\xb6\x0bs\xee\xbc\xad\x80B\xa7\xd3\xc7\xab\'r\xda~]T\xa3nW&\x1e_\x12Z\x8b\xdb\x1bbh*\xd3\xe8\xd6 \x9a8sX\xd7\x10c\xe9\xa9l_Pb\xa76YCI}\xbb\\*\xb9\xa6\xcb54\xaay\xfb\xe2\xce\x14\xb7\x1fSmy{CmE\xf7E\x1akP=\xd9\xbb\xbc\xba\xfe\xdc9\xa6\\\xb7/h\x99;M\xd6\x90\xc5\xd1\x1a\x97\xabb\x06\xce\xd7\xa0\xa2\x19\xef\xa4P;\x9eJ\x1f"I\xb1\xe8\xaec\xb7\x86\x9a8\xc72~\xcem\xac!\xcb\r\xb7>[C\x0f\xe3\x96J\xa4r)\x87\xdc{\xc1\x1a\x96\xd5.\xcf"\xa76\x9eP\xd1=\xf2<\xbb5\x94$\x0fk\xfbTl9\x87\xb4\xc9\xa1\xb6\x98y\xb6\x06Y\x9d\x89\xe4r\r\x14\xb9\xb5q\xf3\xc4il\x82\xccCx"(\xf1\x9c\x9e\x17\xb7\x06\x91\x0c\x8d\xef\xe5\xbc\xadW\x7f\x96\xbfl{\xf5bO\xa6\x8e\xe5p\xda\xc9\xa1c\xbb\x88\x1cB\xc7F\xa42D\xc2\xac\xcf\xa2\xba5p\x0fi<\xc1\xc2\xb2i\xc7\xa6\xafy[\xcf\xc5\x1ad\xd7F\x9c\x01\xda\xed\xc9b\xbbO\x96Kx\x16uH\'\xa5$^\xcd\xf3\xe6\xd6\x9086\xde\x84\xdbj\xc94\xf6\x8e\xb8\x1da\xf2,\x88Z\xc4\x9e,%\xec\xd6\x10\n\x0f9\xb4<\x9eZ\xa2j"\xc9\xfa,\xba\x7f\x16\xb5u\xde\xd6\xa8;\xa0\x8c\xb3\xd9\xb2\xec\xd6\x89\x1cZ\nX\x03\xc9\xb3?_C\xd4g\xb5\xddE\xae\xb8\xf9\xc6q\x88$\xca\xc1P\x1d\x15\xdc\xb3\xa8\xbd\xa5\xed\xe7\x9e\xa2\x88e[C\x97S;\xd7\x0f\x9cq\xe5\x94w\xe7\x82\xcb\xf8\xb5x\x82c9\xaa\xf0\xa0\xb9\xc2\xb2\x06r\xe7"\xe7X\xf1,D5v<\xa3H\xb3\xb3\x99j\x1ar\xe0&^\xe3\xe5\x1a(\x8cS(\x1b\x02[\x83Z\xc2\xab\xcb\xb9X\xd4\x97\xe9\x876\xf4\xb3,\xa0\x0e\x05\x14{\x8b4\xdb\x0f\xa2\xc4\x1b\xbe\xaf\xed\xceE\xe5\x80\x13\x10\xa1I\xb80D\x92\xaa\xd8\xb2/\x17\xf57\xd6\x95C\xacq\xb3\x17]n=\x0e]!\xb1%O\xcf\xe6\xd8\x0f\xb2kE$\xbb=i\x1a1\xe1\x8b)\x95!\xbc\xd4X\xec\xc5\x97\xd1\xafA\xb6\xe9\xaaJt\r\x89\x86\x1c\xa8\xe9f\x9d\xe9\xa8\x02Q\x15N\xfbg\xd1\xcaXC\xe1\x90a\x18+C\xc7e1\xf7\x8f4\xee;\xb1\xd8\xfa\xa7\xcbj`\xd1rZ7\xb2\xacF\xec\x1c\r\xedI\xb4YS\xb7\x9a\x07b\xe1V\xcb\xbc^M\xfd\x93/\xd3\xb8\xb7u\xef\xe6Uk\xcb\xd5\xb2\x18y\xec3\xaes\xddg\x8f[6\xc1\xfe\xdeb\x1fR\xa3\x86\xc7-\xe6`l\x0c\x12\x13yvo\xc9\xdf[)\\h\xacF\xb6\xf1\xf6U\x89\xe4\xb1\xb4#\xf7\xc6\xee\xdej\xef4\xd4\x8e\x9c\xcb\x1a\xb6o\x91GRs\x9c\x9d\xa1`gH\xec\xd2^\xa72\x8cZ\xc2N\x17\xff"C\xaf\'9C_f\xb7\x86&\x1bj\xbd#\xd1%b\x02\xfa\xb0oY\xae0\xd3%\xa9\xa5\x84mTwkP5\x08\xdb\x02\'Gv(D]U\x9f9\xf9f\'\xdfZ\xc5\xfc\r\xcd&\xcf\xa4\xc0\xad\t5\xf7#\xf2-\xee\xdeJ\x97=2\xae\xdcj\xe4\xe1\xcb%j=Ou\x14\xcc\xb0\xa8\x82\xbe\xd7\x93cm"I\x1c\x06\xf1\x1a\xa0\x1fz\xe9g\xf7V\xdc\xbd\x95^\xc2\xf0f\x1a\x95N\xe3iS\xc8\xbbS:\xbd\xb7z\xb6wd\xbf\x8c\xfb\xcc=\r\xa7#\x8aV^\x8d\xde\xc5\xbd\xd5\xcd4\xac*kg\x03j\xe0\xe1\x18R\xccP6\xebI^_\x8d\xe9\xec\xde\xaa\xbb\xb7&\x8f\xad\x8d\xd5\xc8\x02\x86\x95\x96\r\x95\x98\x8e\xdc[s\xf7&\x86\xb0\xd7\xf1\xe4[\x80iN,{\'M}p\x18r\xce\xfb3_\x93\xd3\xeb\xb87\xd24\xc703\xfd|O6wor\x10\xa0Q9\x88\x14\xdbX\x8d\xac\xe7\xd0\xbduwo\xa2\xb6"\xceX\xe3\x9e\x87o\xd3+O\x9f\x1b\x9bj\xe2\xc8\xbb\xf8"c\x17\xc8\x99\';o%\xe2\x8e\xbb\xda\x8b\xc5\x7f\x18\xdf+F~X|n\xbd\xdaz\xc4I\x9a\x9e\x0b\xb6\xe5\xc8v\xdd\xe9\x9d\xd4\x08g>b9r\xe4\xccv\x9f\xeb\xd4e5\xe3\tW\xa6\xe1=p\x93pj\xc8\xb7\x8a\xa7{H\xbe\x8b_\x92\x86\x7f&*z{ZM\xf4G\x84\xcd\xd2\x00bv.\x1a\xf6\x8el\x9d\xbe\xbf\xb7j\x96a\xa8\xfb \xd6}\xf8\x88\xe2\xc4\x87\xf3{#\xbb7Q\rqxg\xad4\xf3y[\xdc\x1c\xef\xdf\xbd\xb7\xe8\xf6\x8e(\xc1\xf1\xdcj\x8c\xad\rC\xd7\xc50\xce\xec\x05\xc3=\x95\xdb\x0f;_C\xe2\x07\xc2\xc3\xea\xb6a\xe04\x8b\x96;\xb7\xf3\xcbj\xf0\xdc\xe4{\xb7o\x92 \x80\xc2\x88\x08\xc4A\xc9\x87\xec<%\xbb7\xaabL\xf2\xf0\'\xc5\x1a\x0e\x7f;\x8a\x0f1;\x17b{#\xce\xfc\xce\xaf\x16\x1f&\xe1\xde"<pJc\xc5z\xa5s]\xbd\xacfx\xd2\xe2\xf4\x8d\xcf\x8b\xa2\xee#P\x8b\xba\x9cz\xe8\xde\xd8=\xb7B\xc3;P\x1b\x91\x87\x8fH\xe2\x13\xd34\x96\xce\xb0\x9cMO\xf2\xceWFh%\x1b\tJ\x8c\x9b\xf9\xeb\xa5\x9e\xdf\x1b\xdb\xbd\xc9\x8dU\x1a\xabIce\x1a-\xa5\x9e\xf3\xa1{\xcbNWK\xf4W\xc2\x90T\xa7\xe1\xa7\xc6\xa6\xc6w\xa6K"\x14\x96\xc4\x1d\xbc\xdb\x93e\xb9\xda\x16\x0cB\x97\xc4\xd8\xedi^\xec\xc9\xecu\xb5(\x1dx3\t\xa7T\x02{\xdeeof\xf7v\xb3>\x8e\xa1\x0fS\x88\xf8\xb9j\x02y\x95`\x14\xe7k\xee{2YZh\xef?Ds\x88"\xc3\x7f\xa0\x00=)\xe7[\xd6\x10\xfd\x1aJ7\xfb\'F"\x8c\xd8?\x8b\xa3:\xcdGq\xc5\x8f\xb5Ot5\\H\x89\x89\xcdt K\x15j\xcd\xe7\xbe\xfd#w\xe6#\xe7\x08\x0f\\\xfe6$"\xae\x16\xa7#\xf2M\xee\xde8\x8a:\xc3~)u\xd8|\xcei\x1a\xcf\xcbQp&?\xefsm\xdd\x12K=\x92\xc9\x17\xbeg\n\xed\xdc\xb7w\xf7\xc6\x12\x0f\xe4\xb1_d#\x85\xb1Jq\x1c\xf9\x88>\xbba\x7fo=\xd6\xa1k\xe4\xb17<\xb7\xd8\xd24F\xcf\x8c\xe4\x14keowoHP\xa8.\x87\x12K\xce\xe3?\xf7\xcf\xf8\xcc\x871\xcd\x17\xb9\xa6a\x15\xc5\xe0\xd5z\xc4\x0e\xdddwo\x9a\xd7\x82\x95\x16g\x02q\x8b\xe8\xa0HS\xff,\x99\xae\xde\xdf[^\xb3\xa1\xab\xf1a;\xf3\x8c\xb8\xa5h>\xea\xa6\xf85\xd4\\G\x9a \xa5\xd0+\xbc\x06Q*\xd3\x98\xb7\xa6\xb19\x98\xea\xce^\xd4HHBE\xbc3\xd4\x0em\xc4$\xe7\xe2\xa6\xba5H,\x88\x84Bj\xe2\xd3\x17\x9c\x92\xd0\xa7~j\x84Q\x92w\xe4I\xae\xd8\xe4\x80wJ\x18k"\t*\x87\xe6\xd7\xd0J\x82\xf7D%\x93\xc5\xc7\xbd\x84\xd9\x1a\xecd\xb0\xf8\x10\xbbg\x11\x1a4\xc1\x9a6^\xcd\x0c\xdbq"\xdd\x0f\xdd\xad\xa1J\xccG\xa6\x1biX\x94$!C\xee\xd35\xb4n\xeaj\xef\xd3\x92\xed\x87\x96a\xdfz\xc2~\x88\x17\xfed\xf71d\xa34\xb6\x9bx\xab\x11;#\x95\xd8\x0f\xe9\xa8\xc5;\x1d\xf7\xd6\x02\xa2>U\xef\xd9\xf2;\xf7\xdc[\x81\xcf%\x96v\x9fk\xab\x84\x1dU\x1a\xd2\xd1\x84\xb0D\xee\xad\xe9\x1a\xc8\xadA6u\x83\xd7UC\x84\x96\xea}\x9ak\x93\x03U\x90\xb0H\xfb\xdcklH\xea$\x86#[\x91\x07\x0f\x97\xf9\x1d\xa2G&\xdf,\xe7|T\x03\n\xd38,\xf2\xe0\xb7\xb4\xf3\xef\xca7\xba\xfd[5\x0f>\xae&a\xf9\xf0\xb44D\xceS\xbfo\x18x\xcd\x95Mrx\x8cl~2\xf7\xb6gB\xaa\'-kHn\r1#\x9f\x9a$(\x1b\xf5\x16\x91/\xd5>\xb5CHr\xf4\xb2\xf3\xcf\xe4a\xc2\x13\x93\xf3\x08\xf9\x16\xac\x8cr\x19\x12!\xadG\x8b\xefi\xf2-I\xee|\xe4\x95tg \xb2\xe9b\x9b\xf7\xf2\xcd\xab|\xe5\x1a\x9f\xd85\xc4%\x8e\x11\x1a\xba\x9a7]+\xf5k\xd7\xb81\x9b!\xefDV\xb7\x10r\xe5b\xb49\xdf\x7f\r\xff\x9c\xd9\xc9X\x16\x04\x8b\x9a\xe49\x8f\xd5uy\x1es\x1f\x18G\xa2T\xda\xeb\x88f\xd2\xdc\nRk0\x86H\xbfBGl2f\'\xe3 \xdbk\x9c\xea"\xe1\x06\xaa[r\x01\xba"\x1fv2\xee\tVG\xbc\x91R\x90#\xd0\xf2\xde\xb5k\x98\x8cKf\xd4\x83$\xba+\xe3Y\x8b\x9eI-\x1d\x92q6\x197\x11Y\x1d\xab \xd1P\xc3\xb7\xcar\xb7S{T\x08\xb6\xa0\xb5\xbd\xbf\x9a34\x82il1sP\xc9\x81\x17]Ul\r\xe2u\xc3+LU\x1c\xb6\xb1kz\x8a\xd3\xb3\x94\xc3(g\x85"\xc1\xc4\xee<\xe7\x1c&k WMl\x88\xe3\xe2\xa2\xab\x8a=\xe7Nb\x1e\x91aI}D*I\x0cH\xbf?\x1e\x90k|\xe2\xaf\x11\x02<\x8dF\xd0\xc4A\xf3\xb4\x87\xf4]\x1d\xf2\xd17\xca\xc6+\xa6\xef\x86,c\x15\xa35;\x075\x8e\xc4\x9a\xdc\xe8\xae\x86E\\\x19\x95\xa2h\xfa.\x07d-\x92\xe5[W\xf9\xd4!\x1f\x8d\xff:\r\xbf0\xa9y\x1b\xab\xe9%^\xc9\xd5\xcb5>\xb1k\x88(\x87\xdf\xcc\xe2\x9b\xc2\x1e\x94\xdeC<$\x9f\xe6\xe4C\xa9\x8c\xb5\xa7\xbc\xd5\xa0\x16\xcd\x95\xcb\xb4\x9e\xd2\xe0\x1e\x89`w\xf1\x8e\x9c#T\xd2\xcc\xb8\xa8\xad\x1b\x06R\xcc\t\x9f\xcb\xa7=\xf2\xf7\x16F\xa0\xa6u\x95\x8c\xd5\xf4\xcd\xc7\xb8G>\xcd\xc9\xa70\xfc\x91\xa4\xd5\xdb\xe1AP\xe2F\x87\xe4\xd3\xdd\xf9\xca\x14\xf3\xd8\x8dz\xd8h\xe4\x80\xc4q\x98\xe4I$\xb8\x1c\xe2\xd4\x0c\xee\xceVI\xdc0\xfc=&\xc4\xa4\xe2!\x8f*\x89l\x85v.\x9f\xee\xce\x97\x18\xb2\xe1jp\n\xb0[\xd4\xb8s\xbf"\x9f\xee\xce\x97(\xad\x8c\xaaz\x87{J\xb9\x1f\xcb\xff\xddD\xe7\xaf5\x89\nP#\xeaL\x90\xb6f\xa8\xa71e\xc1]\x8b\x97\xb5\xcf\xff\xd5\x0e_\x89\x91\n\x8c% Z\x10\xc9\x9f\xc9\'\x06\x93O+\xe2\x1f\x8c\xa7\x95s\x1fy\xd2(\xcf\x82\xef\xcf\xf9\xcb5L>M\xfcLDXQ\xfd\x1fT\x9ck=\xe4\xcfF\xe7K6\t@\x1b\xea\xc8\x8d\x91!Y@\x153\x1bA\x88Dr\x99\xf8\xea\x11\x99f\n\x08TD-!.\x8dE\xe3\xa6\xe8|>\t\xf78\xb8Xrhe\x89\x98\xb7\xdc\xd8\xce\x9fE\xfaG|\xd7\xb0\xaf]\x90e\xbe\xaa\xa5\xfa\xd9P\x0e\x17\xb1qty\xcc\x1eC4\x89\xd4`:PB\xe3C\xb1qt\xbed+\x8d\x86L\xe5ptx^r6\xd2\xd4\x97\x0cH\xb7\x96\xb4\xafI\x8bc\ndRE\xa6Z\\\x85j\xfbOmpt\xbe\x96\xac \r\xafB\xf6\\\x18)\xc2\x98J\xcaa\xbe\x86l\xb9\xc5:\x89K3j\xa6d\xc0\xa5\x8a(M\x1c!]\x83\xf3E\xaa\xf8C\xc3\xf5\x95X\xbd\xc0\x17!\x8ai\xb6\x86J\xf0\x03\x14Z09\x87\x96\xe8D1\\\xb6\x03J\xe4\x0bV\xe3&\x16\x1f\xbbY\xc6-\x8b\xcf=\xe2\x8c%\xa5<}\x16\xad\xda\x1a\x1a\xef\xd7P\x11\x1bG\x07L@\xc4,\xde\xc6y\\\xba\xac\x06qS-\xc3\x94\xab\x1f\xd7\xacF\xd6\x0e\xee\xb3\xea\xeeM\xe4?\xf2\xc8\x85$\xd2\xc9#\x8f^\xa7\xf7F\xccxr\xa2\x94\xea.fA\xf6M6\x14T^Y\xcb9\x0f6\x84\xcc\x99?\x1d\xab\xf3\xa7\x8b\xd8\x91Q\xff\xd3xc\xa0b\xc4c\x99\xe5]\x87/\x1c\xab\xf3\xa7\xc5\xa3\x1fK\xcc\x8a6\x1a\xf5\x04\xd9;\xa1_\xbb\x86\xf9\xd3\x1a\xb2\x00\x11\xa2)\x96>lI\xde\xf2\x9e\xbf\xe7O\xc7\xe6l\xadl\xd560g-\x99?\xdd[\xe1\x99\x9eju\xb8\xbb\x12_P\xdb\xf9"\r\xbe\x88\xb8\x04CO\xa55\xd0\xd9\xa0h\xf9\\\xc6\xcd\xd9\x92Z\xfa@\xdc\xc8VNC-\'\x8a)\xf2\x15\xf94gk\xb9\xa5\x81\xc7\x10\xcd\x00\xfcB\xacj\xb0\xaf]\xe3\xc6]C1\x12\xc8\xfe#\x9d\xafY/\xe6C2\xee>w$\x91G\x1b\x11\x95l\xe9\x84\xd8{\xd5\xea\xbb3Zk1,\xc7>\x87f\xd5xB\xb9=\xa8\xe6\xb3\x93\xab\xba*\xf9\x1cO\x12\xe51\xeajY\x02\x06dJS\x9acx*\n\x9ey\x86\xc3\xa0h\x806db"uW\xd9P]\x95\xcer<\x8d\x87\x91\xd3\xf2\xd7\xc8d\xcb\x86\xder\x13\x97\xfa\x12I\x18\xcd)\xed\xf3\xc5\xc1PK(\x14J\xa8\x8d\xcc\x84\xba\xfe\xe7\xb9pW\xb7T\x0cA\xaf\xe3\xe7\x84b\x85\xfa\xcd\xf9X\x9e?z]\xd5y\xa4\x12\xe5\xd6p\x8eD\xa5\x04\x9e\xd9\x82\x862\x92(\xf5\xb6\x8b\ts\xf1\xca\xd7\x00\x839[\r\xe3\xbc\x9e\x9f\x9c\xbd\x17a\x85Q\x87m\xba]\xc6\xbde\xdet\xd8\xef\xde\x9b\xcf\x1dU\xdb;M\xfd\x17\xa0\x9d\xda\x1c\xab\x90\r \xa3\xad<{\x8c\t"\xb7\x90\x11\xcfm1\xf7\x86A;\xaf7\'W\xb7\x94\x08\xa8FT\xe34\x1d\x00\xef7\x1d\xcb\xf3\'\x9f\xb3\xe9r\x05\xec\xc9\x96G\xbe=\x8ax\xa7yG\t\xff\x1c,z\x7fo\xb1\x1a\xc6\xaf\x01&\xb4\xfa\x03k\x8e\xbd\x9c\xe7\x1d\x13{\xfcLl\xc3\xc1T7\x8d\x90#\x93{\xcb\x87\xee\xcd\xf9\'EA\xac\xc0^5\xa4\xdb\xa3D\xe7\xd38\\<\'DG}\x92\xd7M.o\x1e,w\x9f\xd9\xeeMk{\xa9\x9c\xe5\x1d!09\xa3\x1d\x91\xa6\x06\xa5\xd3\xdai\xb2\x08M4\xcb>_\xc3\x06\xac\xc6\x99\x0f+\xeay\xdd;\xda\xe1t\x93\xea\x99\xfe\xed\x9b\x85V\xab\x84d\x03\x89\xd3F\xd3\xba{\xb2\xbc\\\xde\x9dM\xf1\xee\xa0t\x07\x90~\x89\x97\x80L\x13?Lk\x18\xa9y\x7f\xb5l\xf7\xae\x11wC\xb6R\xae\x95\xdb4\'\x92\xe0\x0cv\xad\xc7_\xac!\xb9jq#x\xb6\x198\xb8(G\xe3,fK\xde\xce\x96:2UK\xe2x\xd4\xcaH\xd1aWb\xb6\xe4\xec\xacX\xff:\xbe\xb87\xd9\xb7\xa8\xb1\xab}9\xb4W\xbb\x97\x8f\x9c\x9c\xad\'!h\x89\xbb\x01\xbb\xd2g\x98\x16Je$\x7f\x15\x83W\xf6\xbe\x1e;`^\xb5D\xdcxFb\x8b\xcesF\xc9\xc5\xfc\xb5J\x8c5\xb25\xa2\xae `-\x86\xe5+\xf2q1\xbf\xf8\xc9\xf6\xc4S)\x001\xc8\xd9\x0b\x87\xce2\xfb\x98_v\xc1V\xeb\xd2\xe4\xbb\x15\x1b\xc5L\xd7\x89}!\xc3C\xcbQ\xdd\xe5\x1c)VFa&US\xdc@\xc8q\xa8\xe79\x11\xf61\xbf\xea\x82\x81XM\xa2\xb5\xaa\x95>\xe9~\x8c\xa8\\\xc3\xc9\'3\xdb\x1d\xd5\xe8P\xf5|P>g\xbeE\xde\x80\x8dr5&\xa0~4d\x9a\xef\x1f\x14u\xc4RR\x9d\xd47\xa295\xe6cA\xd7\xc5\xa5\x97\xc3\xcb\xc7\xd7\x8f\x12m\xb9w\xc5\x07+h\x15[5\xd1\x95\xf3\xc5\xe4s\xef!\xf2\xc0\xe1r\xccHc\xb7\x1e\xc3\xa1\x9c\x11{\xffDln\xdcN\xbc\x04\xef\xd1b\xa6NS\x1dX\x015W|\xd8\xbe\xc7\x03)7Q|\x80|\xc9\x11\x86\x0e\xec|\x9e\xb3\xe6\xf8\xc8\xd7\x15\xb6\xac\xb9\xac&\xe62\xfc0*\xb2\x01\xd3\x15\xf9\xc4O\\\r4R\xc2\xfe\xe14\xe4\xa3\xb9\x16:\x94\x93e\xe7\xe3HH\xb9\xe5\xa9\x97\xfcl\xaa\xc8`\x8a\x15\xe7\xa9\x9d\x02@\x89\xfb\x0e\xa7!\xdb\x0e\x89|\xcd\xea\x1a\xd8\x0cv\xaai\xbe\xe6\x86\xd9\xe7\x13\xea\xd6c\xa0v\x8a\x00\x81\x88\xdaL0\xc5M\xc6\x82\x1as\xab\xbb|B\xb70"P\xb5\xe3\x1e,z\xb8\xc0\x191\xfbX>nYFZ\xda\xab\x10Gis\xf61\xac\x88\xcf\x95\xe8?a\xc87\xf6\xa1\xbcc/\xfb,\xf3"\xdf\xc2&\xdf\xc9\xbd\xc1\xdehn\xc2\n%\x96\xb3lQsr\\\xbc\x0e\r0\xec=k\xddq\xf8"\xa3\x86\xb3\xc3qA\xbe\x12\x87\xed0j\xad\xa3\xc7H\xfc\x04\x83\xabu[\x83b\xa5o\xb8\x9e\xf9\x01u\xb8\x85=\xca^\x85O\xd66\x08\xdf\xe5\x1a\x08(l\tlw\xb9\xdb\x9e\xa1\xbc\xe5\xc1\x02D\x91\xa9\x19\xba@}2\xf6\xbe\x88\xa2\t3r\xedu`\x19b$\x9e>\x0b\xb1\x05\xc0\xb3Ip\xb4[\x03b\xe5\xa0\xf0\r{\x16\xd0\x05t\x11\x87-\xdf\x08?"\xd1\xc8at\x89\xdc\x13\x10\x9f\xb23\x8e\xd9\x01\xefGpc\xf4.\x89\x1f\x12\xad\xb2\x1c\xe7X\x11\xce\x86\xd5\xcbyw\x8eQ\xdd\x93\xdb\xc1\xbd\x05Be6,\x1d\xf5.\x9f\xc1\xce\x8f\x10\x9dR\x86\xbf*\xeb\n\xc8\x8d\xe3\xf5y.\x82\xbd\x1f\x91\x0b`=\x12?G\xc38\x8d\xbc\xfb}\xd7\xb8q2\x8e\xc0}5&td\xc4.\xf2:T\x83\xcd>\x97P\xb4\xf0:\xf4Ti\xa8s\'\xf8\xb8\x97\xb9m\x9c\x8e\xa5?`\xd77i2\x0e\x88+\x14\xf1nh\xfdx&\xe3|\xe6\x8bt\xf3e\xb9\x10j\xa1\xa26\xd2\x15\xf9d\xe7\x8bTYz\x1e\xde\xa7<\x1cB\xf52\x06\xaa\xd7\xae\xe1\xf2rI\xc1\x8fC_\xca%\x089\xa32\xd3\x97\x13\x19\xfb\x1a\x86\x84\xd0c\xefJ(F\xa87\xb7\x96\xe6\xba\n\xcd\x16Z~\xdb\xe5kz\xf4\xba\xca\xe2&\xa7\'\xa2\xc6,\xd9\xd70\xb8v\xec^\x89X\x08U0\xa60\x8b\x8dc\xeb\x0e\x03\xb7\xd3\xd9\x12\x81Z\x94\xc6.|a\xcb$\xa9\xce\xce\xbe\xd6\xa0\xc7v\xf4\xf1\x94\xd2\xd0\xdfR\x99k\x9d\xf7\xee@\x0e\x8a\xfa\xbf\\C\x8d\x86D\xb5\x10*\xb9\xbd\xd6\xce1\xd39\xf9:\x8aD\xc8#\xa2n\xd6%\xa9\x15\xeaCx\xf0\x9b\xeck\x18\xad\x1a\x8e_L\xcd\x80\xaa\xca\xd3\xaem~o\x96\x0f\xeb\xfb\x9c\\eX?\xb2\xe6J\xf1TQ\xc3\xe0\x0b{\x9f\x9d\xbd\xefT\x1b\xb2<b\x8b\xc6&\x11\x8f,\x1c\xf3\xc7\xb3\xc7i\x88\x07523U\xee,\xa3F\xc1[{\xca\xce\xde\x03\xa9\xcb}oc\x8a\xab\x06\xd9;C!\x87\xe7:\xc7\xf4f\x87\x99\x96=\x11\x86?VKoce\xda\xed\xd4\x0ea\xa6\xb3\xaf\xb9tFf\xa6\x05\xeb\x11\xd5\xd6\x9d\xe9\x9e\x8c\x80@\x84\xa5Z\xbb\xeb\xd96\xaf%[j!\xa3KR\xfe\xd1\x9cF\xaeg\xb9T\xd8\xed\xaa\xdf\x8b\x9dH[\xc6{\xa7\x1f\x90ic\x9e\xf5\xd8\xd8\xd9\xb4\x1a\xa7\x08\xd52\xacq\x91C\xf3\xd8\xd0\xcc\xe3Q\xd4\x9ca\xe9XK\xf6<\x95\x03jp\xac\x90\x98\x1d.\xde\x81;\x0c\n\x1c\xbb\xe5\x05\xfb\xa2\xa3\xba\xcfM\x8ab\x1a\xfd\xf3z\x8e\x07\xfeJ\x82\xc00\xf5+\t\xbd}\xac\xbd\xb0;\\&Y\xde\xd5\xcc\xd2\xaa\x83\xd6\'\xa4\xbb\xeb\xa6\x04\x9f\xe3j<z\x9cJ\r\xc01J\x18\xdb\xa7~{\xb2\x96\x1d\xa6I~\xd45(\xc3\x9c\x05=\xfd\x90C8\xf7\xa7\x8a\xeb5*y{\xe7Z\xa7\x82?\x95\xbaB)\x8e\xec\xf5\xe2\xecP\xd6jJ\xb2\xa8\x8d\x0c\xc9\x95\xa66 \xb9\xfe\x80\xd93fS\xbal\x18d\xb2\xbd\x1e\x9b\x12A\x15g\x87\xc4\x99\x05\xc4\xb0r\xef#\xcf\xaeH\xd5)\xae.\x91\x93\xef\xde\x06p\xb7\xe6\xeb\x94]\xba\xd6Y\xa7\xf3\xdczq\xb9u\xb1\xe6uHA\x94\x12\x9a\xa8e\xc7\x95\xd6\x0e\xc9\xd7\xd9795d5\x11q\x84+\xceP\xa5\xe9\xfe\xb5\x1agj{\x8c\xb7\x18\xc5l\xe0r\xd4\x90W\x84\xe5\x96\x1f]\xe4\xeb\xecPV\xbc~\x82w\x98\x80tJ\x9c\xdb4G\xdb\xa0\xa5X\x01\xd4{|jr;\x15k@\xaaT\x13\xc5g\xfe\\q\xb8EE3\xc1\xdf\x95\x03\x0f\xcc\xa18\x9aW|U\xb9\x86\xf9sb\x8f\xc1\xc5!\xfe\xb3=#\x11\xc9\x0c\xafe\xd7p\xd8\xd0\x9c\xc1!!\x9e\x07\xba\xb5\x147\xd4\xe3\x11\x7f\xae\x9ca\x05d\xb7\x8f\xcaf\x8d\xc8o\xca\xd3\xa4rO\x0f\x91\xa5\xa3\xf7=.\xcdaR,\x7f\x17\x8a\xeb\x8en\xe7\xf8\xdb\x92]~J\xbb \xd9\xb4&\xd0\xec]\xcc\xf6\x15\x9f\xb9d\xe73\xd7\x02\x05Y\x92\x1cJ\\\xa3\xc6+5R\xb9\x86\xf3\x99[FG\xb8\xac\xa8\x8d\xeb\x89\x85\xda\x82\xd9\xdf\x95q\xf1\xfd(\xdc\x07.E\xaeV\r\x15Yj\x9f\xcb\xd8|\x8e\xb4\xef\xb5\x91\xbdb\x825\xe2\x90\xb5\xac\xb3\xc5\xd6K\xcfF\xf5\xfd>\x9c\x1a\x9es\xe8\xe01I\x81\xe65\x17Wg\xa5=\xb7Nv\xbdL+\x8cv\xa3\x8fh\x96\xc39\xc7f\x15\x87Y\x90;G_\x9f\xa8\x13\x8a\xc0X\x8d\x0c\xf2<\xcfV\x1cf!\x89\x9b\x9b\xc0\x88\x11Q\xe5\x14\x0f\x93\xd2\xa1z[q>\x03\xb3B&\x87\xffP\xe3H\x8d\x89\x99)\xd3\xb8F\xd4-(|\xa8\x96I\xbf\x19t\rq0\xec\x90q\x1d\xd5\xf3:Hqu\x10\xed\x1e\x03\xc2\xa4T.\xd8Ii\xb3\xa1\xf7\xc8\xc7\xd5Ax\x9c\xba\x15\xeb\x0c\xac@\xd6\xae\xe4c\xf6\xb6\xfb=Lq8(\x8ao\x1f\xb2bq\x9d\xa6\xf6\xa0$d_K\xddc\xabr\x08\x06\x08\x05\xcc\x98\n\xba#\xd2\xc2\xcd\xe4\xe5\xe3\xf2\x17\xdat>2\xa1Y\x8e\xc0\xc8\x9e\xb18\x9f|\xa5\x0eR\\\xfe"\xcb!\x18\xe68\x97\x1eGT\x9b%\x0e\xc8\x87\xe4S\x83\xb7\x97\xe2\x80\r\xdcWi\xa0Qa\x05\x10Nk\xd1\x84R\x12+bx\xcf\x97\x04L\x905c\xd1\x9a\xce[\xb5k;?_\xd5\xe5\x1e\xe4\xd30\x85\xf2\xb4JE7l\x0b\xe9J\x9e\xbf\xba\xdc\x83|\x0e\xfd\x9cYi\x90\xe0g\xc4\xdc\x8f\xc9\xc7\xfbkiA\x13l\xabc\xf3\x95d\xa3\xcc}\xa5n\xbd\x94Z\xfd\xde\xf7)%\xf3\xd7\x0c\xdc\xd1\xfbY?\xa7\x97\x8f\xab\x83(\xf2\x11\xcf[\xa1\xff@\xf5\x96|\xa57\\\xae\xe1\xe5C\xc8\x00\x88;\x02&\x0fQ\xb3\xe9\x18N\xa3:_\x92\xb5X5N\xabl\x9fdL\x074\xedSN\xc6+\xa4\x8dV;\x1b\xd1\x0c\xa8\x97P<\x0b\xe4x\x01\x16\xdc`u>\x9f<\x0b\x1e\'\xa2\xc8",ST\xf6\xd9\xb8\xd5NY__\xdd\xc7,\x0b\xc7\x0e\x9a\x88-\xe5\xef"\xe6z\xc1k\x91|\x8f{\xc5\x16\x90\xa7B\xc3\xdb\x17\xa7\xa0\xd0\xa1\x9cFe\xdfO\x9c\xeb(\xe0\x97&g\x0f\xf9\xd7\x16\xe6\xb1\x10\'\xd7\xd6\x9b\xee\xe1L:]\n\xd5(\x18\x16\x16\xce\x9b\xf6\xe8\x91\xb3\xc1\xb5\x8e\xa7R5\xbd40\x91\x9c7\xa7jw\x06|\x1b\xe7\xbe_\xbb\x19.\xb3\x98O\x1d\xac\xbdy\x89\x17n\xea\x99/\x12\xe2\x88\tk\xd4\x94"\xba\xb47\xca\x98]\x8e\x1d\xbeH\x9e\xe9)\x02\xe5\x9a\xcfC3\x19\x1e\xa8,\xcf\xa2\xfa\x1eV\xedV\x87\x1cP\xc5\x16\x95?\xaf\'%\xa3h\xcby\x1f[\x88\xee5\x03k\xe5\x97\x805\xd0\xf2,\xfc>\xab\xae?7\x87\x15g\xbe\xe2\x93\x1ar\xacJ\x81s\xa8\x9eY\x9b\xd7sJp\x03|\x07U\xd40\x98\xa7\x1c\x18\x19\rP\xa4\xf5\xa7}\xaf\x15\xdeIhy\xd2\x1c4\x98\r\r\xf7\xba\xfa\xd3\xd5\xf9\x11KS\x12[\x1ex\xfc,\xe1i\xeeW\xf2\xfc\xd5\xf9\x11Y\xdc\x9b\xa1\xad\xabH\x04H$%\xcf\xa9\xd7\xaea\xfe\xb4\xe8\xfb24\x8b\x02\'\x86\x84\xc4\t\xeaDG\xfc\xe9\xea|\x91\xa4<F\x15\xdcc\x11U\x03\xcb\xff_\xe2\xe8\xd9j\xc6\xbc\xf7E\x92\xb1\x08\x85hI_\xc3\x0cZ\xcdx\x93\xb1\xf3Ebgp%\x89\x9eb \x18E\xc7\xf4+\xf8\xdb\xea|\x91\x94\x12<\xf2"A\x06:\xf35\xa2\xbdz\r\x93q\xac=\x15d\x9c\xb8Eh\x17Y\xd5!\xfcms\xfe\x8c\x06\xbb\xf0:\xa1\x9f4.\xec<\xc5osru\xd1\xbd\xbd.\xc9\xa2lF_\xe6\x96\xf2\xdf\xb2\xa7\xcb\x1a\x9c\xcf\x10k\x8a\x15\xd9\xde\x0c\xf5"\xa1I*\xd3Z\x03\xe0\xf6S\x8cV\xb1&\x1bk\x97Q\xd5i\xe6q\xe9\xa9k\xce.\xc7d\xb68\x97T\xc7z\x14\x0e6\x97\x03\xd4\xab\x84\x08\xfb\x1cOv7\x1f\x8c\'![\xd7uM\xa4kpvY!Z\tx\xf3L\xe8\x00\x8em\xce\xff\x98\x8c-\x87\xfb\x9e\x83\x92\x8bu<W\x0b\x1a\xdd)X\x98\x9a=\'\xd3\x19?\x8b\x047c5\xf2\x88PeSF\x84C\xf9\xf8\xe6\xec2\xb1\x98\xa0\x0c\x04%\xecg*\xe2u\xcc\xfc\x9eX\r[P\xf6=Cl\x14i\xe2s\x98=\xb2\xfc\xc3ZOj.\x07"[\x1a\x1d\xbb%\x11x\x058L\xd8tV\xdf\xcb\xf2L}\xcf\xe7%\x11\x96\xed(\x83:\xac|\xa1\x1b\xa7\xc2y\x9e\xb4\xb9\x9a\x808\xb6\xad!nK\xe6)+,\xf8PM\xa09{\xbf\x80XFUATo\xb0\xfcN.S[\x0b\x90\xba\x18\x99=\xc7\\6\xb7(\xac\xf9\x9dUm\x16\xc3\x16h\xdcv\xd3\x9c\xbdOAI"\x10\xad\x19g\x85\xd2\xcaN\xf1#D\xe89R\xbc\xf0e\x1e\xcfR\xe5a\r\xceW#_m\r9\x9d\xe9\xeb\xe6r\x0fQ\x0c\xee\xe8\x91\x10\xa7\n^.7\n\xe5J\x1e\xaf\xb9\xdc\x83D\xd0\xd0\x8e\x12\xcd\xe4\xe1"IP\xba\x01\xdf\xef\xbb\x86\xe9\xeb\xe4\xea\xe7Y\xdbYG\x8e)G\xa2c\xfa\xba\xf9\xe7\x1c\xd0\xe7\x93c\xa3\xe1\xd1\xc4.B\x9e\xf6\xde\x19\x03M\x89\x13\xce\x13\x8e\xe6\xc1\x99\x8b\x17M_S<\xb7\x89\xcd\xf9\x1dIYJ:b\xc70t\x7fT\n\xd4k\xf2q~\x87f[\xc7\xe1\x11\xed\xdf:h3\xfbU\x8cBs~G\x14\x8d\x02v\x8c\xa6\x94\x8f\xf04\xfb\xb1<^s~\x87\x96\x9a\xe0\xc5\xa85A\xaflZ\xd9K\'\xba\xaa\x1a\xb6|\xc2\xb5\x91\xac\xba\x90\xacI\xc2j\x0e\x1c\x16\xbe\x0fg\x97\x95\x8a\x03\xbeO\xcf\x00\xc0h\xe3\xcft\r\xb24\xf8>\x13\xde\xd5\xe2:#V8\xc0\xe6\xb4#\xadX\xf29\x9e\xb0\x8f<\xc3\xda\xa1\n\xd6`\xb1[`\xd6N\xb2O\xae\xf0\xf3\xc95>q\x9c\xa5\x89\x122\x93\xc6\x88)qo<\x86\xd7\xed\xc3gX\x99\'\xfap\x02J\xa1Z\xd1\x0f_9\xcc\xed\xb5\xc9\xa7\xecc\x8b\x1eQas\xd0K\xc7\x1bE\x8e\xfbg\x95\x8f\xcb3h\xbd\x1b\xba<2<\xd5\xa4\x88\xfek\xf2\x19y\x86\xa5\x11\xac1\x83mR\x1b%@7\x1e\x8f\xf50\xf7\xe8\xe4#Q\xc88\xceE\xc2\xb0\x98\xcc\xaf\xeb\xf7\xf8u\xc8sN\xb8\xde\x9aq\xe6\x92y\x80a\xed\xb6\xdd^=\xc7\xeb\xf6\xe8\xf6\x8f\xb8\xef\xdc-\xcf\t\x16*\x1e\xe9\xb1{\xe4\x13\x9d|z(\xa3\xa6R\xf5\xc4!\xb3\xd4s<d/\xbb\xf3\xb5\xb4!\x90\x10\x9b\x8a\'\x0b\xde\xd2Z\xeb4>\xae\xc5Q\xc1\xef{\x98;2\x9ad\x1dj\xa1\x1bN\xab\x84\x0b\xf98>\x12\r\xe6;\xee\xad\x83\xb4\x9c\xc5g\xba\x92\xe3\x96k\xb8\xf3\x95\x0b\xe2\x82\xa2\x9d\xb0\x15L_\xf9\x10\xe7\xdcMw\xfe\xda\xd2\x0f\\\x81m\x8e\xd0\xa8\xe2e\xf04O\x15QG(q\xc6\xc9\x83\xce!\n\xd1\xf0\xa8\xc5t`\xba8_\xae&GZ\xabM@\x1ePD\x94B\xd7\xfa\x89\xe4\x1ag\xfa\xa7\x8d\x13Q\x95\x08\x14\x88\xa6R\x0f\x9e/\xefK*S\xc4\xa8"qcc)\xcea\x8e\x0b\x8ah\xfed\xee\x13\xec\x81E\x06\xc5\x88EC\xb2j\xaa\xf2\x83\xdft\xe7\xf3\x89\xc6\x888\x11Z\xca\x1a\xd1v\x1d|\xe5;\x7f\xcbx\xf3y\xdf\xd7\x97\xb3c4\xb5\xb2F\xb1jj)\xe7\xf9\x95^<\'5CgU\xa5\xbaEWv\x0e\x07\xf7\x9f\xf3%\x83\xb6r\x8f\x9a0\xf5:vv\xd4\xc2\xff\x94\xcb\x06PK\xed\r\x98\xd8`+\xceP0Sh\xe5\xf7\xa8~\xceMw\xbe\x16\xe5\xedT/\x95`\x02\xb0+* `\xde\xc7\x8f\x80k\x8a\xed\xe0\xea\xfa\x97\x1cN\xd5h\n\xb3\xc6\xa5\xbd\xfb\x98\xa5\x83\xec\xaa\x85h\\\x02\xa2\xb1\xa6\xcf8\xc5\xee\xfc\xfa\t\xef\xb8\xe1\xcf\x8c\xffL\xd1{g\x9c\x9d7\xcb\xfa\xc6\x1a*\xe7\x81\x19\xaeE\x9b?\x80,\xac)\xcd\xe3s\x87\x0b\x8f\xfb\xd8-[\xdc\x94\r\'\x16l\xdb\xd3\x05\xb7\xa6^\x1a,\x13\xd1|\x111g\x98\x9a\x91\xc7\xd7\xfe>\xf7\x18\xd9>\xe3X\x12\xf0\xba\t\xfc\xebr\xdd\x9c\xe7\xfd\xc7(\xd8\xd4:\xc9\x17\xc3\x92h9\xd0(\xc0\x80n\x92G|\x8e\xd7\xa5\xe0\xed\xc06\x1c`E\xb0\xf5\x80\x1e\xef\x01m\xbc\x87\xef\xc8\xfbY\x12\xcb\x82\x03\x9b;2\x93\xa4\xad\xf5\xd7\xb8\xad\x1c\x964\x88S^\x81!\x96%\x8dk\xf4\xca\xe1\x10\x96t\t\xfe\x0c[\x9e\x87\xfc\x9a\xf2\xe7\xa1\xab\xb0\xce\xe7\x18H\xec\xd9\x8c{y\x8f3,n\xff\x18]x\x04\x8b\x83\xc4\xbc\xedB\xc6\x9f\xba\x98\xa5!\xfb\xd0\xb4\x8bu\xe8)\xad\x00\xa7k\xf2y\xecbK\xf9d\x00Kx\x07\xc6)\xb5D\xd7\xb8\xad\xc2\x13\xbbFN\x05l\xbc\xb9 W\x9a4\xfc\xc8\xc7d\x9c\\\xfe\xaa\xc1V\xc8\x91\xb3\xfe_\t#\xe6\xfe\xb0\xe1\xce\x95\xc9l\xcf\xe7M\xc6\xfd\x05\xcf\x87\xb2cOleY\x03\xbb\xd8\xb4\xd6\x01\xb0\xeb\xd1XPE\x7f\x94:\xef\xf1F\x92,Or<\x1a\xea\x9a\xaeb[\x83\xa1\x15\x17\xce\xca\xa5\x9dm\xacA{\x0fF\x8f\x85\x1c\xd5\x0e]\xde\x02O9A)\x9a9\x9d\xe0\x1f\x82\x91e\xb2\xf1\xf8E\xb65\xa4v\xa1\xab\xb2\xcb\xa1\x19\x1f\xb5\xb8\xca\xe0;\x16;q0\xe6Y,6\x19Os\x18\x08o\xd9\xae8\xd9\x12|Lc\xc2\x9c@\xa1]i_WR\xc2\x06\xeb\xc1KFw\\\xcef\x19\x9c\xdd[q\xf9+\x1e<\xcdK\xdaw\xa8|\xedl;\x86;X\x82+t$\xb4:\xfa\xc3D\xc1g\xc7\xa9\xc1S<i\xb1\x19@\xda\x1f\xbe\xafI\xa2_-\x94Z\xad\x0f\x1a\xbdG%^p\x8a\xebj"\xf8\x1e\xc6\xe4\xa1\x85\xe9\x11\xbd\xa5r\xc0\x0b\x1f\xbb\xb7fy\xb1\xbcu./{2\x01eD\x85\xee\x89\xc5\x00\xec\xd6XcgcR3k\x1d\xdd\xb8%\xe3\xee\\\xfb~\x16\x90<Y\x1e{tI\xf6\xc8\x80\xc5\x91xVS<\xb4\x18i\xe4\xe6\xb4\x13l\x8fMr\xc5P\xe4\x8d\x9aq\x12\xa5\x90.\xe4\xdb]\xcd7B\xc57\x85\xd8\x8fVQ\xed.8f\xc3\xc9\xfc\x13\xa5;\x18\xeb\xee5\xc4\x11\x19\x8a\xc5\xa3:\xf5\x15\x0b6~\x9d\xf0\x01qv\x9e\x88\xd5\xe2z\xb1\x08o\xe9\xedZ\n\xf6\x86{\x18LQ\xba\xb7P\x05\x91\xb3\xc9\xf3\xf90\tn_\xa5\t\xf6\xab\x99ak\xc18b\x81\xcc\x15\xbb\x1e\x975D\x87\x95M\xa3\xd7t\xe1\xcf\x18{N\x817i>\xc3*\x1b\xd5E\xbf\xaf^\xb6\x16.\x0c6\x9b\r\xa9\xddV\x1b@f\x87\x8a\xd2R\x8d\xde\x1c\xa5\x03\x1a\xe7\xb8*\xb2s\xba\xd7\xc9\xe2\xea8\xe1\xbe\xb2\xde\xae\x82S\x11\x92\xcd[!\xe6\x0b\x1e\xd5dX\xe48\x1a\xe3h\xe9(\x05K\x93\x96_\x8e\xe9_\xe23\xac7\x8d{Kf@\xf5\x14\xf3=33`\xdfj\x9b\xd5\xa9\xea\x84l1\x82\x17N\xeb\xe4\xcb\x1a\xb2\xe3T([g\'\xad\\\x03\x15\r\xe7i\x1a\x93\x88CJ\x865\xca\x13Nf\xdb\xe0#\xe0\x17\xadb\' _p\x95/\xab\x19\x91\xaf\x9e\x9fq\xf2d3\xc0\xa5\xe85\xd31\xde=2\xfb\x96{\xc1\xa0\x88\xae\xa6\xbb\x83\xf0\xa0\xdf\xc3%\x85\xbckQ\x16\xaa]\xce\xc1\xd9\xee\x0eSW0\x86A<\x9bEO\x92\xd9\xa1,\xaasl\xb3\xae\x17\xb0>\xf76\xc5\xbfuB\x1d\xb0i\xa7\xee\x8e[\x13\xa0%\xc7\xdd\x16-\xd2\x96\'x\x9e_\'\x8f=\xaa\x83Uta\xfd\xb4\xf1\x7f\xdazw\x8dc\x96\x1c\xffi2|WWH)\xccf\x08W\xfcL\xb9\x86\xf9\xcc\xa2Y \ty\x14\x8c\xde}\x1d#s\x88\x8fH\xdb\x0c\xa0\xafk\x1bs\xdcT\x01gL~\x08c\xaa\xcd\x1e\x83\x89\xf0K\x99\xb7.\xcfQ\x03\xfb\x06\x11\x99-2\xccy\xbd\xe0\xd5"z\xecf5\x94\x88^yy+&\xbd\xb5\x12\xfb5\x8eYz\xe2p\x0f\x99\xd1{\';w\x1c\xfb\x18k\xbc\xc6\x1bE\xf4\x99\xc3\xf5\x8f\x06\xda\x85%$YWl>\x1a\x0fPw\xd8\x9b\x04\x96\xc7.^;U\xab\xf7\xcf1\xf5\xc18\xb5\xeb\x04\x83\x94]_\x8a\xe5\x7f\xdd\x94\x8c\xb8\xd4\xb3\x97\xd4\x1c\xecr\x86e\x17-T\xc0\xd0)\x0e\xd1\xbc\xa7=\xbbQ2{\x8c\x0c\x17\xeb\xc4\xa9n\xeeU\xab\xae\xd2\xbe\xac\x81\x1c\x1e\xacCI\xf4JD6\xf3!M9\xf2\xe4\xb00\xea\x04\x93\x9a\xaf\xeb\xcfi.\xa5\xd4\xac\xab\xa4\\\xf8\x95\xba\x9ah\xf3\x1c\x86\xd9\xef\x851\xfdS\\y\xce\xc7\xfc\xcah\xf6^\xb1\xfbcn\xdb\x82]\t\xb8\xe7R\xe7\xbd10\xa65\x84I\xcd\xb7\xd9\x1cUWd\xb5T\x95\x9c\x95e\r\xc9\x9de\xd7\xfd\xaa\x8c\xbf\xe6\xe1\xc5\x1e\xe6\x18/\xcbA&\xda\xc7\x9d`H\xa1f\xe02p\xd4*\xa3\xfb\x85\xbd\x8f\xc9\x9d\xc3\xb4"\xd2\x963\xd405E\xc2\xf2zT\xbe\xec\xfaR2\xa8m\xbar+\x83\xe5\xbe\xe5\xa9\xdf\x9e\x0c+\xce\x8a;\xdd\xe7\x86\xb2\x810\\M\xdd \x93\x0b\xbf\xe2B\x05I\xc6-\x89\xce`\xf1\x14\xc1\x16\x1e)\xd3\xbc\x9f\xbc\xd88\x86\xb0;\xc7:!\xc9\x10(\x06 \x84\xcf\xa1\xecB\xe7\xba\xd2\xf3f\xb0BF\xc0\xb9\x93\x86\xc3\x908R\xba\x96\xf7p\xbc\x19\xb9\x0f\x9e\xf3\xb5{;\x04\x9bdp5\xc7\x15o<\xb7\xf8\x16\x8c/l\xcfn"d\x0f\xed\x10\xce\x8cbq\xe7\x88\xb8\xa2\xdf\xb7\x00I\xa7C|\xc2\x1c\xb7Pm\xb4\xd5^\xc6\xc5\x90F\x11\x03+\xb4\x94\x08\x19\x97z\xc1M\x1f?ux\xfe\x8c\xe4p\x0f5\x0f\xf7-\xb6\xc1\xa3v\x9f|\xcc\xa6\xa5"\xee)\xa6\x0c3\xf0\x80)\x11\xd7p\xed\x1a\xce\xa6\xe5\x00\xfd$\xfb\xdd\x10Q:\x91\xb5\x1e\x93qu3vr\xeed\xbe3*\\\xca\x833\xcfc\x8fT\x12-h\xf8\x9d\xcdG\xe5\x9a\x8d~Z\tH\xc1\nS\x97\x18-\xba8\xbc\x06\x10\xde\xf7\xc6%\xa3o6\xd1<\x97\x0e0\x82\xe6\xc0&5-\xf8v)X\xf21\xa0\x8b4u:\xafiQt\xf6>ZV\xbd\xeb(e\xeb\tit\x8d\xf7:>u\xf6\xc4\xed\x15u\x9fGMT\x877\x1f\xd4w>G0\xe6\x9a\xd2\x8a\xb6\x1f\x98<\x1a\xddU\xbby/\xc5HH\'\xb3\x7f\x19\xb6\x92\xb98\xb3\x19\x1d\x99\xc7\x85|>w8\xc7::\xec\xb5\x8b\xa6\x8f\xfe.\xe5"\xa8\xed\x9a|\xfe|no\x1b2\x03\x1d\xc8\x19\xce\xfdX\xef\xc7B\xf1\x83=\xcc\rS\xbdtX3\x03\x0b\\\xa6\xb8\xee\x82\x01\x08\xb2\x99\xf7>U7\x84|\xeb \xd9\x15\xc7\xa7\x1b\x0fg<\x97Oryl\xf3\xa2\x964Q3F\xe4t\x85\xd3[\xae\xf1\xd8\xcfcb\xe3\x08S"\xa1!\x1f\x0e\xe1\xd8\xfeI\xce\xd7\x92\x1d\x08\x0e\xa3^\x1ac\xaeul\xd3\xbe\x82\x0c\xdc;\xb5\xba\xe70\xa22@\x8b\xb4\x15\xa8\x1eXl\xba\xc5\xd7t!\x9f\'\xaeo\x8cF\x8c\xff\x90tH\x0ezB"_\x99) \xd7\xf8\xcc\xd5\n\xc6\x98\xb8\x85#\x8c\x1b\xfa\x8f8\x1f<_\xc9\xf9k:\x97`\xe4\x0fj\xc9\r\xb8\xdbV\xe6\xb3\x05\x01\xf1\'1w{\x8e\xb0\xb5Z\xb5\xec\x1f.n\x985#\x8c\xaf\x97\xf2y\xea{\xab\x88"25\x18\x02\xa4(7\xbev\xbe\xd2\xe7\xae\xbf\xaf\xf2\xc8\xaf\xd0\x12\xf4\x0f\xdd\x16\xdb\xc1\x1cpr5\x8c\x16\xb7\xaa1\xad\xb1=:^c\xcdS\xdcU\x83\xbf%;iR\xebD\x8e2\xba\xb1\xbd\xd5&q\xd7\xb6\xf8[\xc9\xd50t\x9c$<H\xc2\xb4\x061\xf9}^\xc3\x00\xd8G\xa9\x89\'9\x08\x00\xbeb*6\x0b\xd9\xd6\xc0\xf1"\xbf\xa2\xab\x89\xa8\xealI\x99%\xdb\x83\x04\x98DV\x89\x8e\xe5\xafRv\xf5\xec\x98Lct \xf7\x14{\xca\xf3\x99\xa4H\xa0t\xdd\xef{\x0e^t96G\x80\t\xb6B\xb9\xcbU\xbe\xe6k\xe9\x8c4\x1a\xacr\x91\x01\xe4N\x95\xf2\xdc\x06\x83@@\x89\xf9\xca\x04\x07\x8clN\xb3\x19\xf7\xe0\xf9TN\xed\xb4\xac\xc1|\x11\xd29b\x83\xb9M)8\xc0\xb6S\xa6\\}k@<\x12/\x939\x986\xd7\x8c(\xd8\x00-\xb6\xceGZ\xe2\xd2\xd4\\MT\xcd\x18\xe4\x00\x0e\xfb$\x8a\xb0\xce\xe5\x006\xd7e\x9e\xc8~v\x1d\xb2\xd3\xb18\n\x89\xec\xd2\xd7\x17\xfb\xacy\x9ck+CW2G\x8b\x9b\x06\xa4\xe1\xf7\xf7Yw\xd8\x8d<\xa6n\xe8\xba\x01\x8df51\xd3\xde\x18n\xf0\xf5\x14\x1ct\xc9\xf5\x97a\x1c9!\x05@V$\xd1\x8e\xa4\x8bYO\xe6\x03([*\xfc\xac\x9e1UO\x89\x06\xf8Z\xcc\x92\xfe\xe2j\xeaa\x9c\xb7u\xc2\x1cv\xad<\xc7k5\xe3\xf4\xcc\xe1\xb3*;\xef\x01#\xb6X\xe9p\x8f\xf9\xd3\xec0\x19E\xb9\xb8\xd6\xabI(X\xc1T\x9ez\xe8s\x1c0\x88\xdaI\xf9\xcev\\r\xc1Mr\xb0\xe6n\x1b\x91\'\xd6\xe8b\xd6\x93\xf9"\xa4\r\x85<VS0\xeb!\xa9\x8bwM>\xecj\xeab\xc4\xb6j\x8d\xce9\x03\xb2Y\x94\x10\xe5kq\x0f?q\xcfz\x14\xa3\xf4\x1a\r\xfc\xda\xa2tB9\x96\xa7d2\x0ce(q\xacHb\x10L\x16\xd1\x11\x0f\xf3\x9e\x104\x05)\xf7\xe1\x84;\x188\xe0Hlia\xb6\xe9\xc7a\x99\xf5\xc4\tk\xd0xmCH.\xfd\x0b\x98\x7f\xc8#\'\xb2[\xc38\xf2\x94)\xcd\xe6x`\r\x96\x08W\xea&\xa4\xa6\xfbE=\x9b\x130\x98\xb2q\x06\xbf\xaa\xbal\x98g\xa0Cv\xe31\x7f\x88\x19\xf7\x16\xd7\x8e\xd6m\xd70h\xc6\x932\x11\xcc\xe31PH\xc7\xb4\xc7\xde\xb4\x06\xd0Z\xaa\xc6\x97`\x84\\\xea:^\xdc\x1b\xe3\xde\xa2\x12\x8b\x8f\xfd\x17GD\xa8Y\x80tp~\xe7\xd227\x9e\x9bl\xe6\xe1GD\x89\x9f\xc0\xe7);\xa7M\xf7\x0e\xc6\x97*s\xf2>oc\xf8d\xae \xf1\x8cV\x1d\xe3H\x17y1\xcevo1\xc6\x8esA\xa0\xb5\x8f:\x8a\xef\xe0s+vob\xd7\x87\xfd\x8cZ\x92\x046\xaf\xf44\xcd\x97 \xbd";\x9c\xf7\xf3\xc7\xcc\xb9\xdf\\\xd2\xad\xc0Y\xac\x16\xbd\xc4\xf2\\\xedl\xb6X24N"L\xec\xe9\x13\x8ds\xce\x01\xa8\x93\x08\xf7k`\xf0\xa6\xd7h\x05"\xa0\x8c\x95\xc8`\xc9}\xb2\xd9\xf0\xa0A\xdd\xd0\x0f\xd5\x9e\xb1\xe2<\xc2|\xa6a\x86\xc2l\x93\x9e\x1b\xebd\x95\xb0\xd5\x9a\xb4\xb0\x06\x05I,kp\xb6\xb6\x84\xadC~y\x16\x18OOb\xdegx\x17\xd16\x10U\x9d`\xf3Z\x03\xcbS\x05U\x82\xe8\x0cx8\x91\x96\xb9\n\x0b\xdd\x1c\xfa%\xea\xc87\xaf=V\xdd\n3S\x1d%\x9e4\xc0"%M\xf6:|\x991\xbc`\xe5>\xce\xd6\x8dp9\x9f:8\xacp\xdf\xd0\xee\xcb\xc9\x8b\xd6\xde\xddR;\x84C]0\x89\xd6\x0b\xd2\xcd3\xea6\xb7=\xe78\xc5\xa5\xe8\x0cF|t_\xcff\xea\x96\x03\xeeFS\x84\xb2\x95|\xc9\x82i\xca\xd1a\x14;\x8dz\x19\xc9\xef1\xc4\xa7\xf58\xed\xf9\xe9 #\x0e5O0\x8a\x8c\xb24\x19\x87\xbdD\xcb(\xff\xd6\x0b\xfe\xa9e5\x88\xba\xd36\xe4m\xe1\xe5\xcd\xa8\x1f\xeb\xed\x1e\xd3\x939\xb93$\x8e\xed8C)`@\x11i\xa3\xd4t\x16]\xb1\x92\xb7\xd6F\xf75"2\xa0\x98\xe5^-g \x9e\xf2\xb2\x06vv>\x8f\x8c\x89\xeee\x87\x8dQ\x84\xc4\xe4\x0cU\xf0\xf6H\xb0\xb6\x93\xef\xda\xdf\x8d\x8ed \xb0,&\xc9\xe2\xbb\x9d\xfbR\x8e\x1bI\x99\xf3\x11\x05\xd7\x8e\x01\x15qY\xe6\x15?\xc8q#)V\x8d\x87\xaf\x99\xc9Z\xcfs\xa7~\xad\xe6;\xb8\x91\x1el\xd4$\xc3\xd6\x07\x9b\xc3I\xcamu\xcc_\xcd.\xeeS\xd2o\xc6s.\xd1\xc5\x88<\xd7\xd7(\xf9\xe4I\xee,\xb5h\xbc\x17\x1e\xae\xe3\xd8\xc7\x96\xb8/[\xdc\x17\xd4]\x1fw\xa4\xc3\xcd\x11\x99s\x9f\xe67KF\x9f\xb1\x84(<\xe1qs,\x1b.\xbf\x90\x1c\xdd\xf6y\xfe%\x7f\xea\x9eQN\xc8\x9d\x88^\xb1\xee\xe4\xce\xf9Z\xfe7?v\xd7\xa8\xa3\xb7C\xeb\xd5\x01s\x8fc=\xd8\xa3K\xd9\xd9\xb3\\h\xe0\x0bI\x02\t\x1a\xb7$Jd\xca\xdd2\xda\xb3\x17U?\xe1\x8c\x08vO\x9c\\\xe3\xa8\xeb?\xbe\xc8Oe\xf3\xe5U\xb7\x0c/#\xe8\\\x12\xd8\xa5\xd4\xca\xb5\xb9\xa2\xf93\'\x1fq\xfe"\x9e8a\xa3t\x89E\xcb1\xf9t\xd7\xf3Q3\x8d=\\\nPb\xa4I\x9c\xd9\x0c\x04\n\xe0M\xa9i\xcfS\x97\x9aU\xcfC\xb4\xb1g\x96Mh\xf9b\xeej~\xeab\xd2>&\xcd)\xbfB\x19y&\xcd\n^\xc9M\xca5>\xf7\xb1\xf1V\xad\xd0LH^s\xe5\x0f\xd6\xf1\x1e\xe5\xd8\xfe).&m\xa1\x0e\xfex\xd1\xaf\x0c\xacp\xa5<\xcd\xdfu\xb4\xcd\xa8J\xdc\xeb\xf2j\x99$\xb6V\xe0\x1al\x06B\xbd\x98+Z\\O\xa8\xc6\xb1#\xc3\xa2\xb3\xb7\x86\xddm:2\xf7\x8a|\xca\xa7\xee\x1a\x91\x87\xad\x13\xcb\x1b\xd1C)V\xe6 \xbe\xa9\x90\xcb\xbf\r\xb6t\xdd?5\xa0\xc7V\x9b\x89\xa7\xf3\xa7J\xb4\x19Xu\xd2\x7f^\xdd\x94`\x83J\xdbT*\xbe\x9c\xbbZ|\xbc]*N{n%\xbbi\x87Wx\x8d\xe4\x1a.\xdeNa\xf0\x19\xea\x1e\xb4nRy2\x07\xcfW\x89N>y;\x11\xb4\x0c\xbe)\x06\xf9.S,\x81N\x846\xee\xf4}n0\x19*\xa3Y#U\xcf\xd9\xea\xed\x8bO_<\x8e\xbe\xa0j\xa0\xa0\x17\xcb\xa5\xcb\x89\x9f\xe28\xad[\xb4\xf0~N@r\x18\xb4f_\xdc\x9c\xb4\xdb\x05N\xb6\x18\x9eA\xb6\xc5FhO\x0b\x84;\xdb \xf9R\x8e\xcd\x81/.\xb7-\x11\n\x03\x8d.[1\x81\x0b \xf3\\\xbe\xc6\xa72\xe3%\n\x8e\\\xc30\xd6d\x14\xfc1,\xf8\xc5\xe2\xf0\xf9\xc9\xba\xfa;\x17\x1b\xbf\xc5[k\xf4\x1e\xe3\xd7\xcd\xe5\x9e\xe4\xd7\x19\xe9w*@\xe2\xc5\xcc\x9e9`YC\xf1}]m\xe4\xbe\xbb|\x08\x9bH)\xdb\xa7\xb93\xc4\xaf\x8a\x86\xdccV\xaa\x81\x0b1\x9cL\xf1\xcf\x8emf\xc9\xff\x16\x97\x83&\xb0\xc6\xe8r\x8d\xe9@\xe2\xaby\xad\xcc\xae\x9c\'\xfd\xb9\xc6\xfe\xa0$#88\xb5\x92\xa3?\xb9\xd8g\x86wW4}\x1ax\n\xed\x80m\x0e,y,?P\x9a\xf7\xf5\xf2\xe0\xd6\x90\x8f\x1b%\x98V\xea\xa7\xb3\xa6:\x9e\\Q\xbf\xf5r\xd6\x14xH$>\x18iA-\x0ct\xeb\xf7\xb9\xc8M\x96\xcf\x9c\x8d#[\x8d\x9e6T^\xda\xbeK\xd2\xfb\xc2\xe5\xe9Yo\xed\x88L\x14N\x81s8Cw\x9f]\xc3\xdbZF;\x86R#%\x1b\x89\x1c\xf8\x10\x9f\xeb\x02\xfe1<E\x04\xbe\xafTp\x14()o\x98\xee\x1fc\xc2Y\xd8\xc9v\xdcZ\xd9f\xe2\x99\xad%cv\xeb\xe9\x02\xa7Z\\\x9d\xbdY[\x9cN\x94\xb6\xfd#\x17\xbe*\x9f\xbf\xf8z-r\xd0=\x15\xd3\xd2\xa5\x94V\xae]\xe3\x99\xbbF\xc0t\xb5\xde\xbb\x8d\x9d\xe6H\xa1\x1c\x92qu\xf8E\x0e\xe8\x18\x16\x8d\xc1\xe8%\xd2\x02\xe9tn\x1b\x93M\xfa\xda\xe3Ts\xb4jL.\xae\xb1\xb7\x9biZtU%\x87M*\x18\x84Te\x0b\r\xbd\xa6Zv\xda\xb7Q\xb8\xbb\x99\x95{}\x19\x1c\xb1\xb9)\xc9\x00\x96E\x1d\x11\xb5\xac\xc1\xd5\xadu\xea\xf8\xe0Z\xa8\x9c\xb1\x91\x9a\xda\xa4\x89\xdf\x1bAA>\xc5\x9c\x97h\xbd#\xd5 q\xd9\xf2\\\xa9^\xf4\x1d\xd5\xe8\xea\xd6\t\xfd\x9f%e\xdb\xa1:\xce\xe6XM\xb4:\xfc"Y\xadP9\n\xf0\x00S\xcc3\xbe\\\xed\xc0\x02OB\x98\xf0l\x04\x00\'\xfd\x00\x1a#3\xd2!\xe9\x17\xf7\xe6\xf0\x8b1\x14\xe3I\xe8\xc1\x19\xd5\xd2\xdb\xb1{c\x87w*H\xb4U\x91\x9a\xf9S\xdcgs\xb2\xd5\xd9\xb5\xbc\xd1\xa4\x87\xdf<\xd6\x10\xad\x959\xe1a\xeb\x04\x87\x8b{c\x87Ic\xa0\x81\xab\xba\x9e\xc1\x84S\x8e\xd5\x18kv\xfa\x8f\x80\x90\xae\x9d\x8c\xb9_\xc1n\xd3\xd9\xd7\xd1p\xbda\xcf\xe3\xcb\xa6\xd3C5?\xad[^.\xf5%\xefY\x8b\x93o\xef`\x14\x14\x15\x8c\x1cS\x1f\xccN;\xbc\x0b:\x00r\xecW\xd7\x10\xac-\xc3\x06\xa1iS\xfc\x85|\x8b\x93o\xc3|\xe8\xdakl\x88B\xb9\x1e\x95\xaf\xc3\xebE\x06\xef~SBHL[\xe36\xad\xcd\x88=3~\x950\xe1\x85/\xe6S\x90m\x18\xe7i(V\xee\xc3\x0f^,P*\xe0\xd8\x1aFWH\x04\x84\x81\xa6:\xc5\x9e\xa7\x12\xb6N\x81\xac\x90\x98]\xf5+9\x16\xcb:\xb1r\xa4Y\xfe\x17\xd1\xad\xa1)\x92yt\xdfhS7c\xea\xc2~\xfe\xd1\neJ\x06\xdf(\x97^\xb3\x1a\x0fB^\x05\xe5\x9b\x98\x90\xdfh\xac\xd3\x93\xbfz\xf4\xcd\xcb\x93h\x8a\x17\xcd\xade\xc1\r\x0f\xfbVD+Z\xef\xf26i\x95\xd6\xc1\xe7\x13\xf6\xd8\xd4\'\xde3\xa1bF\xc1\xba|#\x8ag:\\q[\x8b\xec\x90\x17\xd9\xad%j\xd8:\xe2k\x85\xc4\x8e\x9e\x87\xa4u\xfe\xa9e\x02\xdda\x98u\xda\xaesC\x1e\xac3\x06&\xbb_\xfc\xc0\xb2\xec\x90E\xaf\xa2\xc7\x8f0N\xa8\x14\xeb\xc4\xd6I\xa4mV\xff\xc8T\xcd1\xa4\x1d\xe6l\xb3\'+\xd6\x00|\xe7\xb9\xc0\x8fNK\xbf\xd9\x8b\xe4w\x88\x04\x11\t\xe8\xb2\x86Q\xd0\x9ab\x9c\xc7\x8c\xa8c\x8a\xd4w5\x189\x14\x88\xcc8TK\x11uC\xe7+\'\xf4\x8b\xea\x9fF\xb7\xb6\x8c\x96\x1a67+\xf0m\x96\x9b\x8aV*\x8a\xa2,v\x98\x8bh\x0c\xd4\x0e2\xde\xfc\xd4N\xadUG\xc7\x13!^-\x9c\x0fe\x92\x06\xc7\xb0\x9c\xdci\xef_\x07Ib\xd4\xf19\x97k`\xcb\xa4\xf6brp\xe3\x06r\xe7\xf3Y\xee\x8e\xc3\xa0\xb9n\xf4\xac\x03\xeeqn\xc74\xab{\xe6\xb0;\xae\x00\xb1\xc0\xa1\x1a\x9b\xad\xb1\x07j\xe3[\xb9v\x8d\xc7n\x96{F-9\x8b\xd7\x06\x0e,E\xd5\x1e\xf1I\x97I\xea\xe4\xa4\xdc\xa1\x99\xb9TL\x14\x94k\xc7)3J\xb1\x8e\x8b\xae,\xa3\x97\xfa\x88l\x046(\xc7\x94\x9c\xcc\x11s\x9c{\xfe\xc91Vt\t\xd0\xc14\xa4\xb4\x03\xcd\xa4\x95\xafT\x1a\xd2\xd9$V\xc7A*2\x8e\x8e\xdf\x8e\xca\xb5k\xdc8)\xeb\xe0,X\r\xcc#\xd26\xdb\x9c\x8eI\xb9:)\'Q\xa8\x15\xfc3j\x03\xc0\x8f\xdffs\x02D\xf6\x18\x97Y\xf2nV\xa3\xc4gV\xe3\xaep}\n*Er\x1e9\x9fs\xcf\xba\xbb\x8b=c\x88g#\x1db3\x9e\xb9<\xdb+=j\xd5\xf3^pus\xfc:xz\xb9\xb7\x9c\xf8\xda5\\_\x81\xa2V\x87\xd7\xa5\xa3\xfb<\xc2\xf7X\xdf\x85\xe3\xc9\xd6V\xb4\x86\xf9c:\x11\xd9f4\xcc\xea1\xea\x9f\x96\xfb\xf1\xb0b\xcd\x8ac\xdb\x82e\x8d\xdd8\xd1\xe8"O\xf0\xc8\xf1Ej\x89aDZJ\x16\x81\xb9/b]\xaf\xf5L<\xfa\xc4q"TL\x99i1\xa3k\x89\xb5c\xfcZ\x0c\xfb\xe8\xc6]\xc3\x16\xaf3\x1b\xc1\xa2)\xce|\xe4c;9\xbb\x9d\xac\xc66U\xa0\xf1\xd8\xa6\xb0\xcb\xcb\xb3\x08\'\x03\x90\xa4\xede\xfbn\xcbjs\x8az\xb4\x90\x02I\xa7"\xb6\xe8bZ\xa2\xcf\xa8/S.G\xa6\t\xd4\x01I~\x8aW\'\x1d\xba\xcc\xb5\x18\x17pE\xa0&\xa3\xafKX\xc3\xd7\xae\xe12\xd7\x8a\xc5\x18\x99Uu\'\x1b\x0e/\xf7C\xdd\x96\xcd\xb3\x08\x95\x8c1*]\x89\x98q\xe6\x02\xd5\x19\xe2\xb1\x92MW\xe7=\xc3C]1\xa9[\xfb\x9d\xa3h4Bee\xb7\x1d>\xa2g\xe7\x0c\x9e5-B6\x12\xe4\x12\xa6\x1f\xb0\xa2O/\xbcE\xcf\xac\xe9\xd9\x84\xe4d\x1705d\xe3\xedMm\xcc\x8d\xbf\xe7\x1a\x8eM(%x\x87b\x81\x08]\x8f\xa5\xf6m\n\xcc\xec\x1avW\xc3\xff\\\xfe\x1b\x97\xab;\xec\xa16V\x81\xd9"XOZn[G\xe4}+tu\xd4\xca\xd8\xbf\xca\x0bh\xdd\xb2ec\xa6\xbe\xef\x1aO|\xdd\xbeY\xaf\xb6Y \xe5\xdf\xa9\xe5\xfa]n\xe7v\xdc\xe7Mq^\x95D:H\xc3+-\xa4\xb1\xbc\xb5\x1af{\xab\x04;\x8a\xb2\xcf\xf6\x9dS\xd5\x10\x12\xd6\x01\xe8\x80\xcb\xf9r:\xd6\xd9\xc4\x91\x86I\x9e\x99:\x18\xdfb\x1bX\xa9{\xa6.\xf9\x89#J\xea\x10\xc0:\x9f2\xd8ZK\x8c\xed\xda5\xfct\xacN\xf0\xb9[@\xe4\x1c\xc5\xa5L\x07\xbd\xaa6\xa4\xbc\xc4\x1c\x8e\xbf#\xf6\x06F\'M\xd5\xd5)\x86\xa9\x90\xa7\xf2\xb8\xc40e\xab\xeee\x97 1X"\xf9(\xef\xec\x04\x7f\xe61\x18\x04\x1e\x1a\x89\xbc\xd1\xbd\x9ch\xcc,\xb8g_>\xb5kTm\xce\x1cX\x90\x8c\xe9PZ\r\xda\xb2\x14\xf7\\\xe3s\x8f\'\xa9\xa8\xccq!c\xf0\x8a[\xae\xf7\xff\xff\x04\xff\xd9\xb1\x83\xb2!\x8aD_2:\r\xeb\xb67\xee[\xe1_\xdc5R\xce\xe0\xe6\xc8\x186\x19+\r<\xf4=\xd7x\xe6Xn[\xa4\x82\xfac\xcc\xc6k\xbdu\xa9\xfe\xce\t\x1ew\xf9|y\xbb\xb5\x91\x03/\xde\xc5\x8f\xc4Dh\xae\xfb^\xcc5,E\x9a\xb8\xd5\xbe\x9f\xec\xce\xd5h\xa8\x90\xa9o\xc9X\xc7IQ\x82Kl\xe6\xa2\x06%\xf1\x01GK\xc5l\xf7\\\xf26\xa3\xe3\x12\'\xd8Q\x16[z\xc4.k2\x98\xcf*\xe1A\xb6\x81d\xae\r2\\\xc6fO\xdc\xacWF\x97\xa4\xce\x0b\x1an\x9d\x04\xcc\xbd\xd3\xb5\xb8\xea3\x175\x0c\xbc\x99\xf2\xe56tv\xea\xd8\xbc+\x1e\xbf\\\xc3\xea:-f\xe0\x88J\xb0y\x0cY\x87\x85\x1c\xf3\xb5\x9e\x07\xc5S\x80\xd1\xa9\x80\n\xba\xb4\x86\xe9Y\x12\x9b\xf5Y\xc7\xb8\x18\x17\x10[Fe\xc8\xbd\xcc\x044\xcbn\xa7A\x10J\xa5\x0f\x00\xb0Rg\xa7\xc5\xdf\x0b\xae\x8b\x8ah\xf8{\xa4\xed6\xf0\x9a\xfa|\xc2Y\x05Z\x90\x95va\x17\x1f\xae\xfd(\xcb\xb7\x15\xd4\x16\x18x\x13\x11\xdb\x05\xa3avO)j\xab\xfc\xf0\xd5\xe4\xb9 5&A\xec5\xb6\xbd\xec\x9e\x92\xce\x87H@\xa9\xe8X\x02p\xde\xe7\xeb\xd3\xb1]\xa7\x9a\xf8x\\\xd0\x9b\x08\xea\xcb\xa85\xc9p\xcc^\x14w\x9e\xb2"\xbe\x1a"(\xd8\xb0\xa8\r!q\x8a\x19LF\t\xb5\xaf\x1b\xf4X\xcc\x12\xd9\xf8\xd5\n\xd4\n/s_\xcf\xac\xb2\xe3g\xd1y\xd7\xc6Z\x80\x18\x84D\xe1\xe4k\xf3&\x9d\x0f\xa4$+\x03o\xa3=\xc8\x15wD\x14\xaf^\xe3\x89\x9f\xb1\x93\x91y*\x1d\x1d\xd6KN\xf0H\x14\xfe\xbc8\xcd\xc9\xa29\x93\xcd\x9f\x03\xabJ\xa2\xbeu\xf4\xec\xf0\xd5\x86\x19\xece/cp\xbbHPHF\x0blt\xc4Q\xfb%e\x15\xd1\xadBy\xb4*\xf8\xa4\xa8\x0f\x95[D`\xb3<gT\xf9\x1b\xf1\xe5eVK\xa59|\x80j\xc4r\x81\x83M\x00W\xd4\xe0Mp\x91\xf2\xc2E\x83\x99/#o\xa4\x9e\x8f\xb8\xbee\xb6\x06bd\x18\xc3\xbe\xb3V\x02(tT\x11\x1a\xe8\x8ae\xe3\x15<{\xb6\xdb\x82\x8f\x94\xc5\x87\xc0<\\\xed\xda\xc1t\xb4\x10\xe2\x95H9\x9cE\xca\x84\xec\x9c\xea3\xcc\xac\x8c\x1a\x7f^\xbb\x86\x8b\x94e\xcf\x8f\xda]\xe5\x96\xc7\xcf\xe2\xc9Qj\xc7\xb4wrOZI|07CVd\xb3p\xb5\x040\xcd\xacU(\xf2\xfdL\'\xadk\x01aS\x01;\xc8FE\x95\x16\xd9>\xafn\r\x12<\xc2$\xe8 \x03dX\xe2\x98\xa6t\xa1W\x18t\xaa\xa2^w=\xf8\xb1$\x00\xc36\xa0\xf5\x9a\xda\xce\x06\xed\xd7\xba\xd6\xf3\xec\xd6 ;\x02\x9dj\xc4\xd6\xcd\x15u\x9c\xde\x14\xa3\x13GRH!\\4\xa9\xf7\x9a/\\-y`\xa8\x19^f{\x07W\xf7V\xc0\xed8\xa2:s\x0fS\x0e%\xae\x9a\xf1k\xab\xb0\xa3\xfd\xb8\xef\x956\xbe\x88\x98\xd06\x9d"\x90\xda\xf2}\xe7Y\x8b\xe0f\x89h\x8ds\xac\xa6*4\x12\xd1\xcb\xa4\x9b\xc7\xefV7KD!\xb0\xc3\xb1+:\xa4n\xdc\x91\xd21\x96k\xd7\xf0\xbc\xbc-a^\xadR\x95\x80}\xb0\xed\x11\t\xf7\xe6\x92]\xc6~i\x03\x1e>\nUF\xc5\xbf\xf0\xb4\xbeV\x8dQT\xfc\xaf]\xc6\xbeX\x97R\x886L\x9dQ\xb9\x10\x17\xa2\\\xe4\x92\xcd\x8ai\xf6\x18\xb5\x93\x9a\x80\x11\xd7\x91S\xf9j\x1e\xd8\xac\x98\xa2\xec\x07\xac!\xcb\x8e\x1f\x19O\xd6\xc9\x1cW\xf3\xd1f\xc5T\x1b\x8d\xb2\x99hJ\xd8v\xd6Gu0\x03G\xd9j\xd5Aaw\xa3W)w\xf4\x9f\x938Gq\xaa\xbd\x91\xb1\x8f\x8bz\xbe\xd4+a\xd4f\xc8M\xa1J\xc6\xdb*\x91\xdd\x05\xc7t\xfe\xb3\xdb\xcb\x916\xee8e\x11O\xd6z\xcb\xdb\x84\xa6\xfbz\x03\xfe\xe21U\x83\xf7\xed\xa1\xa6H\x08\xa8\x94:\xc5\r\xdb5\\?l\xa5\x08\xec\xa8\x9c\xbe\xa1JE\xc5\\\xb3".\x03\x97\x87\x85\\1\xc6\xa92\x90\xf0\xb9\x81\xa3<\xf7>\xed\xe9.\xc3J\xd3\xd2\xe5\xbf\xe3.AsN\xb4a\xbe\x04\xeff\xe1\xb0A\xce&j\xcdX\x7fa\xddb`\x1a\xebU\xfc\x87\x11\xf3\xf5\xbe\xcf\xbcm\x147\xf0\x04\xf2\x9eE\xb07\x83\xea\xd8\xe4C\xd9\xd0@\x95\xd4\xc6>\x83\xf4b\xd1P\x9b\xef\xa8\xec\x17\x05\x1d;\x01\x19$9(\x03\x01|\x81[\xef\xa8\r\xf6\xb6\xc3)\xd0\x06\xd7[\x14(\x19\x98?8\xceH\xcd\xb3\x8bMy\xb4\xda\x94\x07\x0b\x0fu\xb3~\xf7\xd6m\xc6{\xcbT\xa6\xf1\'\xc6f\x16\xd5K\x17v-V0\x80\x96\n\xe2[b4l(\xbcYc\xe0\xb3=\x92\x8d\xdb\xa1Ed\xc2\xb9\x0f\x0e\xf8\x1d\xd6g\xd4\xe7\xa3\x8e\xd1\xdaW\xf2\x8d\xf8\x96A\xe8\x98\xd8\xcd\xd4\xb9\xa87\xc4G6\x13\x85\xb4\xbb\x98\x81-\xb7\x18X3\xec\xd7\xea\x93\x8f\xdcL\x14\xf10\x1b\xa3s\tT\x14\xda\x83\xd7\xf8\xda5\\\x9f\x8f\x84\xac\x03\xb5\xaf\xb4\xbec\xdff\x1a\xadl\xbfw\x0e\xd9\xc9X;\x8c\xd0\xe5.\xbb\xc3&\x99\xf4\xd0gX\xb1\x96\x1bJ\xd8\x8a\xb6\xbe\xf4\x96\xf3\xe8I\x90\xb8\xc8\xa6W\x040\xe7\xc8>8\xe7zg/cq\x16\x90\xfbJ=\x01K2\x1a.\xee\x91\x0f;\x19\x93\x06Q\xe3,w.`m\xa9[\x93\xe6\xbd\xd70\x19k\xef\x16\xf8\xca\x94\x82\x11\x95\xae\xbe\x9f\xb8;\x93\xf1\xd3\xbf<{rZN\xf8\xfa\xbfo\x1e\x7fq:\xdd\xfd\xf6\xcb\xb7r\xf0\xdb\xb7\xb7\x0f\xdf\xde\xbd;\xbdzs\xfa\xea\x01\xad\xbf\xfbF\x0e\xccV2\x0b\xa7\x1f~~\xabc:\xaa&\xb7\x9e\xfc|\xfa\xf7\x13\xbf{\xf5\x8f\xff\xf1\xe4\xe7\xffy:\xdd\xbe\xf9~+O\xd2\xf2\xb6\xdb\xd7\xaf\xe5\xad\x1cYv\xf6\xf7\xb7\xefo\xb7o:E-c\xfcr\xfb\xf6\xf6\xa7\xbb\xf7wo\xdf\x9d\xde\xde\xfd\xf0\xea\xcd\xdd\xf7\xa7_\xdf\xbdz\xf3\x0f]\xbf\xc4\x04\xf2\xe2\xbb\xf7oo_\xbdy\xffN\x97\xf8\xf8K\xb1\xec\xdb\xc3\xfc\xf0\x83\xff\xf8\xec\xe9K<\xd4\xed\xe9\x8fy\x13\xa7qGO_\xfd\xe3G\xb9\xc6\xe9\xfbW?\xfcp\xf7\xf6\xee\xcdww\xa7_\xeen\xff\xa9R\x13;\xf8\xd1\xe9\xf4\xfd\xdd\xdd/\xfa\x86\x1f\x7f~}\xa7rm\xb5\xc9\xab\xf4@\xee\xe7\xa7\xdb\xd3\xeb\xbb\xff{\xf7zK\x96|\xf8\xc1\xd7k\xc6`\xab\x99.\xd4\x98\xca\x0fPV\x0fW\xa3)\x93\xb9n\xa9\xf5\xe9\xe8\xc0\xbe\xaf\xa3\xfbd\xd5B\xcd\xcac1\xd0T\xf3O\xaa\xc9\xfd:\xb9O.l\xb8\x9am\xd0}\xbfTc\xe2=\x9f\x94\x07\xfb5\xdb\'\xe5\xa1\xc5\x15\xa3\xbf\xbe/.\x9d\x07\xd3O\xeaj\xb3}\xb2/vO\xad\x9eV2\x17^\x8f\xe9}*\xc2V>Y\xdc\'\x17*\xfe%\xd7\x19\xb78\xa4\xce?\xa9!\xf2\xd7\xd5\xaf6\xf4m^E\\\xcf\xc5\xe2\xc6\xcf>)\x1b\xf9\xeb\xe6>\xb9\x14\xc25\x92\xcee\xf5\xb5\x02\xcf?Y\xe4\x88\x7f\xdd\xddjI\x95\xc6\xca\x81\xb5\xf5\xfa\xdc\xf3\x9de\xd9\t\x01\x9f\\\xb9\xb1\x16v\x880\x92\x02\xf7|2\xea\'\xc9\xad\xb6\x975ZM}\xb5\x1aK\xeb\xd3\xec\x93*!\x8a\xf8d\xacj]\x14#\x98\xca\xf6\xc9~\xcf\'UB\x94l\x0f-,\xe0\xeb\x04\xc5U\x8b\xde\'!U\x82_\x13\xdb}.\x03\x13\xd4\xc3\xab\xbc\xa5\x01\xda=\x9f\xcc\xfa\xc9l\xf7\x99b\xdd\xf2\x0c\xbc\xc5\x16\xfd\xda\'\x8b=\x95\x85\xddee-\xde\xe6\xb2\xdd\xf3T\xf2\xf2T\xb6q?\x1b\x10b\xdd[\xbd\x8e\xea\xe2=\x9f\\\x9eJ3\xd9.\xe4\xe8z\xda\xe4\n+-\xcc=OEG\xfb~M\xdd\xbes\xa1v[&\xda\xac\xfb\xf6^\t)0\xe3\xeb\xe8\xf7\xd0zV\xfa\xd2\xcd\xb0\xe4\xa3\xd2=\x9f\\ \x8d\xa7\x93*\xb7\x97?\xde\x89\x8a\x16%\xfb\xd3\xed\xfbW?\xbf9\xfd\xfd\xee\xf5\xcf\xff:\xfd\xeb\xf6\xdd\xe9\xf6\xfb\xefE\x95\xfe\xfd\xbfN\xcf_\xdf\xfd\x16\x1fn\x1f\x18\x9f[T\xb9\xd3\xe43=\xaej\xfcB\x8b\xab\x8a\xe3\xb6)\xf1\xf5Jo\xfex{\xbf\x0e\xd7_z\x05\xbe~\xe4>\x8d\xac\x8a\xf2\xa3\xbd:n\xe3s_\xdc\xdd\xbe9\xbd\xf8\xf1\xd5\x0f\xef\xd7:\xe3G\xa7/n\x7f\xdb^x\xb0\xe4\xd7\x1f\x9ad\xfe\xf0\x87?\x9c^\xde\xfe\xfd\xd7\xd7\xb7oO\xcf^\xbd{\xaf\xcb\xf9\xf9\x87\xd37\xcb\xfa~\xba{\xf3\xfe\xf4\xb9\x93\x9b\xbc\xdbD\xf3\xad\xde\xea\xc7\xdb\xbd\xbb\x97\xff\xf1\x1eB\x1b\xaf\xfe\xeb\x9bo\xe5\x8e\x97\x975\x972^\xfe\xec\xf9\xf3\'\xcb\x8bU{\t\xd7\xd7\x96u~\xfb\x93\xac\xf8\xe3m\xb5\x17\xbf\xd1\xbb\xfbx\xbd3|\xe9\xdd\x0f\xaf\xef\xbe\xd3\x15\xbe\xdb\x16\xb5>\x81\xd9\xef\x97\xd5-\xcfq\xfc\xf6+{,\x1f\xeb\xa3\x80\xfcU\xb2\x1f\x9f\xcb\xf6+}\x00\x1fo\xb6j}\xe9\xc9\xeb\xdb\xef\xfe9>\xa9/\xfe?v\xba\xd2\xd9'
p67
sg20
g21
sg27
Nsg29
Nsg30
VShelXL
p68
sg32
F0.29880000000000001
sg33
S'699f2ec6e46f6143c8289f5110a98ae6'
p69
sg35
I4
sg36
VLeast Squares
p70
sg38
F0.124
sbag1
(g12
g3
NtRp71
(dp72
g15
I00
sg6
I7
sg7
S'44712933c09d3e1ac48c4ead03e8bf84'
p73
sg16
(lp74
I7
asg18
S'x\xda\x95}k\xaf\x1c\xc7\x91\xe5w\x01\xfa\x0f\x8d\xc1.\xb0\x8b19\x19\x91\xef\xc1j\x00\xeaJ\x145\xa6EK\xd4\xec\x0c\x16\x03\x08\xd7\xd6\x95M\x98\xa2\x04\x8a^{\xfe\xfdFdU\x9e\x88\xee\xca\xdb\xea\x95m\xf9\xbe\xaa:\x9f\xf1<q\xe2\xdb/\xbf}yz\xf8\xfb\xcf\xdfqm\xed\xbb\xfb\xa7\xef\x1f~9\xbdyw\xfa\xfd\x13\xfa\xf8\xa3\x93\xfc3\x7f\xa5\xbf\xd8~\xf2\xc7\xf7\x0f\xf7\x1f\x1e\xbe?\xfd\xe1\xbfN\xaf_|\xfe\xf2?^>\xe1@\xf5\x9f\xe8t\xff\xe1D\xf5\x9f)\xfds\xce\xa7\x9f\xde\x9d(>y\xfd\xf0\xb3\xfc\x92\xf9\xe3\x8f\xbe\xf9\xfcw\xa7Wo\xbf?}\xeb?\x0e\x1f\xa4\xbf\x1d\xef\xfa\xf6\xf4\xcbOo\xff\xfa\xe1\x8d<\xee\x7f\xf7\r\x9d\xc2\xd3\x98\xf3oN\xdf\xfc\xed\xe1\xfe/\xf2M\x88\xe97\xa7go\x7f\xfe\xf3\xbd~\xd3\xc2oN\xaf\xde\xbfyx\xf7\xe1~<{\xafs\xf8\xf9\xaf\x1f\xb6\xa7\x9f\xff\xf4\xfe\xc7\xbf\xbe\xbd?\xfd\xf0\xd3_\xdf\xd9\xb0\xbf\xfd\xe7\xd3\x1d\x87x\xfa\x8a\xe3\xe9\x15\xe7\xd3\xdd[\x19\xe6\xdd\xe7/_\x9e\xe8iN\xd4\xd2\x89\xdaS.\\N\x9c\x9e\xf6\x14\xfa\x89\xdb\xd3\x18{>U\xf9y(\xa7V\x9e\xf6\xc0\xa7JO\x03\xf7\x8f?\xfa?\x9f\x7f\xf3\xcd\x89u4A\xde:\xfe/\xf9\xef\xc8\xff\xfb\xe3\x8f^>\xfb\xf6\xdb\x93\xfc\xff\xeb\xe7\xcf\xeeNw\xa7\x17\xa7\xafN\xafN\xaf?\xfe\xe8\xdf\xbe\xfa\xf2\xdbSl\xe5\x94j:\xc5pJ\xe1D\xe5\xe3\x8f>{\xfe\xe5\x7f\xe8\xc0\xc6\x07\xd0\xe9\x8ed\x8d\xef(\xc9\xe7~\xf6\xf9\xcb\x7f;\xfb\x00\xf9]\x18\xbf\xd3\x7f5\xfd6\xea\xbfX\xffE\xab\xbf\x8fU\xfe\'\x7f\x18\xe5\t\xf9\xb8\xbb$?K\xbc\xfa\xcb\xc4\xfbo\xc3\xf6\xd7\xe3\xa9\xba\x1cC\xd4\xcf\x8b\xe3+\x1d\r\xebhXG\xc3\xeb\xbf\xdf\xe7\xb3\x1a\xf3\x9cQN\x8b\'_\xe5\xf0\xec\xf4Z\x7f\x9f\x9e=\x93\x1d}\xf6l\xf1G\xaf\xe5EM?\xa6\x85pz\xad\xffz%\xff\x92\xc5\xff\xf2w\xff\xb6-\xa8\xfc\x8bO<\x87\xb0}\x1ca\x08q\x0ck\xf5\xf7\x8f\xad\xdd\xe2\xcd\xeb\xc5\x18K\xb5\x1e\xc9c\xeb\xb0\r1\xef+rxr\xb5"\x87?\xc2"\xf8\x85\x91q\xc8\xc1|\xfa\xfa\xe9IN\xeeI\xd6\xe7\xf7/\x9f}u:\xb1|\xf5\xe9\xab\xaf>;\xfd\xb7\x17\x1f\x7f\xf4\xf6\xcd/\x1fN\xf2\xb1?\xfcx\xff\xb3\xbc\'\xc7\x8f?\xba\xff\xe3\x87{\xf9\x08\xb9T\xa7\xde\xbb|B\xd33\xf1\xeawr\x90I\xff\xb3\x7f\xcd\xf2u\xc0\xd7\xac/\x19_\xc7\xd3\x13\xfb#9\xed\'\xc6\x1f\x05|-\x7fdO\x90\x7fB~.\xff%\xfc\x8a\xdd\xf3O\xe2)\xdb3\t/\x08\xfaM\x9c/Hn`\xdb\xdb\xb2\xfd]\xc4\xdf\x91\x7f\x88\xf5\x9b\xf9g\xbaZ6\x80\'\x19\x9f\x93\xf5\x9b\xf9W2\xe6\x8c\xcf\xa1\xb3\xdfD\xf9>\xd9\x9f\x91\x9b\xb6\xcd\xfa\xc9X\x03[\xd9\xb3\xcf\xb4Y\xeb\nF\x9b\r\xdb7\xd1\xcd3\xb9\xbf\x92\xad\xf6\xf3\x8ax\x95\xae\xab\xad\xf3Xu7J\xffP\xc4\x8b\xa3\xff\xf8(\x9f\xc3\xf6D\xc4\xcb\x92\xdf\xc1x\xbe\xfeg\x839\xdbM\xdb\xc0t\xb6\x81t617~\xbf1c2\xc9\xaf\x05\xfb\xe5sc\x8e~a\xa3[Xv\xdb\xe7\xde\xc5n\x96\xe3\x89\xe0\x9e\xb0\x83\xfd\xa4\x9c\x8a=\x12\xfdad\xfcf,r\xf5S\xb6\xe3\x97\xceo\x83;\xbfO\xfc\xcaF\x7f\xb3l\xfd\xc6\x92\xdb\x89u\xa7\x9c\xfco\x9e\x8c\xebh\xc3\x89~\x06|vf\xb2\xbfMdG\xde>S\x8e\xb8[\xbep\xeana\xf2\xa6\x9c\xff\xd7Oo\x1f\xfe\xceO\x1f\xfe\xfe\xe1\xfd\xfd/\xff\xb2\xff\xec\xc5_\xde\xbe~\xff\xc7\xd3?\xfc\xf7\xa7\xff\xf9\x9f0@\xfe\xfc\x97\xb7\xff0\xff\xe0\x9f.\x9e\xfa\xf8\xa3\x7f\xff\xe2\xc5\xb7j\x9d\x84\xa7\xc4\xa2s\x83|\x99\x87\xf6\r*\xe8\x9f\xff\xefg\xdf\x9c\xb6\x7f\xf8)\xf5XD\x98\xbf"\xfd6\xc9\xff\x9e\xa8P\x0c\\\xb3\xfe\x80\x9eRI"Y\xb7\x97\xa5Pb)\xe3\xe7\xb4\xbdm\xfbyH\xb9\xed\x7fB\x14Z?}\xb2\x19G\xa7\xfd\xd7\x85\x12\xde\xbc\xbdL\xbf\x94?\xdc\x1f\x92\xcf\xab\xba\x1a\xec\xc6 \xca!\'\xde\xc6\xc0\\:\xd1\xfe\x01\x85;\xa7\xc5\x18J\x12\xdbb|\x19Kn\xf9r\x0c\x8d:\xef\x1f\xdcS\x0c\xfb\x97\xb1\x96\xf9|mI7:\xce1\xa8\xe8\xee\xbdn\xf3\rb\xf4\xb0\xd8\\\xfb\x07\xb4\x9c:/\xc6\x90C\xa8\xf3uU\x14\xd5\xf9\x18(t\xda\xdf\x10\xe4\xeb\xf9\x97\xf2L\x9c\xc3\xe1\xa8\xeb\x90\xdc\x18jL9\xd6\xf9une\x9fd\x96\xbdh\xabu\xc8=\x94\xb9$\xb2p\x87\xbd\x90-\xc0\x18\xc4\x8e\xdb\xf7"s\x99;TH\x8fovc(1\xd0\x1c9\xb7\x9cy.tm\x9c\xfaj\x0c\x99\n\x96\x84\x0f\xeb \x0f\xf59y\xe2\xb9$\x9c\x0b~\xda\xf5\x9c\xbe*n\x0c,\xe7\x90x?\x87Y\xce\xc6>\x8b\xa4\xdf\xb4\xd5\x99\x8c-\xce1\xa4t9\x069\x04!a\x1d\xc8\x0eb\xa0\xb9$\xf2f\x19CucH=Dj\xfb\x9a$\x0em\x1f\x0f\xd5\x9c\xebj\x1d\xe4n%\xdc\x81\xc5^\xd4>\xf7B>-`/\xea\\\xbc(\xcf\xcb\x18\x9a\x1bCL\xdc\xea\xfeT\xab%\x8f\xf1\xe8cb"\xf5\xc5\x18H\x8c\xf76\xcfd\x117\xe3p\x1e"\xceC+\xf8`\xc2\x18\xf6\xbb\xd9\xfd^\xd4\x8e%k,[\xb1\x9fOj9\xae\xc6\x10Z\x8cs\x1d*\xc9i?\x1f\x03\x87T\xe7\xaa\xcb\xdc\xe7yh)Bj\xc4\xa0j\x80\x82\xdb\x8b\xda\xe5J\xefwS\xeeM\xda7\x9b\xba\x8cmu7Et5\xbc9]\x8eA\xceH\x9d\xa7OD\x0f\xf6\xa2\x90I\xae\xa4gr\xc8\xa1y/r\x8e\xf3L\xb6*\xa2\xb1`\x8f\x98Wr2\xd68\xc7\x90t\xb1/\xc7\x10Z\x9d\x1f\x1c\x12\xe3\x8a\x14\x88L\xf1-u\x0c|&\x1fZ\xd8\x97\xac\x94^i\xff,\xee\x8d7atq\x1e\x928\x88\xf3\xf3H\xce\xdf\xc5\x18jJSN\xaa\xb0\x9e\xa3-\xad\xe0^\xe8\xdd\xfcj\x1c\x9a)\xb7\xe4\x92\xb7\xba\xeb\x8b\xce<\xcf\x06\xb7\xc0\x9bP>\xdcM\x9e\xfa"\xf5\xb4\xd0\x17<\xd7!F\x1c\r\x8ae.\x89\\m\x91\xd5_\xb1\x1f\x83\x08\xbem\x83u\x0c\x91R\x9eg\xb2v\x0e+\x19U\xe6\xb2\x89h\xe1\xe3yhPTE\xfd\xdc\xa9\x18qED\xc6\xc9\xdd|\xa6\xae\xe8)\x89%\xf0b\x8c\x86!\xccvm!\xa3i"%\xf7;\xc6D\xd4/O\xc6\x13\xd1p\x9bf\xde\xde\xa6&\xd3Wq\xcem;\xbby\x93V\xf2\xb6L\xb8\x9b1\xa5ZV\xf7-\x85)\xdc\x88\xd5k\xba\x9c\x1b\xf7\xb9j\xd4\x02\xbe\x0cS\xae\x07\xea*\xfb\xdc\xdc\xa2\x9f[)1\x959\x1a\xb9\xa5S+\x92\xe8\xc5p\xcb\xdc\x92\x9b[\xed\x9d\xa6N\x93w\xd5\xb0_\x109"u}\x87DZ\xe0\x18\xc94\x0f2\x15\xca=\xc4\x0c\xf1\xda\nn\x96\x08P\x19Cvc\x905hS\x1dw\x8d\xdf\xecc\x88\xa2y7\xf5t9\x86\x96\x1b\x8eQ=\xe8\x16\x11\x83\x0c\xdd\x82C\x1b6}1\x96\xba\xea\xaa\xba\xf5\xcdn}k\r}Z\x1a"\xcb\xda\x14\x04\xb1\x88$\xbe\xe9\xec\x147\xb7\xd2S\x9d\x8a\xb0\xb6\xca\xd3\x96H\x91zhK\x19\x95#\x8eQ=\xca\xa8\x04\xa1 \x1b1\xffR\xac\x06H\x8d^\xf9ln\xc5\xcd\xadt\xb9u\xfb\xe9mT`\xaa$Y\xa7p\xd3\xdc\xea\xd9\xd9\x11\x99\x1b\xa6,\xeeq\x1a\x80,\xd6k[\xe9\x80f\x9a>\x87x\x90;u\xd3\x85c\x87\x18zHDP\xc7O#\x9d\xcd\xad\xba\xb955\xef\xe6\xaa\xd7\xc2S#\xf1T(\xbf:\xb7\xe6\xe6\x96\xabl\xf6\xb4\xb3\x9a\xa8\xac>\xef\xbc\\\x8b\xba\xb4\xc1m\xdf\xb2\xdc\xc3\xcb\xb9q\x87e\xc3\xb8\x17*\x8e\xa0f\xfa\xf9\xbe57\xb7\x1c\xc5*\x9c\x16W\xe8\xbd\xc1\x1a\x11\xf5\x93n\x99[ws\x13\xb1\x15\xa7\x80\x12#\xb6\xcf\xdb\x12\xbbh\x9f\xb4\x94g\x8c;\xcfr\xfd/\xcfd%\x1c\xc4h_\xca\xcf1c\x9d\xdbWC7\xce5\x8d\xea\xf9\xec\xe3\x91\xdb\xdf\xe7\x18D/\xd3\xf2\xceoZ`\x8cAl\xbf\x83\xdc\x89\xdd\xee<F\x1b4\xb0;uw8\xbf\xf3c4\xf3Sk\x82\xc6\x92\x05-\x81\xe6\xcf\xd50\xb9e}\xc7\xee\xcc\x13W\x87\x07\xb4\x9d\xcaVL\x8d\x8bR\xaa\xab;_[v\xb6r\\\xcc\xadB3\xc4y`x\x97F\xc3\xf6\xcc\xe1|ndsS\xe7m.H+\xcd<.\xb1\xdfZ\xbein\xec\xceN\x90\xbb\xbd\x0b\xdf\xca\xdc\xe0x\xf6Lq\xa5\xe7\x93X\xed\x98>\x1d\xf4EJ\t\x07\xa6\xba+b\xc7(\xd5\x8b\xb9\xb1\xdf7\xeaS\x1b\x8b\x13@\xd3\xfa\x12\xa9]\x0f^\xc9zn\xd1\xe6&\x8a\xbdL\x91\xda\xc4\x1f\xe5i\xcb1\xed6\xff\xa5\r\xc3\xd3\xfc\x14\x0b-\x84\xa3\r\x13M@\xe3!\xb1\xa3\xcc\xf5\x0c\xe7\xf2l\x8cfz5I\xcc\x8e}ue\x07\xfb4\xd9\xc4\xb6\xa5x\xdb\x99Ln\xdf\n5\xda\xad\x06\xd1\x118\x9f\xf2*^\xca\xea\x9c\x0bAl\x97\x83?\x9f\t\xae\x95\xda\xf3\xd8\xac\x0c?\x96\xca\xb9<\x1b\xa3ah\xbf\xd2\xfa>\x1a\xf1\xe9`\x8eR\xect\xdb\xbee\'\xab\xb3\x18\xa4a\xae\x94\xd83}\xda\xbf=\x95\xd5\x99\x8c</\xb8^\xef\x83\xfd\x90\x8aY+\xb9bnlbEv\xe0|n\xd9\xcb\xea\xba\xdbaj\xcd\xc87u\xdeCY\x1d\xbeanw\xdbQ\x9b\xf2P\x9d\xff\xf9u\xed\xd36\x12\x93y72\x0f\xb2:\x07;\x93\xedh{V\xd8\x0f\x9c\n\x94\x0f\xc1\x8e\xafEft\xc7~\x0cE\x8c\xc4\xa9/b/S\x1a\xa5\xfc\x88\r\x93\x12|\x1c\xf5\x13\x8f\xf2\xcc\xddy\xb3\xcf6\xa7d\x1bC+\xe7\xb6\xfd3w\xe7e\xd8S:\xc8\x8bxj\xaf$\xa6V\xbci}\xa3\x9b[\xe2\\`)\x88\x95Z17urV~,\xe5\x0e=_\x0egG\x16\xc7\xa2(\x8c\xf5\rpa4\xb0vn\xdb\xbb\xb9%R\x97m\x1fMV\xed3\xbdm\x8e7\xd9\xf6w\xc9\xcfM\x060\xef\x85\\\xf2F8;m\x1dG\x14\xbb\xc5<\xcex\xd4\xb1=\xe32dn\x98[\x82\xd8\x163\xe5ln\xe9\xcc\x86!\x08A1""\xcf9s\xaf\xb7\xed[vs\xcb\xe2\x96OM\x16\xc5\x98\x80%\xab\x0e\xf2\xda>\x8b\x98[>\xc4\xc4DV\xc3\'\x13?\xcc\xc46,Rq$\xe4L\xde\x15?\x86*\xd2a\xfa\x821\xf4\x19U\x13k\xa2\x84\xa5L\xad\xd0\xde\x89j>\xda\x88\xc1,&\x8b?8\xb5(\xc6\xbf\x8c\xa1\xba1\x14\xf9\xa8\x19\xd4\x88\xad\xd1\xbc\xfcrKv\xdb\xf2r\x1d\xd8\xf9\x17\xfdx~\xb7(\xdf6\x06\x9c_\xd9\xb9f\xb2O\xfc\xb7\xbb\xe6\xc7\xd0J\x9a\x025Q\xc9\xf3\xcc\x89\x7f\xdc\xebRF\xc1\xe4\x94\xe1\xc4\xb4\x88\xc3\xcc\xdb\x12,\x10\x16\x1a"e"\xaet/\xba\x1b\x83xMi\x0eW\xdeI\xd8\x17\xe6=nq\x18\x03.j\xd2\xd8\xd3A\xbfUD\\\x10\xf4\xd5+\xddmu\xce\xed\x92\xee}\xc8Fqn`Jb~\xcd\x1d\x8a\x1a>\xbfI\x07\x047\xb7&\x1b\xdf\xe7\xf9N\xf0\xd7Y\x1d\xe7e|\xa7\xe0\xa2&5\xc8\x0f\xf6z\xc49+\x1dA\x07\xca\xa6\x0ez\xd71\x90\x1b\x83\x1c\xea6\xd7T\\\xe4\xa9\xf29\xf7\x1eV\xf6\xbaX\x89\xd5\x02\x16G\x1d\xc0\xbd!\xba\x18a\xdeVKO\xe4x\xa1c\xe9\x99\xadoN\x08\xf5\xc7"Rs\x1f\x99l|,\xf1\xa6\xf5ew~\xab\x8d;\x8a]2\x87\xc3\xea"\xaf\xed\xbe\x19\x02\x16\xb7y\x15\xc3k\x84\xb9e;;\xc9\x85z\x14\xdf1\xb4\xd8\x1c\x83,d\x82\x8em\xc9\xad\xef\xa6\x9b\x0fz\xc8L\xe4^\x0e\xf6\x99\\\x10d5\xb2\xfd\xa5\x18m\xf0\xa5\xc5\x15\xd9W\x844E.\xb6\xa7\xad\xaf\x08\xff:O\x83\xd8\x1fyJ\x18\xf19b]\xd8gy[_y\xc7\xa7\xf6\x8eT\xda\xb4\x98b\xe4>\xc5\xaf\x98Q\xbd\x95k\xef\xb83\x9d\xa1.\xc6\x1c\x87h^\x84\x0c\xc5:M\xe9\xd1w\xf8}Nn\x8ds\xe3\x8c\xf8V\xebS\x91G\xcd+<b\x03\xe3\x0cW^\xd8\xf7\x19\xabi)\x15q\xc6 \xbd\xaa\x02L\xfc\x1a\'\xb7\xc6bW\xcf\x0c\\\x12\xc3\x03\'P6\x9f\xeb\x95\xf5In\x8d\xbbL\x03Y\x99\xdcf\x88=\x8a.:\x9c\xdc\xb3w\xd8\x1a\x8b\xach\x0c\xe9"\xf6\x18l\x11\xf1E\xebMk\x9cm\x8d[\xcefC\xa9\xe0\x9b737Z\xc7J\x0b\xc4zjG}$\xaf\x83^\xee\xe6\xf0\x96\xea\xcd\x0f\x1dC\xb11\x88\xd5\x8d\xe8O\x94\t\xcd\xfc\x88\x9c\xc1\xb8\x8c\'fK\xc2\x14\xf9\xc0\xc3}\xde\x9c\x80=\xba\xd6-\x85X,\x8c3\xef\xd2\x89\x87\xac*\xb6\xcf\xe2\xd0\x14h\xe5.rk\xee\x918\x8f\xfc\xb8M\'\xef\xf8\xd4\xbf\x03\t\t\x91\x0e\x90wQ\xf3V\xf9&yW\xe7\xfa\xd0Hi\xc0v*\xddd\xb9\x1ae\xab=\x12\x17\x11\xbe`\xe7\x83\xacI\xad\xcd{ \xda\x16\xe6o\x86sL\xa2\xa9\xce\xd7\xa7\xce\xf5Q\xffO^\x89\xe8\x9an\xf8\xdc\xadB\xe5\xda\xfa\xd4O\xed\x1d\xb2\x013*!\xafH\x19YK1@n\xb2\x9b\x87m<\xd7\x87b\x9e\x02^\xcc\xee2m\tV\xb1\xb3\x8ck\xf2\xf4bda\xe3\xa5\xbe%\xf1\x95\xa7\xbe\x95\xe5\xc3\xa2\x14\xe4[E\xc6\xc5\xf3\xf5in}\xc8\x1c\x89HT\x1b\xe4\xa8\x18#\xe5\xca\xfa4\xb7>E\xac\xec\x8e\x19\xa5\x8e|\x88\xf8s\xb7\xe9\xcb\xee\xeeW\xa68\xcd\x06\xd9<\x18\x94\xa4rt\xe1oS\x80\xdd+G\xfe\x10\x1b\xa5\x10\x80O\x10\xa1\x83\x0c\x1d\x13b\t=\xf3\xf9\xfatw\xbfdO`kEM^!\x1bJ\xa1_Y\x9f\xee\xeeW\xae\x08\xac\xc5\xda\xb1\xde\xe2\xeb\xe5\xdb\xec5v\xf6Z\xabb\xf8B\x12[\xde\x9c\xc5VX\x9e\x9fR`O\xd4\xb4\xf0\x97kG\x1645\xe4\xeb\x0b\x99\xb7@\xe5l}8\xd8\xfa4q\xdb\xa6\xa4\x8a9\xf7\x99\x8d\x10\xf1C\xed\xca\xfap\xb0\xf5iQ^1}Q\xd6\xdc\x1b\xd6\xf8\x98%Z\xaf\x8f\xb3%\x9b8\xa0sD\xa9\x8a\xba\x9b\xa7QA\x15+\xf9\x9c(3\xf2=G\x9f;3\xec-\n&t\x92\xf3\xe8\xf2\x88i8\x9bO\x93\x82\xec}I\xc4n\xf3\x1e\xfd=\xd8\xb3l\xb8\x8e\xc6\xc7\xdcE\x0e\x90\x81\xc1\\(D[)\xa4s\x7f\x81]\x1c\xb3s@\xf6$\x89)0\x9dkq\x8d\x1b\xd1M\xeb\xeblI1\x03\xc2\x14\xd82\x1b\x88\x1c\x91\x86\x81\x97\xe7/\x00\x1f \xa6\xfa\x11\xbb\xb3\xd9|cn\xd5\xc2G\xd5\xec\x1c\xeaU\xc7\xe0l\xadF\x01\x00\x109s6#\xb1\xcf\x1f\x19\xc3T\xd3\xea{\xd1"\'\x8d=n\x80\xd0\xc8Q\x84?\xd6\x9b\xfa\xc6\xecl\x91Z\n\xe2\x82\xe2\xab\x17`h\xe4F.s\x9b\x95\x10\xf3\xcc\x99\xfb\xe2\x1ev\x8bJ#\x14R,k\x15\xb6sV\xbc\xef\x96yj\xa3L*\xaa\xe6\x18Z\xcb\xcb\xf8R\x87\xab-\x06\xdd1\x17P\xcd\x1eb$\xc6\x82y\xcc\x8a79?g\xc5\xf9\xa5\xb9\x96\x99\xe7P;n\xdeB\x96\xc7\xdaMz\x80\xab\x9b\x9b\xc8\x9d0\xadHqx\xe7\xe2Q\xad\x9d\xdb\n\xfb\x90\x90\xc8\xd0L\xe4\xc1g\xa9\x96\xc3\xe9\x80\x8b\x95\x90mn\x14\xce\xeci\xae\xce\x9e\xce\xbd\xce\xe8\xbd(aN\xc8L\x88\xa0\xbcbOsu\xf6\xb4\xa6\x8e\xe7\x89\xe9v\'\xc5\x10\xd9\xf3\x14\x8f\xbd\xc3\xec\xe9J"\xf2\xe78\xd4\x04\x9e\xaaO\x8c\x87\x95=s\xb4\xa7\xb99]K2\x91\xfd\rr\x1cj\x87u\xd4J\\\xf9\x85\xad6K\xf0\x84z\xb0E:\xcf\xd5L\x11!\x8eX,k\x9f\xd4\xf7\xf7k\xdc\x9c.Q\xcf\x1f;\x9ev\xfd\xa1v\t\xa7+s\x93w8]+\xde\xf1\xcc\x1a\x89d(\x13\xc5%\xbeB\x8a\xd7\xf6\xa9\xdd\xb9w\xc8\x05l\x88\xfe\xd3\xd4 \n\xe0\xe3r\xd3\x1aw\x1f;JX4\xb9~\x96i\xc9\xd3G\xbc\xbc\xa30\xc2\xe4\xc2\x1f\xf3>e\xb3\xb56\x89\x80H\x17\xc7jja\xc8\xcb\xe8c<b9\xcd\xf8\xac\x88\xaa8\xef\x12+\x10c\x89\xf9\xac\x90@y\x85\xc3p\x11\xfd\xdc0\x86\xcd\x07\xdb~\xaa\xb1\xda\xbbx\x16\xe3\x11\x93i\xe2\x9at3\x1anP\xab\xab\x98j5m+v\xc0q\x0c\x01\x11\x0f9\x96\x00\x0f\x05\x8bg\xc6z\x8e\xe1\x89.oY5D\xd4\xe7\xd7r\x9f\xe7hj\xact\x93\xcf\x13\xd9\xcb\xaa\x9e\xa7\x11\xa1S\x9b\x92O,\x98\xb0\xf4K\x9bK\xdb\xf6v\xccy\x97n\xa80\xa8\x05\xf1_\x82\xe50.\xe2\xfcN\xdf\x8b\xa2\xe1)[Zax\x02\xe2r\x87r\xdb\xdc|\xec\xa8\xcaEo\xf3\x86\xe62e2kb-\xaf\xe3\x1a\x1d\xf9\xafE,<\xcd<j\x98\xe9\xef\xe1\xaf4\xb7o\xf5|n.oYR/sA\xba\x08\xbd92\xb1~\xe3m\xbeX\xf41\x9bn\x89\xc8**\x13\x9e]\xad\x85\x96\xf7" \xb94\xf2\xf8G\xec\x95\xed\x1b\xf03b\x0f8\xdc\xe9\xb9\xfe\x8c\xc9\xe3gD\x9cg\xe0\x84\xa0\xfd\xa2BM\xebMss\xf6IQ\xe0\xdb\xdc\xb7\xd4\x98\r\x10W\xe2\xea\xbe\xc5l\x88@q%\x8e\xfb\x16\x8a\x9d\xc9\x86\xb9\x15\xc3\x0e*\x9e\xf5.\x96\xb3\xb8#\xcd\xf7\xb7&\xd3\x98~\x8bB\xd0\xe3\x12\x87a\xf9/\xf9\xc4c\xbc\x06\xa2Q\xd6\xd7 \xbe\x0c\xd9\x17\xe3X\x87z&\x7f\xf7\xcf%\xd5J\xc0\xa6\x90\x18m\xeb<J\x84\x97Xr=\xc6>9[\xa6\x16\xa3\xe5\x92\x81\xff\xca\xdb:4o\xaf*4bz\xdc\r\xb8s9\x19\xa9,1\x1b\x11\xb7\xbeS?\x8cA\xa46\x02\xbf-@Jfh\x06\xb9\x9c\xe71\x91\xe8\xf5l\x11q\x1a\x90\xadO3\xd7.\x1ay\x07\xd5\xad}\xb6\xe8\xf4\xac8\x0eyF.z\x13\x8f\xab\xc1\xccJ\xa1\xddtV\xbb_\x9f\xbc\xcf\x88t\xfd\xcd\r\xa8\xad\xafr\x10\x14\xcd\x11W\xfc\xf1\xd1\xd6\xb3\xc4\x8eams\x00\xfa5\xb6\xd6\xcf\xd7\xc7\xf9\xfc\xb5R\xddc\xa4\xe3\xd87\xb8/\xe2K\xb7+\xeb\xe3|\xfeVh\xf7\x8c4\x06%\xd6\xa3E\xd6\xc3M8\xbf\xbb\xe4}~\xb9:\xbb\xdf\xf8T\x17\x1eB\xa8\xb6=$v\xb1>%\xcd,\xa3(\xfe\x03\x16\x8e\x18\xe8j\xf9m4\xd0,|~\r+\x9c\xadO\xf2>\xbf\xfc\xe5\x9c\x9b\xecDC\x18;\xe5kX8y\x87[\x1f9={\xfcD\xb7+L\xabH&\x9a\xf9\xa6\xf3\x93\xcel\x8b\xdc\xd3D\xe4&\x85y\xcc\xc9\xe7c6`\x9c\x1f\xc0@\xc5\xb79\xd60\x10\xbc\xb9\xc00C\xc5\xc6j\x0e\xb3\x9e\xcf\xd7\xc7\xe7\x8f"\xedV\xb5\xe2\x83e\x08\xc9\x8e\xea\x95\xb9\xc9;|\xec=\xecqF\x9d\x11g$\x8d[\xa7\xd8oZ\x1fo\x9fh\xe8}\xe2\xa7C\x87u@"\xe8\x972\xb0\xc2p\x16\x07\xf4\x80\xe9\x17\xb7#Z\xa0\x08+\xc9[\xa6}\xc8@1m\xcf\xd7\x87\x9f\xf9\xbc\xc2n\x8d\xcahD\x9a\xe2*\x8b\x0cm\xf5\xca\xfa\xf0\xa7>\x07\xdawD\x98lW\x8a\t\x15D\x13\xcb\xf8\xab\xeb\xe3l\x1cq)\xf7\xca\x99\x11\x9f\x8d\x1d~tX\xd7#\xc5\x08\x1b\'\xf5c~Lm `\xc5\xa1MB\x02FX,V\xd5\x11)\xf9x\x82\xc8\x1d\xe8)B\x9e[\x83r\xbc\xce\xb5\xdb\x18\xda1f4c\xd3[\x91A\xb3\xf2\x07\xd4\x94\\b\x16S\xf2\xbe<\x970uD\xa3:\xbd\x07\x16\xb7\xec&|\xd8]\xf2\xb1\x12\xf9g\xcf\xa8\xa9\xc9`9\xd0.f\xf8\x12\x8f\x89P\x86\xa6\xd2\x0f1KQ\n\x88\x95\xb4\x06Q\xdf-z!\xc7C\xc7P\xbc\x0c\r(L\xe8\xea\xd4\xcc\x18\xb3x3}i\x8b\x98\x92\xcd|\xd0\xc1\xa1[\xadU(\xc9\xb0\xe8\x16\x17lm\xacC=\xb3\x03j\x01\x16}\xa2\xd4\xd4&k\xb4\xac\xb5\x8a\xe4\xf6xQ\xe7T,\xf9\x1aQ\x9d&\xc3\x85\x9f\xd0F\xcc(y[D\xec\xb4\x19/\xeb\nD`\xe0\x10\xd7\xb6\x88\xc8\x0e\xc4\xadb;\xf8\xa3S\x1em\xba\x16c\xe8\xc0\xc6\x92\xb3E\xb6s\xd6\x1c\xaeZl\x19\xab\xf4! $\xc5+\x8c\xb7\xe1\xd9\x92\xb7#\xe4\xae\xcc\x15i\xe2\xe7\xc2W\xa9}\x1d\x93K\trnQGF\x81\roU\xd9jv*b\xe3\xc4\xe7y\xee\xe4\xec\x88\xd6G^w\x1fY\n\x1d\xd5;\xa5\x84\xc7\xf3\xcb\xf2\x0e\xaf\'K\x9b\x1b+\x07\xc0\xb2\x8d"v\xae\xc53R\xbfsk\xcc\xc0\xae7\xd1\xec\x96\xb1l\xbb\xed\xf7k\xf1\x8c\xecc\t"`\xa7\xae\xd5\xd2\xa1i\x91\xabH\x0ca\x1d\xdbn\xe6\xb3\x1f\xf33=X\x11E\xb0\x10(\xf23\xc4\xe9<\xcf\x9d\xcfl\x91\xbe\xcfg\x8c&\x18\x92\xbe7\xba\x82\x03\xc8\xce\x16\xa91F\xc8:\x16\xb9\x99\x81\th\xd7\xf2\xdc9\xb8\xb8\\\x0c\x19\x16\xac8\xdd\x8c<\xac\xa8\xf1~\xd3\x1a\xfb\x1cF\x8ei\xfaJ\xe2\xe5\x12\x8a_\x9b\x18\xbb\xcb\xba\x8ef\xf5\x901\x1de\x95\xa5X\xc5\xa71\xccS3Y\xa5\xb5\x0fw\xd9\xe70RE\xa6\xaa\xd5\x98\x90\xc5\xd74\xea\xca\x7f\xe4V\x9d!x\xf0\xdd\x1a\xa3\xee+x\x88\xa6y\xccYm\xf2\xbb\xecs\r\x9d\r\xeb.\xb67\xc6\xa0\xa5\x04\xb4\\\x07\xb3\xf6k;\x8e\xa1ZP\xbb\x9a\xcc\x8eV\xbb\xc3\xe6\x17l\xb5;\xd1\xe7Q4\x854\xbd\xd9\x86z_\x19M\xe87\xd9\x1c\xd9\xe70\xc4\r\x04r^T\xf9\xcc\xe2gJ{Q\xe7an\xe6\xe9\xb5\xa3>\xaa\x9b\xc9\xbf\xe1E,\xe0\xc0\xb0\xc9T\x90\x9f\xcf\xcd\xe9\xfb.\x061bF\x1c\x80+\xceI\xbe\xb9)\xae\x92=N#\xd68\xa3<Z\xe9\x92\x90\xa3PH\xedR\xdf\x9b\x13\xd1\xcb\xa2\xee\xcb,\xa7bx9\x97\xa3\x14\xe9}>7\x87\x99n\n\x86\x98\xa3)\xbd\xd5\xb9\xd2be\xdd\xa6c\xb2\xcf\xb9tS\x88M\xb3\x83\xc85rY\xf9b"Qp\xf9\x92\x92\xc5\\\xc64:\xaa\xb3\x83\x99\xf9\xa1X\xad\xb2l\xa2\x8e\xa1\x9e\xc5R+!R$\x87gf\xa8\xab\xc2%V\xeb\xdb\x91\xe3LiUc\x13-\xb6\xe3\xc2s\xd9P\x8aq\x8c\xa1ylhNS\xabT \xa6\x06>\x92\xa9-\xd7\xc10\xb2\xe1X\x87"\xaa\xa8\xd9\x07#\xccc\xf6\xaaLBm\x99\xdc}l\xb2\xc2\xa6\xab*V\x80\x13\x155\xb7\\\x07\x04\xf3e\x1d\x8e\xf5"{N\x7f_\xf5b{a\xd1n=]w%\xf8\x18WK3\x0cTjH\x0e)\xd2\x9798\x05\x8d\xe2<\xf0\xb1\xf6\xc1!\xd5\x9die2*\xc4\x8b{\\\\\xadQ\xd1\xd27B\x9e\xaa\xcc\xa8_\xec\xa2\x03n\x8a\xfd\x16\xa7\x87r\xd2\xbb\x03\xaf\x8d\xe7-\x92\x1b\xb0\xc6\xb4\x89\x16d\xdb\xe3z\xac\xc71#*\xc5z^\xbe\xb2g\x1d5wQ\x9c\x1e\xcad\xb1\xcb\x9azG}\x00e^\xfa\xae\x91\x186\xb3\xfe\xc5\xe5\x18\x10\x85TDy\xb4\x90f4\xedt.K\x8a\x8b\xad\xcb)\x85} \xa6<O/M\x0e\xd3\x16\xb3\xff\xf5\xf5u\xfa-+\xefA\x81G\x8b\xca0\xb9Ce\xed\x93$\xb22\xe9c\xde`V\x0c_\xd6_$\xbbCq\x9c_\xa7\x87\xb2\xe2\xf5\xcd:DnH\xf4|N\xeb\xfaX\xc3\xd4\xd1\x02\xab\x90\xcc\xfb`\xa0t\x03\x01\xab\xa0~\xf0\x99=W\x1cn1Gjs\x0e\xe2\xe4\xa5\x19k\x15C3_\xcb\x01\x16\x87[\x94\x1d\xea\xd3\x0e\x94\xa7x\xca\xfb$\xb6\x18\xd1\xb5w8l\xa8\xfcC\xa8k\x13\xc1\x8e}\xae\xa9\xb4[\xec\xb9r\x86\x15H(0\x94C\xd3\x02\xde\xc6T\xd7\xbeg0{\xae\xf7\xa3-\x95\xe1]\xc5JG\xac\x80:\xd0\xe7k\x9c]|\xaa\x95<7F\xa5&\xf2\xac\xe2\x97_\xf1\x07\xe4\x1d\xcef\xae%0\xf0\xbc\xbd\x1a"\xa9\xee\x0c\x01\x8f\xbd\xc3\xd9\xcc-\xd7\x80lE\xa8\xa8>J)^\xd9\'\xbf\xc6\xc5\xd7\xa3\xa4\x8e\xcc\xb8\xbcm\xea\x85\xd8K[b\xc8\xa3U\x01\xa7\x98\x17w\x89la\xc9\xd2:\xcd!\xf7\x87\xac\xaa\xbe\xde\'\xa5\xa96D\x17t\xb3\x99\x03\xe5e\xadXEp9\x1f\xe3\xfcj\x0f\x14\x0b\x1e\x19}D\xa1E\x0cg\xc4\xd9\x8a\xc3,h1\xd5\xb4\x9e\xab\x9c4\xd8\xab\x9cs}\x1c\x8f!\xef\xb0}\x96\xc3\x01\xcb\xbfdF\xb9e\xd2\xd7\xdd\x14\x87,\xcefH*$\xeb\xb4\x1f*6@\xd4L^\xf3\xbc\x98QP\xe9\xc8=\x94]\xdd\xb3\xa1\xb8BE\x1e\x9aC?\x8f\xd3\x16\x97\x07I\xb5\xf5\x8e\x13S\x13\xac\xa8\x1ec\xbe\x82},.\x0f\x92\xd4m\x89\xc0:\xd3\x8c\x17d1w\xc2Mq\xb2\xd2\xfd\x19&\x04\xf5\xc4mf\xd8\x12\xeaz\xd0\x92\xf7\xa4\x19l`Q\xcf\x1f,\xce_\x91\xfc\xd0 \xd4\xcc\x83\x88\x0fx\xbe>.~\x91\x95Gg\xfa\x01bc\xce\xacUf9>\xe9\xca\xfa\xb8\xf8E\xca%O\xf8W.\x84x\x95\x9c\xe6\xd4n\xca\x83\xd4\xe0\xf5\xa5l9\xde\xd6\xc2<\x1cI\x1c\xa2\xbe\xe4K"\xab\xc3\x11\xe7\xed\x88!\xc0\x1d\'F\xa1\x19\x15\xd4\x96\x93\x98]g\xebS]\xecA\x03\x1b@\xf9)\x85\xd1<\xcdbu\xe5+\xf7\xab\xba\xd8C\xee\x1d^\xad\x82\x00\xa7\x17(J&\x84\xdb\xd6\xc7\xdbk\xb1\x84Y\xc5\x90E\x1eV2n\xaf5\x1fD/\x8eb`Q\x87\xeb0i\xe6\xa68\xdf\xa4\x96slh%\x7f~\x08\xac9J\xfd\x03\x9c\xb1xx\xfdJ\x1e\xa4\xba<\x88\x02\xfbg\x1c[+\x10*\xea\x18J\xac7\xf9\xdc\xd5\xd9\x92IO\xf1\xe4xj\x011\x96(\n\x87\x97\xeb\x83B+\xf5\xdd\x8e>K3\xa0^\x8cp\x1d\xa8\x05S\x17\x1a\xe7\xaf\xce\xe6K\x1a-\x9e2PU\xd3\xacb\x91\x13T\xd7\xf5\xc4P\x02iQ\'\x92\xcc\xad\x12\x8d\x9c\xcc\xde\xc2pJ\xbd\xe0\xb5\x88\xbe\xc6\xbd\xf6\x99\xa0\x90\xc3G\xa8\x1fH\xedFlrM\xbe\x9e8\xd7\xe9\x07\x16-$ \xa0\xaf\xc2z}\x93\xcd-\xd5\xa3_Jd\x13\xea\xe6\xa2\xc2\x81\x12\xa9?\xea\x05\x9f=s:\xb86x\xfb\xa1\xd1t\xa9y\x14\x14/\xef\x00\xe2*b\xf1.\xd6\x17\x7f\x19\x8a\xe9\x18\x83^\x05Q\x16\xba\x0eg\xb6\x88\xd5sW\xe6\x8e\x9a\xf1\xa2\x7f\xbd\xc6\x95T\xa3\x1e\n\x8bu\xe0E\x1c:Z\xecL<p\x1dC\xf55\xac\x1d\xac\x13U\xc9Q\x80&y$\x9f\x14-S\xb5\xc2\x86\x8a!m\xb1p+\xd8\x0c@\xfc\x89\'s\x8eI\x1a\xa3\x81=m\x01\xb7J\x055\xf9j\xee\xf3m\xe7\xacy9\'\xf7\xd5\xaa\xf5\xc8\xaa\x16RZb\xear\x9b\xe7\x8c\xf4\xc8\x1c\xe3\x1f\xc580\xccgI\xc6l\xd8\xe29n\xb1:;B\xac)\xa4\x8a\xaa\xd6\xb6\xb1q\xc3\xd4+\xb6puv\x84\xbc"d\xe0\xd1D\x80L\xec\xac\x12\xb2\xc4k\xef0{Z\xe4}\x99\xa7\xb2\xf6\x10\x0c\x1b\xd5\x88\xe3-\xf6tu\xb6HT\x10D\x02\xf7\x18\x10r\\&\x02\xe6\x80\xa3\xc7\x19\x1e\xdc\x12\x07[\xd6j^\xb7K\xb0S \xe0\xcb\x8e:\x95}\x8d\x9d-\xc2=!\x97"r*W0\x16\xb6\xd8\xf8\xca\xfa8[D|\xdf\xde\x81#K\x11\x88(\xf1hS\xb8\xf6\x0e[c\xae=U\xf8N\t\xb9\x19\xf1\xb6\x8f\x95\xc0\xcb5n\xce\x9e\x89Z"\x03\xaf\'\x13,P\xeai\xcd\xc5\x19\xa3\xcb;\x1fq\xec\x06]\x12\xdb\xaf\x9e\x87\xfc\xf7\xe8\xa9\xc6\xf1\x9a\xb3\x194k_\x10\xef\xc9XeqM6L\xe91\xc6c\xf5\xd5a\x11\xab%#\xe6B`RS\xa4\xa6\x1e\x95\x9c\xfb\xae9\xbd\xcc1 \xb0\x91E\xb1Oy)\xeaw\'{8\xd6\x99wc\xaf;\xde\xe7\x0c\n\x0e\xaf,\xb2\xf9nb\xc0\xea\x18\x9c^\x16\x85\x99f,\xa6\xf8\x9c\x0b\xb7\x9c\xd6z\x83PM\xd4\x8f9\x97T,\x88Y\x01\x1cQ,\x10\xfc\xc7t\x1e\xc7kg\xfc,Z\xa8>#\x8c2\xdai%\xe8\xe5\xb9\xc9.lN/\x93\x1c\x16x\xda\xa9\x9b.P\xe4\xeb\xea\x9cq5\xbb\xb9\xf4r\xb4{\x0c[\xc0\xe4\xf8Y\xaa\xc5\x8b5\xce\xd4\\\x0cD\x8e4\xb2\xf6%\x12\x02\x85\xaa\xfa\x96\x9cW\xd1\x90I\xca5q\xf4m,\xdaA\x16\x03\t\x86G,\xf1\x82\xf3\xca\xe5\x04\xa8\x19+\x9cx(\xa8\xd6\x15\xeb\xa1\xf7\x9b\xe2\xa4\xcd\xe9{e7m\xb0t\x1b\xf8L4\xbe\xbb\xc4W\xc7\x88z\x9ft\xc4\x18*nv\x19\xa3\xccd\xd8\x82a\xf78}\x1f\x15,\x00?\x89\xc0Q \xbeQ\x8eK\x9e\x04\xc2=.\xe1\xa8\xef+\x19#M\xa1\x00%_m\x0c\xf9<\x8e\xd7\\\xec\x81\xe5pW\xc4\xf4\x12M\xfd\x9a\xb4l\xe0\x8a>k.\xf6\xc0]Ti\x857\x03\xb6\x91T\xa9s\xbf\xf6\x0e\x93\xd7b\x9b\xa1b8\xab\xc8\x9f>Z\xe6\x90\xf3M\xf2\xba\xf9}\x16%\x1d\x117\x85\xb9\xcd]\xa9\x12\x97X\xfeb\xc0\xbf\x05\x86\xdd\xdd\x98J\x8e:\x07\xb1~Jt\xbe\xc6\xce\xee\x88\xca_\xd1\xe0\x93\xf7jk\x9f\xd2\x95\xdcwsv\x87\x12\x9fN!\xad\x90<W\xcdud\xbd={\x87\xd3\x89\xa9!w\xa8<\xb5\r\xb2\xaa\xb5tS\x1c\xaf9\xbbC\xa1;\x1d\x1a\xb6\x10x\x99\xc5\xe8k\xcb\xfc\x1a\x16a\xc3\x96\x1flgs\\]2\xd4\x18"D\x8b\xa9\xac\xeaN/+*\x16q\xaa\x9e\x03*\xdfc\x8d\x8f\xf81\xa8/\x1bh\xa2\x83N\xb4\xe0]\x89f\xb4\x1b\x13TI\xe7q\x98>\xe3\x0c[\x85**>\xab\x18\xcc\x15\\E9\xd4+~twq\x06\x9d:\xe2x5\x82T+\x12\xf1m5\xba}\xda\x0c\x1b\xfe\x112\xae\x1426\x87Z\xd7\x9cX\xc9\xb4DQ\xa4\xff\x01\x9f@\xc6\x1c\xe1\x08\xcc\xbaE\xb9/\xd7\xc7\xc5\x194\xdf=\xef\xb8V\xeb2b\x97-_\xc9\xc9\xc8;>\xb55.\xcdv<\xe7d\xfc\x1f9\xc6\x9b\xf2\xdf\x9d\xdd\xfa\x88\x82\xcc\xa8\xf9\xa1\x0e\xa6%\xea9\xd2\xd2\xae\x83\xe1V\xf3\xf1\xfc4\x17\xf1\x8d\x96\xbe\xea\xcd\xe2T\xf1<N\xd5\xd9\x9d\x1fY\xf2\x9c,\xce\t\xcd+_]\xa9\x99\x90w\xb8\xf5\xe9\xc6\\-~\x81e{C\xcf\xb7\xd5\x94tgkiA\xe0\x9cpU\xebi\xbeM\x0e\xd02\x87\xae)\x1d\xc8\xcc#\xe7\xcc\xce\x8b\xb5\xb1\xaf\x1a\x86\xc88Q\xf4\x06\x9e\xaf\x8f\xe3#\x11\xd7\x16\xbe\x80x:f\x99\xe4\x98\xe3\xb5\xf5q|$\x9a\xd5\x9a\xfaI\xd98\xa1g\xca$\xef\xf8\xd5\xf5q\xf6\x9ab\xa6\x12<\xca\xcc\xe0h\xeb\xb5.\xeb[\xa3\x01|\x8af\xdf\x8f\xfem2v\x18\xb3\xd7\xcc&O|\x9eG\xe8.\'G\xa3l\x02\xc8\x03`)\x12Q\xb8\xe2\xbb\xcb;\xce\xe4O\x9d7B\x84\x04\xfc\xe5\xd8\xa6\x8a\xfc\xd5\xf5\xf1\xb6\xa4\xb6\x17@N\xb8\xa5\x00\x96\xe2La\x9ds\xf7q\xe0c\xae\xa7X\xf5\\\xc9F\xeai\xe9\xf7\xc1\xc9w\xd7\x9d\xcd\x174\xc05\xf7\xa8\xb6\x0c\x1ce\xe5\xb8\xc4&%\xb2\x1ad9\xf2G\x9f\xa5\x1b\xfb\x93\x05vJr\xc8\x97slR/\x9e\x93:!\x11\xa8e\x94\x01\x11\xa7\xbc\xc9\x8e___gK\xcamG\x1e\xab\x91\xf5I\x10qQ\xda\xb2\xe6+\xe2~\x0e?\xff\xa0\x83\x93\x13\xea\x16\x98\xb4\x1aof\x8d_ugkQ\xae`\xabk\xa2\xf5\x80@\xce\xb4\xce\xe7%K1\xa7t\xdc\xe3\x9cL\xe3\xc3\xb9\x9bm\x12\xf6X\xe2X\x87\xee}\x96^\x80\x9c\x94%6\xfe\xf5\x14\x96\\\xb6\x91\xbb\xc5\xd3\xeb\x82\x07\xce$\x12\x1b|8Z5\x8f\x0cg\xf0s\x05\x1bCM\x08\xccU1\x87\xc0\x0f\xce"\x14\xeb\xda?\x8f\x16\x9f\xee\x0b\xdf\xcd\xd6!\x99iD\x16\xb3\xe6t\xc1e\x1b\xcc\xd6S\xb6\x83\x19\xa7J\x8c\xd5SI\x99o\xe3\xfaPG\x94\x0c\xc3>\xad\xc5\xa6\xc5#\x15|\xafy\x19\'m\r\xe8\xa4Z\x17\xbcj\x9d\xc1\x88\x90\x82\x19+\xd1Y\x17\xe7q<r\xf9\x1cE\xf3\xce\xd5\xd5b\xe8\x80\nU\xee)_\xe1;\xf2vV\xcd\x90\x1aM\x8daT\xe4\xd4z\xcd\xef!\x87%\x1d}T\xe68z\x04%\xa4\\\xc4H7\xc5\xf1FQ\x07\x01[\x9e\x03\x90\xc0\x05\xbd5\xa2F\x92\x1f\xe1\xef\x87=]\x8f\xf8\x19\x11\x06\xe6w\xdb\xe5ap\xab\x89\xcf\x9b/\xd6\xf83\xe7\xb3\xd4n7\xaa\x1aoW\x8b9]]\x9f\xcf\x9do)2)\x81%\xbc\x15 \x90\x1b\x97\xab\xefxn\xef\x90\xf355\x88b\xac\xe7\xfb\xa2"\xdd\xc2mk\x1c]\xfc\xaa\x81\'Q\xccs\x04O\x94\x85z]\xbb\x01\x98X(\x0b\x8e\xd8\x1a\x11 \xa5\x84\xd8\x06es\x1dD\xce\x8c1$\xe7\x9bVD\x9e\x95\x9a3\xa3\x7fI*e\xa9\x8f\x90x\xd4z\xe3c\xbc?Xd\x16\xc6\x88\x8e\xc1\xd5x\xa71\x86lc\x18\x00\xb9}\x0c\xb25\x11\xb2\xbc\xcd\xfa\x9a\xcb\xfc,8AK;\xe2\\\xb2\xd1\xcdj\x1b"\xab\xa75\xcc0\xd5\x0bY\x95]\x0cMkNg\x8d"!n+2\x94o\xab\xa1\x1a\xc6\x04\x19O3\xcd\x1a\x16\xc5L\xcd\xb7i\xc2i\x89{g`\xb2\xeb\n\xe7\x97\x8d\x980Z\xce\xa1\x19KgJ\x97r\xb8\xb8\xf8\x95\xfa\x12\x93\x7f)\x16ti\x89\x14o\x9d[\xb5\xb9\xf5V\xd2D\xd1\xcbMF\xfd\\Jq\x993+\xd6\x04\xa1(\x8f\xec!gf\xc1\x8cR\x8d\xe7\xd3\xf2\xea\x85\xca\xc5\xdc\xaa\xc9\x08b\x9a=(\x94\xe9qFe\xd5\xf5\t\xe9\xb6\xb95\x8b\x8b\x8977\xcf\xa1\x08P\x00nh\x04y\x97\xdc\x9d\xc5j\xdf\xfa!\x9e ?\x82\xe2f\xe3\xe53\x96\xa9\xd0\xf6{\xd1m\x0c1%\xf4\x9ab\xf3V\x95\x13|\xed/7\x1c\x8e\xb2\xc8\xcb\xa7\xeap\xaa\xe8\xb1\xb4\xd3 \xec\x18\xd1K>\xfa\xeer\xbe\x8c\x96=\xadu\x9e_+K\xcbm\xb5s\x83\n\x1d8\xc1\n\xff\xadk\x93\x85\x0c\x8dG\xcb\x1a\xef\\\x10\x0b\xa8\xf1\x88\xe9I98\xa0S2_\x0e\x1ep\xa5\xc1oI\xe4\xf2\x81r\xa5\'\xe37\x95X!\x01\xf8\xc8\xda\xbc\x03\xab\xacgQZ\xc4\xb7\x11\xda\x0f\xcd\xd2\xbf\xcd\x10\xf6\x83\x7f\xe1n\xa4e\x91;I\x13\xb1\xa1\x1bd\x15\xd1Zf\xbe\xb4W\xadgQ\xd5\x86a\xc7z{\xd8%\x80\xd0(4\x1a\xd6[\x1bx\xe8A\xc5A`M\xd9+{i\xf4\xc0\x99\xc7\x93\x94pc\xcdS\x1b\x8c\x9b\xe9\xc8\xc9\x9c]Q\x99\x83gG\xc37P\xbe\xe4Q\x8d\x86Ef%+\xddG#N\t2\xf1\x9a\x10\xb9\xcdV\xa4\xe4\xb1\xdel\xac\xee\t\xa84\xf5\xaf\xe3\x9a\x93\x19\xcc\xf1\xb9\xb6\x05\x171\x0e\x17\x91\xe3"6\x9f\xa4\x8d\x1c\xd1\x80\xcd\x01\xa5X\xf6\xf8/\rJ\xf1\x0cf\xf9\x89C?\xf4k\x8bFAu\xe4\x8b\xa8l \xf3n<*\xc6x\xa8,\xa0\x17\xebk\xfa\xad*M\xc0\xac&l\xad\xc0\x18\xeb5\xc7\x1b\xd7\xd7\xf4\x9bvX\x9a\xa6F\x17\x8bwF\xde5@X\xd7\\R\xe48\xcb\xfa\xa2\xa6\xc0\x02\r\xd58x\x8di+)\x0f\xfb\xdd\xf0\x8a\xc9\x10>S~\xf4\\\xadkWmm\x89\xe7\xef\xd6#\xa1\xb5E_\x94lR\x03\xa1m\xa5MK\xc68v\xc1\xa1\xea\xb1Gzk\xa6\xfd\xc0\xdc\x81\xa5\xeb\xa5\\\xcb9\x139\xfeS9$s%\xbbvF\x01\xacwv%y\xec\x1df3\xe7d,\xfd\xbdv\xf8\xf6r8B\xb8\t\x8b<\x8a!\x08\xa8\xc7=X\xa4\xb72\xe6\x0e\xcf\xaepIk\xbeg\xd4\xca/\xea\x8cK\x87\xa3E\x0e\xa6\xd2,OTs\xbcX\xe3\xcf]\xaf\x86\x92\xca\xac\x95W\x08\t\xba\xcd\x95e\xad\xbc\xad\xcfs\x87{\xc8\xb3\xc6NO\x04\x08\x89\xb4S\xd0\xb5\x1aI\xa2/\x1c\xae?L+N%381\xc4\xd4\xect\x9b?@\xddao\x94\xf5w\x9ec\xc6!\xd5|\xff#9uT\xd1\x8bW\x7f\xc4\x99m\xb8\xf5C\xef\xb8l\xeeW\x1cw\x89\xbd^\xce<=\x1c\xcdl\x13r\x189gZ\xf3\xbf4\x0b\xe7\x1cqP\xa5\x1b\xf3p3\xfc\x8f\x8b]lz\x99\xc9\xe1\xc1\xc4\xb0\x9c\xdd**A\x1fiu\xc3\xb2w\x9c\xb5?\xd4:/^\xe0\xa0\xac\xb2\xd9\xf4\x11\x18\xbf\xd4f\xbe\xe8y\xa2\xa3aC\xf9M?\xaf\x8b\xbd\x8bH\x8avc\xb9\x8d7\x9dM\xdf+v\xbf\x90\xb1\xa8\xc0\x83l\xbd\xack\xb9\x91h\x13}\x7f\xe4\xff\xcb\xc6\x0e /6\x909\xacM1\xc6\xeb\x18Ctw\xb9\xef\x9c\xd3j\xb7\x13*\xa9\xe5\x90\xf1\x92\x0b4\x1a1\xc1\xb0\x8a\x0f~\'bC{C\x97=e\x85sV\xdaE\xdf\x15\x8e\xee\x1e\xc6\x89w\x1a\x94\x04\xe0\x05U \xc9mv;\'W\x97\x92\xad\x07d\x8f\xdc\xc1\xf6\xad\xb4\xa0\xcb\x1aB\x9c\x88U\x7f\x89\xdcsX\x800BqX\xc2\xed\x0ee\xa7\x13\'n\x8eF\x86\xb6\x1an\'\x95e\xec$Y.R\x13\xba\x97y\x9cb>u\xb5\x1a\xd8\x08\\\x8a\x08\xd0t.+=oF\x12\xa9\x1a\xc1\xb9\x832\xb28\xe0BW\xe4\x1c{\xbc1M\xde\xe3-\xec\x8d:e\xce\xe9\x1a\xa77\xdfynq\x9a\x1d!5\x86h1\x9c\x05\xa3\xddZVrq\xf7\x88 x\xb4b~nbT\xd2\x895n\x01\x1eeU\xfc\xf5\xa5>*\x1c\xed\x1eY;\xdcb\xbe\xe7Em\x0c\xf1g\x0e\xcf\x9fiB\xea\xbb\xec\xd1T}\xdc\xf8\xd8\x8d\xf1l}L\xa7\xc5\x12SC\x05sBf \x8aot}\x8d\x9dN\xcb\x01.`\xcb\x1d\x91\x1dE0\xb4\xdbt>W\xd7c\'\xefQ\xdb\xcdv\xce\xd6\'0\xb6umLB\x8b\xd9R\x8e\x1c\x84\r1@yE5\xd2\xff\n\x13\xabow\xc9\xf9\xe1\xda\xd6aZ1-\x81$.iP\xb3_\xc5\xe5\xeae[\xe4\xb4\x80<\x8d\x86\'t\x94\x88\xb1\x13\x9d\xf3:\xb3\xd3\xf7\x8a\x14\x9d\xfb,\x8e\n\x9bD\xbd\x16c\x90w\xbcp\xfaD\xeb5\xa6\x96\xef0\x93t\xb4\xb7\xd5\xc6\x8cJE\xc4\x08\xe2Dv\x8d|\xdc\xf4\x0c\xb2\xe6_\xd6\xfd^\x1a\xd2\x14\xca\xa1s\xc0\x96\xa0\x9bHJ\x0e\xb4\x13\x8c\\\xb2\xa4\x8b\xf5\xf9\xd2\xe1\x1ck\xc4\x1dgS\xb6\x99r\xa0\xab\xeb\xf3\xafg\xfa\xb6Yd\x00\x14\xc79\xe5~\x1bv\x7f4}\xc3\x19\x9e\xf5]\xb4\x05\x98\x02\xb0\xc0;o\xdf\xa1\x97RC\x8b\xb5\xbc\xe0\xc7!$\xd9Z/\xd6\xa4\xdb\x12\xcd\x97\xb5\r\x14]\x1c;\xe6\x9d\x03i\xf0\x9f\xa3CP.a\x19\xa3\xc7\xfa\xc4\xcf}?\xa6\x9d\t^o\xa5\x9a\xdf\xb0\xf7[\xbfq}\x9c\xad%\'\x10\xe7GI\x12+j\x87j\x7f\xa4\x978\x02?\xb5\x1d9\xd4\xca\x04\xdc\x93\xa6.\x01E\xb1&N\xb9^\xf0\xee\xc7\xe7\xaen\x8c\x8c\xdf\x8bg\xdcn\xd4E\xc5k9c\x8a_\xb8\\A\x9eHu\xf5\xb0\xb3a\xc8\xd2^\x9b\xf9\xeb\xeb\xe3\xec5\x15\xfc\xf0{\n@CI^\xd7\x1f\xe9u6CY\xda\x86\xfc\xb0>\x01\x15\x16-\xe1\xfcp4f\xac\xde.\xe4O|\xe1\xeb\xa2(\x83c\xae\xa2\xb7\xa0\xfe\xbc]\xe3\xdd\x8f_\xba\xfa\xbe:\xfbv)\x8d\n\xda\x1e\x891[\xa9\xdc\xb6>.\x87\xa1\x9c\xe5sD\xa5\x81fa\xf4\xd9HK[\x1d\xd5\x10j\xe6?\xd2\x9fp\xf3\xb2\r\x80\\\xad=i\xcd#\xd7\x19]\x0e\x83\xcb\x8e\xca\x1c\x1cX\xb0,\xb4\xaen\xc9k\x90\x18\xeclm!\x03\xb3\xf5\x0b\xe6-\xda\xf6d\'K\x87M}\x19\x87\xd6\xd10\xb2:\x1d\xac\x8dJQ\x81\xee.3|\xf8\xeb\xeb\x9b]>\x9b\xa7G;\x08\xaa3\xeaS\xeb\xbaog\xb4\n\xf9\x9e\xfb\x8a\x83\x17\x8d\xab\x9b\x15\xfbDG!\xd1\xb6>@fk\xc9xf\x96Vo%\xb2\x93\xcay\xbb\xb6\x03@\xe8\x1dz<\xf6OI."\xda\x0c\x9c\x8a\x0c\x9fr]\xb61\x06\xb3E\xb4c6n\xb5Rp\xa0WH}\xa4\xe7\xa0!z\x06\xf7\xeb\xa1\x06\xd4\x18\xd2\xc9\x88\x1a\xd8\xa2{\xbb-\x12\x9b\xcb\x89\xd2\x8c\x87\xca:$\xeb\xce\xd0j^\xfbn(T\xd6\xaa\x9aE\xef\xba\xeaz\x0b\x1b^\xd7\xa2\xa7=_\xe4rt4\xecx\xf8g\xcf\xed\x94\x18\xb6^K\xe16\xec\xd00\xa00\xc0<+\xb7t\xff@t\x98\xb4\xd8s\x99\xa7J3\x81J\x03\x1ct\xc9\xf5\x97@\x96\xbe\xa3\xd4v\x82\xbf\xe4P\xfe\x17\xbd\x9e\xcc\x06 \x177\xeb=\xe38%\x8a\x14\xae\xd9\xc2\xf1\xb7\xae\'yo`\x8f\xd3l\x1b,\xca_\xb1\xc9\xe3K\x87\xf1\xaa{\x83\x9f\xcd7\xcd`+)\xad\xdc\x96SO\x0e\x93QZ\x9a~7\x8b\x1c\x07\xebT\x9c\xddp\x8f\x9c\xde3\\MZ\xa8|\xe9\x17v$q(X"=X\x16\xad\xf7\x0b\xbf0\x99-B%\xed\xb4&:\x1a\xc3\xb2E\xcd!\\\xcb\x87\'\x97S\x0f\x13\xc1D\xda\xe7\x8c\x1a\xea\x00\xd3\xb5\xda!y\xc7s\xb7\xd7\x81\xf6L\x87\xcaNT\xe1E-\x04\xcd\xb7\xad1\x19\x86R\r\xa2]\x17\xc8\xe3\xd6/[\x8b\\\x96\xf1\xfed\x01\xdaZW\xf9V\xeb\x1ekb\x0b\x8ca"\xab\xfa\x90U)b\x0c\x9a|\x9fZZ\xeb\x17\xa6\x7f\xa3\x14Xk}\x94@\xad9\xaay\x0e}<\xc0T\xcc\xd5\x91y\xa3\x08\x92\x0b_\xe4SR\x04\x06\x93\xb2\x86A&\xafhEn;j\xd1\xd9m\xf6bJ\x98\x1b\x8b\x82\rs\xc7)\xa1n8j\xd5\xef\x12W\x84bg\xe6x\x8c\x1d\x89\xf3\x1f@\xf8\xdf\\\x12\xa5;~\xb0\x8b\xb9%\xccM\xdc\xda\xbe\xebT}\xbd!\xae\xe5\xb8\xb7\xdbd`\xca\xb6oM\xbc\xca8\xe7f,\x89\xe2\x07\x1c\xbd\x97=\xe17!n\x94\x8f8\xfdF\x88}&k\x91\xc1\xdc\x1c\xf6\xec\xb2\x1fq\xb6\xb9\xc9\x84\xf6\x18\xb2V:\xa1\xef\xaa\xacb\xbbun\xc5\xe6\x16\xe42\xcc\xdb\x8eH\xcc\xa8@\xeb\xeb\xb9\xa5\x06RE5\x06\x0e1?\xb0\xc0\x15bS\xe7\x06"\xebq\xc4\x1dS\xb5\xbb\xd9x"\xab\xb5\xcb\x13\x19R*\xa7u\xaf;\x90\xba\xf0\xe8\x11t\xe0\x8c\xa1\xa9X*7K\xb2B\x7f\xe60\xb8\xe1\x06\x91\r\xda\xb3\xe4\x08\xf9 \xe6!!\x1f\x18\xd7\x18\xd0\xc2F\x12\xbb\xe27\x0f@\x95\xec\x04V\x9b-\xe3\xf8\xab\xfa\xb0\xa7\x92\xd3\xb5%Lk]\xf7"\x1a\x0bv\\\xd64\xa9\xe5\tX\x8eb\x9f\x0ez\x006\x9d\x95\x94*\x94\xad\xe2\xc8m1\xf6\x1c\\\xbdD\xdd)x7\x19\x05cIL\xe9\xb0\xb2e\xc4V\xe9\xa0\xd1>\xd6\xce5F\x1c:\xa3\xd1\xcfl5\xb9\xb9\x80\x17|\x9ec4\xc0\n\xcb*A\x17u\xea\xd9\x99\x8a\xb7\xf9l\xd9\xe1\x03[\x0c\x90xb\x87\xb0\xf5\x18\xe0e\xdf\xca\x8c\xc2Y\x99\xc7\x91\x830m\x92m\xaf\xfa\xb0p0[{\xc5>\xfa\xfdev\x18Ep\x87*\xd3\xb0![\x149\xb1\xb2\x99{D\xc5a]\xd6v9\xe2zk\xf2W\xad\x95G\xbd\xe8s<Fc\xf4m;\xf9\xfe\xe0\xe5\xb5\xc4jc\xba\x8dW|\x802l[K\x99\xbc\xd9\xd1\xaa\xff\x07\xc1\xfc\xb2oE\x85~\xa3E\x1f\xa5T@\xc6K9\xf5s.\xd8\x9dTg\x1bCrz>#\x03\xa8\x08\x16tk\xaf\x1a\x9f^\xdc\xa1\xca3\x8f"\xce\xda\x017\xa1\x8dN\x8c\x9e\xaa\x02-\xda\x8d \xb3\xe5rnK9n$\xb9a\\\x81Yh\x15\x0c\xb2 \xad|\xc4\x0e\xca\xbe\x16 \xce\xdep[\x7fT\xe0\xce\x16]\x99\xce\xdeqg\xf5\x16\x9az\x98\xd2M\x83\xac@r\xe4|[\x0f\x9a\xd1p\x97`\xd8\xcf\xaaF\xdd\xe7b\xd5\x85%\xd7u?\xb2h|\x04G|L\x84m\xa7H#\xc7\x8dd}\x9c\xd3\xc0\xc7d\xf3\xfb\xc4\x87\x82\x95\xaa]L#\xba~\x89\x82Yr\xdb\xa0\x1d\x87b\xb7\x17\x183\x03/\x07#2\xad\xd9\xa1\x0e.\xe2w\xf93\xb7G\xb3\xcd\xaez\x80\\\rY9\xab\x80\x1f\x89\xbf\xe4\xcf\xdd;j\x9a\x16\x94\xa8\x81\x80:3.\xbd\xdd\x96O\xccN\x9f\xe5\x02\xfc\x90b\xf8\x102\xd1\xb6ZK,t4\x0c\xa9\xf6q;b\'\xad\xc2\xcd\xb5\xca1lI\xe3\x8b\xbe\xa2\xd9ly\x95-@\x04*u\xe0\x14\x96uRI>\xb6>_\xb8\xf5i\x8c>\x01)[RS\x96\xf8\xb6\x1e\x11#\xc1\x8d\x9a\x8f:\xab\x1a\x95\xe5\x1d8(\xd2\x9e\xb8\xab\xbe\x90\x14\n\xf2D\xf1(\x87c\xb3\x93\x12\xacA\x95E\x855:{\xb1>/\x1c\xce\xbb\x833\x98\x95p*\xce\xd1\\\xe55\x92w|\xe9\xfc%QG\xf3Vj\xa3\xa9}\x10"}\x8f\xec\x8a\xeb\xf5)\xce\'\xd5\xb6|x\xdb\xce77v\x8c\xf2\xd2\'\xed\xc9\xf2\xfd\xed\xc8\xd7\x90\xc0\xe4\xa2\xa5M\x80<V\xa4{\xc4\x94\xbd\x88o\x16W\x13J\xc0x\x19\xfalX\x8e5\xb7k\xf1\xf1\xf2\x99{\x87&i\xa0y\x19gP\xbb\xd8\xdd\x16\x7f+\xe4\xe2o\xbd@\xfe\x94\xeankx\xa4/mq\xa9\x92\x057M\xb0f\x85\xc1\xd5Q\x18~,]\xf4\xcd\xa4\xe2\xfd\xed\x19\x12\xd0\xddj\xc5\x0cN\xf4\ryd}\x9c\xbf\xad`\xfa\x883\xb8\xf1RnVb\xe9\xb7\xdd\xaf\xc2n}dcf\x94\xa5dt\xbc\xd5\xb4\xf8\xb2\x0f|\xce\xc5BHG\x0c\xbb\xd6\xf2\x19p\xd2`n\xd1QB\x0e\x7f\xbbx\x1c}\x99}\x81\x06\xe8\x05z\x8a\xa9,y\nr1u\xa1\xecI\x97w\xbc\x1a\x1fF3>\xccV\\\xd9\xcb\x85\xdfV\x0c\xcf\xc0%YW\x88J\xd1\x81\xd8\n\xdd\x86\xaf+.\xb6\xad\\\xb5@\xebe\xb0\x88j\xcf\xa3\xa5\xad\x95Q\xaa!\xdb\x11\xda\xd1\x96u\x04\xb50y\x88\xac\x02Fl\x851\x06\x87\xcf\x17\x1d<\xeb\xd7E}Z\xa9m\x9a\xad\x8c\x8e\x18?\xe3\x04Z\xf5\x84\x82\x81%\x1fc\x8e\x99-u\xd9pI\xc5\xd9"\xd9\x8a\xe25\n\x0e\xbbL\x8c9^b\xcd\x01G\x0f\x83]\xea\xd2w4OU\x1b\xea\x02l\xe3\xc2\xb0\xbc\x9d3\x17\x83\x16\xf7v\xda\xf42\\\x7f\xcejY\xef\x85\xf5\xe4[\xc5\xe2\xbb\x15-gg\xd3\'C\xc1\xe7\x0b\x9f\xa9T\x17\xdfL\xbd\xcc\xd1(!\x975q\xee|[\\\xa74o\xeb\xa5\x19+\xeb\x9c\xa2\xc3\x1b\x87e\xaf\x8dj\x83/\n_\xb9\xec5\x95\xadyHB\x14<\x1a\x87 q9\xe7(\xa0\xf2\x85\x8f\t\xa2V\xb8\xcbR\x838J\x94B\xbc\xc2\xb9C\xe5\x85\xaf\xcf\x05b^\x19a\xb1\xc02\xa3t\r\xdfW\xbc\xae\x9dk\xac\x98\x8c\x16\x91\xa1\xa8\xb1\xd0m\xf6t\xe9\x1eO\x81\n_Y=\xa0\x16\x15\xc9\xf3\x88\x9c\xc2\x19\xd6\xd6rGn-#0\xb1[\x1f\xc8r9\x9d/p\xaa\xc5\xe5\xd9[\x03}\xfa\xe8lb\xfe\xe513~\xb6>\xbf\xf5\xf9Zpr\x89\x88\x0e\x90u\xa5,u\x89\xbd\xe3\xa5{\xc7^\xb8:b\xfd\xb2.\xdd\xdc\xeep[\x8c\xbd:\xfcb\n\x18\x91\xd6g!\x88U\xe21\xfb\xbb7\xf0 \x17.:\xe6\x89\xc8\x9a\xc7\x17sT\x8c\xd5\xac\xe7m\x0c\xe4\xb0I\x05\xb8\xc9*G\x08\x8d\xc6\xe5X/\xf7\xb9\xa0\xfd\xc8\x86O9\xd8\x0c\xc9\xf5\x8e3B\xe4j\xd1\xff-\xc6T]\xde:\x86\xdc\xc1\xdc\x902Z]61!\x16\xf1>\xe2l}\x02\xfa\xb1F\xb2\xb0\x19\xbb5\'W o1\x81\x0bYU\xd9\xe5\xadc\xac`\xf1\xc9\xc8[\x0f$\xf6m\xb1\xcc\xea\xf0\x8b2\xdf\x89\x10)=Y\x16D\x8b[W6}\x0b\xc10\x94m\xd1\x13\xb4\xba\xeeF\xc0\x04UkQ\x15r\xbb\x98\x9b\xc3/r\x00\xbf\xa4\xf2\x00\xa0\x9d0Q\xb9\xad\x0f9\xd5\xe4\xf0N\xa54\xf4\\\x8d\x99\x8d\xad\xa2\xad\xb8\xbd\xe5x\x99PZ\xe8\xfb\x1cb\\\xd4\x87G\xeb\x01^/\xfa\x9d\x8e\xd1\x00\x93\x96\x80\xbe\xad\xde\xfa\x95\xa7B\xb8mn\xd9\xc9?Bm_\xedT\x1c\x81b]\xe2z+Ch\x97P\x8e\xb6L\xb5&N\xb58\xa1g\xd8\xd7\xc1\xd12\x90\x7fX_\xe3\x82\xafb\x9d\xe1\r=\xf6%\xd7i\xeeV\xd7\x1a\x17\xbc\xf0\xd5\xfa::\xce0O\'A\x17\xb9\x99Z\xdc\xfa6\xd8c\xb5W\xaeH\xa9N\x9c\xf1\xaf\xaf\xaf\xc3\xebqbp\xb2g\xeb:\x128\xb5X\x96\xb1\x80\xe2p\xd3G\xfc\xb8\xf5C4 \xb8n=\xd6\xb7D\xb9\x17\x1f\x7f\xf4z\xd8\xd3\xe0\xaeh}j9\xf1\x80\x022\r5\xe7e\xf5\xbb\xa5w\xb7\xa4\xf2!\xfb\xe5\xda\xbeX\xd5\x1a9\x8f@=\xca\xd7\xec\xc6\xa0\x01At \x08\x16\xef,\x8c\x8a\xc5\x0b\tQ\x8d\xd6Om\xb9\x0bk\xa6D@%\xaaE(w\xb4\xf4\x86\xe5Q\x04\xf9\xef\x9f}\xf3\xedI\xc7\xd2\xdcX\x82\xa3\xc8\xd4\xb6\xdf\xe0Jj\x91\xf6\x8c\xcc\xd6\xf8\xdc\xb1\xc7B\xa0\xf5cV)s\xb0N\xce \xee\'\xb2\xfe\xceQ\xd9c\xc7X\xe4\x84\xbc\xcen,\xacM\x13,>hP\xb7\x98\xc2\xb2\xaa[V\x0b\xe5W=,\xd8\'P\x97\xe3\xb8\x8cB\xb5\x1b8\xd0\x822\x8a\xf1\xb1\xa8\xf1#\x94w*I~D\xd7\xec\x9aW=\x9d\x15\xe9\x9b\x11\xfc8\xe0uh\xb7\xc47\xac\x016jv6\xdf\xfbw\xc8\x18\xa2?!J\xd10\xb1\x80\xa1!G\x9b\x94\xc0\xff\x91\xd8&zc\x1e\xf3\x1fz)\x8c\xde\xb0\x99\x8e\xee\x86\xceW9\xfb\xba\xfa\xdd\xe8V\x86\xd9b\xab\xd1j0:\xd1J\xd6\xf3\xbcz\xdaK\xf10\x06\xe6ld\xd4\xae\xa9\x9d\xb5K\x8e\xa3\xbf6;\x9e\x08\xb1ja]g.\xf0=\xb4\x1ary[\x07\xa0g\x9e\x88\x83\xff\xaeZ\n\x12\xb5\x1b\xdfk4\xf34\xb7s\xfe7v\x1c\x06\x8a\xd1\x9f\xcb,\x8e#\xe8\x9fD\x91\xf2\xd5^\xee\x8e+@\xa3<\xf6\x8e\xc0\xe0)\x16\x99|\r;\xc2\x8e+\xa0\'c\xe4\x97\xd3\x95&\x0eQY\xba\xf8\x16\xac\xfa\xe8\xa4Nn\x95;\xaa\x00\x14>_\xed\xdd\xbb}y\xb0\x08\xad\xb5)\x1f:v(!:$3ZD\xccV9{<\xe8\xdc\xbb\x8a\x8e\xb1\xa2\x8b\t8s\x8e\x83\xb9\xb0\x80\xfb\xb7\xf6+\x99\x86x\xd6\x89\x95h\xe2\xe1R\xe30\x81*\x99[HW\xdfq\xe7V\x99P\x96\xa49\xa0\xa9b\x94\x14\x84\xf3m\xab\\\xdd*\xc7\xc8(%\xd3\x0c\xf7\xb48\x93,~^\xe4\x97Y\xf4e4\xc2\x9b\xc3*\xa7\x0e\x16\x9dR\x91b\xcd\xd0nz\xe1.\xf8}\xdd\xec\x94\xfd\x03]\xc8(\x82\x93Z|\xc0\x12\xaf\xf8F\xd5\xf3^dB\r\x9fv)\x9c\xefK]\xd4\xd0\xd5w\xb8\xba\x82\x9a\xac\xe3R\x8b8.\xca\x00\xce\xb7\xd5]8\x9el\xd6\x1eIsD\xac\xcd\x95\xacGC^\xca,\xc4\x8b\xb5\xbd\xed\xd1\xbf"\xe3\x05\xc9f\xb00\xfa\xba\xa7\xc1\xb9\xea}\xd8g\x8e/\x92[\x9aR^\xc9\xc2\xd19\xa3p\xb8\xca\xe9\xf1\xecS\xc7\x89P\xd0\xdcN\xa9\xf4\xd1\x99K\x8c\xfck\xfc\xbe\xf4\xec\xce\xbd\x83\xd2\xcc\x0b\xa8\xf4\t\x18G\xa3Po;\xc9\xd9\x9dd\xbdO\xc1\xd0x\xa0V\xe1\xd2\xe3\nAD\x13\xa0\xa9\x1b\xd4\x8e\xd1\xae\xb2\xd5\xd3m\x99*@k\x08U\x9c\xea\xc7\xf1E\xb7D\x1fQ\xcf\xc9\xea@\nj\xd4\xa3\xc2%\xaf\x9c\xc2\xec\xd9W28M\xb7.z\xe0\x1f\x91\xf1\\\xed\xb8\xe8"\xd7\x05\xfe\x9d\xe6\xbb\xd3\x94\xa2\xb2i\xf9\xb6\xce/\xcd\xb3\x08\xc9VG0\x9f$8\xf7\xc3\x14\xaaKo\x04\x16NOG\xb6\xaaJ\x8eg\x95\x1c1\x98\x91\x19k\x07\xaei#zv\xce\xe0Y\xd3\x08L\x11\xaa\x85P\xbf\xa6\xd5\xbc|a-zfM\xcf&\xd4#\x1a1\xb7\x96\t\xb5Q\xb1M\xe4\xf7#\xefplB\xe2\xa9\xcdJlq\xb0\xa1Qc\xa9{/\x96\xe5;lV\xd3\xfe\x1c\xff\xcf\xe3\xed\x0e{\xa8t\xae\xd3&\xe6\x00K,\x8a\x84\xdbY\xba\x1e\x19\xa1\xcb\xa3\xca\x01\x98\xc1\x10\xc5\xac\x80\xf1S\x03\xf0\xf5\xda;\x9e{\xce\xa4n\xec7\xcdV\xbb\xd0\x94\x1f\x8f\xcer\xbf\xb7s\x9ew\xc5YU\x9a\xfd\x8e\xf65J8\xb9\xb6\xb5\xa7[\x081\xd2R\x8f,d\xc64\xa4\rk\xbas| ;\xe3y\xa4\xaf\xf8\x8e#\xda\xf8\x18}\xd1:\xfa\xc0\xb3\xb6\x0f\xbe"%\x8b\xef8\x92#b\x97Zx\x80\x8e\x1a\xca\x97\\\xaf\xbd\xc3w\xc7\xea\xa8\xfb\xcd\xda\x9c\xbe\x80\x1f7\x10\xdf&%\xdb\\\xe5\xe1s\xe4\xea:\xb0\xa2\xd1e\x0c\x13\xabp\xc00E\xf3\xe5\xf9\x88\xa7\xcd\x90\x92ZEj\xe1\xf4\xe0\xe8\xce\x1e\xb9\xc1_8\x0c\x86\xdc\xb9\x99\x8d\xe2\x04>\x03\xb9P\xd3\ny\xe4\\\xbe\xb0w\xd4\x14\x03\xea<r\x9c\xfa\x89\xb5!v\xbb\xf6\x8e/]\x1e=M\x1e]\x85\xd8\x10\xa1s5\xef\xf1\xb7\xff\xff\x1b\xfc\xaf\x8e\x1d4\x07pZ\x88\xa6\x04\xf7\xba\x12\x19\xd2\xb5\x11\xfe\xd6\xbd#FT\xcf\x8b\x96\x03_`\xa5\xb0\xe7\x14\x1fy\xc7K\xc7r[g\xfeg\x8c\x89\x80GM|e\xa5\xecL\xcdY\xbe\x1a\'\xcb\xe8f\x19RX\xc1E\xd3cK;\xee\xf1`\xe5 L\x16Z=\xb0bQ\xb0|\x151\xe2u-:.r\xed\n6|3\xe75\x88\x8b\x8a\x9e/T\xd1\xbd \x97L+n.\n\x1d)\xb4\xc1${\x99\x93\xa9\xe4"\x9a\xae\xd9\xb7E?s\xba\xf0\xcd\x9e\xbb^\xaf\xc6\xc7-\x12\x050\x1b\xd1\xbd\xbd\xe5k~\xd5\x17\xdek\xe8\r\xfd\x18\x1a\xf8\xa7\xb4\xce\x94\xaf\xfaf\x96\xd7iJ\xc41}:\xc5\x18L\xef%\xe7p\x13\x07\x9b\xecuP<\x05\x18\x9d\n\xd0?\xe2\xd8\xa3\xfbw\xa6\x18V\xec,j\x83MT*\xf7\xe3^\xd7\x06\xab\xaa\xa3\xa9\xa1V\x93\xf4\x89\xd3\xe8\xa3b<;}\xc1mV\xe1+fA\xae>$c\xafKTje\xb8\x02\xe1(\xc9h\xef]7>\xadUW\xdf\x0e<r\xee\xf9\xc2\xde\xfb\xc21\xe5\xe5h(\x1e\xcb\xb5\x8a\x7f\x19#_\xb3\xd5^\xb8J\xd0\xb4w&Q\xa4B\xcc\xe8*\xa2<N\xf9\xda;\\\xa5\x9a\x88;d\xd2\xbbeA\x94\xb44\xdehU\x17w\x9f\xf2l\xa90\xbc\x1f9\xc1\xd8\xc6\xd9\xd1\xeb\x80\x19\x04\x9dM\xd2>\x1d\x07\xfei\xa06b6\xd7\xbb\x81\x95Z\xdb~^he\xc7\xcf"\xceS7\x1evT\xb3kY.]\xd5\xca\x9f\xfb\xbe\xa2\x91\xd0\x97\xae\xd7\n\xcf\x96\xe8Z\xcdxq\xf7Z{\xec4\xd41\x07\x90\x1aq\x8c\xf5&\xcc\xe0\xab\xe2$g*r\xc8\xe0a2\xe8\x89"\xf5\xd2\x1f\xc1W\x17\xcb;\x1db\xd0\xbd\xa2\xea\x8e\x01B\xd0zI6\xcc\xe0\x88A\xbfb7\n\xb9\x83\x01\x9d+\x14\xfd\x8c.\x16%\xc5\xb8\x8a\x04\x14\x84BK;D\xd6\xe4\x05\xe0\x01\x10+\xa3"\x0eh\xc5\x81yD\xd6\x82\xf3\x94\x95\x8b&\xa0\xa3T/\xb3\\*\xb7z\xec=\xb3\xed\x19P\xde\xea!\x1d\xa2\x9c[6{\x9c+B\x06\xaeT\x0b\xbb\x86\x0bV\xa2\xe0=\xe5\xd8\xd9\xb8\xb3+\xbaw\xaa\x1dFW\xeec8\xf3\x94w\xc8\xdb\xc8\xbb\x89/13zL\xe9\x9a\\\x08\xdeS\x16\xc3\x0b,\x9c\xa9\xa1\x9eQ\x9c\xc3\xdb:\xe1\xc8NG\xb7\xd3Z:0mJ\x8d!\x15t\x9a\xac\xb4\xac\xcf-y\x02\xa9y\xc1#\xa7\x18\x1dx@\xb5;\xe6\xe5\x82\x1c#\x89\x8e|U\xdd\x18\xe4\x04SE\\\xd9l\xdc$\xeaa\x99kM\xd6\x8fW\xc7\x7fy\xdaJD\xb0)\x16\x10g&k\x8bKI1P\xaf\xb2\x1b\x83\xa2\xff\xcaD\xcei+A\xb3\xadi\xc9\xe1Vx\x06\x82\xe4\xec\x1e\xfb\xc3\x15\xb2\x82\x95l\xa0\x98n0\x95\xa4\xb9\x9f\xbb\xe0\xf2\xde\x9aK\x9f\xd9\xb0\xd220\xefY\xc3\x8dKLvGL\xbd\xd6\x03\xcf\x99\x96\x93a\x0c[\x83\xae-\xd1\x80\x12\x07m\x84|~\xe2]/\x11\x85q\x81\xdbZ/\xf8\xd4\x02\xb5\x96v\xa5\xfe/\xb8^"\x8a\x15A\x0c:W\x84\xb24)X\xae\x9d\xf8\xeayy\xabe\xab[k\xe8\xf5\xa9\x11\xffxk,\xd9E\xec\xb5rr\xae,\x11d\xbeh\xa8\xbcd\x93\xab\x11\xe0\xae\x96\xd3\xd1V`2\xc6\xd6baz\xe3\xe7Jt\x19K6-\xd6\xc4V\x99\x12()/\x98\xf5\x81\xaeW|:y\x87i\xb1*f+:\xb6\xc4\x82|\x84X\x10\x91\xae\xc6\x92M\x8b\xd5b\\\xeaY6\x9b\xd1\xb1\xa5SJ\xb7\xad\xf2pp\x01\xb8Ad~\xf4\xdf#X\xfam\xc9\xd3.\x96\x02\xdc\xeat\xac\xd5T\xf6\xc9Y\x8f\x97"\xf2"r\x04\x80\xd7\xae\xfd\xb2\xbe\xe0_\xddY\xa66\xb1^\x1aW\xce\x96\'\x8e\xf9\x1a\x96)\xff\xd6\xe3\x863j\xe5D51b1\x9a\x18\xb9\xf6\x0eW\x0f[CC\x05W6l\x8c\x1c\xa2\xc6\xb7Xdwyj\xc8\rc\x1c\x81\xad\x15U\x80\xb8\xa2\xdacK~\xd3\x82~|*~\x8e\xdc%@\xa9s\x85+OF\x9a\x1c\x13\x17\xc4lXs\xc6\xfa\x0b\xd4\x1a\xf5F\xe0\x1di\xad\xc3\xea\xed\x93\x0f\xee,O+\xe2\tU-a\xd1\xf9\xb07c2\xac\xc5\x8aK\x80\x17`\x91\x05>\x82\xf4z\xb8d\xd3n\xe7\x98\xc1\x8a\xd5\x02J~\x92^\xf3\x95,\xd5\x02\xf9i@\xb6\xb6\xf0J\xc0\x16\x15\x1d\xffv\x00.;d\xc5\xad\x8bNy\xb6\xe9\x94\'\x83\x87\x1a\x15\xd4r\xee\xc1\xc4"K_VuTdeob/\x1d\xb0(\xbc\xf7\xa9\xdd\xcc\x16\xd7\x9a\x04\xca\x90\x06\xf7\xc5\x1d\x9f\x9d\x91\x0cF\x10Ev\xa1\xe7\x87\x96Q\xa5\xa5N\xc1\xc6\xd1\xca3b\xe3\xe1\xddR|cIb5\xee\xccx\xee\x19\xf13\xeb\x8926\x9a\x81-\x8f\x19\x9eE\xc9W\xfa\xbb\xcb;\\O\x14.@\x94+3W\xb0,Z\x8e\xe5\xda;\\\x9d\x8f\x98}\xcdXc\xd1\x99M\xf1\x85\xe9&\xcc\\rk\xacy\x80\x8al\x03\x03s$V\xc6\xb2fZK\x1c\xd0\xc2\xea\xc8k\xc0;\x1f\xfeV\x13\t\x80M\xde@X\x9b\xac+\xe7\xb2.\xf95na\xb2\xa2\x8eV\x81`|\x12\xcb\xeaZ\xb42\xb95&%\xbd\xcf\xe0\x0f\xb0\x9cW\xd5\x90\xe1\xb5w\xd8\x1ak\x17\x07\xac\xb1\x9c$d\x135\xacv\x8b\xa5\xfa\xe2\xb7/\x9f\x9f\x06\xfaa\xfb\xcf7\x9f\xff\xeetz\xf8\xfb\xcf\xdf\xb1\\\xc6\xef\xee\x9f\xbe\x7f\xf8\xe5\xf4\xe6\xdd\xe9\xf7Oh\xfb\xdd7b\x00m\x82Z\x04\xc7\x0f?\xbd\xd76\x1d\x95E\xc6<\xff\xe9\xf4/\xa7\xf4\xcb\x9b?\xfd\x8f\xe7?\xfd\xcf\xd3\xe9\xfe\xdd\xf7\x9b\x15)6\xa7\xfe\xd9\xfd\xdb\xb7\xf2\xa7\x89\xb5\xc3\xcd\xf7\xf7\x1f\xee\xf7O:)\xe2\xe0\xf4\xf3\xfd\xfb\xfb\x1f\x1f><\xbc\xff\xe5\xf4\xfe\xe1\x877\xef\x1e\xbe?\xfd\xf5\x977\xef\xfe\xa4\xe3g\x11\xa12\x88\x0f\xef\xef\xdf\xbc\xfb\xf0\x8b\x0e\xf1\xf3\xafD\xb3\xef\x9b\xf9\xf1G\xff\xfe\xc5\x8bo\xb1\xa9\xfb\xee\xcf~\x13\xa79\xa3\x17o\xfe\xf4gy\xc7\xe9\xfb7?\xfc\xf0\xf0\xfe\xe1\xdd\x1f\x1fN??\xdc\xffEW-\x85\xf0\x9b\xd3\xe9\xfb\x87\x87\x9f\xf5\x0f\xfe\xfc\xd3\xdb\x07]W\xf1\xbb\xe5\xa7\xf4D\xe6\xf3\xe3\xfd\xe9\xed\xc3\xff}x\xbb{\xd3\x1f\x7f\xf4\xf5v/\xf6\x9c\xe9\xa0\xc6\x1cX\xe0\xcd\xc2U\x19hk\xaeGj\xdb\x9d$\x8b\xfd5\xbb\'\x87\xe1\xbe\xf1X\xec\xca\xe2\x91\'U\x1d|\x1d\xdd\x93#[\xa3\xd1\x06=iz\xdf\x07-\xe5\xea\xc9(O&{rk\x04\xae\x18\xfd@\x9b\x00\x1cE\x12\x8b\'\xb5\xa5\xd0\xd7\xd9\x9e\xec#/6<\xe4<\xfb\xd7\xad\x9e\xd4\x08\x9c<Y\xdc\x93#[?z\xf8\xf1\xee\x87\xf0\xfaI\xa5\\\xfa\xba\xba\xd1\x0e\xd6R\xf5\x87s\xde,\xa6\xd1\x12`\xf1\xa4:\x1a_7?O\x8dK\x8fN\x17q\xbbQ\x95\xaf<\xd9\xddhG\xcd\xf9\xe0\xc0J{\xad\x0f=\xf2d\xd6\x93\x10\xdch\xb7y\x96Q\x05\xa2\x92`\x140\xad\x9e\xd4y\x12\xe1\xc90:\x10\r^\x89\xb0\x87\x13\x1e\x19\xad&\xf2\xbf&\xb6\x930Rx\xa3\x0fb\xdc\x99^\x1f\xd9\x15\x85\x86~M\x11O\x8a!\xc8\x1b\xbaP]\xb71\xda\xfe\xc8\x93U\x9fL6\xcf\x91I\x19\xd1\x82\xb4{\x08\xed\x91\'\x93>\x99m\x9e#\xf3M\xfb\xd9\xd9\x02\x08\x8f<\xa9\xe7\x96\x8a\xedJ\xd8F\x9bk\xcb\x1b\x1e+<6\xdaq?\xf7v?[\xdd\x7f\xdc\x10\xcej\xb7\x8d\xec\xe2#\x9f\x99\xc6\xda6[\xa1\xb6\xdd\xe8\xc1=\xbd\xd1\xc2\x84kOv\xfb\xcc\xc1\x142:\xda\x84\x9d\x9d\xeb\xb1\'\xf5f\xb3\x9d!9\x01\xb4E\xa0[\xdf#g\x8f\x9c\xf8\xc4*\xdaN\'\x15n\xdf\xfe\xf9AD\xb4\x08\xd9\x1f\xef?\xbc\xf9\xe9\xdd\xe9\x0f\x0fo\x7f\xfa\xdb\xe9o\xf7\xbf\x9c\xee\xbf\xff^D\xe9\x1f\xfe\xeb\xf4\xea\xed\xc3\xdf\xf9\xe9\xfe\xc0|n\x88r\'\xc9Wr\\\xc5\xf8\x85\x14W\x11\x97\xda.\xc4\xb77\xbd\xfb\xa7\xfb\xc7e\xb8\xfe\xd2\x0b\xf0\xed\x91\xc7$\xb2\n\xca\xdf\x1c\xc5q\x99\xcf\xfd\xee\xe1\xfe\xdd\xe9\xf5\x9f\xdf\xfc\xf0a\x83l\xfd\xe6\xf4\xbb\xfb\xbf\xef?\x18\x91\xaf\xf2\xd4V\xe6\x1f\xff\xf1\x1fO\xdf\xde\xff\xe1\xafo\xef\xdf\x9f^\xbe\xf9\xe5\x83\x0e\xe7\xa7\x1fN\xdf\x8c\xf1\xfd\xf8\xf0\xee\xc3\xe9K\xb7n\xf2\xd7\xb64\xdf\xe9T?\xd9\xe7\xee~\xfc\xa7\x0fX\xb4\xf9\xd3\xbf}\xf3\x9d\xccx\xfcX\x8ev\x98?\xfe\xe2\xd5\xab\xe7\xe3\x87U\xfb\xf2l?\x1b\xe3\xfc\xeeG\x19\xf1\'\xfbh/~\xa3\xb3\xfbd\x9b\x19>\xf4\xe1\x87\xb7\x0f\x7f\xd4\x11\xfe\xb2\x0fj\xdb\x81\xd5\xef\xc7\xe8\xc6>\xce\xdf\xfe\xde\xb6\xe5\x13\xdd\n\xac\xbf\xae\xec\'\xe7k\xfb{\xdd\x80Ov]\xb5\xfd\xe8\xf9\xdb\xfb?\xfee>\xa9?\xfc\x7fN\xc8\xee\xa6'
p75
sg20
g21
sg27
Nsg29
Nsg30
VShelXL
p76
sg32
F0.29699999999999999
sg33
S'699f2ec6e46f6143c8289f5110a98ae6'
p77
sg35
I5
sg36
VLeast Squares
p78
sg38
F0.1234
sbag1
(g12
g3
NtRp79
(dp80
g15
I00
sg6
I8
sg7
S'78fdb5ffb23f95ce9d28a62b330c7cc8'
p81
sg16
(lp82
I8
asg18
S'x\xda\x9d}\xfb\xaf\\\xc7q\xe6\xef\x02\xf4?\x0c\x82]`\x171\x99\xae\xee\xaa~\x04\xab\x00\xd4\x95(*\x96EKT6\xc1"\x80pm]\xd9\x84)J\xa0\xe8\xb5\xf3\xdfoU\x9fS\x8f\x99\xd3w8X\'\x96\xaf\xee\x9ds\xa6\x9f\xf5\xfc\xea\xab\xef\xbe\xfc\xee\xab\xd3\xc3\xdf\x7f\xf9>\xb7\xde\xbf\xbf\x7f\xfa\xee\xe1\xd7\xd3\xeb\xb7\xa7\xdf?\x81\x8f?:\xf1\x7f\xf4O\xf2\x87\xed7\x7f|\xf7p\xff\xfe\xe1\x87\xd3\x1f\xfe\xeb\xf4\xea\xc5\xe7_\xfd\xc7WOr\x82\xf6Op\xba\x7f\x7f\x82\xf6\xcf@\xff\x8cp\xfa\xf9\xed\t\xca\x93W\x0f\xbf\xf0\x1fs\xfe\xf8\xa3o?\xff\xdd\xe9\xe5\x9b\x1fN\xdf\xc5\xaf\xb3/\x92\xbf\xcew}w\xfa\xf5\xe77\x7f}\xff\x9a\x1f\x8f\x7f\xfb\x16N\xe9i!\xfa\xcd\xe9\xdb\xbf=\xdc\xff\x85\xff%\x15\xfc\xcd\xe9\xd9\x9b_\xfe|/\xff\xd2\xd3oN/\xdf\xbd~x\xfb\xfe~>{/s\xf8\xe5\xaf\xef\xb7\xa7\x9f\xff\xfc\xee\xa7\xbf\xbe\xb9?\xfd\xf8\xf3_\xdf\xfa\xb0\xbf\xfb\xe7\xd3]N\xe5\xf4u.\xa7\x97\x99Nwox\x98w\x9f\x7f\xf5\xd5\t\x9e\x12B\xc7\x13\xf4\xa7\xb9\xe6z\xca\xf8t`\x1a\xa7\xdc\x9f\x962\xe8\xd4\xf8\xf7\xa9\x9ez}:R>5x\x9a\xf2\xf8\xf8\xa3\xff\xf3\xf9\xb7\xdf\x9e\xb2\x8c&\xf1[\xe7\xff`\xfc7\x88\xff\xfc\xf8\xa3\xaf\x9e}\xf7\xdd\x89\xff\xf7\xd5\xf3gw\xa7\xbb\xd3\x8b\xd3\xd7\xa7\x97\xa7W\x1f\x7f\xf4o_\x7f\xf9\xdd\xa9\xf4z\xc2\x86\xa7\x92N\x98NP?\xfe\xe8\xb3\xe7_\xfe\x87\x0cl~\x01\x9c\xee\x80x\xc4\x80\xfc\xbd\x9f}\xfe\xd5\xbf\x9d}\x01\xff-\xcd\xbf\xc9?\xba\xfck\x91\x7fd\xf9\x07\xac>_\x1a\xff\x97?X\xf8\t\xfe\xba;\xde\xbe;\xcc\xabOb\xde\xff\x9a\xb6O\xcf\xa7\xdar\x0cE\xbe\xaf\xcc\x9fd4YF\x93e4y\xfd\xf9}>\xab1\xeb\x8c\x08\x17O\xbe\xa4\xf4\xec\xf4J\xfe\x8e\xcf\x9e\xf1\x8e>{\xb6\xf8\xd0+~Q\x97\xaf\xe9)\x9d^\xc9?^\xf2?x\xf1\xbf\xfc\xdd\xbfm\x0b\xca\xff\xc8\xa7\xacC\xd8\xbe\x0el\x08e\x0ek\xf5\xf9\xc7\xd6n\xf1\xe6\xf5b\xcc\xa5Z\x8f\xe4\xb1u\xd8\x86H\xfb\x8a\x1c\x9e\\\xad\xc8\xe1C\xb6\x08qax\x1c|0\x9f\xbezz\xe2\x93{\xe2\xf5\xf9\xfdW\xcf\xbe>\x9d2\xff\xf4\xe9\xcb\xaf?;\xfd\xb7\x17\x1f\x7f\xf4\xe6\xf5\xaf\xefO\xfc\xb5?\xfet\xff\x0b\xbf\x87\xca\xc7\x1f\xdd\xff\xf1\xfd=\x7f\x05_\xaa\xd3\x18\x83\xbf\xa1\xcb\x99x\xf9;>\xc8 \xff\xb7\xff\x9c\xf9\xe7d?gy\xc9\xfc\xb9\x9c\x9e\xf8\x87\xf8\xb4\x9f\xb2}(\xd9\xcf\xfc!\x7f\x02\xe2\x13\xfc{\xfe\x7f\xb0?\xe5\xf0\xfc\x93r"\x7f\x06\xed\x05I\xfe\xa5\xe8\x0b0\x0cl{\x1b\xf9\xe7\x8a}\x0e\xe2CY\xfeE?&\xab\xe5\x03xB\xf6=$\xff\xa2\x9f\xe21\x93}\x0f\x9c\xfd\xa5\xf0\xbf\xa3\x7f\x0c\xc2\xb4}\xd6O\xe6\x1a\xf8\xca\x9e}\xa7\xcfZV\xb0\xf8l\xb2\xffK\t\xf3\xc4\xf0)\xde\xea8\xafb\xaf\x92u\xf5u\x9e\xab\x1eF\x19\x1f*\xf6\xe2\x12\xbf\xbe\xf0\xf7d\x7f\xa2\xd8\xcb0\xee`9_\xff\xb3\xc1\x9c\xed\xa6o \x9em \x9cM,\x8c?n\xcc\x9c\x0c\xc6\xb5\xc8q\xf9\xc2\x98K\\\xd8\x12\x166\x87\xed\x0b\xef\xcaa\x96\xf3\x89\x14\x9e\xf0\x83\xfd\xa4\x9e\xaa?R\xe2a\xcc\xf6\x97\xb9\xc8-N\xd9\x8f\x1f\x9e\xdf\x86p~\x9f\xc4\x95-\xf1f\xf9\xfa\xcd%\xf7\x13\x1bN9\xc4\xbf<\x99\xd7\xd1\x87S\xe2\x0c\xf2\xd9\x99\xa1x\x9b\xc0\x8f\xbc\x7f\'\x1f\xf1\xb0|\xe94\xc2\xc2\xd0\xa6\x9c\xff\xd7\xcfo\x1e\xfe\x9e\x9f>\xfc\xfd\xfd\xbb\xfb_\xffe\xff\xdd\x8b\xbf\xbcy\xf5\xee\x8f\xa7\x7f\xf8\xefO\xff\xf3?\xcd\x00\xf9\xf3_\xde\xfc\x83~\xe0\x9f.\x9e\xfa\xf8\xa3\x7f\xff\xe2\xc5wb\x9d\xa4\xa7\x90Y\xe7&\xfe\x91\xa6\xf6M"\xe8\x9f\xff\xefg\xdf\x9e\xb6\xff\xe4\xa70J\x93-\x02\xf9W\xe4\xff>\x11\xa1\x98r#\xf9\x05<\x85\x8a,Y\xb7\x97a\xaa\xa5\xd6\xf9{\xd8\xde\xb6\xfd>!\xf5\xfd#\x00\xa9\x8f\xd3\'\x9bqt\xda\xff\\\x01\xed\xcd\xdb\xcb\xe4G\xfe\xe0\xfe\x10\x7f_c\x85\xf22\x871\xb0r \xcc\xdb\x18r\xae\x03`\xff\x82\x9aG\xc6\xc5\x18*\xb2m1\x7f,\x95z\xbb\x1cC\x87\x01\xfb\x17\x0fd\x9d\xb3\xfdXZ\xd5\xe7[G9jE\xc7 \xa2{\x8c\xb6\xcd7\xb1\xd1\x93\xd9\xe6\xda\xbf\xa0\x13\x8e\xbc\x18\x03\xa5\xd4\xf4u\x8d\x15\xd5\xf9\x18 \r\xd0\x19\xf3\xcf\xfaI~\xa6\xe8pr\x91S\x81a\x0c\xad \x95\xaa?S\xaf\xfb$\x89\xf7\xa2\xaf\xd6\x81F\xaa\xba$\xbcp\x87\xbd`\x0b\xd4\xc6\x90t\x1d\x12\xe5\xaa;TA\x8e/\x851\xd4\x92\x00\xf6\x97\xe6N\x94\xf7\xdf\x97\xd63\x8e\xd5\x18\x08\xc8\x96$\x1f\xd6\x81\x1f\x1a:y\xc8\xfa\xc9L\xb5\xebo\x87\x9c\xd3\x975\x8c!\xf39\x84}\xe4H|6\xf6\xf3\x80\xf2/}u&K/:\x06\xc4\xcb1\xf0!Hd\xeb`\xa3\xcdb \xedK\x82(\xa2\xa3\x851\xe0H\x05\xf6\x91W\xcc\xa9\xef\xe3\x81F\xd4V\xeb0JE\xbb\x03\x8b\xbdh\x03t\xc6\x88\xc9\xf6\xa2\xe9\x06\x96RE\xc6\xf40\x86\x82\xb9\xb7\xfd{{\xab\x04}\x7f\x8c-\xa1\xed{\xcf\xc7\x00l\xbc\xeb\xb2\xb6\xba\xb8\x9b<%]\x87^\xed\x8b\xc1\xc6\xc0wS\xce\xe4\x88{\xd1F\xd2\x93\xdc3o\xc5~\x94\x81\xef\xc5j\x0c\xa9\x97\xa2+\xdc\xa0]\xeeEN\xd8t\xd5y\xee\xfa\xc9\x8e\xc5\xa4FI"\x84!\x85\xbdh\xa3\xeb^\x0c\xbe7\xb8o6\x0c\x1e\xdb\xean\xb2\xe8\xea\xf6f\xfe\xf4\xc5:\x10v\xfd$\x8b\x1e\xdb\x8b\n.\xb9\xe6\xdd\x9crH\xef\x05Q\x01\xdb\x0b\x16\x8d\xd5\xf6(\xe7\xb6\x18CiE\xc7\x80\xb2\xd8\x97cH\xbd\xe9\x17\'\xccvE\xaa\x89L\xf6-e\x0c\xf9L>t=\xc9\xb5\x8e\x06\xfbw\xe5\xd1\xf9\x80.\xce\x03\xb2(\xd4\xef\x13\x99x1\x86\x86\xf3\x8b\xe7\xb7e\x13WX}de\xf0:|=\xdf\xa1r\x8b/y\xaf\xbb\xbe\x18\xd9\x1e\xcb]4\xc9\xf2n\xaa\x08\xe1S\xcb\xc6\xf9A_d\xfd\xb6R\xech@\xa9\xba$|\xb5\xf9<|\x9d\xe3\x18X\xf0m\x1b,c(\x80v&\xdb\xc8\xab3IU\xe5d\x96\xbb|\xd8\x8bn\x8a\xaa\x8a\x9f\xab\x8a\xd1\xae\x08\xcb8\xbe\x9b\xcf\xc4\x15=!\xff\xf4b\x8e&\x9b0\xdb\xb5\x05\x8f\xa6\xb3\x94\xdcw(\x03\xc0\xa0\x8b\xd1<a\r\xb7i\xe6\xedmb2}]tn\xdb\xd9\xa5\x84\xfb\xdb\x08\xecn\x16\xc4VWr\x07\x93\xeaB\xc8p\xd0C,\xec\x87\xae\x1a\xf4d?\xf25\xd3\x1b0\x90\xce\xe6V\xe2\xdcj-\xa8\xbb\xcd\x8a_\xafv\x01\xd6\x8b\xe9\x96\xb9a\x98[\x1b\x03T\xa7\xf1\xbbZ\xda/\x08\x1f\x91\x96W\xb6FI\xba\xb5|\x8cxU\x0e2\xb5\xd8\xe5-d\xe2\xb5W;\xbf,@y\x0c\x14\xc6\xc0k\xd0U\x1d\x0f\x89\xdf\xec?\x17*mik\xf0D\xbb\x1d\xa3\x83<K\x9d\x8a\xeb\xd8jc\xd8\xf4\xc5\\\xea\x86\xe7g\x87\xc2\xfa\xb6\x96\x06\xa9\xd5\xc1\x1b\xa4\x9a\xaeT\x96\xc47\x9d\x9d\x1a\xe6V\x076U\x84\x8d5Gi\xba\xbe0V\xf2\x81e\x14\x15;F\xed(\xa3\xd0\x94%o\x84\xc9\xa8\\Mj\x8c\x96\xcf\xe6V\xc3\xdc\xea\xa8I\xe7\xd6\xa1\x9a\xa9\x82\xbcN\xa9\xde2\xb7vvv\xd8\xd4S}L\xa3$\x95;l\xbd\xf6\x95\xdc\xe9\xa6\xb6Xd\x95\x83.l\x9b.\x9c;\x94M\x0f\xb1\x08\x1a\xf6\xdb\x02gskan\x9d\xcd;\xd2y\xb6\x9aU#eU(\x1f\x9c[\x0fs\xa3\xd6\x86\xca\xbb\xd2Ye\r\xbd\xf3|-\xda\xd2\x06\xf7}\xa3\xa3Lmy\xd8\xbd\xc8v/D\x1c\x99\x9a\x19\xe7g\xb2\x87\xb9\xb1\t\n\xaaY0\x8d\xa1\'\x8a\xd5.n?\x7fhn#\xcc\x8d\xc5\x96\xed\x15\x1b\xb1CoK\x19\xac}p)\xcf\xb2\xdd\xf9\xcc\xe6\xcc\xe5\x99l\xa0SO\xa6\x90\x93\x18R6\xe3\x91Eg%\x1fC\xe1\xf3\xafv5\xf2\xed\x1f\xb6\xd6\xb5\xc2R\xeelZ`\x8ea\xa1/XI\xf8\x9d\xb7\xd1\xb2W\xe1\x1a=\x9d\xaf\xef\x1c\x8d~kCP\x1d\x81\x1dk\xd2;\xdf\xc40\xb9e}\xa7]\xa2\'\x8e\x8d\xa8\xbe\xbf\xad\xf7\x9a\xdd\x18/\xd4Vw\xbeu\n\xb6rY\xcc\xad\x99f(z`\xd8\nT]\xc8cO\xe7s\x03\x9f\x9b8oY\xef<\xdb\x11\xe6q\xb1\xfd\xd6o\x92gsK\xf5\xec$\xbe\xdb\xbb\xf0m9ws<\x07AY\xe9y\xc4a*\xbf\xf0J\\\xcc\r\x11\xed\xec4s\x11\xc5\xdas)w1\xb7\x1c\xf7\r\x86jcv\x02\xec\x8e\xb0\xd4nt\xdb\xbe\x15\x9f\x1b+\xf6\xdaT\'\xb1?\x9a\xd5\x96\xcbl\xc5\xc0\xca\x86\xc9v\xda\x91\xc68\xda0\xc5f\x91\x93\x9b\xb7\xd5]\xcft.\xab\xe7h\xd4\xab\xc1j\x1e/\xef\xe0\xc8&]yqn\x9b\x1b\x86}\xab\xd0a\xb7\x88XGP\xdfW\rX\xc5.e5\x91i\xce\x9e\xeaa\xdf\x08\xcc\xb5\x12{\xde6\x8b\xccT\x83z17\xf4\xb9\xb1\xf6\xab}\xb7\x16Ydt=\x9f\xc0F>\x8c\x9b\xe6FAVS\xe9Y}\x11\xb6\xa9\xebP\xfbw`]\x9d\xc9\x92\x93\xd9\xe0x\xb4\x1f\xb0\xba\xb5B\xcd\xe6\x96u\x94\xf3x\x9e\xcf\x8d\xa2\xacn\xbb\x1d&\xd6L\xd9$\xd0\xbc\x87\xbc:\xf9\x86\xb9\xddmGM\xe5\xa18\xff\xfas\x1bM\xed3\xf6\xc9\xd2ZV\xab\xaa\xe2y\xa4v\xb4=\x9b\xd9\x0f\x19mB\x00f\xc77\xf1y\xefr\x1cCe#\xd1\xe4\xf6\xa8*\x8d\x90\x1e\xb1a\xd0\x9d9\xf1\x13\x8f\xf2,\xdcys*\xd2\xe6\x94lc\xe8\xf5\xdc\xb6\x7f\x16\xee<\x0f\x1b\\\xffe\xd5^\xc8\xa6V\xb9i}K\x98\x1bf\xaa\xea\xea\xb1\x13\xd5T\x9a \x89\x93\xb3\xf2c\x81l}\xe5\x8a\\\xcem4\xd3\xe8\xc3\xf5P2\x17\x86\xa5$\x9e\xdb\xf6an\xc8\xfe\x00\xec;\xcc.LK\xe6m\xb3\x87}\xcb\xbd\xb8\xc38\xb7\x91kQ\x19\xd6s\x07;;}\x1dGd\xbb\xc5tl\xcd\xc7X\xc5 ;;\x94-X\x94\xd0\xc46\x9b)gs\xc33\x1b\x06L\x08f\xb6@4\x0e\x86y\xb4\xdb\xf6\x8d\xc2\xdc\x88\xddr\xd5d\x85\x8d\t\xb3d\x93\x98\xcdK\xfb\xccb |\r\x8f>Y7\x9f\x8c\xfd0\x17\xdb\xee\xcd\xd4\xccg\xf2\xae\xc614\x96\x0e\xea\x0b\x9644\xaa\xc6\xd6\xc4nA\\\xaeo3\xed\x8d\xd0\xe8h#&\xb7\x98<\xfe\x10\xd4"\x1b\xff<\x86\x16\xc6P\xf9\xab4\xa8Qz\x07\x95<|K\x00\x96\xbei\x0e\xfe\xc51\xfeP\xb7(\xdf\x93s\x81\x079u\x97}\xec\xbf\xdd\xf58\x86^1\xd9\t\xae\x94\xcdV\xc6\xd1\x962\xcaL\xce$a\xddE\x1cFoK\x02\x17W\xdd"e\x12\x0e\xe51\x8c0\x06\xf6\x9aPC\x99\xfcN\xb0}\xc9y\x8f[\x1c\xc6`\x17\x95\xed\xe1\xa3\xee\xde\xbc\xfc-P^\x8b_\xe9\xe1\xabsn\x97\x8c\xe8Cv(\xa8\xf6:B\xd6\xaf*<\x96\x017\xe9\x80\x14\xe6\xd6y\xe3\x87\x9eo4\x7f=\x8b\xe3\xbc\\\xdfJ\x169*p\x8c\xb5\xb5b\xe7\xac\x0e\x0b:\x00\xb9:\x90\x18\xd3\xdd\xd4;:\x06>\xd4j3\x14v\x91U\xe5g\xb6{\x96z\x88\xad\xc4\xee\x01\x8b\x83\x1e\xe2u\xe8\x16],f\xde6OOP\xb9\xd0\xb1\xf0\xcc\xd7W\x02\x9d\x1a%\xa8,55\x94T\xe0\xb8\xdb\xeb\xf5\xcd\xe1\xfc\xb2~\xb3\xbb[Y\x10\xa8\xc6\x16\x17ym\xf75\xb0\xf8\xed*\x86g\x91\x06>\xddf?\x0c\x0c\xa1\x1e\xc1wL-\xa6c\xe0\x85tY\xd21\xac/\xc0j\x0c\xd5M\xe4Q\xebe\x1c\x86/\x88e5\x82\x95\xcaF\x9b\xf9\xd2$9\x9f\xb9" )r\xb6=}}Ym\xd4\xa2\x1e"\x7fT\xbd\x19>\xc8\x98\x17\xebK\xdb\xfa\xf2;>\xf5w\xb0BV\x05X\n\xab\x1c]U\tK\x96k\xef\xb8s\x9d\xd1\xe4*\xeb\xce\x00\xe9\t\xcdD\xfb\xcf\xcbw\xc4}\xc6\xb0\xc6\xd43Y|\xab\x0fU\xe4e\xa8\xdbz\xb4\x81\x9b\xc5\xb5\x961\xca\xe1\xd1\xff\xe1\xce\x98I\xaf&\x00\x93\xb8\xc6\x18\xd6\x98\xedj\xbd"X[u\x0f\x98]\xa2te}0\xac\xf1`\x99\xafR\x8f\xa8\xabuX\xf8<\xaf|;\x7f\x87\xaf1\xcb\n3\xe0%\xe2\xa4^\x8f\xe4\x1dW6\xc7b\x8d\xc9\xd7\xb8\x135\x8d\xdf\x89\xe0\xb3\x9bI|\x99\x96\xb6b5\xb1\x8e}\x1c\xf52\xd99f\x05k\xfa\xa8\xb6h~\xc8\x18\xaa\x8f\x81\xad\xee\x8c\x96#\xe3\x8b\xa2\'o\xf09\xa4e\xde\xd0\xc6P\xf9\x0b\x0f\xf7\x99\x1ayt\xad\x1fS\x88\x12\xc6\xd1\x15\xc9SVU\xdf\xe7\xc1\xd2\xc9\xb4\xf2\xc0-\xe975\x13\xe4\xfcx\\\x8a\xdf\xf1i|GB\xb3\xc0\xd9\x90\xd3{%y+\xbaI\xde5]\x1f\x98)\r\xb3\x9d*\x8bo\xbb\xdd\xac-W6\x83\xba\x88\xe2\x0b\x8a\x1fz!k\xe6\xbe\xed\xf2.\x17S"\x04\x16\xe6\xca\xedb}\x9a\xae\x8f\xf8\x7fl\xa6\xaa\xa7\xc1\xb3Q\x87 \x8f\nWd9\xbf\xe3S\x7f\x07\x80\xdf\x03\xf6\xe9\xc8|.\xb6-\xf1\xa6\xf5\xe9a}\xa0\xd8\xc5/\x92\xe85\xc9\xc5\x02au~\xd8\x7fU\x07\xb6JD\xf4b}h;\xf9O\xe6\xf2\x15?\xc3\x16\xc4\xcel\xb8\x9d\xafO\x0f\xeb\xc3\x07M\xad\xaf\x02\xd0\xd4\x96\xe0\xad*\xa9\\Y\x9f\x1e\xd6\x87}\x1c\xd3p$!\x15\xcd\x87\x88?w\xd3\xfa\x8cp\xbf\x88\xddt=\x8d\x83WE#\x16,G\xd3\xe2\xfc\x00kD\x85\x0f\xf0\xa7\xd3!/\x9f\x0c\x9f\xc0\xc6\x8dI\x83\xed\xde\xceS\xc5\x8e\xc7\xf9\xfa\x8cp\xbf\xf8\xc4\xa0E\xd5\xd9\x80\xb5\x18\x10\x01\\;?#\xdc/j\xc3\xac\xe86Lo\xb1\xafG\xe3\x96\xd8\xf1]\x0e\xf6Zo,8M\x12#\x80E\xa2\xc7>\xbdK]^\xcd\x9eh\xb8\xf0\x97\xdb\xb0,(v\xcb\x95Wpo\x01\xea\xd9\xfa\xe4\xe4\xeb\xd3\xd9m\xd3\xd0i!\x1a\x1a\xb1c\xf1\x03\xfd\xf18\x12\xbf\xc3\xd7\xa7\x17\x1az\xc41\xb3P\xce\xb6\xc6\xc7,\xd1z}\x82-\xd9\xd9\x01UQ\x8e\xad\xa3\xf9\xdfr\xd7V\xf7\x0b-\xb0\xcf\xe2\xe1\xe8s\xb3/jy\x83\xe4\xb6\x0e\x06\x8f\x8efL#\xd8|\x92\x14\xcc\xd1\x97\xb4\xd8-=\xe2\xbbY\x90\x8aM\xaf\x9e\x8f\xb9\x0bJ&\x03\x93\xbbP\x16m\x05v\xb7\xcec\x1a!\x8e92\xdf\x1c\xf5\xa0\xd8\xbaV\xe7\x9a]\xe3\x0e7\xd9\xb39\xd8\x92\xbdvK2\xf3lF\xf6Hp\xca\xcb\xdc|*\x86\x93(\xfd\xe0\x8f\xb1\xe9f\xb6zs\x7f\xac\xb9\x9d\x03C\xfc\xb1\x1cl\xad\x0e\xc9\x00 |\xe6|F\xa5\x96G\xc6\xa0jZ|\xaf\x85_\x9am\x8f\xbbAh\xf2\x86=\xd94s\x17\xdf8\x07[\xa4\xd5j>#\xab\xf0\n\x9e\x05\xce\xcb\xdcfs\xe9C\x12\xe08\xde\xc3\xe1Qi[\x87Z,\xaf\x98\xb6sV\xa3\xefFY]\x00b\x0fKs\xbcr\xf7h\x19_\x1aj \xf0\x18\xfa"\xbf\xda\xfcpu\x0bN\xb8\xc7,x\x93\xf3sV\x83_J\xad\xaa\xb6\x17;Noa\xe6\xc7n\xca#\xdd\xe5\x16\xe6\xc6rGOme\x87W\xcf\xba\xe8\xa8\x15\xfe\x02X,\x92\xc7\x92\x0ez\x12\x9a\xa5\n\xd8\x01\xd5i\xd6D\x9e-\x87tfO\xe7\x16\xeci\x1aM#\xbf\xb5\x08\x94K\xb5R\xdd3\xf6k[8\xb7`OK\xeaXwK\xb4\x99\xa1\xdev\x80\xd0\xa3\xefp{\xba\x01\x8b\xfc\xa4>\x10d\r\x85\x8a\xf7R\xe1\x16{:\xf7\xa0k!\xa3\x06t\x89/\xe20[\xb6\xd7\xb2\xcc\xb1\xb6\xee\t\x9eC\xfc\x97\x15Z\xd6\x1b\x83~\xadK-\x1ec\x1a\xe3|\x8d{\xd0%\xe2\xf9+\xda\x05X\x13\xa8\x95-\xa3\xbc\xe2o\xe4\x1et-{\xc7\x1afd\xc9\x10$/k\x02\xb8\xf6\x8e\xbb\xf0\x8e=\xd3\xb0E\xffC\xb4\xa7\xec\xde\xfb\x07\xd7x\xc4\xd8\x11\xda\xa2\xc9\xf5\xb3;J\xea#^\xdeQsk\xf8l\xa6E.\xd2\x00L,\x05MV\x15\xf7dX\xaeK\x1c:\xc6x\n\x98\x00dQeX\x9b,@\x8c%\xe6\xb3\xb5\xe2c\xc0E\x1c\xcf\x919\x86\xc4\xcbn\x89\xb2&\x15\xbf\xa9\x9c\xc5x\xba\x01\x07\x9b\x80A\xfc\x06\xf5\xb6\x8a\xa96\xd7\xb6\xd4\xf2q\x0c\xc9"\x1e\xc9@sb"z\xbc\xb8]\xc4\xc2C\xde\x92\x1d\xb71\xec\xe7\x92\xf5\x16@+\rn\xb29J\x8e\xb2\x8amHp\x9c\x8b\n"\xb6`R[b\xe6\x1c}\xc5\xa7\xf4\x98\xf3\xaen]$S\x0b\x05\x1d\xba\xd6\xfa\x05\x86\'\xe8{\x9e\x80\xc5\xc2{e\xef\xa1\xeb\xf5\xc4To\xf2\xe7J\x8c\x1d5\xbe\xe8Co(k\xfcl:&/\xf3\xf9\xe4PO\xc2E,\xdc\xe4W\x92\xfc\x98\xf9+=\xec[;\x9f[\xc8[V\x1c-\x99\xf4"R\x87\x99\xad\xdfRn\xcaa\x94\x18\xb3\x19\x9e\x88l\xac2\xc9\xa4E[\xe3\x04\xd0\x1c\xe54\xa3\xf0G\xec\x95\xa3\xf9\xec\x06\xb1=\x10p\xa7\xe7\xfa\xb3`\xc4\xcfd;9,\nM\xfb\x15\x81\x9a\xb6\x9b\xe6F1\xee\x88Y\xbd\x0e\xd6\xdaY\xe3\xd7\xb9b-K\xfc\xa2\xe3z\x91]\x89\xe3\xbe\xa5\xeag\xd2\xe2\x14\x9bs\xba\xcd\xad\xa2\x8c\xa1\x9e\xc5\x1d\xc1NbO\xee\x05\t\x04}\x89\xbd*\x9e\xff\xe2o<\xc6kL4\xf2\xfa:\xdc:\x9b\xd5R\xca\\\x87v&\x7fwX\x03\x88V*\x06\x9ec\xa3mm\x8b\x17s\x9d\xab$h/\xed\x08\x8b\xf2E\x03<W2;\x8df\x8e\xb3\xf4h\xaf\xb2\x8c\xd3\xfc8\xf4\xa6\xfe?\x9f\x0c\\\xe2}\x1a:\xcc\x18\xc6e\x8c\x1dXj[\xf2\xaf{\xb6\xb9\x9ak\xc0\xde\xedyL\xa4D=[[\xb6\x15I\x03UG\xb2F\xbe\x96\x07\xe4w\x04\x9f\rX\x9a\xec\xcf\x8d\xce\x1e\xd703\xeb\xc6\x98Q\x19q}(\xef\xb9\x1cY\x7fW>\xad\x8fU\x0eB\xe2\xf0j<\xcd\xcc\xcd\xc1\xd6\xebp\x9e@\xdc\x02q\xe6E\x95>\xcec"%\xf8\xfcM`\xccIG\x83\xc9\x92\x18\x95u\xf3\x95\x98Z\t>\x7f\xaf06\x8d+1(G\xec\xb0{\xb7\xbf\xef\x83\xb9\xd6\xe8\xf3\'AA\xef\xa8L\x89\x9c:\xb6g\x89\xd1\x87\x8a\x8a\x0b\x07\x81\x84\x1c0\xfa\x86h\xe0\xbf\x1aF\x9f\xcfm\xb1H\xc9\x85\xcf\x8f\xd1\xe7\x17?YGSj7q\x8fT\xe0J\xcc\x08\xa3\xcfOX\xb3"zA\x84\x9d\xa1\xea\xe9&\x9c\xe9\x1d\x9e\xd9\x164v\xf4\x03\xfb\x01\xc0\xbb\xab\x93\x9f\xdauq~@?\xc2\xbeM>\x9e\x9fj\xc8\xb9\xec\x9f\xe4Ks\x8eY\x8f\xeb\x13\xf3Gl2\xa2\xce\x8d\x17K+a\xe4\xa8\x96+\xe7\x07!\xc6\xde\x93J\x06\x9eQ\xf6\x848\x1f\xdcr\x93}\x82\xd1>\x91\xd0\xfb~\xe3\x81M\xd0d(\xa0\x01K\x0cw\xab\xdd\xe1\xc9\xedX\xe3\xd1,\xa9\x96\xab\x17\x13\xb4b~"\x9b\xb6\xe7\xeb\x93\x9f\xc5\xbcB\xd2\xbb\xc1\xd2\xb4\xa9\x99\'\xc9\xdd+\x981~\xc7\xa71\x07:\xfc\xfc`\xb1\x10`\xddm\xd3\x0f\xafO\xb0q\xd8\xa5L\xd9\xe3\xb3eX\x14+\xad\xeb\x91J\xa9\xa6\xa7\xc6\x01\xeb\xcf\xc7\x8e\xbc\xf0\xc5\xd5\x85g\xee\xd8b\x15]\x89\x18\xe3\t,w\x14\xb5\x84@\x86\xad\xc0Ny\x9dk\xf71\xf4c\xcchXXT"\xf2\xdd\xcb\x1f\xac\xa6\xe4\x12\xb3\x88\x18}y\xc9\xbd\xee\xa3\xe9\xd0\x0c7\x82\xd0o<\x7f1V\xc2\xffA\x95\xef\x90=\x07:\xd8\x0c_\xc5\xe4X\xbe\xa3\xa7\xd2\x0f\xf6\xf1\xe8\x06uH\xbd\x9b*\x1c\xee\x03u\xc9\x99\xdca\x8d24\x99\xf7=\xc4\xa9\xd1\x183{3\x07\x89\xbc\xe1\xb8\xdc\x07\x92Q^\x8e!e[\xdf\xeaK\xdd\xdd\x02d\x8bG\xc6\xd0\xce\xec\x00\xd3\xfdC\xdc%\x8d\xb6W\xc5V\\\x8e\x01\xc2\x1e/\xea\x9c\x0c\xab$\x1b\xdb\x1c>c~B\x9f1#\x8c\xb6\x88\xa0o\x9a\xc5\xda\x9by\xc8\xec\x92\xacsh\xc9\xe2\xc7T\xfa\xc1\x1fey4\\\xd7\xfa^t;g\xd0\xcfc\x93s4fG\x94\xacgk\xf0l\x9b!>k\xb9\r\xcf\x86\xd1\x8e\xe0\xbbb\xb5K\xb4{\xca[f9/ss\x88\x96{Z`c!Y|E\xb2\xad\x86\xd3\x00\x0bm$\xb8\xc8\xc1b\xb0#\xfa\xa8M\xf3\x9d\x9duv\xb7\xb8k\xad\xe9J<\x03\xa3\x1d\xc1\xce\x94\x86\xec\xf8\x00d\xab\xd4c\xb1S\xea\xb5w\xdc\x855\xce\x16\xe2\xee\xac\xd9-R\xc9\xb6U\xcd\xb7\xc43(\xc6\x12X\xc0j\x85\x88\x94\x0e\xa9e#"qY\x1fF\xdd\x94W=\xe2\xf2%\xff\xe4\xa0\xee\xe4!P\xa8\x86\xcb\xc7z\xb6\xc6tf\x8b\x0cp\xa9Y\xad\xb0\x8a\r\xd9\x9e\xaf\xc4\xd4(\xd8"\xad\x14\xc5\xcdH6\xa8Y>\xb5B_\xe50\xfc\x1d!.W4\x10"\xf2\xb2\xe6\xe2H\xa9\xdd\xc9\xfd\xe0\x1a\xc7\x1c\x06\x15,\x869e\x1f\xaa\x18\x06\xab\xac}\xb7\xee\xf5\x90R\xbfsyG=\xc5\xca>Mu\xd1\xe9\xb2Jj\x1f\xee(\xe60\xb0Y\xa6\xaa7\xa9L\xd4,\x18\xaek2s7\xa7\x84\r\xc1\x83\xef\xc6\x1e\xa8\xdd\x9a\x08\xd1tyI]\xb0_\x14s\r#;\xd6\xbdV\xb3ZQJ\t`\xb9\x0e\xe81\xa3c|\xbb7\xab\xf6HA=\x16\xaf\xddaO\xe6\xbcv\xa7\xc4<\x8a\xa4\x90\xd4\x9beC\x8cl4\xe96\xdc\x15\xc5\x1c\x06\xbb\x81\xb6\xbe\xac\xca\xf5\xd4\xb1\x00\xeb\xb8\xac\xdd\xe9vQH\xb4\xcc\x01\x17d\xd6;\xa0+\x80l\xf9\x03\x16\xe4\xe7\xb1\x07\n\xfa\x9e\x9d\x15{}\x97\x8am\x8d\n\xf3\xab\xdams\x8b8\x8d"\x11G\xad\xe3\xa9\x05-G\x81%/umu\'b\xd4E^\xc2-\xa7\xeax\xb9\x90\xa3$<\x8f\xf5Q\xc0Lw\x01C\xe8h\xea\xe8\xd5\xe6\x06{\xd4\xee\x83s\x8b9\x97\xe1\n\xb1Kv\xd0r\x8d\xb9\x96\x95\x9d\xc6b\xd6\xb2\xceP\x8e1\xa3\x91}\x16\xc5\xaf\xa9\xd7*O\x1c\xff\x1d\xb5\xb3Xj\xb3X*\x7f\xef\xb0\xec\x1e\x1f\x9e\xa5|\x18\x96\xe3\xe4\x9b\xd3\x16\x98=\xf2*T\xbb\x17\x1b\nj\x97\x0fs\x0c=bC\t5^\xd6\xf8\x93\x86\xf2\xe1\x13\x07\xebup\x8cl:\xd6\xa1`5hy0\x9f\x93\xdb\xab<\t\xb1eh\xc4\xd8d3\x9b\xae\x89X1t\x11\xaaV\xb8\xb4\xa7\xec\xd6#\xc2\xa2\xee\xc0\x8b\xe6\x93U\xda\x8b\xda\xf2s&c\xa8)\xc6\xb8:Z\x9dZ\x13S\xdc\x90"\x83\x96{\x91\xcd\x92@)\x90\xbf\x1cC@\xaa\x07\xd3\xcae\x14/\xc9y|\xb4\x86Z\xa3*\xa5o\x86\xb3c3\x9a\x0c\xb3\xa5U\xbc\x1f8\xeb5\xe8!B\xb9;\xe6\xb5eCo\xa5\xb6\xc6\xb4\xb1\x16\xcc\xbe\xc7\xf5X\x8fc\xc9UI\x10\x9d\x97\xafl\xe2Jb\xbfw5\xe8!\x02\x8f]6\x1c\xc3\xea\x03\xd8\xa6Y\xfa\xae\x05,\xb8\x81\xf2\x89\xcb1X\x14R\x10\xe5!\xcc\x8e\xae\x9d\xceeI\r\xb1u>\xa5MsTM\xe2h~\xe2\xeamX\x97\x1a\xf4\x1b\t\xefA5\x8f\xd6*\xc3\xf8\x0e\xd5\xb5O\x82\xe0e\xd2\xfd\xb8\xbe\x96\xa3<\xaf\xbf0\\&;\xaer\x8fk\xd0C$x}\xab\xd1\xf5:l\xd6\xf3\x84K\xdf\xcc\xa1\xd2\xec\x0c\x1e\xb1\nQ\xf9\xb8o\x06\xa1T\x16\xcf\xb1\xa15\xe0\x16\xa9@W\xfc\x10;yh\x88\xca\xca\x96\xf0\x15{\xae\x06\xdc"\xef\xd0PY\xc2O\x19\x9c\x16\xd9\x16\x83|\xed\x1d\x01\x1b\xca\xff\xd1\x8c\x99d\x11\x87\xeds\xc3z\x13n\xb1\x9ea\x05\xd0\n\x0c\xf9\xd0\xf4do\xcb\xd0\xd6\xbegr{\xeeX\xfb\xd5\xb3U?Bi\xee\x86\x96P+\x91\xcf\xd7\x98B|\xaaW\x8b\xa3\x8b\xd4\xec\x86T-\xad\xe2\x95\xf5\xa1`3\xb7j\x15\xe5RA\xe8\x88\xa4\xb6\xa7\xb6\x1e{G\xb0\x99;Y.\x87=\xa2f\xd5G\xec\x89A\xbai\x8dk\xacGA\xab#\x92\xb7e\xc3\x90\xb1\x07\xb5\x8c\xe1x\x150\x96#.\x93u\xa9/,xZ\xa7\x07\xe4\xfe\x94U-\xd6\xfb \xaa\xda`]0\xcc^\x15\x98\xf3\xd2\xbfo\x1d\x9d\xafa\xa1\x0b\\H\xa2\x7f\xf1Vv~\x19\xc3\x99q\xb6\x1a0\x0bRL\xa5\x17\xb0\xf1I\x03\xc3X\xed\xb8\xd7G\xe2l5`\x16\xf8p\x98\xe5_)\xa3Y\x1a\xfc:\xba)\xdfV\x83\xcd\x80RF\xa5\xeb#\x06\x93U\xc5\x16Z\xeaJ\x16\xb7\xc6o\x02G~\x13\xca\x9e\xedu\x14\xd7\x1e\xeb\xdc(\x1d\xc6y\x9c\xb6\x86<\x08\xb2\x95k\xba\xb26\x9f\xdb(\x85\xea\x95\xf5\ty\x10\x14\xb7\xc5\xb1\xce\xa0\x99Rbs\'\xdd\xa6\x0fF<\xc3`A=\x12\x87iX\xad\xd5:WU-\x8d\x9efu\xd9\xa1\xd6\xc5\xe2\xd8\xd0\xac\x90\n\xaaU\x9f\xb0u\xd5\xcf\xd7\'\xc4/Hxt\xaaj\xaa\x915rE,}\xae\xe0^\xf9\x1da}\xa8Zi\x14U\xb0x\x15\x9b\xa9GKu\xb9>-E}\x99\x8c\x9fH\x02#*\xe5YM\x8c\xb1\xccE\x83\xd7\xe1\xb0\xf3v\xc4\x10\x04\x14qX\x9f ]\xfb\xf9\xfdj!\xf6 \x81\rC\xf9\t\x85\x91\xde/\xb6\xba\xe8\xca\xfa\xb4\x10{\xa01,<" @E\x11\xb0\xbeK\xb7\x9d\x9f\x16\xed\xb5R\x93\xa3_p\xb4\xec\xdc^i\xed\x17\xd4@1p\x94?^X,\xe1fs\xc1\x02\x0e\xa1\x9e\xdf\xaf\x06\xf1\xfc\x80\xb1\xe6\x08\xf5\x8fB\x1c\xf9Kw\x04\xeb#\xeb\x13\xf2 \x02\xec/v#\xaa\xd9\x06\xa5\xd7r\x9b_\xda\x82-)E#\xeah\xca\xf1\xb1|4\xaa\xd1x\x88\xf3[<\x81M\xa3\xa3\xcf\xd2\xbd\x80w\x83\x1fl\xa2(B\xe7$\xce\xdf\x82\xcd\x87\x12-n*uzR\x0b\xa7Hb~9\x06G\xbd\xe3\xa2N\x04\xdd\xadJ\xd9\xa2\xe6\tL\x06\xb2d\xb8\xe0\xb5(\xb1\xc6\xbd\rg\xd9`}b+\xd2\xe9\xb6\x98F\xc3XOLM\xfd\xc0\xda\xa1\x1b\xce\xa8)F\xf3`\xcf\xfa\xdc\xb0\x1d\xfdR\x00\x9f\xd0p\xb2\x85\x10\x8a\xa5Y/\xf8\xecY\xd0\xc1\xad\x9b\xb7\x9f:h\xb9e\x9e\x05\xc5\xcb;\x90\xbc\xce\x1e\x17\xeb\x9b\xdc\x0ep\x1d\xe3\xd0\xab\xc4\xcaB\xd6\xe1\xcc\x16I9;\x8f\xc1\xb0\x9a\xf1*\x9f^\xe3J\x9aS\x0f\xa5\xc5:\xb8rs\x17\xca\xf3\x91\x02\x97\x951\xb4X\xc3:\x8cu\xa2\tJ\xc0\xd0$\x8f\xe4\x93\x8ag\xaaHb\x99\x07L\x92\xb9U\xa9y\xc1f\xca\x96\xf3c\xb9y~\xceZ\xa8\xcf%\x0f\xb85\xa8\xddX\xe6\xe4\x90\xdc\x14\xe7o=\xca9\xc1\x04\x1a\xbe\x03\xac\x82\x8c\xed\xaf\xba\x8eA\xeb9\x13>\xb8\xa3\x1daY\x19>f\xdd\xf3u\xcel\xd8\xcb9n\xb1\x05;\x82\xa4\x90\xccX\xfc$w\xea\xdc0t%~\xdc\x82\x1d\xc1\xafH\xc3#\xecM\xe5J\x16B\x16\xb8\xf6\x0e\xb7\xa7Y\xde[\xb5y\x1b{U\xf8\x1cG\x87+\xf8\xc9\xb8\xc6\xc1\x16)\xd0\xb2\x8e\xa2\xb2\xdcTC,W\xc8k[\xcdh\xb9\x04h\x7f\xc4\xee\x14\xafyM\xa5:\x05\x82W?]\xf8,-\xd8"y\xb0\xec\xb3J\xbb\xfd\xa9YE\xd9K\xbf\xe2\xd3\xb5`\x8b\x14\x16\xd1\x8a\xe5\xa8\xeccd\xab\xeb\xec\xe5\x1a\xfe\xb6\x85\\\x8a\xd4(j\x98[\x82=F3\x86u\xf7\xa2?\xb4\xc6=\xd83EJd\xcc\xeb!\xd0\xd1!\xb0\x99\xbc\x94\x13\x16\xe2\x928\xe9\x11\xc7\xee\xd0%\xb6\xfd\x9a\x8b-\xaf\xc8\x955\xbe\xeb\xc1f\x90\xba\xacj\xf1\x1e\xb2\x8c\x15\xbb&\xa5\xadc<^_\x9d\x16\xb1Zpb\xae:B\x8a\xd4\xd5\xa3\x90s\xdf\xf5\xa0\x97s\x11\xf5\xaav]\xb1(\x06\xab\xdf\x9d\xec\xe1\x98\xfbv\x17a\x81\x9f$\x97\xd9AY\x90\xbbPl\xc0\xca\x18\x82^f\x85i\xecW5\xe6\\\xb2\x10\x1f.\xf5\x06x\xcc\x1a\x8f\xdc3\xd5\x83\x98\xcd\x13-\xa5\xday\x9f\x9c\xa4\x91\x93\xe9\x8c\x9f\xc57\xb0f\xe1\x01T\xe9\xbd_\x9e\x0f\xca\xcb\x1e\xf42\xf0a1O[\x14\x9aqo\x94=Lt\x19\xabmn7\xd7\xa3_\x8a\xdd\x8ea\xe0\x11L\xe8\xe7l\x8b\x17\xf7\x10\x03\xe1#\xdd\xf5\xacW\xf6\xef\xc9lSlK\x0c\\)\xc5\xcf\xfa"N\xea|^\t<\x06\x92\x9c]\xa5^\xf0y\xf5\x90\x13\x80.%\xba*O\xca\xb08\x13_\xf0\x9bx\xd8\xeez\xd0\xf7\x99$\xad\xa0\x92\xbc[\x1cB\xe2\xbbm\xcd7e\xf5>HG\xae\x06\xc2\xbc\x8cQ\x128\xb6`\xda=A\xdf\x17\x01\x0b\x98\x9f\x04\x86Zg\xdf\x88JY\xcak\xbb\xc75\x1d\xf5}\x03\'\x18\xd9\xca\xde6%\xdf|\x0ct\x1e\xc7\xeb!\xf6\x90\xf9p\xab\xf6\xa0"\xbc\r\xea\xf7AjW\xe4u\x0f\xb1\x07I\xc5z\xbd\x04\x1a\xdb\x086\x18y\\{\x87\xcbk\xa9\xb5\xd4\xb8\x12\xb1\xc8\'c\x97\xc9\x89\xf0&y\xdd\xe3>K\xba\xc6\xe2\xa6fn\xe7!T\x89K,\x7f\xf5\x92\xfa\x05\x86=\xdc\x98\xe6\xf7(;\xb2\x1d\xf0\\\'\xf6`w\x08\x8aJm\r\x81\xebX\xdd\xa5\x14\xf8_\xc1\x06\xf4`w\xf0\xed5\xbb\x83\xd8v\xb2\x19\xd5qd\xbd={G\xd0\x89\xd8=\xa2\xc9\x8ex7Y\xd5;\xde\x14\xc7\xeb\xc1\xee\x10\xe8\xce0\r+e\xf9\xc6\xd7\xb8G*\x0f\xb2*\xe0\xcdW\xb6\xb3;\xae!\x19\xea\x0c\x11\xac\xc5$\xa73\x82^\x96l\x80\x1a3\x92\x99\xd5/(\x85\x95\xe5\xda\x8f\xb1\xfa\xb2z\xc4\xeb\xa6\n\x86\x86\xd9\xa9\x0fv\xe7\xd9e\x15\x9e\xc7a\x86\xc6\x19\xb6\nU\xab\xf8lE\xd9\xc2D3\xb1\x8a\xb8\xe2G\x8f\x10g\x90\xa9g\xcbR\x95n\xe8\'\xf6,\xc6M5\xccCm\x86\r\xffhl\xd7\x95\xadU\xbdU\xecM\xae\xedot-!i\xfc#>\xc1\x99\x8e\xa9:\xc4\xdb\xf6\x08\xca\xe5\xfa\x848\x83\\\x12\x05!\xd6,\xf4\xbc\x86\x96\xa0+X[~\xc7\xa7\xbe\xc6\xb5\xfb\x8e\x13+\xfcnt\xe3%\xdf\x14\xe7\x1c9\xac\x0f+H\xb2\x9a\x1fv;\xc9\xec:*k\xce\\3\xdc\x1a\x1d\xcfO\x0f\x11\xdf\x10\x12\x1e\xdd\xe3T%\x9f\xafO\x0e\xe7\x87\x97\x9c\xd0\xe3\x9c\xa6y\xf9\'\xbc\x82G\x1d9\xac\x0f\xcf\xc1\xec\xde\xecu~(t\xa67\xe9\xcb\x11l-)\x08\xd4\t7\xb1\x9e4w,\xd0\xef%\x06\xadYr\xb8\xe2\x91sf\xe7\xc5\xda\xd8W\x1dC\xe4\x9c(r\x03\xcf\xd7\'\xf0\x91\x08\xf09\xbb\xa7\xe3\x96\t\x15\xba\x86\xd7\x1d\x81\x8fD\xb2Z\x9a\x16ky\x98\xd4\xc2\xaa\xe4\x1d\x1f\\\x9f`\xafILYoh+\x94\xc1\x18\x1eZ[\xe3\'\xb2a\x0c\xaa\xdc\xa5\xa3\x7f\x8b\xce\x0e\xe3\xf6\x9a\xdb\xe4\x98\xcf\xe3\x9c#\xe4\xe4`\x96M\x18\xf2\xc0XE\x11`\xc9\xb5b\xeb\x83g\xf2\xc7pU,$\x0cZY\xba\xaa\xc8\x0f\xaeO\xb4%\x05fi9\xe1nl\xefE\xec\xf6\xba^\x1f\x8fs\x1ey\xeb\xb0z\xddk\xf5\xa2\xdf\xe4\xe9\xf7\xc9\xc9w7\x82\xcd\x97$\xc0\xa51\x88\xd6\x9dYB\xd8\xd4\x96w\x1c\xc0\xf5\xd4X\xd4\xb6\x0cg\x7f\xf2\xc0Nu\xfe3>\x9b\xe7\x9cP5rR\xa3%\x02\xa5\x8c\xd2\x98\xc2\xd9Y\xae7\xc5\xf1F\xb0%\xf9\xb6[\xe4\xbf\x83\xf7I`qQ\xd7}\t\x8a\xddO\xf6\xf3\x17\xb8\n\x0cdu\x1e\x98\xf4\x1a\xef<\xf9\xcfF\xb0\xb5\x80Z2\xf4$k=g\xae\x83\x9e\xd6u\xfc\xee\x13\xe2\x82\x9b\x10]\xe3\x9bs\xa7m\x12\xf6X\xe2\\\x87\x11}\x96adW\x9d\x97\xd8\xf9\xd71\xads\xe3y\xf89k\x0b\x1e8\x97H\xd9\xe1\xc3\xc5\x80\xc6\xb2<\x93\x9f+\xf9\x18X`\xab~ml\x0e\x19?xf\xa1\xd8\xd6\xfey\xf1\xf8\xf4X\xf8n\xbe\x0e\xe8\xa6\x11@\x08\xaf^p\xd9&\xb7\xf5\x84\xed@%7f\xe7\x9baII7\xe1\xeeA\x1cQ\xa7\xe1\xa8j-v)v\xad\xc6\xf7J\xcb8i\xefV(\xd2\xda\x11\x17N#[\x8d7&7V\x8a\xf3R\xd5\xf38\x1e\x84|\x8e\xa0y\xf5FK1\xb4UI\xb0\xb7\x81\xd7x\xa9\xa2\x9d\xc5R\x0e\rM\xd1\x8dT\x08jk\r\xaf\xbd\xe3.\xdce \x95<}\xb0L\xd3j\xb1\xc1\xd6\xdfm\xbcT2t0l\xb9EC:\xfba\x86\x90\x95H\xf2#\xfc\xfd&\xa7\xda\xb1\xc6\x91\x85A\xf6{\xe4\x02\xd2\xb8\xd5\xd8\xe7\xa5\x8b5\xfe,\xf8,mh,\xa3\xcb\xcf\xc66W\xa8\xf4k\xeb\xf3y\xf0-\xbb\xe5\xa5\x84Y\xc5\x99\x1a{\xbe\x86\x11\x81\xf4\xdc\xdf\xc1\xe7\x0b\x03\xc6zxt\xbc\xe4\x1b\xd7\xb8\x84\xf8U7\x9e\xc4\xde\xb2\xd5{\x0b\x0b\xf5\xbav\x03\x9d\xbf\x0e\xdb\xd1\xf7.^I\xe3<\xec@\xee:\xb0\x9c\x99c\xc0\xe0\x9b\xb6F\xc6Q\xa5\xe8\xf9)?\xea\x92\x17\x06\xbd\x08\x8co\xc5Q\x1f%\x8f\xcc\x9a1\x92\xf6\x93\xb9\xd7x\xe3\x1c\x03\xf9\x18&@n\x1f\x03oM1Y\xde\xb5\xbe\xe62?k\x9c\xa0\xb5/8\x8e\x93\xc7\x12\r\n$\xf5\xb4\x8e\x19\x86v!\xab(\xc4\xd0\xbaa\xe7G\x07\x8b\xdb\x02Y\xfd\xe3\x07eU\xf5\xb9\xb1]\x05Z\xc3"\x98)-\xb0C\xdd\xef\x03\x8f\x9fa\xb2\x1b\xe4c>\x85\x9c\x98\xb0\xf4P\xce\xe9\xbd\x0c.phs4\x16\xbfB\xed51\xbb\x9f\xa8v\x84\x02\x05\xd3msk>\xb7\xd1+j\xb5"\xdf\xe4\xe1\x9c\x1ae\x993c\xaf\xc8\xcc\xa0\x96\x8e\xf1\xc1\xe1}\x04\xbc>\x0c\x02j\xa9B\xbd\x98[s\x19\x01\xd9+\x0c\xa8w}\x97\xc4\xca\xd3\x8d:\xa6{\\\x8c\x085\xd0\xc5\x02\xd4\x007<\x04J\xcb\xbb9\xaa\xd7\xbe\x1d1\'%\xe4\x03\xb3\xf3\xf2m\xf6\xc0\x8e\x0b\xda\xee\xc5\xf01\x14D\xaf\xfbA\xab\xde\x15N\xf0G\xee\xa6\x1d\x8e*(\xdc\x036\xc9Q\xb1);\x87i\x0b\x18\xd1K\x1d>B\xce7[\xcb\x9e\xce\x92O\xe9y\x84\xa5\xe56>\xa0I\x85\x0e\xe6\xb3\r\xb4\xf5M\xc5v\xab6\xa0\x95\xafB\xd5b\x01MN\xd7\xe5\xdc\xc8o@\xaa\x81\xdf\xd2<`\xbeMs\x0c\x10\xf2\x81\xd4\x8aV\xecB5K\x98\xef\xe6\xee\x95\x1d\xecU\xe3$j\xb0\xc0\xa9v\xef\x9c\xd0\x1d\x02\xd1\x1da?\xf9\x17\xeefZ\xd6\xa2g\xa8\x88\r\xd9\xa0\xae\x11\x1b`\x8b`]{\xe4=\x8bZ:\xf2r\x11z]\x0c\xd9h\x13\x85\x18\xfb\xc4C\xcfrG0\xd6\x94n\xd50B\xced\xac\x16\x1d\xd7q\x87\x91\x9c\x9b\xa9\x1ccg\xa1\xa8\xcc\x91XR\x89\xe0\xb9\x9c\x0b\x19%\xa3Q<T\x16\xb2\xd2}4\xec\x94\x14\xb3!S\xbb\x8d\x0fh\xa6\xff\x1d\xeb\x9d\x9d\xd5\x1dQ\x95\x97\xf8\xd7e\xcd\xc9l\xcc\xf1\xd4\x8e1\xa7jL\xb7\t\xbcO\x99\x18/\x9e\xc3\x98\xf7\x18(p*\xd4=\xfe\x0b\x93R\\\xbd|\x80\xf6\x08\xf7\xe3(NAu\xc4"\xb7\xec \xf3\xe1<*\xdd\xbbyP\xbf\\_\xd7oM\xee\x8f\xf6\x92\xe9\xbd\x1a\x96i\xb4c\xc4\xff\x91\xf5u\xfd&\x1d\x964\xef6\xd8\xe2u\xd6\xfc<\xda\x9aK\n\x9c\xb3\xecx\x8f\x15#\xb6\xf1Y\x99\x0eh\xce\xb4\xc5\xde\xc9\x1c\x83\xeb!A\xf8\x80\xd5&6\xb4$T\xeb}YS0\x9c\xa7\xb6\xf7E_\x14r\xa9\xe1\xad\xf1\x84+\xdf\x19\xc7.8T#\xf6\xc88\x83Djg\xf7-\xc6\x8ca>ngB\xe0?\xe5sa\xdd\x03\xa43\x8a\x15\xdb\x8b}t\xed\x1dn3\x93\xc0G\xdd\xaar\xfe\x14\xb6\xaaR\xbf\xc9V\x05\xd7\x87,\x9a\xf6`\x91\xdc\xcaB\xc3\xf8\x03k\xae\x8f\xf0=[\xf1\xf9\xa2\xce\xb8\x0es\xb4\x00\x1c2\xdb=O\xd4(_\xac\xf1\xe7\xa1W\x03\xcb\x15\xabL\xd7\xfeY\xa2\x8bj\xb9\x96\xe3\x01x\x1ep\x0f\xac"\xb5\xf6nd"\xeb\xac\xd1\xe8\x1a\xfe\x02\xe0\x8b\x80\xebO\xcd, ,\xcea)\xc9\x8d\x1b\xd7x\x04\xec\x8d\xb0\xfe\xea9\xce\x19B\xbe\xff\x91\x9c\xba1\xbf\xb2W\x7f\xc4\x99Q\xf0\xceC\xef8r\xf7Kz\xa6\xdd\xcd2\'\xd3\xcbd\x9d\xc9\x860_Z\x0e\x83\x8eUO;\xffKw\xf5x\x8c\x1b\xd4\xe1\xcc\xc3\xddK~C\xec\x02&Wn\x86\x80\x07\x1b\xe6\x9dI\xf7:\xe7\xc1^\xb0\x8b\xee5\x84\xe0\xbc\xdey\x81\x83\xf2\xcaf\xd7G\x16\x87\x9b\x9d\x16/\xfa\xb9\x80\xdb=\xd2\x16Kw\x85\xed]\x8b\xa4H7\x96\x1by\xbd]\xdf\x0bv\xbffgQ\x19\xd6\xf3h\xd4u\xfd\x9e\x13\x89\xb4t\xec\x7f@\x81\xd7\x1b\x9cT\xc7\xe9]\xd8\x18\x9f\xf22\x97p\x97\xf9\xb8k\x95\xbePnZ\x8f\x80\x9c\xebz\x8f\xad\xfa\x93\xf0X\x8b\xb6\xe3\x0cv6<\xc7{z\x1c\x94\x05\xdf\xc5\xfa\x96p\x0fK1\x16\x17\xbe6\xaa\x9b\x8a\x00In\xd3G\x19C]\ny\x0f\xc8Q\xb2U\x18\x08\xc8p97\xb7Pf\xae\xf8\x10\x1b"X\x800\x82\x89\t\xb4\xdd!\n:\xb1\xef\x92\x17f\x86\xd6\xd0\xa7\xe2\xa0,e%z.\xb2\x1d\xeb\xcb\xfaV\xdf\xbe\xd7\x9fz[+\xe7W\x04\x8b\xbd\xed\xb22\xf2f`\xea\x8a{\x1a=\xfbn\x0b\\\xe8\x1a\x1fw\x8exc\xd8{\xeb\xc0\x16\xf6\xf6N\x06t\xfd\x1dw\x91[|G\xdcM\xb6gC\xd1\xb2y6\xe86Y\x99k\xb8G`\x82G*\xe65R\\\x84tb\xb9\xc6\xde\xbe\xb4\xf5|\xc4@m,\x98\xfb=\xb2\xcb\xe3\xb8\x10\xa8\x1783\xc8\x9f\x05<?\x81\x86f\x06\xef\x11Y\xb7KM3?\xb6>\xae\xd3J-\x16k\x90<\x85\x9e\xb0\xc2\xbe\xd1\x15\xfe@~G\xd0i$\xe6\xa7\xc6\xa7\x86Ev\xc4\xe6\x1c\xf9\xb65n\xa1\xc7\x0eitm\xda\xce\xe4}\x02K_\xc7\xb1\xd1Z\xcc\n\x9b\xf7\xe5\x1aw\xcbG\xf2+\x9a\x93\xfe;+\xcc\xd8dU\xf0\xc3[2\xde\xa2\xd1\xd1H\xe2\xd8(\x82e\xdd\xac\xe3r\xa5Y\xd5"\xa7eQ\xa0\x92\n\x1e)\x11\xcb\x80\x0b\xde\xeb\x1c\xf4\xbdPJ\xeah\xd8Q\xb1\xca\xc66\x8e\xd5B\x91\xd79\xbf\x08\xfaD\xea5T\xcb\x8f\xea\xb5j\xa5\xdfV\x1b3A\xe7\x16#(\x8a\r\x9e\xf9\xb8d5\xd3\xa3\xd5\xa5\x1fm$W\xfc\t8\xdae\xde\x08\x1b1\x80v\xdc\x02-\x15/\xd6\xe7\xcb\x80slE\xbb\xbe\xf2\xe2t\xbd\x95\x04\x94\xe0\xea\xfa\xfc\xeb\x99\xbe\xedf\xb7&\xc3\xfc\xb2\xa0\x19\xb7a\xf7g\xd37;\xc3Z\xdf\x05[\x80)\x19\x16\x98\x96\\r\xd2\x93\xcc\xa8\xd5;\x1cyK\xcc\x9e\xe9\xa3z\x93nS"\xf5\xb2\xb6\x01J\x88cK\xc4\xa1\x1a\xff9x\x9dL*W\xd7\xa7|\x1e\xfb1Q3\x9ez1\xbf\xcd\xde\xef7\xf6q)\xc1\xd6"c\x04\x11\x0f\xc5z\x8e\xa0\xb0\n.\xcf\x8f\xf9\xfe\xd0\xdb\x01\xff\xc5\xf7~\xec\x06\x00\xec\xe9\xc4\r\x8a\xe2M\x9c\xc8{\xe7\xed\xeb\xf3<\xd4\x8d\xc1\xce\x95.\x1cO\xc5p\xb2$@\x14\xb8\xb6>_\x84\\\x01)R]<lR\xefT\xc0\x15\xb7qtN\x84\x9b\xd5]h_\x02\xf1{\xaaaL\x91_7\xd6\xbd\xce\xd4V\x92\x0e\x88tX\x9fd\x15\x16\x1d\xed\xfcxdm\xd6\xfd_\xac\xcf\x8bX\x17\xb5w\xc4\x81i*X\xffM\xfe\xfd\x95:m~\xc7\x97\xa1\xbe\xaf\xedMp\'\xab\x97\xb5=bc\xb6\xdd\xba>!\x87!\x9c\xe5\xaa#\xaa3\xe7\xce>\x1bk[\x9d\xbcoCo\x8b\xfe\x84f\xcf\xb6\x00s#\xcb\xd0\xb5Y\xbb\x01%\xe40r\xdd\xad\xc6\xc9\x81\x85\xaa\x01\xa5\xae\xae/q!\xd9y\xdc\x162\x90\xbc_p.\xd5\x89\xaf\xd0\xb3\x84\x97\xf9\x03\xf9\xcalY\x1d\x8d|L\x9b\xb1\x9a\xd6\xd4\xf0\xe1\x87\xd7\x97B>\x9bO\xbez\x98\xd5\xf3\xca\xbc\x8b\xeb\xbe\x9d\xc5+\xe4\'\xc7\xfe\x91\x83\xd7\xba!neQ{\x81\xb7\xd3c\xf4\xe9\x8f\x15\xb7\xb5x<\x9a\xa5\x95[9\x86a\xbd\xb5\x0b\xcf\xd1\xa6&#\xe6;\xf6O\xc1\x10\x11\xedn^\x0fk\x02&\x92e\x8e\xc1m\x11\xe9\x98m\xb7Z(8\x8cm\xa7=\xd2s\xd0\x11="\xd6\x8e5j\xde\xd7\x17\x9c\xa8!\x9b]/\x82l\x8e\xa1\x87\x9c(h<\x94\xd7\xc1\x19\x01\n\xdb\xd7\x8f\xd4\xe9\x9a\x1b6\xf9\xae\x8e\xf8#\x03\xc8\xe6\x80\xd7\xf5\xe8\xe9\xb8\x8c\x93\xcaW\xe6\xc0\xc3\xaf\xfd\xc4\x11\xad\x81o\xe9\x08\xe9\xb6\\N\x19\x01\xbbA\x8az\x93\xfd\x03\xab\xaa\x96b\xcfe,\x1c\xab\x851\xd3\xb1\xffJF\x8bF\xee(\xb5\x9d\xe0\x0f\x1d\xe5\x7f\xe1\xb3\x14\xb7\x01 \xc4\xcd\xc6`S\xd8zB\x17HW\xeaZ\xa0\xfc6\xf4$\x1f\x8a\xae\x95\x1b\xdf\xba\xe71Z\xbb\x96\xef-_\x05\x8cW\x1b\xa3\xbboj\xf8\xac,\xfd\xe5n\xb2\xa71`2\xaar~\xf0n\xb0\xd9k\xe8\xfc\xa2\xddp\x0f8`K\xa9\x81dE.\xfd\xc2\xe1\x01\xe8\xe4\x89\xf4\xe4Y\xb41\xf0\xa2\xd7\x93\xdb"\xec\xd0\xed\xb4&2\x9aj\x84\x9eEr\x08\xd7b\x8c\x18r\xea\xa9[\x0c\x8d/\x94\xf7\x00\x92\x06s\xd7b\x9d\xf8<\xecu\xd2\xd9\x8b\xec\xb4\xda\xd8"\x85\xa0t\xdb\x1a\x83c(\xc5 R\x96\xc8J\xde/[\x8a\\\x96\xdc\xcc\xd6\xc6.\x8dU-4Y\xd1Q\x06\x17[\xde\xd0\x14\xfa\xe6\xb3`\xb11\x00\x8a`\xdc\xc70\xd0;`\t\x05\xd62\xe7`I\x1bvj\x17\xbd\xdb\x9c\xa987\'\xf8iV\x04\x99\xeb%\xf6\x06\x8ba0\x814\xa3\x0e\xd3d3\x8c\xaa\x14\x9d\xdd&\'\x10mn9\x99t\x99(p\xb5\xd0\x8a0\x11\xac\xf9\xa7\xb2\xa9\xe9r\x8c\xcdu\xcfZ\x94\x1a\x89\xc5z\xe0\x07\xbb\x98\x1b\xda\xdc\xc4\xadU\x89\xcc\xaf\xb7\xa8"\xfb\x86m\xdc87\xf2}c\x7f\xa5\xe8i\x96\x16\r\x86\xfa\xe8\xfb\x9d:\xe4[\x8dXO\xf4\xf4an\xa0\xb6\xb02\xe3o\xadXz\xc0\x9e\xc1\xc5\xdc\xc8\xe7\xc6\x13R[X\xa6f\x0c\xea\x02h\xbfqn\xd5\xe7\x96\xaaV\xe6\xce\xca>\xeb\x00\x8cu\xc0:&\xa5N\x18\x9f\xc8c?\xcc\xe6\xccB\x15\xecx\x82w\x97f\xf5\xb8\xdd\x8b\xe6w\xb3\xe7\x9d\xd5V\xd6\xb7X\xd5\xb0h\x85u\xaf;#\t\xe6\x07\x17\xb5&hA\x84\xbd\x1b\xd8\x0e\xe5\xb5`\xe5\xe4)\xe01\xb8\x0e\x17 Z\xd5\xbb\xd9\x86\xd5\xfc\x02\x965\x06\xb4Z\xd7S\xa8+~\xf3\xe4\xf1\x04\x87\xa3\'c\xb6\x96d\xff\xcc;c\xd0\xb55\xa9\xb5.{\xe1\x97\x9fO\xed\xaa\x07\xaeX\x9e\xd6\x0e|\x1cx\x99\x85\xdc\xb7\xda:X\x0f\x18@\xcb\xf6\xe7\r\x87:\x8d&\xab\x97\x10\xe6X\x97Q\x96\x1dbSz\xd9?\x99}\xefa4\xda}\xc1-c\x1b\xc0\xab\xee\xf0]SK\xd1\xaf\xd9\xfbS\xa7\x80\x15\xe6U2]4,\x9f3M\xc5\xdb|\x12\n\xf8\xc0^\x92\xd9\x8a\xec\xc8\xe6\xd0@\x07\x96>m7\x93\xab\xe7#\x07!\x86"\xf2\xd0L\xa18\x1b6\x8ei3S\x0e\x18E\xfe\xdefL\xc3\x8el\x11\xe4\xc4J\x96(U\xb7\xf6\xf6;\xc4\xf9\x03q\xbd\xf7\x1cl\xde\xca\xa3]\xca\x12\x19\x8d\xd3\xb7%\xb3c\x02\xa6I:J\xdc\xd8k\x8dJ\xb8Cegh\x10&o\x87\xf3\t\xc1\xfc2&\xd7\xadi4\xc0\xa2\x8f\x12V\xe3\xe7g\xd3~\x9cs\xc1*\xa9\xce\x1c\x03\x06=O\xca;+\xef\xb7\x9a*\xbe\xfdK>Zhy\x18a=\x8eC\x0f\x9a\x04\x81n\xcf\xe8\xb0\xdap\xa2\x9dN\xe7|\xa2\x10\xb8\x91\xf8\x86e\x8b{\xb5^\x87\xd5r+i\xe5#v\x10\xc5Z\x80\xb2\x03\x8ca\xf6G\xb5^A\xa4v\xe7c\xef\xb8\xf3z\x0bI=\xa8\xa7&\x90LC\x03\x13\x95\xdb\xe2\xbf\x14\xfc>\xb9\x96d\xfb\\\xbd\xba\xb0\xaes)^/\xcfW\xed\xc8\x17XL\xda\n\xd2(p#yg\x04\x9c\xf8\x18r\xbf\x8f}(@\x8d\x08\xe1\x1e\x8f\xde\xba\xce\x8d%F\xa7:\x0b \x9f\xa5#Fg8x9uo0O\x11up\x1e\x7f\xa1\xcf\xc2\x1eQn\x16\x9f\xca\xcd\x91\x95\x03\xe1Z\xfc\x85>\x0f\xefh\xbb\xc4\x17{\xac&\xab3\xcbu\xdc\x88o\xa1\xa0\xcf\xa8\xaa\xff+H\xb7a\xdc\x8b\xd2Vk\xa5\xcf\xba\x11w\x89\xa7\x0f\x0b\xec\xa4Ww\x84V9\xdd~\xcb\x92\xfeb}\xdc\x96\x17\xd9\x82d9\xf5n\x9d\x13X.\xd0\xb5\xbe\x90\xf4EX\x9f\x9eU\x17\x80\x84\xecT\xf6\n\x84\xe1\xb6\xf88\x8dP\xf3\xd1\x10\xcd\x1f\xa8\xa4\xae(Hbt\xd5\x03aO\xf9l6\xceQ\x0e\x97\xee\'%y#v\xb0\xd2\x0bp9\xa1\xeb\xf3"\xe0\xbcG\xd1\xbd\xcfB8Ut4\xda\xc9\xfa\xb1\xf5\xf92\xf8K\xac\x8etF\xd2hj\x1f\x04K\xdf[qx5\xf8\xa4\xd2\x96\x0f-\xaeR,\xba\xcd.\xcc\xb2fq\xb8\xbfD\xfd\xc8\xd7\x80\xc6\xe4\x12J\x9bf\x12\xd4{ \\\xc47k\xa8\t\x85\xb4\xfb\xe9\xb0\xa1\xcf\xf4\x00\xf6F\xfdZ|\xbc~\x16\xde\x91QY\xe3\x01\xf6\xb8\xc8\x93\rr\xd2o\xebK[!\xc4\xdf\xc6\xce\x8e!\xe7\xa7\x85\xdb\x9a\x1e\xe9K[\xdd\xfc,\x0bn\x9a\xe4M\xfaR\xa8\xa3p\xfc\x18\xc2E_\xd1\x1a\xfd\xed\xda\x0c\xf7\xc2\xd6\xb13\xd9\xc2\xb8VS\x055\xf8\xdbegO\xde\xce`3\x04j\xce\xf5\n\xbf\xd2\xd9\xfa\xe4\xb0>\xb4g\x1c%>I\xdd\x84\x0b+\x92e\xfc\x97\xa8z\x08\xe9X\xeb\x82\xa59\xd1\xb4\xf7\xed\x1d%PBN\x9b\xbeF\x1c}md\x91\x1e\xf2\n\xf4\x0cu\xc9S\xb0\x17M\xed8\xfaC\x9e\x92\xaf\xbdi\xa4\xee|\x98\xbd\x86\xb2\x97\x0b<Cu<C\xae\xa8\x1d-\xe5\x16\x95\x00b\xab\xb7\xde\xcf\x10\xdb\x16\xaeZC\xeb\x91\xb1\x88J\xcf\xa3e\xcd#\x11z\xdf\xe8\xd4\x8f\xb6l \xa85\x93\x07\xc0+``\xf6\x98\x98\xa1\x17[\xdf\x06\x8aS\x11\x86\x11\']Ny\xdd\x8b\xce9.\x88V=\xa1\x9a}\x9bQ\x97\t\x80\xdcG\xb6\xf9\x8e5\xd8"\xc4{\xac\xb8\x0ei\x0f^,\xde=\xf2\x12k\x8e\xc6"2\xd9\xa5.}G\xf7T\xc1Z\xd1J:\xcd\xc3\xb0y\x1bC\x88A\x83Uy\xc8p\xc1\xec\xa1\x0cm\xc9\xc1E\xde\xc0\x87\xe8X+QG\xf5\xe6\x0b\xc1\xa6GG\xc1\xd3\x05.\xa9\xb6\x10\xdf\xc4\xa1V\xb84?\x1b\xd9#\xd7\xf9\xb6<`\xed\xd1\xd6C\x8d}\x0b\xd6\xdc.\x08\x96\xb4\xccs5\x1f\xfcd \xbb\xec5\xe5\xa7\x04\x1c\x92\\\x9cC\x10\xb2\xf9+\xbb=]\xbf\x881A\xe3 \x1e\xbc\xd4\x06\xc2\x84v\x95\x9f\x1f\xea\x8bX\x9f\x9b\x9ba(\xa9\r\xf4\x19\xd5k6y\x8d\xba\x16\x8d\x0b\xb3\x8f\xee4:\xad\xd4\x1b1\x94uD<\x05\xa8\xf5\xc0\xab\x07V\xb2^\xfa#r\xca\x99p\xa4\xb5\xdc\x91[\xcb\tL\xc8\xa9U\xc0s9\xe3\xa2\xcf\x04\xd4\x90g\xef\xddrS\xb3\xb3\x89\xfb\x97D\xd7j\xce\xeaoc\xbe\xb6\xab\xdb\xca"\xdau\x1b\xfb\x87\xe3\x1af\xa5~\x15\xde\x91\xb2^\xc01F\xf5v\x000\xd2m1\xf6\x16\xf0\x8b(Q&\xe5\x92\x1b\x1e\xc4\xaa\nT<\xe41B\xa7\xaf\x05\x1e9;\xa6\xdf\x8ft\xca\xcej6h\x1b\x03\x04lR\xad\xe0\x0c\xaa\xd6\x93A\xa4\xecr\x9f\xf9\\\x14\xc7\xa7,bL^\x07\x9b-\x11\x9a|\xb5\xa5\xdf\xd0\x1cC\xc8[\x17\xf1\x05\x15\x03\x8fd\'\xa5\xa7\xdaV\xbd\xd1\xf8\xc5\xc5A\xc6\xc7>\xc3\x9e/\x8bM\x96\r\x1f*\xa1\x9e\xf3:\xe39\x1a\xaf\x89/\xba\xaf\xb2\x11\x10\x90\xd8\xb7\xf1$L\xc2c[_i\xac\xac<\t\xe8Y\x10\xa1%Z\xd9\xf4=Y\x1e\xae\xa5E\xff\xe2\xd4Bw#\x03\xd55\xc7%\xa5\xc3\xdc\x02~1\xb3uZ\x9c\x07`X}\x16\xd4|\x9b\xbd\xd90\xe0\x9d\xaa\xd5\xb6\xb2Q\x13$\x1f\xf6\x15\x1e\x03\xb2\x81\xcd$I\xbe\xa8\x85+eQ\x1f^\xbc\x07x\xbb\xe8w:GcY\x13\xb4N\x8cM\xac\xdf\xe6\x8bsc\x8e\xb1Q\x90\x7f\xe0\x8c\x00\x03j PlK\\o\xcb\xa6\x15\xab\xb0\xa9\x1c|\r\xef\xeb\xd8j\x10z\x104\xcf\x1cC\r\xeb\xeb\\\xf0\xad)\x8emKT/\xe3\x9e4\xbc\xde\xb1\x1c\xebZ\xd1XL\xce8\xc3"\x9d\x04\\\xe4fZ\r\xeb\xdb-z\xd6\x86\x07o\x01\x14g\xfc\xe1\xf5\rx=\xd6\xdb\xd5\xaaS\xbd\xebH\xcax\xec\xbe\xb5\xc5\x02\x9cg\xa8.\xe2\x9e\xcdmW\xbf\xe8\xfc\x8d\xb6\xbe\xb5\xb0-\xfe\xf1G\xaf&\xb5\xabqW\xf4a}\x90Y\'X\xa6\x81\xc5\xc6\xba\xf3\xab\xa3\x05fR\xf9\x90\xfd\nm_\xbcj\r\x82G \x1e\xe5\xab\x1c\xc6 \x01AM\xcdT\xb9:V[\xd4\xebj\x0c\xd0\xed\xcdy\xb2\x99_X3{\xef\xe3\'^\x1c\xb2\x05\xfdL\x10\xb2\xab\xca\xb7\xe8\xf7\xcf\xbe\xfd\xee$c\xe9a,\xc2\xdd\xe9Z\x1f\x8c\x883wm\'\x08[\xe3\xf3\xc0\x1ek\x86\xc1Xh\x03\xaf\xb9\x87\xe4\x864\x04\xd6\x1b\xa92\x9bc\xe1\x13\xf2\x8a\xc2X\x04\xb1\x98\x9a\xc5\x07A3Q\x99-\x9b%C\xc8,3\xde\x1f\x95\xda\x84Cv\xd4\xear\x02\x97Qj~\x03\'Z\x90G1\xbf\xd6j\xfc\xc0\xb4\xbc\x90\xe4k\xae\x8f\xa8-y\xcf\x04\xe9K\x16\xfc8\xe0u`\xb7\xc47\xac\x81\xc1\xab\xa8\xd6\xd8\xbf\x83\xc7P\xe2\ta\'Be\x91\xa4\x89\x9a\xf1\x9e\x11<\x16\xdbTS"\x1d\xf3\x1fr)\x9c\xde\xd0\xdb\x7f\xa5\xe1\xa8\xe2\xc6\xb7\xffU\x8b\xbb1\xbc\x0c\xb3\x17V"^\x831\x00V\xb2\xde\x9a\x12H/\xc5~\xc0\\d\x8b\xb7\xf1\x02{\xec\xce\x8e\x13\xef\x86\xc4\xd1s\xe0\x89`\xab\xd6\x8c\x0f\xca\xdegN\xfa7.\xf1\x91\xbc[\xc5\x825\xe5\x10G\xc7\xe1\xf5d\x0e\xe8\xe1+\x90\xbc-\xcay\x1c=\x07\x0e\x03\xc1\xe8\x0fC\xb0VkyR\xb3\x80\xa3\x1f\xb7\'s\xe0\n\x90(\x8fz\x8a$\xbd\xd8\xc8\x99\xf5\xaf\xe1\x1ar\xe0\n\x18\x88F\xe1Lb\xc1)\xcf\x8f\xb4\x8f\xbc\x85\x9blvR\x87\xb0\xca\xc3\x92\n\x02\x9f\xd7\xd3F\xd2\xe4\xb9/-B\xd3%\xb3\x03\xcb\xa5<\x82P\x05n\x8eM\x1e\xae\xeba\x9c{W%0V\x0c>\xc0\x86\x91\x13\xe6B\xbb\x07\xa3\x8d+\x99\x86r\xd6\x89\x15 \x1b+{\xb6\xdeF\xc4\xebS\xae\xbe\xe3.\xac\xb2cU$\x07\x84V\x97\x9bn\xcbVL\x9e\xf7\x80e-\xd9\x98\x9f%\xc3=\x9c\x1f\xbf\xadj\x97r6\n\xa0\xcc\xce4\x1d\xcf\xb2E\xd3k\xb3\xdc\xaecJx\xf3\xca9\x97a\x0b\xb3\x13\xf6\x0f}}\x97\x92b;\x93\xd4\xd25\xee\xd9\xc8{A\xd9\xe2G\x1d{2)5\x1a\\\xeb\xb9\xd1\xc2Y\x96\xf6\xcc\xcdzg\xe4n,\x93|\x93o\xeb1\x07\x81\';K\x8f$e*\xc9\xc9*I\xa5G\x03\xe5\xa5}j\xa5\xdd\x88\x0b\x1c\x1e8/\x08\xb9\xc1\xe2\xd9d\x81d\x9c\xfb\xb0\xcf\x02_d\xee\x16\xb5\x10\xb2\xf0luy9\x95k>\xec\xb3O\x03\'B5\x8e\xc8\x9e\xab\xe1\xa9Y\x9f\x95\xab\xb5-\xcf\xee\xc2;\xdc\xc6\x90\x9a\xe9\xee\xa7\x1a\n\xdev\x92)\x9cdv)\xb4+\xa2\x04M\x8cZ%\xd7\xb1d3\x042\xfa1\x96\'\xc7J\xc0Py!\xdd\x19<\xf0U\x02\xea\xfd\xa2[b\x8c\xa8\x13\x1a\xb3B\xa9^\xa1%p\xc9\xab\x9d\x0eC\xe4Z\xda?$\xab\x89B\xb5z3\x8fa\xe0\xb5w\x84\xc8u\xcd\xcao,\xf9nl\xb6*D\xb71\xdc\xf4\xc8"T]\xa5\x0f\xf6\xa2\xaaa\xd7\x84ul\xe9\x8d\x98\r<V\xec+\x1bo\xc1\xdeG\xd6\xe1h\x14\x9a\xb35\xb7\x11#;g\x8a\xaci`\xadi\x07\xce\xee\x13Z\x15\xb1w\xe5\x08\xd6bd\xd6\x8clB\xa3T\x8d\xdfu\x16\xd4\x86\x0c\x15\xc6j\xba\xf6\x8e\xc0&T\n\xf8\xea\x90\x19w\xa5\n\x95\xf5\xa3\xef\xf0Y\xa9\xfd9\xff7\xcf\xb7\x07\xec!8zm\x08\xa5\xaa\xbe\x9d\x94u\xe8\xb1\x11\x86<*\x1f\x00\x8d\xa0\xf1m1f\xb7b=5\x1e{\xc7\xf3\xc8\x994\xc8\xc6\xd1-d\xccvR\xaa\xf5\xfa,\xf7{\xab\xf3\xbc\xab\xc1\xaab\x83\xbf\x16\xff9\r\xefh\xd0\xd2\xba\xea$\x05f\x94v\xbc\xbf\xa6\xe4\x81<\xf4\x04\x0eF\xa1r\x1e\xe9\xab\xb1\xe3\x884>6kf \x1a\x0b:\xe0\xb8\xd6\x1d+v\x1c!g\x94\x92\xc2\x83j2\xa0\x96\x02\xd7\xde\x11\xbbc\rsX\xa8\xef\xdc\x1c\x1b?n\xba\xe9\xfe\xce\x1b\x9c\x1c\x03R\xa8\x99\x94\xcc\xc3:Q\n#\xd8:w\xe9\r\xc8\xd9\xc08b\x11\xb7\xd4\xd4\xb4\xd6\xa9{\x8a\xc2s\xdfYx\xd6\x967\xf8\x8b\x80\xc10\xbc\x86x\xde\xadX\xa7[\xb3B\x1e9\x97/\xfc\x1d\r\xf7\x9a\x7f\x98\x10T\xcdGei\x88\xdd\xaf\xbd\xe3\xcb\x90G\xc7\x80\x7f\xaeVd_\x84\xb4\r\xfe\xffn\xf0\xbf\x06vPJ\xc6i\xc1\x9aR\xfd\xb9"D\x86We\xcco\xc3;J\xb1w\xb0\x963W\xb3\xc1\xce\x8b\xf5\xd8;\xbe\n,\xb7\xcd5\xe5lE\xa2\xb3D\xe5(\xbf~\x83u\x96/\xe7\xc9r\xbaY\xd0\xe8\xe9\x10p\x91\xde\x18l\xc7\xbe\x01[\xbeb\x18\xdbA;T<\xb0\xab\xdd/\xa8B\xb6\xf0Kvv{\xa9\x1a\x9b\xbeY\xf0\x1a\x84/I\xfd1h\xd6\xbd\x80*A]\x8d"Y\x9b\xac4\x99d/s2\xc6\xd2/\x11\xcd\x1c\x08\xb9-\x9ep\xc1\xb9\x90\x83\xac\x1c\x10\xfaTI*R}\x18\x01\xfe^\xf5\xcd\xbe\x88^\x83\xc9i\xe9&\xa7\xe3\xe1#\xbe\xccY\xf9;<\xaf#lm\xd6a\x82wyx\xef\xbd\x94o\xf3\xcd^&\xc1S\x18\xa3S\xb5:\xd9\xda{\xf1\n\xca\xb2d\xe0a\x1b\x0c\xcd\xfc\x1c\x07\xd6]h\xc6\x10\xcf\xdb\xa1\xe0P\xf6\xfe\x94e\x89\x1d6\x89&\xdfQ\xd0\x17Y\x9am+*\x15\x1c\xc7<\xe9\xb9\xeb\xd2\x16Q/\x1c\'w\xd2\xa5\x7f\xb8U\xce\xcdo\xf3fC\xe8$\xd2H\x17\xd5\x17\x14v)K#iC\xf1\x10Z\x94\x88\xfd\xcbk\xb2\x9e\xc2.\xb1y\x96\xb4n\x0e\x84h\x89\x8c\xf3\xfeZW\x11~G\xa8Tcq\x97\x93\x8d\xc3(,\x84\xb4\xb4\xb4\xdb\xf4E\r\xf7\x89\x84\x82\xc2<(\x96\xf6^?\x96 -1\x83Fg\x83\xe5X\xcf\xccv\x91uD\xf32\x81\xd4\xcdU\x94\xb6\x9f\x17Z9\xf0\xb3\x08\x96\xd4X\xe1\x89\x0c\x89\xcc\xbe\x1d\x94k\x1a\xf5\xf3\xd8W\xb4x?\xe9a\x91Y\xe1\x0e\xc1\xab\x9a\xfd\xf9Y\x8f\x1d;L-YV;\x17\xa9\x94\xb9a\x95_\xd6 9\x91\x9d)\xb25\xf6&\xc6\x05\xc6\xb1\xd3\xe9\x8e\xaf\xae\x9ew:r|{\xc3\xedl4\x1ciV\x12\x18fp\xc6\xa0_\xe60\x8a&\xee\x93q{g\xb0\x1e0\xb2`m\x15\t\xa8\xd6\x0c\xa8\xf6C\xa5\x16\xbf\xc08\xd24\xbc1\xe3\x80\xc6u\x08\x1b\xaba\n\x9e\xb2\xb4(R+\xbc\t\xf9\x8fF\xd9z[V\xcf\xe7\xec\xc4[\x93\x1f\xe52\xca\xb9\xf1\xbf\xcds\x05&\xbd\xf7\xc0\xc4\x9e\x10<\x97\xde)z\xcaE\x9a\xa2;\x03\x94NW\xec\xb0k\x927\x9dy\xca\xc9h\xa0\x05\xabH\xd6i\x84\xaf\x07]{G\xf0\x94\x85\x18\xbd\x1a\x07s\xd5\x10!\xab\x93Ro\xf3\x94_\x96\xb0\xd3R:`\xfd\xea\xa4\xfe4Y\\\x0b\x96\xf5\xcb\x95\xacIR+\x8b8\xae\xf3a\x956jD\x92j\x8eQ\xf29/[\x18\x03\x9f`\xab\x97\xebc\x98v\x12\x14\xc5\x8a\xb7\x07\x10\x8d\xcbN\xc6\x7fy\xdaj1<\xbfXE\xba\xe9\xc62+\x04\xbc|\xe6_R\x18\x83\xa0\xff\x94\xa1\x03f+A\xb3\xada\xc9\xe1V-\xe9\xceg\x17\x8e\xb5\x89\xe0\x05+\xe4\xa0\x98\xe10\x15\x94\xd8\xd7]\nyo\xc9\xa5\xbb&%\xe3\xfag\xd7z\x8c\xa5|5X\x97\x00h\x0e\xb1d\xe8\xd6y\'\xa3Q\x91\x17\xd3G\x929\xba8\xf1\xa1\x97\x88\xc0\xb8\xf4\xce\x89 \xd7\xd5\xa3\xd6j\xbfvZC/\x11\xc1\x8a\x80\xf5\x8fjh}\x1b\xc7^<\xfb\xe8;"/o\x1b\x96\xed\xe8\xdd\xfb\xc8K\xc4\xbf\xdf\x1aK\x0e\x11\xfb$m\xb5\xd4F\x81\xa6\x1e\x15k(ZV\x11\xb6b\x10\x86.\xec\xb5\x97\xb6B\xf66\xb5\x96>\x94FP\xce\xb8\x06\x97\xb1d\xd7b\x12\x93T\x1bU|\x9d\xe1}\xa0\xdb5-V\x82\x16kl\xb6\xda\x8cJ%\x8d\r!{i0\xae\xbd\xc3\xb5\x98\xeci\xf5<\x86\xa1RP\x8e\xe1\x8d\xab<\xe9\xf7\r(\x90\xb3\xd5\xb9UO\xed\xb2z<Vqo\xacah%Up\xc0\xea\x08\xfb\xe4\xd0\xea@3\xea\xa5\x1b\xb7\xe1m{\xba\xe0?\xa6\x7f\rg\x19vjO\x90\xb8\xb2\xb1\xc6\x83\x08\xdeku\x96\xf4\xdb\x88\x1bV\xe6R\x111\t\x8d\xa9\x8f\xf5\xc15\xac\x0e\x85z\xd8\x96\xba\xe2s\xc5d\xb1\x94\x18\xfb\xdb7\xd9\xdew\xa4\x1ar\xc3\x18\x17\xc3\xf6\xb3*0\x9e\xafG\xec11`\x9bO\xfc(\xb3\xd0<\xf5\xdc\xcc\x95\x07\'M.(x(\xf7h_\xcd\xa9X\xad\xd1\xb0r\xdb\xd1\xf8\xa2\xaa\r>\x86"\xa1\xcf\xf2\xb4,\x9e\xac"J\xa0\xd0\x07\xcb\xc5\x11\x86\xc9\x02UR\\\xe2\x95\x8dc\xc4\x08\xd2\xab\x99#\xdb\xcf\x03\xb0\x17m\xacX\xdd\xbb\xf2\xa1\\\xf3U\x8e\x14z7\xe2\xf1~\xe8m\xc6\xfa\xc9"\xea%@@\x93w]\'jS\xa7<\xdbt\xca\x93\xc9C\xdd5\xee\x0bB\x9f\xadw\xaa\xf4\xba\xaa\x87\x94\xfe\n\x16\x92m\x07\x9d\x92sE\xcf\xa78\xafB1\xac\x04\x8f\\\xf0\x1a\xf9\xec\x8cPU\xc4\xbcp\xc1\xa0\xb1\x86\xe5\xb2\xc4\xef{:K\xeau\xc71s\xe6\xa4\xc9[\xd1\xe1\\\x92\xe2\xac\xd5T.|\xe0g\xde\x13E6\xba\x98\x9f\x86f\x85\x92\x98\x15W$U~\x16z\xa2\xe4Z)Y\xe5\x92\xa1{\xb1\xe7\xbdo\xd5c\xef\x08u>\xbc\xbc!\xb63t\xd9\x89EX\xbe\t\x97\x88a\x8d\x81,\xab)\xf6\x8d1Lc]ts\x9dv\xa0!\xe1\xb2\xc0x\x8e\xd6\xb2\xd5\x90\x14\xcbX\xb3B\xb1zD\xd6\xc0\xe7u\xe9\x18\xd7\xb8\xa7b\xbc\x8c\x98\x9a\x96\xe6\xe1X\xe3\xf7u}0\xac1\x80\xfb\rc\x90q_\xa2\xe06\xd3\xb5w\xf8\x1aK\x17\x87\x06\xb6*\x96\xb3\x15\xe6\x97t\x8b_\xf4\xe2\xb7_=?M\xf4\xc3\xf6\x7f\xdf~\xfe\xbb\xd3\xe9\xe1\xef\xbf|\x9f\xf92~\x7f\xff\xf4\xdd\xc3\xaf\xa7\xd7oO\xbf\x7f\x02\xdb\xdf\xbee\xa5\xb1\tjV0?\xfe\xfcN\xdat\xb0\xff[N\xcf\x7f>\xfd\xcb\t\x7f}\xfd\xa7\xff\xf1\xfc\xe7\xffy:\xdd\xbf\xfda\xb3"yD\xf2\xb1\xfb7o\xf8\xa3\x98\xa5\xc3\xcd\x0f\xf7\xef\xef\xf7o:eAr\xfdr\xff\xee\xfe\xa7\x87\xf7\x0f\xef~=\xbd{\xf8\xf1\xf5\xdb\x87\x1fN\x7f\xfd\xf5\xf5\xdb?\xc9\xf83\x1fe\x1e\xc4\xfbw\xf7\xaf\xdf\xbe\xffU\x86\xf8\xf9\xd7\xac\xd9\xf7\xcd\xfc\xf8\xa3\x7f\xff\xe2\xc5w\xb6\xa9\xfb\xeek\xbf\x89\x93\xce\xe8\xc5\xeb?\xfd\x99\xdfq\xfa\xe1\xf5\x8f?>\xbc{x\xfb\xc7\x87\xd3/\x0f\xf7\x7f\x91Uc\xff\xf67\xa7\xd3\x0f\x0f\x0f\xbf\xc8\x07\xfe\xfc\xf3\x9b\x07Y\xd7N\xc4\xbf\x85\'<\x9f\x9f\xeeOo\x1e\xfe\xef\xc3\x9b\xdd\x9b\xfe\xf8\xa3o\xb6\xf5\xdes\xa6\x93\x1asb\x817\x0bWlO_s9R\xdb\xee\x08y\xe379<\xd9\x04\xe1\xb5\xf1X\xec\xca\xe2\x91\'\xa5}\xc87%<9\xb35\x12m\x10\xdfA\xee\xfb\xa4\xa5\\=\xc9N\xc07\xe8On\x8d\xc0\x05\xa3\x9f`\x13\x80\xb3Hb\xf1\xa4\xb4\x14\xfa\x86\xfc\xc91#i\xd3C&\xed_\xb7zR"p\xfcd\rON\x07e\xf6\xf0\xcb\xbb\x1f\x92\xd7O\n\xe5\xd27-\x8cvr\xcf\x8b?L\xb4YL\xb3%\xc0\xe2Iq4\xbe\xe9q\x9er\x8bg\xa7\x8b\xb2\xdd\xa8\x96\xaf<9\xc2h\xa7\xe4\x9d\x1cX\xb8\xc3G\xe0\x91\'INB\n\xa3\xdd\xe6Y\xa7\xbb \x92`\x160\xad\x9e\x94y\x02\xd8\x93i\xe2\r\'\xafD\xda\xc3\t\x8f\x8cVBr\xdf@\xf6\x93\xd0!\xef}\x10\xcb\xce\xf4\xfa\xc8\xae\x08\x1d\xd17P\xecI6\x04\xf3\x86.\x14\xdc\xef\x1c\xed\xb8\xf6$\xfa<\'\xd3\xcf\x8c\x16\xe0\xee!\xf4G\x9eDy\x92|\x9e\x13\x8f\x0c\xfb\xd9\xd9\x02\x08\x8f<)\xe7\x16\xaa\xefJ\xdaFK\xad\xd3\x86\xc7J\x8f\x8dv\xde\xcf\xbd\xdd\xcfV\xf7_6\x84\xf3\xe8{v\xf1\x91\xef\xc4\xb9\xb6\xddW\xa8o7\xba\xcbwm\xb40\xe9\xda\x93\xc3\xbfs\xd2l\xce\x8e6ig\xe7z\xe4\x0c\xa1\xdc\xec\xecg\x88O\x00l\x11\xe8>\xf6\xc8\xd9#\'^\\J\x11\x81"\xdc\xbe\xfb\xf3\x03\x8bh\x16\xb2?\xdd\xbf\x7f\xfd\xf3\xdb\xd3\x1f\x1e\xde\xfc\xfc\xb7\xd3\xdf\xee\x7f=\xdd\xff\xf0\x03\x8b\xd2?\xfc\xd7\xe9\xe5\x9b\x87\xbf\xe7\xa7\xfb\x03\xfa\xdc\x14\xe5A\x92\xaf\xe4\xb8\x88\xf1\x0b)."\x8e\x9d\x95M\x88ooz\xfbO\xf7\x8f\xcbp\xf9c\x14\xe0\xdb#\x8fId\x11\x94\xbfY\x88c}\xeew\x0f\xf7oO\xaf\xfe\xfc\xfa\xc7\xf7\'\xfe\xdc\xef\xee\xff\xbe\xff\xcb\xc6\x95\xf8\xd4W\xe5\x1f\xff\xf1\x1fO\xdf\xdd\xff\xe1\xafo\xee\xdf\x9d\xbez\xfd\xeb{\x19\xca\xcf?\x9e\xbe\x9dc\xfb\xe9\xe1\xed\xfb\xd3\x97a\xcd\xf8\xd3\xbe,\xdf\xcb4?\xd9\xe7\x1d~\xfd\xa7\xf7\xb6`\xfa\xdb\xbf}\xfb=\xcfv\xfe\x9a\x8fu\xd2_\x7f\xf1\xf2\xe5\xf3\xf9\xcb&=y\xb6\xdf\xcdq~\xff\x13\x8f\xf8\x93}\xb4\x17\x7f\x91\x99}r\xb2\xdf\xf2H\xdf<\xfcQF\xf7\xeb>\xa0m\xe5W\x7f\x9f#\x9b\xfb\xa7\x7f\xfd\xbdo\xc7\'\xb2\x05\xb6\xee\xb2\xa2\x9f\x9c\xaf\xe9\xefe\xe1?\xd9u\xd4\xf6\xab\xe7o\xee\xff\xf8\x17}R~\xf9\xff\x00\xd1K\xec\xbe'
p83
sg20
g21
sg27
Nsg29
Nsg30
VShelXL
p84
sg32
F0.29699999999999999
sg33
S'699f2ec6e46f6143c8289f5110a98ae6'
p85
sg35
I6
sg36
VLeast Squares
p86
sg38
F0.1234
sbag1
(g12
g3
NtRp87
(dp88
g15
I00
sg6
I9
sg7
S'f50bf5fb9b17cc35096571003aa9f547'
p89
sg16
(lp90
I9
asg18
S'x\xda\x9d}\xfb\x8f\x1c\xc7\x91\xe6\xef\x02\xf4?4\x16w\xc0\x1d\xd6\xe4fDf\xe4cqZ\x80\x1a\x89\xa2\xd6\xb2h\x89\xda\xdb\xc5a\x01al\x8dl\xc1\xd4\x03\x12}\xf6\xfe\xf7\x17\x91U\xf1\xe8\xae\xecV\xe3d\x8b\x1a\xceLUgEe\xc6\xf3\x8b/\xbe\xfa\xf4\xab\xcfNO\x7f\xff\xe9kl\xbd\x7f\xfd\xf8\xfc\xe7\xa7_N\xdf\xfdp\xfa\xfd3x\xff\xbd\x13\xff\xa3?\x92\x1fl\xdf\xf9\xe3\xcfO\x8f\xef\x9e\xbe9\xfd\xe1\xbfNo^}\xfc\xd9\x7f|\xf6\x0c\x13\xb4\x7f\x82\xd3\xe3\xbb\x13\xb4\x7f\x86\xfa\xcf%\x9d~\xfc\xe1\x04\xf9\xd9\x9b\xa7\x9f\xf8\x87\x88\xef\xbf\xf7\xe5\xc7\xbf;\xbd~\xfb\xcd\xe9\xab\xf8q\xf6A\xf2\xd3y\xaf\xafN\xbf\xfc\xf8\xf6\xaf\xef\xbe\xe3\xcb\xe3\xcf\xbe\x84Sz\x9e\x89~s\xfa\xf2oO\x8f\x7f\xe1\xbf\xa4\\~sz\xf1\xf6\xa7??\xca_z\xfa\xcd\xe9\xf5\xcf\xdf=\xfd\xf0\xeeq^\xfb(\xcf\xf0\xd3_\xdfmW\xbf\xfc\xf1\xe7\xef\xff\xfa\xf6\xf1\xf4\xed\x8f\x7f\xfd\xc1\x97\xfd\xd5?\x9f\x1e0\xe5\xd3\xe7\x98O\xaf\x91N\x0foy\x99\x0f\x1f\x7f\xf6\xd9\t\x9eS\x81^N\xd0\x9fc\xc5z\xc2\xf2|\x944N\xd8\x9f\xe7<\xe8\xd4\xf8\xfb\xa9\x9ez}>\x12\x9e\x1a<O8\xde\x7f\xef\xff|\xfc\xe5\x97\'\x94\xd5$\xbe\xeb\xfcO\x89\x7f\x83\xf8\xe7\xfb\xef}\xf6\xe2\xab\xafN\xfc\xdf7/_<\x9c\x1eN\xafN\x9f\x9f^\x9f\xde\xbc\xff\xde\xbf}\xfe\xe9W\xa7\xdc\xeb\xa9\xb4r\xca\xe9\xc4\xb2\x84\xfa\xfe{\x1f\xbd\xfc\xf4?da\xf3\x03\xe0\xf4\x00\xc4+\x86\xc2\x9f\xfb\xd1\xc7\x9f\xfd\xdb\xd9\x07\xf0\xcf\xd2\xfc\x99\xfc\xd1\xe5\xafY\xfe@\xf9\x03V\xbf\x9f\x1b\xff\xcb\xbf\x98\xf9\n\xfe\xb8\x87\xc2\xdf+\xb8\xfa\xcd\x82\xfbO\xd3\xf6\xdb\xf3\xaa\xb6\\C\x96\xcf\xcb\xf3+Y\r\xcajPV\x83\xeb\xdf\xdf\x9fg\xb5f}"*\x8b+_Szqz#?//^\xf0\x1b}\xf1b\xf1Ko\xf8F]>\xa6\xa7tz#\x7f\xbc\xe6?X\xf8\x9f\xfe\xee\xdf6\x81\xf2\x1fxB]\xc2\xf6q`K\xc8sY\xab\xdf\xbf&\xbb\xc5\x9d\xd7\xc2\x98\xa2Z\xaf\xe4\x9a\x1c\xb6%\xd2.\x91\xc3\x95+\x89\x1c~\xc9\x84\x10\x05\xc3\xeb\xe0\x8d\xf9\xfc\xcd\xf3\x13\xef\xdc\x13\xcb\xe7\xf7\x9f\xbd\xf8\xfctB\xfe\xea\xc3\xd7\x9f\x7ft\xfao\xaf\xde\x7f\xef\xedw\xbf\xbc;\xf1\xc7~\xfb\xfd\xe3O|\x1f\xca\xef\xbf\xf7\xf8\xc7w\x8f\xfc\x11|\xa8Nc\x0c\xfe\x84.{\xe2\xf5\xefx#\x83\xfco\xff\x1a\xf9\xebd_\xa3\xdcd~\x9dO\xcf\xfc\x97x\xb7\x9f\xd0~)\xd9\xd7\xfcK~\x05\xc4+\xf8\xfb\xfc\x7f\xb0\x1fa\xb8\xfeY>\x91_S\xec\x06I\xfe\x92\xf5\x06%,l\xbb\x1b\xf9\xefe\xfb=\x88\x17\xa1\xfcE\x7fM\xa4\xe5\x0bxF\xf69$\x7f\xd1\xdf\xe25\x93}\x0e\x9c\xfd$\xf3\xdf\x8b\xff\x1a\x84\xc7\xf6\xa7~6e\xe0\x92=\xfbL\x7fj\x91`\xf6\xa7A\xffK\x0e\xcfY\xc2o\xf1\xab\x8e\xcf\x95\xedV"W\x97\xf3\x94zXe\xbc(\xdb\x8ds\xfc\xf8\xcc\x9f\x83~E\xb6\x9b\x95\xf8\x06\xf3\xb9\xfc\xcf\x16s\xf66\xfd\x05\x96\xb3\x17\x08g\x0f\x16\xd6\x1f_\xcc|\x98\x12e\x81Q|a\xcd9\n6\x07\xc1bx}\xe1^\x18\x9er^\x91\xc2\x15\xbe\xb1\x9f\xd5S\xf5Kr\xdc\x8ch?\x99Bn\xf1\x91}\xfb\x95\xf3\xd3\x10\xf6\xef\xb3(\xd9\x1cO\x96\xcbo\x8a\xdcwl\xd8\xe5\x10\x7f\xf2l\x1eG_N\x8eO\x80g{\x86\xe2i\x02\xdf\xf2\xfe\x99\xbc\xc5\x83\xf8\xd2i\x04\xc1\xd0f\x9c\xff\xd7\x8fo\x9f\xfe\x8e\xcf\x9f\xfe\xfe\xee\xe7\xc7_\xfee\xff\xde\xab\xbf\xbc}\xf3\xf3\x1fO\xff\xf0\xdf\x9f\xff\xe7\x7f\x9a\x03\xf2\xe7\xbf\xbc\xfd\x07\xfd\x85\x7f\xba\xb8\xea\xfd\xf7\xfe\xfd\x93W_\x89w\x92\x9e\x03\xb2\xcdM\xfc%M\xeb\x9bD\xd1\xbf\xfc\xdf/\xbe<m\xff\xe0s\x18\xb9\xc9+\x02\xf9k\xe1\x7f\x9f\x89RL\xd8H\xbe\x01\xcf\xa1\x16\xd1\xbb\xf3f%\xd5\\\xeb\xfc>lw\xdb\xbe\x9f\n\xf5\xb2\x7f\x1e\xa4>N\x1fl\xce\xd1i\xffq\x85bwf5\xbd\x7f\xc9\xbf\xb8_\xc4\x9f\xd7\xd8\xa0\xbc\xc6\xb0\x066\x0eTp[\x03b\x1d\xb0\x7f\x16T\x1cX\x16k\xa8%\xed\xcb\xcc\x95\xd8\x9d\xbaXC\x87\x01\xfb\x07\x8f\xc26g\xfb2\xb7\xaa\xd7\xb7^d\xabe]\x83\xa8\xee1Zm\xdb\xd7|\x11\xfb\\\xfb\x07t*\x03\x17k\xa0\x94\x9a\xde\xae\xb1\xa1:_\x03\xa4\x01\xfa\xc4\xfc\xb5\xfe&_\x93u9\x98eW\x94\xb0\x86\x96\x0b\xe5\xaa_S\xaf\xfbC\x12\xbf\x8b\xbe\x92\x03\x8dTU$,\xb8\xc3\xbb`\x0f\xd4\xd6\x90T\x0e\x89\xb0\xea\x1b\xaa \xdb\x97\xc2\x1ajN\x00\xfbM\xb1\x13\xe1\xfe\xfd\xdc:\x96\xb1Z\x03\x01\x99H\xf0 \x07\xbeh\xe8\xc3\x03\xda&\xa0\xda\xf5\xbbC\xf6\xe9\xeb\x1a\xd6\x80\xbc\x0fa_y!\xde\x1b\xb0\x7f-\x7f\xe9\xab=\x99{\xd65\x94r\xb9\x06\xde\x04\x89L\x0e\xb6Z\x14\x07i\x17I)\xa2:ZXC\x19)\xc3\xbe\xf2Z0\xf5}=\xd0\x88\xdaJ\x0e#\xd7bg`\xf1.\xda\x00}\xe2R\x92\xbd\x8b\xa6\xcb\xc9\xb9\x8a\x8e\xe9a\r\xb9`o\xfb\xe7\xf6V\t\xfa~\x19{B\xdb\xe7\x9e\xaf\x01\xd8yW\xb1\xb6\xba8\x9b\xfcH*\x87^u\xe7dh\xd5\xcf\xa6\xec\xc9\x11\xdfE\x1bIwrG~\x15\xfbV\x06>\x17\xab5\xa4\x9e\xb3>R\x83v\xf9.0\x95\xa6R\xa7f\x12\xeb%\x9b\xd6\xc8I\x94\xf0\xd4\x01\xfa.\xda\xe8\xfa.\x06\x9f\x9b\xb2\xbfl\x18\xbc\xb6\xd5\xd9d\xd5\xd5\xed\xce\xc7\xfd@\xa5\xebo\xb2\xea\xb1wQ\xc15\xd7<\x9b\x00\xe1\\\x10e\xb0w\xc1\xaa\xb1\xda;Bl\x8b5\xe4\x96u\rE\x84}\xb9\x86\xd4\x9b~p*hG\xa4\x9a\xca\xe4\xd8R\xd6\x80g\xfa\xa1\xebN\xaeu4\xd5\x938:o\xd0\xc5~(\xac\n\xf5\xf3D\'^\xac\xa1\x95\xf9\xc1\xf3\xd3\xd0\xd4U\xa9\xbe\xb2<X\x0e\x9f\xcf{\xa8\xde\xe2C\xde\xebn/\x06\xa2\x1e\'\xecbI\x96gSO=\xefZv\xce\x0f\xf6\x02\xf5\xd3rn\xba\x1c\xc8UE\xc2G\x9b\xf7\xc3\xe7\x18\xd7\xc0\x8ao{\xc1\xb2\x86\x0c\xc5\xf6d\x1b\xb8\xda\x93TUO\x8aj9\x9c\x0b\xeaf\xa8\xaa\xc4\xb9j\x18\xed\x88\xb0\x8e\xe3\xb3\xf9BB\xd1S\xe1\xaf^\xcd\xd5\xa0)\xb3\xddZ\xf0j:kI\xfd(\x00\x18t\xb1\x9agl\xe16\xcb\xbc\xddM\\\xa6\xcf\xb3>\xdb\xb6wi3n|7\x02;\x9b\xb9\x94VWz\xa7$\xb5\x85\x80@\xc7\xbd\x8eC\xa5\x06=\xd9\x97|\xcc\xf4\x04\x8cBg\xcf\x96\xe3\xb3\xd5\x9a\x8b\xbem6\xfcz\xb43\xb0]L\xf7<[\t\xcf\xd6\xc6\x00\xb5i|\xaf\x96\xf6\x03\xc2[\xa4\xe1\xca\xd7\xc8I_-o\xa3T\x8e:5\xdb\xe1\xcdd\xea\xb5W\xdb\xbf\xac@y\r\x14\xd6\xc02\xe8j\x8e\x87\xe4o\xf6\xaf3\xf1\xee[\xd9X~\xd0n\xdb\xe8\xa0\xcfR\xa7\xec6\xd66m\xda\xec\xc5\x14u+\xe7{\x87\x82|[K\x83\xf67\xcc\xba\xac\x97\xa4n\rk\xe2\xbb\xf6N\r\xcfVGij\x08\x1b[\x8e\xdcT\xbe0V\xfa\x81u\x94\xba{\xbc\x8d\xdaQG\x153\x96\xfc"\xec\xd9\xb0\x9a\xd6\x18\r\xcf\x9e\xad\x86g\xab\xa3&}\xb6\x0e\xd5\\\x95\xc2rJ\xf5\x9egkg{\x87]=\xb5\xc74d7l\xa7\x8c\xbd\xd7\xbe\xd2;\xdd\xcc\x16\xab\xac|8\xf3m\xb3\x85\xf3\rau#\xdc\x86}7\xc3\xd9\xb3\xb5\xf0l\x9d\xdd;\xd2\xe7l\x15\xd5"\xa1\x1a\x94_}\xb6\x1e\x9e\x8dZ\x1b\xbaurg\x935\xf4\xcc\xf3\xb1hK\x1f\xdc\xdf\x1b\x1duj\xc3a\xe7\x02\xed\\\x88:233\xce\xf7d\x0f\xcf\xc6.(\xa8e)i\x0c\xddQlv\xcb\xf6\xf5\xaf=\xdb\x08\xcf\xc6j\xcb\xde\x15;\xb1COK\x1el}\xcaR\x9f\xa1\x9dy,\x07\xdf\x9e\x1a\xe8\xa3\'3\xc8I\x1c){\xe2\x81b\xb3\x92\xaf!\xf3\xfeW\xcdU\xf8\xf4\x0f\x93u\xad\xb0\xd4;\x9b\x15\x98k`\xdf\xef\xa0w\xf2\xf03o\xab\xe5\xa8\xc2-z*g\xf2\x9d\xab\xd1Om\x05\x8a\xad\xa6\xd4\x04\xfa}qL\xee\x91\xef\xf4Kt\xc7\xb1_\xd8\xf7\xbb\xf5^\xd1\x9d\xf1Lmu\xe6[\xa7\xe0+\xe7\xc5\xb35\xb3\x0cY7\x0c{\x81j\x0by\xed\xe9\xfc\xd9\xc0\x9fM\x827\xd43\xcf~\x84E\\\xec\xbf\xf5\xbb\xf4\xd9|\xa5\x16\x836\x89\xee\xb6\xf3\x8f\xd8-\xf0\x1c\x04ye\xe7K\x19f\xf23K\xe2\xe2\xd9J)\xb6w\x9a\x85\x88\xe2\xed\xb9\x96\xbbx6\x8c\xef\r\x86Zc\x0e\x02\xec\x8c\xb0\xd6nt\xdf{\xcb\xfell\xd8kS\x9b\xc4\xf1(\xaa/\x87\xec\xc5\xc0\xca\x87A\xdb\xed\x85\xc6\xc2\x87\xc9\xf6\x14\x98\xdc\xbd\xad\x1ez\xa6s]=W\xa3QM\xa9\x16\xf1\xf2\x1b\x1ch\xda\x95\x85s\xdf\xb3\x95\xf0\xde*t\xd8="\xb6\x11\xd4w\xa9\x01\x9b\xd8\xa5\xae&\xaa`j\xbb\x1e\xde\x1b\x81\x05\n\xe2\xcf\xdb\xcb"s\xd5\xa0^<[\xf1gc\xeb\xb7y\xb4\xb2\x9a\x0c]\xf7\'\xb0\x93\x0f\xe3\xaeg\xa3\xa0\xab)w\xd4X\x84}\xea:\xd4\xff\x1d\xa5\xae\xf6d\xc6d>x9\xfa\x0f\xa5\xba\xb7B\xcd\x9e\ru\x95s{\x9e?\x1bE]\xddv?L\xbc\x99\xbci\xa0y\x0eY:x\xc7\xb3=l[M\xf5\xa1\x04\xff\xfau\x1bM\xfd3\x8e\xc9\xd2ZW\xab\xa9\xe2\xe7H\xed\xe8{Zt\x9b\xcc-f\xe3\x03\xe6\xc77\x89y\x1f0\xae\xa1\xb2\x93hz{T\xd5F\x85\xae\xf80\xc5\x839\x89\x13\x8f\xfa,\x9cy\xf7\xcf\xb6\xa0d[C\xaf\xe7\xbe\xfd\x8bp\xe6y\xd9\xe0\xf6\x0f\xd5z\x15v\xb5\xf2]\xf2\xcd\xe1\xd9\nR\xd5P\x8f\x83\xa8\xa6\xda\xa4\x90\x049\xab8\x16\xc8\xe4+G\xe4\xf2\xd9F3\x8b>\xdc\x0e%\x0baXK\x9e\xdb\xa1\x1c\x9e\xadp<\x00\xfb\x1b\xe6\x10\xa6%\x8b\xb69\xc2\xbe\xe7\\<\x94\xf8l\x03kV\x1d\xd6\xb1\x83\xed\x9d\xbe\xce#\xb2\xdfb6\xb6\xe21W1\xc8\xf6\x0e\x85g\xf3\x88\x95\xdd\x94\xb3g+g>\x0c\x98\x12D\xf6@4\x0fVp\xb4\xfb\xde\x1b\x85g#\x0e\xcb\xd5\x92ev&\xcc\x93M\xe26/\xfd3\xcb\x81\xf01<\xc6d\xddb2\x8e\xc3\\m{4S\x91\xf7\xe4C\x8dkh\xac\x1d4\x16\xccihV\x8d\xbd\x89\xdd\x83\xb8\x94o3\xeb]\xa0\xd1\xd1GL\xee1y\xfe!\x98\xc5"\xe5\xd7\x87\x16\xd6P\xf9\xa34\xa9\x91{\x07\xd5<|J\x00\x96\xb1)\x86\xf8\xe2\x98\x7f\xa8[\x96\xef\xd9\xb9\xc2\x03L\xddu\x1f\xc7o\x0f=\xae\xa1\xd7\x92l\x07WB\xf3\x95\xcbhK\x1de.g\x92\xb4\xee"\x0f\xa3\xa7%\x81\xab\xabn\x992I\x87\xf2\x1aFX\x03GM\xfcd\xa6\x1b\xc1\xde\x0b\xe2\x9e\xb78\xac\xc1\x0e*\xfb\xc3G\xdb\xbdE\xf9[\xa2\xbcf?\xd2\xc3\xa5s\xee\x97\x8c\x18Cv\xc8\x1a7\x96\x02\xa8\x1f\x95y-\x03\xee\xb2\x01)<[OE\xe3\x84"{ [~g\x9d\x83.\x95,s\x94!\x1f\xfd\xf5l\xfb\xac\x0eK:\x00\xb99\x90\x1c\xd3\xc3\xb4;\xba\x06\xde\xd4\xea3d\x0e\x91\xd5\xe4#\xfb=K;\xc4^b\xf7\x84\xc5\xc1\x0e\xb1\x1c\xbae\x17\xb3\xb9\xb7\xcd\xcb\x13\x94/l,\xbcp\xf9J\xa2S\xb3\x04\x95\xb5\xa6\xe6w2\x1c\xdf\xf6Z\xbe\x18\xf6/\xdb7;\xbb\x95\x15\x81Zl\t\x91\xd7~_\x03\xcb\xdf\xaerx\x96i\xe0\xddm\xfe\xc3(!\xd5#\xf8\x8ei\xc5t\r,H\xd7%\xbd\x04\xf9\x02\xac\xd6P\xddE\x1e\xb5^\xe6a\xf8\x80XU#x\xa9\xec\xb4Y,M\x92W\x9e\x12\x01)\x91\xb3\xef\xe9\xf2e\xb3Q5\xab\xcc\xfe\x07il\xc5\x1b\x99\x8d\xc7Q\xbe\xb4\xc9\x97\xef\xf1\xa1\xdfC\x0c\xb2\xda\xec\xcc\xf6Gw\xad\xa4%\xc7\xad{<\xb8\xcd`\xbb\xa7V\x8bm\x0bU\x93\n\xd1!R\xf5{\xc4\xf7\\\x82\x8c\xa9\xa3\x1a\xef\x92\xfb\xd0\xaf\xf3\xd0\xb0\xf5\xe8\x037\xcbk\x1dcN\x0e\xf2\x86g\xff\x87\x07c\xa6\xbd\x9a\x00L\xa2\x8cK\x901\xfb\xd5]WS\x9b\x1dDy\xf99\xdd\x90O\t2\x1e\xac\xf3U\xeb\x11u\xf5\x0e3\xef\xe7Ul\xe7\xf7p\x19\xb3\xae\xe8\xc5\xa3\xbb\xaaQO\x01\x16\xf1\xb8K\xc6\xe42\xeeDM\xf3w\xa2\xf8\xecd\x12\x1f\xa6\xa5\xafXM\xad\x97>\x8ev\x99l\x1f\xb3\x815{T[w\xf7\x03d\r\xd5\xd7\xc0^7\x16\xab\x91\xf1A\xd1\xf3<x\x1f\xd2\xb2nhk\xa8\xfc\x81\x87\xf3\xbc\x05\x01{v\xad\x1fK\x88\x92\xc6Q\x89\xe0\xd4U\xd5\xdf\xf3`\xeddVy\x94\xad\xe87-\x13 ^\xcfK\xf1=>\x8c\xf7H\xc5<pv\xe4\xecl\x96\xbd\x8e\xf6\xab\xfa\xae\xa9|`\x964\xccw\xaa\xac\xbe\xb5^ N\xd9\xcag\xe0\x10\xd1bA\x89C/t\xcd|o\xbb\xbe\xc3lF\x84\xc0\xd2\\\xd8.\xe4\xd3T>\x12\xff\xb1\x9b\xaa\x91\x06?\x8dY\xb7Q\xe1\x86.\xe7{|\xe8\xf7\x00\xb0L\x04\xdf\xa2\x90\xc5\\\xec[\xe6\xbb\xe4\xd3\x83| \x93\xd5\x92\xa4\xd0\xab\xf2a\xb5\xb3\xf4\x9b;\xaa\x9e`\xc1\xd6K{\x0b\xb4\xed\xfcgS|V\x81bG\xc9j|\xbc\xf8s\xf9\xf4 \x1f\xdeh\x96\xad\x03h\xba\x01\xf9U\xe5\x1b\xef\x9e\xef\x11\xe4\xc31\xce\xe8\xf6D\xa5Z=$\xef\xb9\xa5_\x95\xcf\x08\xe7\x8b8L\xd7\xdd8X*\x9a\xb1`=\x9a\x16\xfb\x07\xd8"\x82\xd6C\xf0\x90\x1b\x85\xb4\xed\xc0g\xd3-\xb6\xacCA\xab\xad"\x07\x1e\xe7\xf2\x19\xe1|Q\xc5bU\x0b1\xc8V\r\x05\xb8\xb5\x7fF8_l\x0c\xcd\x8bn\xc3\x027\xb6|4\xee\xc9\x1d?`\xf0\xd7zc\xc5i\x9a\xb8\x00X&z\xec\x8fwi\xcb\xab\xf9\x13\xad,\xe2\xe56\xac\nZ\xba\xd5\xca7\x0b\xbd\xa7\xcb\xea\x99|0\xb9|:\x87m\x9a:\xcdDC\xcf\t\xab\x1f\xe8\xd7\xf3H|\x0f\x97O\xcf4t\xcf\x14d\xa5\x8c&\xe3c\x95h-\x9f\xe0Kv\xf6!tE\xa5\xf5b\xf1\xb7\x9d\xb5K\x1ba\x89}V\x0f\xc7\x98\x9b6\xf5\xb4yV\xee\xeb\x94\xe1\x91\x0c\xcd\x9cF\xf0\xf9\xa4(\x881\x96\xb4\xdc-]\x89\xdd,I\xc5\xaeW\xc7c\xed\x82\x92\xe9\xc0\xe4\x1fl\xd9V\xe0p\xeb<\xa7\x11\xf2\x98\x03\xf9\xe4h\xd4\xce\xde5\xea\x19gs\x03w\xf9\xb3\x18|\xc9^\xbb\x15\x99\xf9i\x06z&xG\x9f\\\xee\xbf\x94\r\'\x91\xfb!\x1e\xeb\xb9\xd9Il\x1e\x8f5\xf7s`H<\x86\xc1\xd7\xea\x90\x0c\x00\xc2{\xce\x9f(\xd7|e\rj\xa6%\xf6Z\xc4\xa5h\xef\xb8\x1b\x84\x067\xec\xc9f\x99;\xc9\x1a\x82/\xd2j\xb5\x98\x91c\xf5juq\xd6\x0b\xcb\xdafs\xed\xc3[|u\x0e\x87g\xa5M\x0e5[]\x91\xb7\xa2\xac\xa1\xc6\xd8\x8dPC\x00b\x07\xd6\xbc`>{\xb4\xcc/\rU`\xbc\x86\xbe\xa8\xaf6\xdf\\\xdd\x92\x13\xa9\x17\x93\x8e\x80\x83\xe3>\xab!.\x15|\x87\xaeF\xb3R[\x8d\xac\xdfUGz\xc0\x16\x9e\x8d\xf5\x8e\xc6\xfd\x95\x03^\xdd\xebl\xa3\xc6\n\x7f\x01\xac\x16\xc9sI\xe3\x10\xb34+\x15p\x00\xaa\x8fY\x13y\xb5\x1c\xd2\x99?\x8d-\xf8\xd34\x9af~+;z\xaa\xcfyo\xee\x15\xfb\xb5/\x8c-\xf8\xd3R:\xae\xbakS\xb6\x95\xd7\x1d t\xf5\x1e\xeeO7`\x95\x9f4\x06\x02\xd4T(\xd0\xd4]w\xf8\xd3\xd8\x83\xad\x05,\x9a\xd0%>\x88\xc3|\xd9^\xf3\xb2\xc6\xda\xba\x17x\x0e\xf9_\t\xe5\xf4\xc4\x14?\xd6\xb9f\xcf1\x8d\xf3\xb8\x10{\xb0%\x12\xf9W}\xe3\x05-\x06\x97U\xe2\r\xf9\xf4`k9:V\xf9\xb0f\xa8Z\xcaG\xb3\x04\xd7\xee\xf1\x10\xee\xc1.C\xb2\xec\x7f\xc8\xf6\x88\x87}\x97\x8cG\xcc\x1d\x15\x13\x9a\x1c?;\xa3\xa41\xe2\xe5\x19\xb5\xb0\x86\xf7fZ\xd4"\r\xc0\xc4Z\xd0tU\xf6H\x86\xf5\xba\xe4\xa1c\x8e\'\xb3\xe9\xb2JV5\xac\r\n\x10c\x89\xf9l-\xfb\x1a\xca"\x8f\xe7\xc8\x1cC\xe2\xa1{\xa2lI%n\xcag9\x9en\xc0A~\x19\xd9v\xee\xa8\xbd\xadr\xaa\xcd\xad-5<\xae!Y\xc6#\x19hN\\D\xdbk\xb9]\xe4\xc2C\xdd\x92\x03\xb7\xa1^f\xe3\xbd\xae\xa7\x00Znp\x97\xcf\x911\xea*\xf6!\xc1q.\xaa\x88\xd8\x83\xe1\xc7X\xfa\xf4\x8eU\x18G<+U\xcf\x17\'3\x0b\xb98t\xad\xf5\x0b\x0cO\xb0\xf7bh\xf4\xa2^\xb1Z\xf8@%\xd5\xbb\xe2\xb9\x1csG\x8d\x0f\xba\xdeM\xfc\x174\x1b\x83\xcbz>9\xd4\x93\xca"\x17^,r\x93\xfa\x98\xc5+=\xbc\xb7v\xfel\xa1nY\xcbh\xc9\xe2V"\x8bW\x12\x87\xdfw\xd50r\xcc\xd9\x0c/D66\x99d~Z[\xe3\x04\x8a\x05\xcaif\xe1\x8f\xd8+G\xf3\xd9\tb\x7f \xe0N\xcf\xedg.\x11?\x83\xb6sX\x15\x9a\xf5\xcb\x025\xbd+\x8e\xca\x14\xf3\x8e\xc5\xac\x14[m\xd4\xfc5\xd6R\xf3\x12\xbf\xe8\xb8\xde\xc2\xa1\xc4\xf1\xbd\xa5\xea{\xd2\xe2L\xac\xf6\xddR\x8b\xac\xa1\x9e\xe5\x1dA\xef\xdf{2xA\x16\x08\xfa\x12{\x95\xbd\xfe\xc5\x9fx\xcc\xd7\x98jd\xf9:\xdc\x1a\xbdF\x94\xa7\x1c\xda\x99\xfe\xdd?\x17\xc4*e\x03\xcf\xb1\xd3\xb6\xf6\xc5\xb3\xe1\xbf\xaa\xe4f.\xfd\x08$\xafV\x98\x03\x8e\xd5\xfd\x08\x9a5\xce\xdc\xa3\xbf\xca:N\xeb\xe3\xd0\x9bF;\xbc3\xca2\xe6o\xc5a\xc60\x0e1?km+\x90u\xaf6W\x0b\r\x10.r"9\xda\xd9\xda\xd0$\x92FQk\xc0\x16\xf9V\x1d\x90\xef\x11b6`m\xb2Krt\x8e\xb8\x86\xb9Yw\xe6\x8c\xf2\x88\xf2!\xdck9"\x7f7>\xad\x8fU\rB\xf2\xf0\xbah\x0e \xd2\xd1\xd7\xeb\x182x\x96\x88#=\x87\xb9\x0f8\x97O\x88\xf9[\xe3\x10A\xe5\xc3\xdb\xde:\x19j\xaa\rn\xc8\'\xc4\xfc\xbd\nT@sP\xd5Z(8\xbcK\xe3._\xb8\xc4\x98\x9f\xafAEeJ\xe6\xd4\xb1=;\xdc\xebB>\xd5\x1c\x18\x10H\xc8\x01\xa3\xdf\xb3\x03F\x0c\xa3O[|\xbceJ.b\xfe\x12c~\x89\x93w\xf9\xf0\xcd\xbb\xa9\xfb218W\xe5Sb\xccOe\xaf\x1e\xcb\x13\xb5d\x15\xc0\x91\x89\xca]\xf29\xf3-h\xec\xe8\x07\x8e\x03 k\xe6\x1b6\xeb\xba\xd8?`\xc1\x00\x87P\xc7\xfdcy\xea\xa4i\x8c\xe9c\x8dz\x86Y\x8f\xf2\x89\xf5#v\x19\x8b\xa2\x95YX\xba\x7fd\xab\xe6\x1b9\xd9\x021\xf7\xce\xeaTe\\\xd0\x0b\xe2\xbcq\xf3]\xe7\xabD\xffDR\xefz7vA\x93\xa1\x80\x06,1\xdc\xadv\x87\'\xb7c\x8fG\xb3\xa2\x1aVo&h\xb6\x7f\x80]\xdbs\xf9\xe0\x8bXWHz6X\x9b6u\xf3\xa4\xb8\xdbo\xed\x1f\xfc0\xd6@\x07\xaa\x8c\xa1dK\x01r\x14\x04\xf7\xed\x9f\xe0\xe3pH\x99\xd0\xf3\xb3yX\x16+\xad\xfb\x91r\xaef\xa7\xc6\x01\xeb\xcf\xdb\xce\xb0\x0cHn.\xbcr\xc7\x1e\xab\xd8\xcaRb>\x81\xf5NW;\x05d\xd8\x8a\xd2\t\xd7\xb5v_C?\xe6\x8c\x86\xa5E%#\xdf\xbd\xfd\xc1zJ\xd8Z\x9e\xe3)J\x8c\xe5\xa5\xf6\xba\xaf\xa6C3\xdcH\x81#re-\xdf\x98+\xe1\x7f\x8a\xeaw\xc0\xa1i|\x1c\xec\x86\xafrr\xac\xdf\x8b\x97\xd2\x0f\xfe\xf1\xe8\x06uH\xbd\x9b)\x1c\x1e\x03u\xa9\x99<\x94\x1auh2U7$\xa8\xd1\x1c3G3\x07\x8d\xbc\xe1\xb8<\x06\x92U^\xae!\xa1\xc9\xb7\xba\xa8\xbb{\x80\xec\xf1\xc8\x1a\xda\x99\x1f\xe0=g\x12.)\x96\xac*\xb6\xe2r\r\x10\xde\xf1\xa2\xcf\xc9\xb0J\xf2b\x9b\xc3g,N\xe837Y\xa2/"\xe8\x9bf\xb9\xf6f\xb9I\x0eI\xd65\xb4d\xf9c\x92\xa8\xedr\r\xe0\xef\xc2\xd1\xfbi\xd3\xbbs\x9fA?\xcfM\xce\xd5\x98\x1f\x91Q\xf7\xd6\xe0\xa7m\x86\xf8dctWn\xb2D?\x82\xcf\x8a\xf5.Q\xb5\x0c\x0b\xfb\xd5\xb8\xac\xcd\x95b\x8e\xc2\x02\x1b\x0b\xc9\xf2+Rm\xb5Z;Xj#\xc1E\r\xb6\x04?\xa2\x8fY\xd7\xddWV\x92a\xf5Xc\xa4\x1b\xf5\xd3\x12\xfd\x08\x0e\xa64e\xc7\x1b\x00\xadS\xaf\x8c\x9ao\xde\xe3!\xc8\x18-\xc5\xdd\xd9\xb2[\xa6\x92}\xab\xfbrF\x14s\t\xa2`\xd5\xb3\xe1\x1d\xa3%\x03Q\x89\xcb\xfe0\xea\xd8=\x15<\x8e}\x93\xc9}\xb5\xe4)P\xa8\x86\xcb/\xf5L\xc6t\xe6\x8b\x0cp\xadY\x93\xf5S\x14\xf6J\xaf?\x1b\xdf#\xd8\x12\x01\x10\xa8\xae\xc3\xd1\xc8\x90\x89\xb0+\x97k\xf7\x08y\xb9\x9cH\xbb\xa4\x12\x07\xdd\xd9\x91RT\xea]2\x8e5\x0c\xca%\x1b\xe6\x94<\x12\xec=\xafc\xb7\xee\xfd\x90\xd2\xbfsyF\xd1\xfda/\x0c\xa6\xde]WI\xef\xc3\x03\xc5\x1aFiV\xa9\xea-\x17\xb4*XY\xf7db\xb7\xa0\x84\x1d\xc1C\xec\xc6\x11\xa8\x9d\x9a\x08\xd14\xec\xa2\x80zd\r\xb1\xd60\xd0\xb1\xee\xb5\x1a\x0e\xb7H+\x01,\xe5P<gt\xcco\xf3\n\ra\x15\xccc\xf6\xde\x1d\xde\x08\xe7\xbd;9\xd6Q\xa4\x84\xa4\xd1,;bVe*\xe9>\xdc\x15\xc5\x1a\x06\x87\x81&_6\xe5\x96q\x84\xd2\xcb\xb2w\xa7\xdbA!\xb12\x07\\P\xb6\x08\xb4\xb8\x01@\xab\x1f\xf0\xd98\xcf=P\xb0\xf7\x83u\x9a\xde\xbeK\xc7\xb6f\x85%\r{\xdf\xb3E\x9cF\x96\x8c\xa3\xf6\xf1\xd4lU\x01\x10H\xed\xd2\xde{\x101\xea\xa2.\xe1\x9eSu\xbc\\\xa8QR9\xcf\xf5Q\xc0Lw\x01C\xe8j\xea\xe8\xd5\x9e\r\x88\xee{\xb6Xs\x19e\xcf\xe9\xcdH\x085#!\xad;y\xe5\xa7\xb1\x9a\xb5\xaa\xb3P\xa3\\\xe64\x06\xfaSd?\xa6\xde\xab<q\xfc\x0f\xd4\xcer\xa9\xcdr\xa9\xfc\xb9\x8a\xa0*\x8d7\xcfR?\x0c\xabq\xf2\xc9i\x0b\xcc\x1ey\x17\xaa\xa7\xe7\xc8Q\x8ay\xae\xa1Gl(\x15\xcd\x975\xfeM}\xc7\x85w\x1c\xac\xe5\xe0\x18\xd9t\xecC)\xd5\xa0\xe5\xc1}\xdek\xfe{o\xaa\xf824bn\xb2\x99O\xd7D\xad\x18\xba\xa8\xa8U\xb8\xf4\xa7\xec\xd4\x97\x02\x8b\xbe\x03\xff\xb4d\x9d\xf6b\xb6|\x9f\xc9\x1aj\x8a9\xae^\xacO\xad\x89+nH\x91A\xcbw\x81\xd6\x8aY8\xfc9\xac! \xd5\x83k\xe5:\x8aEr\x9e\x1f\xad\xa1\xd7\xa8J\xeb\x9b\xe1\xec\xd8\x8d&\xc3li\x17\xef\xaf\xec\xf5\x1a\xec\x10\x159;\x16\xb5\xa1\xa1\xb7R[c\xda\xd8\n\xa2\xbf\xe3z\xec\xc7A\xef\xbc\xb1\x10ro_\xd9\xd4\x95\xe4~\x1fj\xb0C\x04\x9e\xbble\x0c\xeb\x0f`\x9ff\x19\xbbf@\xf3\x99\xe57.\xd7\xe0 \x19\xa9LyJ\xb3\xb8u:\xd7%5\xe4\xd6y\x976E45\xc9\xa3\xf9\x8e\xab\xe3>\xf9\x06\xfbF\xc2{P-\xa2\xb5\xce0\x16S]\xc7$\x05\xbcM\xba\x1f\xe5\xdbZZ\xf5_\x14?C\xf3\x1c\xd7`\x87H\xf0\xfa\xd6\xa3\xeb}\xd8l\xe7\xa9,c3\x87Js0x\xc4*D\xe3\xe3\xb1\x99\x17\xbf%\x0e>\xf3\xe7j\xc0-R\x06\xd3\xcf\x1c\xe4\x15\r\x9e\xd9\xd1\xa4z\xa3FZ\x03n\x91\xdf\xd0P]\xc2W\x19\x9c\xb6\xb0/\x06x\xeb\x1e\x01\x1b\xca\xff(d\x80=\x8f<\xec=\xb7R\xef\xc2-\xd63\xac@\xb1\x06C\xde4=\xd9\xdd\x10\xda:\xf6L\xee\xcf\x1d{\xbf:Z\xf7#\x8b\xd0\xc3P\xaf\xb3f\xeb\x8f\xdaeL!?%e\xd1\xeaZ\xb3\x1bR5\xef\xd1\xe0\x15\xf9P\xf0\x99[\xb5\x8er\xe9 \xd4S\xc9_"\xd0\xad{\x04\x9f\xb9SKV\xadHV%\x95\xae=\xb8\xab\xceZk\xecG)C\x0f\x87\xdc\r\rC\xc6\x11\xd42\x87\xe3]\xc0%\x1fq\x99lK]\xb0\xe0e\x9d\x1e\x90\xfbSW\xb5\xd8\xefS\x8a\x9a\r\xb6\x05\xc3\xfcU\x819/\xe3\xfbf\x89a\x82\xb1\xb0\x05\xae$\x8b\x7fp\xaai\x91\xc3\x99y\xb6\x1a0\x0b\xd2L\xa5\x07\xb0\xf1N\x03\xc3X\xed\xb8\xd7+y\xb6\x1a0\x0b\xbc9\xcc\xf3\xaf\x84\xc5<\r\xbe\x1d\xddUo\xab\xc1g(\x82\xdaV\xf9\x88\xc3d]\xb1\x99\x96\xb6\x92\xd5\xad\xf1\x9b\xc0\x91\xdf\x84\xd0\xab\xbd\x8e\xe2\xdas\x9d\x1b\xa5\xc38\xcf\xd3\xd6P\x07)\xec\xe5\x9a\xad\xac\xcd\x9fm\xe4L\xf5\x86|B\x1d\xa4H\xd8\xe2Xg\xd0J)\xb1\xbb\x93\xee\xb3\x07#\xeea\xb0\xa4\x1eI\xc0\xd4\xad\xd7j]\xab\xaa\xd9\xfaLfw\xd9\xa1\xd7\xc5:\xc0a\x8bw\x9em\xf8f\xddJ9\xf5~.\x9f\x90\xbf \xe1\xd1Q\xbc\n\xfb\x98\x9a\xb9"\xd6>\xb9\xdc\x90O\xc8_\x14\xaa\xd6\x1aE\x95\x8d\x80~\xbf\xb7\xd2\xef\xaai\xb6\x14\xede2~"I\x8c\xa8\x96g31\xc6\xb2\x16\r\xde\x87\xc3\xc1\xdb\x11C\x10P\xc4A>A\xbb\xf6\xf3\xf3\xd5B\xeeA\x12\x1b\x86\xf2\x13\x9e\x11=_\xecu\xdd\xa8a\xf0=\\>4\x86\xa5G\x04\x04\xa8\xb9\x07\xb6w\xe9\xbe\xfd\xd3\xa2\xbf\x96k\xd2&;b}\xd8\xd0\xb9\xbd\xd2:.\xa8\x81b\xe0\xa8\x7f\xbc\xb1X\xd2\xcd\x16\x82\x05\x1cB=?_\r\xe2\xfe\x01c\xcd\xa1VI\xb1O\xfc\xa1;\x82\xf5\x8a|B\x1dD\x80\xfd\xd9ND\xed\xcd\xbaUk\xbe/.m\xc1\x97,\xb2\x8bU\x9b\t\xe8\xddz\xc9\xd4i<\xe4\xf9-\x9f\xc0\xae\xd11f\xe9\xde\xc0\xbb\xc1\x0f6Ut\x06\x9d\x935\x04\x9f\xafH\xb6\xb8\xa9\xd6\xe9I=\x9c,\x85\xf9\xe5\x1a\x1c\xf5^\x16}"\xc5\xc3\xaa\x84!Gi:P\x8a\x96\xe7\xbc\x169\xf6\xb8\xb7\xe1,\x1blOt5\xa5\xd3}9\x8dVb?15\x8d\x03kgO\x0e\x0c}\x95p\x19\x8f\x15\x7f6v^\x8f\xf1\x18\xf8\x03\r\'[\xf0(\x02h\xf6\x0b\xbex\x11lp\xeb\x16\xed\xa7\x0e\xdan\x89\xb3\xa1xy\x06\x92\xf7\xd9\x97\x85|\x93\xfb\x01nc\x1cz\x95\xd8X\x88\x1c\xce|\x91\x84\xe8<\x06\xc3z\xc6\xab\xfc\xf6\x1aW\xd2\x9cz(-\xe4\xe0\xc6\r\xfd\x83=fi\x82a\x7fh-\xf6\xb0\x0ec\x9dh\x82\x1204\xc9\x95zR\xf6J\x15\t\xa8\xeb\x80I\xb2\xb0*5o\xd8Lh5?\xd6\x9b\xe7\xfb\xac\x85\xfe\\\xf2\x84[\x83\xda\x8de\x8e7\t\xde\x95\xe7o=\xea\xb9l\xd4rM(\x8c\xad\x87\xa2\x94\xba\xc6W\xeb>\x13>\xb8\xa3\x1faU\x19\xdef\xdd\xebu\xcel\xd8\xf39n\xb1\x05?\x82\xc8\x99wZ\x96\xda\xa9s\xc3\xd0\x8d~\xb6\x16\xfc\x08\xbeE\x1a\x9ea7 4\n!\x0b\xdc\xba\x87\xfb\xd3\xac\xef\xad\xdb\xbc\x8d\x88\xbf\xedP\xe8\x1e\x7f\xba\x05_$CC\xd5n\x95\xf5\xa6:bX\x01\xd7\xbe\x9a\xd1r\t\xd0\xfe\x88\xdd\xc9\xde\xf3\x9ar=\xe7\xc3\xdb0\xd6\x171K\x0b\xbe\x08\x8eb\x1b\x9f\xf5\x145\xebR\xed\xb9\xdf\x88\xe9Z\xf0Er\xce\xee\xef\x15\x81>*j\xbc/\xb1c~\x0f\x97\xb1\xf4(\x1a\'\x08\xeb\x7f\xa3\x19+u\xa7\x03\xfc5\x19\xf7\xe0\xcfdi\x91\xe9\xc6u\x08\x8aH,\xc0n\xf2ROX\x8aK\xf2\xa4G\x1c\xbbC\x97\xd8\xf7k\xae\xb6\xbc#Wd\xfc\xd0\x83\xcf }Y\xd5\xf2=d\x15+\x0eM6z\xb6c\x8e\xc7\xfb\xab\xd3"W\x0bN\xccUG(\x91\xbay\x14r\xee\x87\x1e\xec2f1\xaf\xea\xd7eCZ\xb3\xf9\xdd\xc9\x1e\x8e\xb5o\x0f\x11\x16\xf8Ir\x9d\x9d\xdc&\x92\x87P\xec\xc0\xca\x1a\x82]f\x83i\xecW\xf2\x0cF8\x8aB|\xb8\xb4\x1b\xe09\xebr\xe4\x9e\xa9\x9e\xc4l^h\xc9\xd5\xf6\xfb\xe4$\x8d\x9cLg\xfc,\xfe\x02+\n\x0f\xa0j\xef\xfd\xf0\xfc\xaa\xbe\xec\xc1.\x03o\x16\x8b\xb4\xc5\xa0Y\x85+cY\xe1\xcf\xb0\xb9\xdf\\\x8fqi1\xde\xb2\xc8#\x98\x8a\xef\xb3-_\xdcC\x0e\x84\xb7t\xd7\xbd^3X\xa2PL\xdf\x92\xf3*\xe7\xec{}\x91\'u>\xaf\x04\x9e\x03I\xce\xaeR\xf39GL\x0f5\x01\xe8\xd9\xba\x848B\x19\x96g\xe2\x03~\x17\x0f\xdbC\x0f\xf6\x1eI\xca\n\xaa\xc9\xbb\xf1\x99H~\xb7\xad\xf9\xa6\xac\xdf\xa7\xd0\x91\xab\x81,\xe6>\xcfQ\x1a~\x8d\xc3\xb6\xe9\xf7\x04{\x9f\x05,`q\x12\x18j\x9dc#\xcay\xa9\xaf\xed\x1c\xd7t\xb4\xf7\r\x9c\x84\xa3\x82%\x1c\xa0\xf9\x1a\xe8<\x8f\xd7C\xee\x01ys\xab\xf5\xa0,\xbc\r\x1a\xf7Aj7\xf4u\x0f\xb9\x07)\xc5Z\xb47J\xf5\xea\x1f\x8c[=\xde=\xf4K\xb0of=\x8d\xc4*\x9f\x8c]\x06\x13\xdd\xa7\xaf{|\xcf\xc9\xba\xd5\x89\x83?cM\x1a\xb4w9\x1f\xb0\xfc\x86g\xad\xb8\xc0\xb0\x87\x13\xd3\xfc\x1c\xa1#\xdb\xa1\x9c\xdb\xc4\x1e\xfc\x8e\xcc\xfb^}\r\x81\xeb4cca\xc7\xe5F\x0e\xae\x07\xbf\x83O\xaf\xf9\x1dT\xaa)K)H\xb6[2\x0e~\x07\xbb\x06\x9e\xd1\xe4@\xbc\x9b\xae\xea\xfd\xbe~\x89\x1e\xfc\x0e\x81\xeeh6\xb1\x895\xb1\xee\xc2\xbcg*\x0f\xba*\xe0\xcdW\xbe\xb3\x07\xae\xa1\x18\xea\x0c\x11l\xc5\xa4\xa63\x82]\x96j\x80:3R\x99\xd5\x0f\xc8\x99\x8d\xe5:\x8e\xb1\xfe\xb2z\xc4\xeb\xa6\n\x86\x86\x11~"\x0f\x9e]W\x95\xf3<\xcc\xd0<\xc3\xd6\xa1j\x1d\x9f-\x83\xc7\xc0\xbc\x1d\xdb\x8d8z\x84<\x83<:Z\x95*[O~\xe6\xc8b\xdc\x85\x97\x1b\xea3l\xf8Gc\xbb\xae\xec\xad\xea\xa9\xe2hr\xcd\x89U\xdcJH\x19\xff\x88Op\xa6ck\x8eV\x98\xf9\x96\x87\xb9\x94O\xc83\xc8!Q\x9f\xac\xa2\xd0\xf3\x1aZ\x82n`m\xf9\x1e\x1f\xba\x8ck\xf77Nl\xf0\x8d\x17\x822\xde\x95\xe7\x1c\x18\xe4\xc3\x06\x92\xac\xe7\x87\xc3N2\xbf\x8e\xf2\x9a3\xd7\x1c\xb7FG\x9e\x02v3-9\x15R\xc2\xa3{\x9e*\x9f\xe3\x99\x07\x86\xfd\xc3"\xa7\xe2yN\xb3\xbc\xfcU\xb9\x81G\x1d\x18\xe4\xc3\xcf\xa0\xf0\x0e\x8e\x0b\xaa\xf1\x19\n\x9d\xe9]\xfe\xc8\x08\xbe\x964\x04\xea\x037\xf1\x9e\xb4v,\xd0\xef%\x06\xadYq\xb8\x96#\xe7\xcc\xce\x8b\xb5\xb1\xaf:\x86\xc89Q\xe4\x04\x9e\xcb\'\xf0\x91\x08\xf0\x19=\xd2q\xcf\x842\xdd\xc2\xeb\x8e\xc0G"U--\x8b5\x1c\xa6\xb58\x1c\xdd\xc9;~U>\xc1_\x93\x9c\xb2\x9e\xd0\x96\xc9:\xda\xf2hm\x8d\x9fp\x0e\x85*g\xe9\x18\xdf\x16g\x87q\x8aW\xf7\xc9\x0b\x9e\xe79G\xa8\xc9\xc1l\x9b0\xe4\x81\xb1\x8a\x16PV\xe1+\xf2)g\xfa\xa7\xe9\x89`%\x81\xcd\x199[\xbd\xab\x07~D_R`\x96V\x13\xee\xc6\xf6\x9e\xc5o\xafk\xf9x\x9e3\xf5\xa3\xaf\xee}\xaf\xd5\x9b~\x93\x97\xdf\'\'\xdf\xc3\x08>_\x92\x04\x97\xe6 \x9a\xd4\x195\x9e\xc2\xbc\xc4&)$a\xda\xa9\xb1\xe8m\x19\xce\xfe\xe4\x89\x9djii>\xc6\xe7\xd8\xa4Q#\'\xb5\xd0+[\xef\x90\xf5\x88"\x07\xcb\xf5\xae<\xde\x08\xbe\xa4pB$c\xf2\x1d\xd6\xaf\xc2\xea\xa2\xae\xe7\x12d;\x9f\x1c\xe7/p\x15%\x90\xd5yb\xd2{\xbcq\xf2\x9f\x8d\xe0k\x01\xb5d\xe8I\xb6z\xce\\\x07=\xad\xfb\xf8=&,\x0bn\xc2\xe2\x16\xdf\x82;\x1d\x93\xb0\xe7\x12\xa7\x1cF\x8cY\x86\x91]u\x16\xb1\xf3\xaf\x97\xb4\xae\x8d\xe3\xf0}\xd6\x16<p\xae\x91\xd0\xe1\xc3\xd9\x80\xc6"\x9e\xc9\xcf\x95|\r\xac\xb0\xd5\xbe6v\x87\x8c\x1f\x1cY)\xb6u|\x9e=?=\x16\xb1\x9b\xcb\xa1\xb8k\x04\x10\xd2\xab\x17\\\xb6\xc9}=a;P\xcd]\xd0\xf9fXS\xd2}\\(\x12\x88:\rGUo\xb1K\xb3k5\xbeWZ\xe6I{\x07kQhG\\8\r\xeb\xdb`\xbf\xd6\x9d\x95\xec\xbcT\xf5\x82\x97*\xd4s\x04\xcd\xabQ\x9c4C\'\xdb\x05\xfc\xbeo\xe4\xe0 \xfaY\xac\xe5\xd4\x9a\xf5\xe9\x0ckv\xa1\xb5Vn\xdd\xe3!\x9ce\xb0\xa9 }\xb0N\xd3\xfe\xcd\xc1\xde_\xbb\x8b3I2\xda`\xd8r\xb2\x1e<\x8e\xc3\x8c5K2\xc9W\xf8\xfbMO\xb5c\x8f#+\x03\xf4s\xe4\n\xd2\xb8\xd58\xe6\xa5\x0b\x19\x7f\x14b\x16I\xa0\xe9\x89jf\xf9\xb1g\xca\xb7\xb8\xbf\xd2\xc7!\xb6\xecV\x97\x12f\x15gjT\x06\xaek\xf7x\xe9\xf7\xe0\xfdU\xc01\xd6\xc3\xb3\xe3\x19\xef\x94q\x0e\xf9\xabn<\x89\xbda\xf3\xde\xe6\\\xd7\xbd\x1b\xc5\xf9\xebJ;\xc6\xde\xd9;i\x9c\x87\x1d\xc8C\x07\xd63s\r%\xc4\xa6\xcd\x90\xcbB\xcdi,*\xec\x92/s\xe2\xc5\xe0\xb4\xd2o|\xb4G\xc93\xb3\xe6\x8c\xc8\x1a|\xac\xcc\xec\xf7\x04Q\xc6\xba\x86\t\x90\xdb\xd7\xc0\xaf&\x1b;AO\xb8\xcc\xcb\x83q\x82\xd6\xbe\xe08N\x9eK4(\x90\xf4\xd3:\x8f\x1f\xb4\x0b]E!\x87\xd6\r;?:\x94f}\xd0\r\xef\xe28~\x98\xce\x048O3h\x0f\x8b`\xa6\xf4d\x17}\xdf\x07\x1e?\xc3v4\xc0c=\x85\x9c\x980\xf7\xd0\xce\xe9\xb3\x0c\xca\xa5\x1e\xae!\x7fUt\xd6\xc4\x9c~\xa2\xd6\x11\xb2rC\xfe\xfa\xb35\x7f\xb6\xd1kQ\xc6d>\xc9\xc395\xf2\xb2f\xc6Q\x91\xb9A-\x1d\xf3\x83\xc3\xe7\x08x\x7f\x18\x04\xd4R\x85z\xf1l\xcdu\x04\xa0\xd6+&\xd3\xa3\xdeKr\xe5\xe9N\x1b\xd3=/FT4\xd1\xc5\n\xd4\x007\xbc\x04J\xcb\xb39\xaa\xf7\xbe\x1d1\'9\xd4\x03\xd1y\xf9\x9ce*\xf5\xfd\\\x0c_C.\xc5\xfb~\x8au\xef\n\'\xf8\x95\xb3i\x9b\xa3\n\n\xf7\x80MJ\xee\xa4\xba?\xdf[\xc0\x88^\xee\x9d\x11j\xbeh#{:k>\xa5\xe7\x11\x96\x96\xfb\xf8\x80&\x15:X\xccfL\x8cC\x86,\x90Y<\xa0U\xacB\xd5r\x01-\x1f\xf9-\x0b\xf9\tH5\xf0[Z\x04\xcc\xa7i\xae\x01B=\x90\x9av\x93\xf2\xde2H\x1c\x9f\xcd=*;\xf8\xab\xd9\xcf\xe6\x02\xa7\xda}rB\xa0\xe5\xe9\x8e\xb0\x9f\x1c\xd2\x0f\xb3,k\xd9\xb3\xa2\x88\ryA\xdd,?{\x04\xeb\xde#\x9fY\xd4\xd2\x91\x97\x8b\x8a\xf7\xc5P\xf6\x1aF\xc8\xb1O<\xf4\xa4\xe2\x00cM\xe9\xd6\r#\xe4L\xc6j\xd1\xcb:\xef`\xe4o\xbc\xd7\xf31w\x16\x9a\xca\x1c\x89\x95\xb2\xe3\x1b\xe6`\xce3\x1e\xd5\xecXd\x14\xb2\xd2}5\x1c\x94d\xf3!S\xbb\x8f\x0fh\x96\xff\x1d\xeb\x8d\xce\xea^\x8a\x1a/\x89\xaf\xf3\x9a\x93\xd9\x98\xe3\xa9\x1dsN\xd5\x98n\x93\xf4\xf4\xbb\x8e\xf2s<kD\xb3]\xcaP\x8au\xcf\xff\xc2\xa4\x14\xd7(\x1f\xa0]\xe1~\x1c\xd9)\xa8\x8eX\xe4\x86\x0e2\x1f\xce\xa3\xd2}\x9a\x07]\xf0|\xcc\xd5h\x8dW\xce\x8f\xce\x92\xe9\xbd\x1a\x96i4\xba\x93\x97\x10\xdc\xbe\xc9\x84%\xad\xbb\r\xf6x\x9d5\x1fG[sI\x81s\x96\x8d\xb4\xe8)\xf0\xc2Ps\x0e^g\xda\xe2\xe8d\xae\xc1\xed\x90 |\xc0z\x13[\xb1"T\xeb}\xd9S0\x9c\xa7\xb6\xf7\xc5\\\x14r\xad\xe1\xa3\xf1\x84+\xdf\x19\xc7.8T#\xf6H8\x83\xcc\xa3B\x8f-\xc6\xcca^\xf73!\xf0\x9f\xf2\xbe\xd0-0d2\x8aM\xeb\x10\xff\xe8\xd6=\xdcg&\x81\x8f\xbaWeQ(o\x8e\x94\xfa]\xbe*\xb8=d\xd5\xa43\x19D\x01\xd30\xfe\xc0\x8a\xf5\n\xdf\xb3\xcdV[\xf4\x19\xd7a\x81\x16\x80Cf\xbb\xd7\x89\x1a\xe1\x85\x8c?\x0e\xb3\x1a\xea\xeemHg:\x80\xeeg\x10\x02\xaa[\xbe<\xbc\x0c\xb8\x07\xda\xb9{Av\x04\x19R\x01\x1b\xdd\x8c\x07\xe0\x93\x80\xebO\xcd\xbb\x1as\xb1Z\x8a\x147\xea}2\x1e\x01{#\xac\xbf\xba\x8f\x11!\xd4\xfb\xaf\xd4\xd4\x8d\xf9\x95\xa3\xfa#\xce\x8cBt\x1ef\xc7\x91\x87_y\xda#\x8cv\x99PsdC\x98/\xad\x86AD\xb0\xe6\x7f\xe9n\x1e\x8fy\x83\xea\x9dz\xd6\x1e\x16in\xa4sh\xae\x01\x02\x1elXt&\xd3\xeb\x9c\x07{\xe4\x94\xd7=\x84\xe0\xbc\xde\xb8\xc0Ayg\xb3\xdb#\xcb\xc3\xcdI\x8b\x17\xf3\\\xc0\xfd\x1e\x19\x8b\xa5\x1d\xe0\xec\xefZ&E\xa6\xb1\xdc\xc7\x9b\x8en\xef\x05\xbb_\xd1YT\x8c\x05\xb3\x8f\xba\xee\xdfK\xc6\x86\xde\xd2q\xfe\x01\x05^opR\x1d\xa7wag|\xeaK\xcc\xe1,\x0f\x8dx\xe5*\x04\x9b\x11\x80X\xd7\xef\xd8\xba?\xa9\x1c{\xd1v\x9c\xc1\xce\x86\x17\n\xe9\xf6\xbaY\xf1]\xc87\x87s\x98\xb3\xb1\xdc\xf0\xb1\xd1\xb3\x9c\x05Hr\x9f=\xc2\x12\xfaR\xc8g@\x8e\xec\x0c\xb3\x022\\>\x9b{(\x93[\xe4\x90\x1b"X\x800\x82\x8b\t\xb4\x9d!\n6\xb1\xef\x9a\x17f\x85\xb6:\xbbrY\xeb\xca\xe2\xb5\xc8v\xec/\xeb\xd5\xb9\x9e\x9b\xf7\xc0f\xc3\xa5\xb0\xb1\xcd\xe7\xba2\xf2fH\x0by1\xce\x1d\x7f\xdb\x02\x17\xba\xc5\xc7\x8d\x11o\x0c`\xbaR\xd2\xde>\xc9\x80n\xdf\xe3!r\x8b\xef\x88\xbb\xc9\xf6\\4\xf3\x81}\xc1h\xb7\xd6\x95X\xc39\x02S<\xd21_\x8c\xf5\xaf\xc1z\xfe\x80\x8f/m\x82\xbf\xbe\xb4G\x1b\x0b\xe6~\x8e\xec\xf08.\x04\xea\x05\xce\x0c\xf0\xa3\x80\xe7\'P\xe56\xf8\x1d\x91\xe5\xa7\xb4\xcc|M>n\xd3r\xcd\x86\x11\x93:E\xb5\x0ey\xcd\xeb]\xbbG\xb0i\x94l\xbeSg_\xc1\'o\x10\xdd\xf0\x1b\xced\xdc\xc2\x8c\x1d\xd2\xec\xda\xf4\x9d\xc9\xe7\x04\xe6\xbe\xcec\x17\x1b1+l\xde\x972\xeeV\x8f,\xd9\xf4\x04X\x850\t5\xf6\\C\x88\xc3[2\xde\xa2\xd1\x8b\x91\xc4\xb1S\x04\xcb\xbeY\xc7\xe5\xca\xb0\xaaEM\xcb\xb2@9\xe5r\xa4D\xe4\xd8\xf2\xbc&\n\x18\xec=\x16\xab\xd0\x0e\x0eT\xac\xb3\xb1\x8dc\xb7P\xe4u\xc6W\xc1\x9ex\xc7\x11o\xfc\xea\xbdj:B\xf2\xd7\xf5]\xcc\x11\xec\x8f1OU\xc1d=\xd3\xe3\xd8\x95\xb5\x075\x96\xa0\x16\x0e\x9d\x03\xb6\xc4\xa6\x89\x94\x12@;\xee\x81\xce\xf9\xc3g\xf2\xf94\xe0\x1c[6>\x03\x14\xa8\x9a\xb1\xcc&\xb8)\x9f\x7f=\xb3\xb7\xdd3\x03\x86\xf9eE3\xee\xc3\xee\xcf\xa1o\xb6\x87\xcb0],\t\xa6dX`Zr\xc9\xc9L2\xa3V\xefp\xe4-1\x7f\xa6\x0fKig\xc3\xb9J\xe2\xea\xbc\xb7\x01r\xc8cK\xc6\xa1\x1a\xff\xb9\xa51IF.\xdf\x92O\xfe8\xcec\xa2f<\xf5\xc9zuI\xc6G\xdc)\x9f\xe0k\xf1\x0e\xb4\x15\x8dj3G\x8a\xb0\n^\x99%n\x89\x9fv\xc0\x7f\xf1\xb9W\xb6+\xd8\xcb\x89\x1b\x14\xc5\x878\x91\xcf\xce\xdb\xe5\xf32\xf4\x8dA\x05\xf5\xeb%=N\xd6\x17\x95\xf1\x16oz\xfe$\xd4\nH\x91\xea\x12a\x93Z_\x01W\xdc\xc7\xd19\x11n\xd6w\xa1s\t$\xee\xa9\x06\x1a*|\xbb\xb1\x9eu\xa6\xbe\x92L@\xa4\x83|\x92uX\xf4b\x18=\xcf\xac\xcd\xbe\xff\x0b\xf9\xbc\x8a}Q\xfbD\x1c\x98\xae\x82\xcd\xdf\xe4\xef\xdf\xe8\xd3\xe6{|\x1a\xfa\xfb\xda>\x04w\xb2z\x8dl\x1d\x10\xd8\xee\x95O\xa8a\x08g\xb9\xda\x88\xda\x8dfa\xce\xd9X\xfb\xea\xd6\r\xd1\x05\x89r\x9cOh\xfel\x0b07\xb2\n]\x9b\xbd\x1b\x90C\r\x03\xeb\xee5N\x0e\xac\xa2\x19\x04\xe9\xab\xebK\\\x08Z$\xd2\xa5_\xf3\x98\x83\xb0\x8d\x9b\xab\x13_\x15\xaf\x12^\xd6\x0f\xe4#\xd1\xaa:\x9a\xf9\x98>c5\xab\xa9\xe9\xc3_\x97/\x85z6jeI\x82f\xab+\xf3[\\\xcf\xed\xcc\xde!?9\xf6\x8f\x1c\xbc6\r\xb17\x1f\x8b\xec\xe3\xc5j\x9f\xf1Xv_\x8b\xd7\xa3UZ9\x95c\x18\xd6\x1bh\xed\x07\x18\xd0G\xc8;\x8f\xbd\xf4!#\xda\xdd\xbd\x1e6\x04L4\xcb\\\x83\xfb"21\xdbN\xb5Pp\xd8\xac\x90ve\xe6\xa0#zD\xad\x1d{\xd4|\xae/8Q\x03\x9a_/\x8al\xae\xa1\x87\x9a(h>\x94\xe5Pl&S\xee\x8d\xae\xf4\xe9Z\x186\xf9\xae\x8e\xf8#\x03\xc8b\xc0\xebz\xf6t\\\xe6Ie5\x18x\xf8u\x9ex)h\x12\xe9\x05\xd2}\xb5\x9c<\x02v\xc3<Dy\x7f`3\x1d\xa5\xd9s\x99\x0b/\xd5\xd2\x98\xe98\x7f\x05\x8be#w\x94\xdaN\xf0W\x1c\xe5\x7f\x11\xb3d\xf7\x01 \xe4\xcd\xc6\xa0j\xa8d6]\xe9V\x0e-\xff6\xcc$\x1f\xdd\xd8\xe3\xa4\xdaf\x1e%\xb6vk\x96Q\xfe,`\xbc\xda\x8e*\xddbS\xc3g\xa1\xcc\x97\xbb\xcb\x9f.\x01\x93Q\x95\xf3\x83\xdf\x06\xbb\xbd6\xbf9\xeb4\xdc\x03\x0e\xd8Jj U\x91\xcb\xb8\xd0\xe6\xaf\n\xcb\xbf\xfb\xb2^E\x1b\xa3\\\xcczr_\x84\x03\xba\x9d\xd6DVS\xb3q~H\r\xe1V\x8e\xb1\x84\x9az\xea\x96C\xe3\x03\xe53\x80d\xc0\xdc\xad\xf7T^\x86w\x9d@5\x1c\xebN\xeb\x8d\xcd\xd2\x08z\xa7\x8c\xc11\x94\x92\x8fT\x96\xc8J>/[\x9a\\\x96\xdc\xcc6\xc6.\x8dU/4Y\xd3\x11\x82\xab-\x1fh\xcaq\xdf\x8cYJ\xb65@\x11\xc5\xb8\xafa\x14\x9f\x80%\x14X\xcb\x9a\x83\x15m8\xa8]\xccns\xa6blN\xf0\xd3\xac\t\x12\xeb%\xf6\xa6d\xc3`\x02\x9f\xeb\xac\xf6^\x98\xf8m\xa6LN\xf5.\x8c!\x94b\xcf\x862\xa1\xd1\xf6p1\xecM\x16&\x825\xff\x14\x9a\x99\xce\xc7\xdc\x9c0b\x19\xe1\x7f$\x16\xeb\x81\x1f\xec\xe2\xd9\x8a=\xdb\x0ckw\x8d\xcc\xb7\xb7\xac"\xc7\x86\xed\xbe\x199\xb3d\xac\xef\x8d\xe3\x95\xbd\x02\xc2\xcf6\xac\xeb\x9c\xe3\x80\xb4\xe6\xf5\xeeF\xac\x07\x8b\xf9\x9d\x1d\x8c\xf9\xb5\xf8\x88\x0c\x0c\xa0B\xb8\x98M:W\xa3\xcf\x86r\xa2\xf4\\$3%\x98\xef\xf6\xf3K\xf5gKU;sgg\x9f\xb1\n\x96:`\x9d\x93\xd2\xca\x12L\xee\xd8C\xce\xcf\xf2\x8e\x15l{\x82O\x97\x16\xf38\xd7\xd0\xfcl\n\xd0F\xb5\x85hrC(\xd1\xde\xc7u\xe8\xbf\xb4\xa6H\x1a+\xce\x18K"\xec\x03\xa3w(\xaf%+\'O\x01\xaf\xc1m\xb8\x00\xd1\xf6\xbe\xa1\xe7\xe2\x1e\xa2\xd5|\xf3\x1a\x03Zm\xea)\xd4\x15\xbfy\xf2|\xc2\x96Z\xdb\x8b\xac6\x12}\x8cYw.\xc1\xd6\xd6\xa4\xde\xba\xbc\x0b?\xfc\xbckW\xbc\xde\xe2y\xda8\xf0q\xe0e\x16r\xdfjr\xb0\x190P\xac\xda\x8f\x1b\x0eu:M\xd6/!\xcc\xb1\xae\xa3\xac:\xc4\xae\xf4r~\xf2h\xaa\'\x85\xbcy\xc1-c/\x80\xa5\xee\xf0]3K1\xae\xd9\xe7S\xa7\x80\x15f)\x99-\x1aV\xcf\x99\xae\xe2}1\t\x05|`\xcf\xc9|E\x0ed1\x0c\xd0\xb9\xb2\xcf\xcc\xe5\xea\xb8\xe8\xd7\x0fM\xe4a\x98BF\x1f\xaf8\xa6\xcfL\x180\x8a\x03\x9d{; [\x049\xb1\xf2\x99G\xb6\xf6\xf4\xb6\xec\xed\n\xc4\xf5>s\xb0\xf9(\x8fv\xa9Kd5N\xdf\xb6\x93\xefO^^/\xacv\x84q\xa7|s8C\xb9\x9a\x8d\xcd\x0e\xe7\x13\x82\xf9e\xcfc\xb7\xa1\xd1\x00\x8b9J\xa5\x1a??\xbb\xf6\xe3\x9c\x0bVIu\xe6\x1aJ\xb0\xf3T\xf4\x1c\x0b\x82E=!hi\xc9\x87\x00\r\x8dP;\x97q\x98A\x93 \xd0\xed\x19{n\x1bN\xb4\xd3\xe9\x9cO\x14\x027\x12\x9f\xb0\x9duE\xb2\x04\xdd\xa6\x91\xa3\x91V^\xf1\x83(\xf6\x02\xe4\x1d`\x0cs>jq\x14\xdc\xeew^\xbb\xc7\x83\xf7[\xcc\xb1V\x1a\xdb\x17\x9bg\xcdA\xf3\xb2\xb6\xbf\x9a\x9b\x19\xe2>9\x96d\xef\xb9zwa]\xd7R\xbc_\x9e\x8f\xda\x91/0\x1b\xc3\x82 \x8d\x027\x92OF(4\xd7\xe0q\x1f\xc7P\xbb$\xe4,\xef\xf9\xe8m\xea\xdcXbt\xaa\xb3\x00\xf2^:bt\x86\x83\x97S\xf7\x01\xf3\x14P\x07\x17\xf9;\xfa(\xbc#\xc2f\xf9)l\x8e\xac\x1c\x05n\xe5_\xe8\xe3p\x8fV\xec\x1d\xf5\x9a\xac\xcf\x0c\xeb\xb8\x13\xdfB\xc1\x9eQ\xd5\xf8W\x90n\xc3\xb8\x17e\xac\xd6r.\xa4\x11wI\xa4\x8f\x0b\xec\xe4\x08HBo\x1cu\xd3\x86\xfdB>\xee\xcb\x8bn1\x0c\xde\xc0n\xf3\xe7Z\x1e7p\xde|\x8fO\x82|:\xaa-\x00I\xd9\xa9\xee\x15\x08\xc3}\xfe*\x8d\xd0\xf3\xd1\x8ab\x14\xa1V\xd2P\x14\xa40\xba\xd2\x13{\xc9g\xf3q\x8ez8w\xdf)\xc9\x07\xb1\xc3\xf0Ygt\xb9\x7f^\x05\x9c\xf7\xc8\xfa\xee15\x9b\xd7#\xab\xbc\x99\xbf\xa3OC\xbc\x04\xfb\xc0W\xc9\x84P\xd6$+k\xdf{qx5\xc4\xa42\x96/[^\xc5g\x15p\x08\xb3\xecY\xe4\xb7\xd0]%\x96#\xc6\xb0\xf8I\xf2\xe1\xe8\xcd<5ve/\xf2\x9b5\xf4\x84\xb2 \xba\xbe{A\x9f\xe9\x06\xec\x8d\xfa\xad\xfcx\xfd(\xdc\x03\x8b\xc6\xfd C\x10\xd4b\xd4\x91\xfa}si+\x84\xfc\xdb\xd8\xd91d\xff\xb4pZ\xd3\x95\xb9\xb4\xd5\xdd\xcf\xbc\xe2\xd6j\xde\xa8\x18\xfa(\x1c?V\xe0b\xaeh\x8d\xf1\xb6\xa6\x04\xe4m\xf5\xc0d\x0b\xe3VO\x15\xd4\x10oO0\xbd\xed\xc1f\x08T\x14\x05t\x9f|0\xc8\x87\x95\xbefY*uS.lH\x96\xf9_\xa2\xea)\xa4c\xafK\xc9.\x9f\x1ez\x16s\xa0\x84\x9cqE\x8d8\xfa\xaas\x81&\xe8\xc5:\xd0\x11\xea\x92\xa7`o\x9a\xdaq\xf4\x87:%\x1f{\xb3H\xdd\xf90{\rm/\x17x\x86\xeax\x06\xacE\'Z\xca)\xf2\xe7\x81V\xef=\x9f!\xb7-\\\xb5\x86\xd6#c\x11\x95\x99G\xcb\x9eG\xb2\x06\x05~\x1d\x8b\x9e5\x08\x04\xb5\xe6\xf2\x00x\x07\x0c\xcc\x19\x13\xb3\xf5\xde\xe4\xdb\x1c\x01S\xaa\x0f\xea\xe2\x07]\xcf\xa2s\x8e\x0b\xa2\xd5L(\xe3\x1b\x05\xa3.\x13\x00\xb9\xafl\x8b\x1dk\xf0E\xc8\x9b\xe2%\x0bn\xb0Gv\xe6p\x895/\xc6"2\xd9\xa5.cG\x8fT\xc1F\xd1J9\xcd\xd3\xb0\xb8\xad!\xe4\xa0\xa1{.\x9e\xf5\x8a\xf9C\x08m\xc9\xc1E>\xc0\x87V\xb9\xf8Q}\xf8B\xf0\xe9\x8b\xa3\xe0\xe9\x02\x97T[\xc8o\x96QmV\x90\x8c\xb7\xf4\xcc\xf5\x9d\xb8\xa4\xda\xa3\xafW4\xf7-Xs; %\xa7e\x9d\xab\xf9\xe2\'\x03\xd9\xe5\xac)\xdf%\xe0\x90\xe4\xec\x1c\x82\x80\x16\xaf\xec\xfet\xfd$\xe6\x04\xad\xae9X\xd4\x06\xc2\x04e\xe9\xba\xe2\x0b\xd7W\xb1?\x17\x15\t:\n5\x9b\xc7T\xf6\xb7|\xf5\x1e\xd1\xd6\x16\xe3\xc2\xec\xec\x9d\xf9\x04\xa5\\\xef\xc4P\xd6\x11\xf1\x14@\x86$k`-\xeb\xb9_\xd1S\xce\x84#\xcc\xa9Gn\xad\x16f\xe2\x99k\r^\xcb\x19\x17s&\xa0\x86:{\xefV\x9b\x9a\x93MB.\x99n\xca\xe7\xb7\xb1^\xdb5le\x15\x9d,\xf9\xc0\xf1\xe1h\xb7\xee\xf1Y\xb8GB=\x80c\x8c\xea\xe3\x00`\xa4\xfb\xf2\xbf-\xe0\x17\x8bd\x99\x94Knx\x12\xab*P\xf1P\xc7\x08\x93\xbe\x16xdtL\xbfo\xe9\x84\xcej6h[\x03\x04lR\xad\xc6\xcf\xcc[(\xdb\x943L\xcb\xf7\xcc\xfb";>e\xe13x\x1f\xac\x95y\xa4LD\x9e\x11\x98\xf9\x9d\x16\xea\xd6YbA\xc5\xc0\x17\xb2\x9d\xd2Sm\xab\xd9h|\xe3\xec \xe3\xe3\x9ca\xaf\x97\xc5!\xcb\xd5\xa4\x83\x99\xce\xfb\x8c\xe7j\xbc\'\xde\xec\xa0\xbc\x08/\xcd!\xdc\xc7\x930\t\x8fM\xbe\xc9xs\xea\x98,?\x86?Z\xc6\xfe=Y\x1d\xae\xa5\xc5\xfc\xe2\xd4\xc2t#k\xa1k\x8eK\xe2_\xb9x\xb6\x80_D\xc7\xd7\t\x0f\xc00\xd0:T\xbc\xcf\xdfl%\xe0\x9d\xaa\xcd\xf7i\x94\x83\xe6+}\xc5\xed\rh`3)\x92\xf7\x05\xdfQ^\xf4\x87\xfb\xc0D~\xcc\x8b\x1ac+\x01\x93V \xf9\xa4\xa9d3\x07\xf8\xaa;k\x8c\x8d\x82\xfe\x03g\x04\x18P\x03\x81b[\xe2z\x1b\x9aU\xac\xc2\xa6r\x885|\xaec\xabA\xe9A\xb0<s\r5\xc8wXwmk\x8ac\xdb\n\xd5\xcb\xbc\'\r\xefw\xcc\xc7\xbe\xd6b,&g\x04\x93\x91N\x02.j3\xad\x06\xf9v;\x0bmx\xf2\x16@q\xc6\xbf.\xdf\x80\xd7c\xbb]m\x02\x10\xa5\xea]\xfe\xc7\xe9[[.\xc0|\xf1Z\xf3"\x96s\xdf\xd5\x80\xe0\xf2\xeaM\xbe5\xf7\xf7\xdf{\xff\xbd7\x93\xda\xd5\xb8+\xfa\xd0\x14\x0cG@>\xbf\x88\xd5\xc6z\xf2\xab\xa3\x05fQ\xf9P\xfd\nc_\xbck\rBD \x11\xe5\x1b\x0ck\x90\x84\xa0j\xe0*G\xc7z\x8b\xd8\xd2\xaeNQ\xb7;\xe3d3\xbf\xf0f\xf6\xd9\xc7[^\xc5,-z\xd4&\xa1\xea\xfb\xef\xfd\xfe\xc5\x97_\x9dd-=\xacE\x0e\x9b[}0>B\x14z\x82M[m\x83\xcf\x03{\xac9\x06ca\r\xbc\xe7\x1e\x92;\xd2\x10Xo\xa4\xfbg\xae\x85w\xc8\x1b\nk\x11\xc4bj\x96\x1f\x04\xadD!{6K\x86\x90jigL\xd2\x9bp\xa8\x8eZ_N\xe02J\xcdO`\x96\xaeF^\xc5\xfcX\xeb\xf1\x03\xb3\xf2B\x92\xaf\xb5>\xa2\xb6\xe4=\x13\xa4/Y\xf2\xe3\x90\xb3\x82\xdd\x13\xdf\xb0\x06\x06\xaf\xd2\xc9\xe6\xfb\xfc\x0e^C\x8e;\x84\x83\x08\xd5ER&j\xc6{Fp-\xb7\xa9\xaeD:\xd6?\xe4P8\xbd\xa1\x8f\xffJ\xc3Q\xc5\x8dw\xc8\x9b\x16\xdf\xc6H\t\x8d9\xa0\xb7\xec=\x18c5\'C2\x8e\xea\xae\xcfY\x8a\x97\x98\x0b\xb4|\x1b\x0b\xd8sw\xb6\x9d\xf8mH\x1e\x1d\x03O\x04{\xb5\xe6|\x10V\x9b\x04!\xf3\x1b\xa9.\xeb\x14\xdd\x935\x87\x1c/\x14c\xb1K\xc3Y\xa2S\x0e\xec\x8e\xe9b\x96{\xe00\x10\x8c\xbe1\xe2A\xb5\xac~E\x9d>~e\x0e{\xe0\n\x90,O\xb7) \xc9\xa0^\xc2\xac\x7f\x0b\xd7\x80\x81+`\x14\xe7\xae!\xf1\xe0\xd4\x93\x82\x81\xed\x9e\xd9gs\x92:\x04)\x0f\x1b\xa6(\xf0\xf9f\xcf\xc8z\xaa-=B\xb3%s\x02\xcb\xa5>\x82\xd0\x05n\x81\r\x0e\xb7\xf50\xce\xa3\xab\x1c\x18+\x86\xd0\xb1\xa03\x17\xda\xd4&\xf6]\xc6\x8dJC>\x9b\xc4\xea9\x03V\xaf\xc9\x19\xe5z\xbaQi\xe0{<\x04)\xb3\xe6Nf5\x0c\xe53IA\xf2}RnA\xca9\xfb\xb4\x02\xa9p\xdb\xcc\x97\x01m\x85\xcfB\xb4\xf1\x1aX\xcb\x81\x0fT\xe8/\xad\xc6\xddl<\x89$\x04\xed\xc0\xe19\x97a\x0bO\'l/d\x0c\x1a\xc5\xb2\x17\x04\xd4\xf0\x06\x9e\xbfE\xde\x0bB\x8f?\xd9\xdd1\xd6W\x81\xb4\xdd\xe2\xaf\r{Yp\x1e\xc6z\xcc\xb1Q5\xb6\xe9|\x8b#8\xfa\x18\x81\'\x1beF\x922\x95`\xb2NR\x99\xd1@K\x9de\xf4\xa8\x92p?\xfa\xa7\xe0\xbc d>\x1cz5Y \x19\xe71\xec\x8b\xc0\x17\x89\xdd`hB\x16\x8e\xd6\x97\x87)\xdf\xc2\x1f\xbd\xf80p"T\xablu\xac\xd5g\xf3\xb4\\n\xf5]\xbcx\x08\xf7`\x1fC-\x8b0\xa1d\xdb\xd5\x90\xeb};\x99\xc2N\xe6\x90B\xa7"J\xd2\xc49\x87\xebX\xb2\x19\x02\x19\xfd\x18\xc2b\xe2g\xe8\xbc\x90\xe9\x0c\x9e\xf8\xca\x01\xf5~1-1f\xd4\xc9j(\x82\xd2\xb1\x9e5\x81K\xde\xe8n\xa1\xc8\xbeB\xb8\x87\xcf\xb0U\xc0\x1c\xd8\x91ou\xb4R`_\xe1\xadR\xaaVH\xb1\x95f\xdc\xd2\xb4Dv\xafX\x94\x03J\xa0\xbaI\x1f\x1cEU\xc3\xae%\\fV\x9b\x8d\x1cMc\xc5\xbe\x02\x14\xe6\xc8:\x1c\x8d\xc2p\xb6\xe6>bd\xe7L\x915M\x90\xaef\x85(\xf9\xac\x01\xe5Bqo12kF6!I\xc5\x18S\x03\x81\xe2js\xee\xfbL\xbdk\xf7\x08lB9\x83K\x87\x8cg9\xd7\xb6\xcfbY\xde\xc3\x9fJ\xfd\xcf\xf9_\x9cw\x0f\xd8CH6\x0bz\x08\xa5\xaa\xca\x9e\xba\xf2\xde]Ya\xa8\xa3\xf2\x06\xa8\xe6\xcd%cv\x93\x89\x08\xbbM\xbdr\x8f\x97\x913i\x90\xad\xa3[\xca\x98\xfd\xa4\xbd\x0cx\xfd)\xf7s\xab\xcf\xf9P\x83WE6\xa7|~m-\x9c\xd8z[\xb2\x90U\x0b\xb3\x85\x19\xe58q\xa4\x9b\x91\x07\xf2\xd4\x138\x18\x85\xf2y\xa6\xaf\xc6\x89#2\xf8\x18\xad/\xa8\xa8\xa4P\xb4\xd6\x8dN\xe7\x1a\'\x8e\x903JI\xe3\x81u\xa7\t\x03\xc4\xad\xe9X)N\xc7\x1a\xc9\xe7\xd4$\xe3\xff`\xb75\xc1\x9dZ\xb2\xab\x94g\xccA\xcd\xb4$\x0e\x9bD)\x8c`\xeb\xda\xa5\x0f \xa7\xbc\xc0\xeb\x91MH\x12\xc8\x9f\x05\xb9\xce\xc2\x8a\xe2\xbb.O\xf0\'\x01\x83\xc1g\xcez\xa0J\xcb\xde\xc7\xb73-]\xdb\x97\xaf\xfc\x1e\xad\xec=\xff0!\xa8\xea;`\xb3j\xf6\x95{|\x1a\xea\xe8%\xe0\x9f\xab\xf5\x8a\x88\x1e\x01\xf8\xff;\xc1\xff\x1a\xd8AI\xa7\x97N\x18\x92a\\\x85\xc8\xb0\xdeZ\xe1o\xc3=tf\xfaf\xe5\x8c\x9d\xbf\xc1\xce\x8bu\xed\x1e\x9f\x05\x96[\xe5L\x99\xf5\xc7\xe4O)\xbdzw\x9c`}\xca\xd7sg9\xdd,h\x96h\x08\xb8\xc8\xe6*\xb4\xe3\xdc\x80\xad^ai\xbf\xde\x0e\x1d\x0f\x1c(\xf5\x0b\xaa\x90-\xfd\x82\xcen/]c36\x0bQ\x83\xf0%Y\xe4\xd1\xa8Y\xb7\x18A]\xad"\xd9\x98\xac4\x99d/k2\xc6\xd2\xcf\x1b\x990\x10r[>\xe1\x82s\x01\x83\xae\x1c\xe0\xf9\x02\x92R\xa4j\x03\x01\xfe\xb6[q\xd5\'1j\xb0S/\xd3\xe4\xd0td\x1e\xb7\xe6.c\xf2\xba\x0e\xfbhVC\xaf\xfc\x96\x87\xdd\x83\x12\xa6\xbb\xb4\xc8\xeb$x\nct\xaa\xc6\x80\xc6G={\x07e^2\xf0`\x1d\xc5\x10\xcd\xe3\xc0\xda\x0c\xcd\xfc#\xd1p{\xc6\x15\xeaP\x000\x07l\x92)\x7f\xa0`/P\x86m+\xa6\x03\x1c\xc7<\xe9\xb9\xeb\xd2\x171\x173e8\xe6\xab\xb6\t\x13\xf3\xd3\xbaQ-\x14\'\x91.t\xd1}A\xe1-\xa1\x0c\x926\x14\x0fY\xf6L\xe2\xcb|s:\xf6\xab\xd0\tZR5\xa4B6\xfeI\x89?J\xb9u\x8f\xd0\xa9\xc6\xea\x0e\x93\xad\xc3\xf2\x80BZ\x9a\xdb}\xf6\xa2\x86\xf3DBAa1a\xb7H\x08yGAZb\x06\xd1b\x97|\xac\xbf\r4\xb4U\xf66\x81\xd4\x8d\x95Z\xc6~^X\xe5\xc0\xcf"X\xd2a\xac\x05\x84\xc9\xdbr\xa1\xdc\xb2\xa8\x1f\xc7\xb9\xa2\xd9\xa6\x06p\xbck\xf3_\x10\xe0\x86\x84\xf8\x1e/\xcff\xectc\x86H\xe0\x89P\xd6\x17\xf7\xd48_\xd7\xa09\x0b\x07P\xda\x00Y\x86\x0f1\xce0\x8e\x93Nw|u\xf5\xba\xd3\x91\xe3\xdb\x07n\xa3\r:I\x98}\x8e\x12\x96\x99\x83~\x8da\x15M\xc2\'\xe3\xf6F\xb0i\xb4"\xb0\xb6\xca\x04T\x1b\x06T\xfba\x9a\x13J\xbaM3\xbdI\r\xba\xb8\x88\xe4\x0c\xa1R\x81K!R\x96\x11EVi\x10\xf2\x1f\x9bMf=\xd2\x17k\x00W\xe4\xe9\x10_\xb0\xdf\xd7\xb4\xfaR\x80<1\x01\x81T\xe5\\{\xa7\x18)g\x19\x8a\xee\x0cP\nL\x10?\xecV\xa7N:\x8b\x94\x93\xd1!\tV\x91l\xd2\x08\x1f\x0f\xbau\x8f\x10)\x0b1z3\x0e\xe6\xaa\xb1\t+\x88\xfb&\xe1\xf0\x9b\xce\xe1MK\xeb\x80\xcd\xab\x93\xfe\xd3dy-X\xce\xc2\xad>\x04\xa8\xe5E\x1e\xb7\xfa\xa8\xdc6jD\x92j\x8dQ\xea9\xaf[X\x03\xef`\x1b\x18\xd8\x87\xf0?\xe8\x1a\xc6X\xf1\xf6\xb0\x024.;Y\xff\xe5n\xab\xd9z4\xc5+\xd2\x97\xee\xc4\x90\xc0O\xcak\xa0\xb0\x06A\xffi\'\x16\xccQ\x82\xe6[\xc3\x92\xc3\xadZ\xd1\x9d\xf7.\x1c{\x13\xc1v<\x92\x83b\x86\xc3T\x8a\xd4~\x1eR\xa8{K-\xdd-)\x19\xd7?\x87\xd6c,\xf5\xeb\xb0\xf9Z\xad\x1e\xb0\xba\x00\xdd\x18N\xb0\x18\x15yv~/\x19\x84|\xbe\xe3\xc3,\x11\x81q\xe9\x99\x13b\x1b\xdb\xf1\xad\xd5\x1b\xdcL|\x8f\x10I\x0b\x87\x96>\x11\xb5bs\x1b\xc7\xde<{\xf5\x1e\x91\x97\xb7\r\xf3Wz\xef\xcd\x18\x08z\xcb\xfd\xde\\r\xc8\xd8\xa7j}\x7f\x04`\x19{\xb6P\xb4\xec"l\xd9TD?\xee6\xa8\xe8cj\xad|(\x83\xa0\x9cq\r\xf0"\x97\xecV\xac\xa7V\xb5\xf0#\xb1\xce\xf09\xd0\xed\xd6\xd4\xe4\x1c\xac\x98d\x144\xddM\x02\x92\xb1y\xe1\xac,\xd2\xad{\xb8\x15k2\xe9\xd9\xeb\x18\xdd2\x81\xb2\r\xef\x94\xf2\xa4\xdf\x07\xcf\xf6h\\!\xf3\xf7\xcc\x11`\xc7+\x97\x95\xf66\n\x1a,\xe2\x9d_\xea\x15P__:\x8d\xba\x01\x7fl\x877~\xaf\x17\xfd\x05\xff\x1a\xf6\xb2vV\x81\xe4\x95m_\x83(\xde[yN\xfam\xc4\r\x932M\xb2\x8aI\xcaX\xc1[(\xb5[X\x1d\n\xfd\xb0-\xf5\x9d\xb5Vz\xef\x9c\x03\x94\xe3\xed\xbb|\xef\x07R\x0b\xb9a\x8c\x95\xf3^\xac\xa5\x812\xb3\x08|\xc9\xb1Z5~\x97\x07?\xea\xacb(ul>\xec\xd8I\x93s\x11<\x94G\xb4o\xe6c\x193\xc5h\xddb\xbe\xde\xdd\xeb\x1d\x84\xedX\xa7e\xf5d.\xdb\x9c\x11v\xe9\xb98\xc20\xf9\xa0\xc0\xd0\\"\xe5\xbf\x98Az3\xab\x05\xbb\xe6\x07d\xf3\xaa\xb1q\xf7\xa9|E\x8e\xf9\xaaF\xeaiC\x99Ex\xb4k\xdd2\xea9@@\x93O]\'j\xd3\xa6\xbc\xd8l\xca\xb3\xc9C\xdd\r;/\xf4\xd9v\xb6{\x05Z\xc5\x9fF_\x8a\xf58s\x94u\xb0a\x8d\xab\x0f[\xe6p\xc7\xb0(Cx\xc2\x1e\xf0l\x8f\xd0>\x83L\xe4\xc0!\xbd\xb1\x86a^\xe2\xf7\x9b\xd1\x13\xe0\xdc]\x87\xca\x99cF\xb6\xa4\xe6\x14Iv\xd6j\xca\xe76\x05_\xf8L\x14y\xd1\x99\x0c[nt\xb0$n\xc5\r\x9b\x82/\xc2L\x14\xac\xd5\xf8M\xd9\x04\x98T;\xees\xab\xae\xdd#\xf4\xf9\xb0\xdbg\xf7`\xa7=Y\xad\x92\x08\xef\xe2\xd2*A\xc6 \xe6Le\x9c\x9d\xa9\xbf\x88\x11_\xf9/\xdd\xa6\xed\xe0\x80\x03Z\x82\xbde\xcb(d4\x84\x02%\xebGd\x0b|\xde\x97^\xa2\x8c{\xca\xdac\xc3!R\xb3\xf8\x86_l\xbfQ)(A\xc6\x00\x1e7\x0cq\xb1lv7\x87qt\xeb\x1e.c\x99\xe2`\x1df\x19m\xaa\xa50\xbf\xa4{\xb2\x95\xaf~\xfb\xd9\xcb\xd3D?l\xff\xfb\xf2\xe3\xdf\x9dNO\x7f\xff\xe9k\xe4\xc3\xf8\xf5\xe3\xf3\x9f\x9f~9}\xf7\xc3\xe9\xf7\xcf`\xfb\xd9\x97\xbcY7E\xcd\xdb\xea\xdb\x1f\x7f\x961\x1d|\x8a\xf2\xe9\xe5\x8f\xa7\x7f9\x95_\xbe\xfb\xd3\xffx\xf9\xe3\xff<\x9d\x1e\x7f\xf8f\xf3"y\xc7\xc9\xaf=\xbe}\xcb\xbfZP\xb6\xf37\x8f\xef\x1e\xf7O:\xa1 \xb9~z\xfc\xf9\xf1\xfb\xa7wO?\xffr\xfa\xf9\xe9\xdb\xef~x\xfa\xe6\xf4\xd7_\xbe\xfb\xe1O\xb2~)s\xf0"\xde\xfd\xfc\xf8\xdd\x0f\xef~\x91%~\xfc9[\xf6\xfde\xbe\xff\xde\xbf\x7f\xf2\xea+{\xa9\xfb\xdb\xd7y\x13\'}\xa2W\xdf\xfd\xe9\xcf|\x8f\xd37\xdf}\xfb\xed\xd3\xcfO?\xfc\xf1\xe9\xf4\xd3\xd3\xe3_Dj\x1c\xdf\xfe\xe6t\xfa\xe6\xe9\xe9\'\xf9\x85?\xff\xf8\xf6I\xe4\xda\x89\xf8\xbb\xf0\x8c\x9f\xe7\xfb\xc7\xd3\xdb\xa7\xff\xfb\xf4v\x8f\xa6\xdf\x7f\xef\x8bm\x17\xee5\xd3I\x8d9\xb1\xc0\x9b\x87+\xbe\xa7\xcb\\\xb6\xd4\xf6v\x84\xbc\xf1\x0b\x0cW\xce\xca\xef\xc6c\xb1\x1b\x8b+W\xca\xf8\x90/r\xb8rVk$\xdb \xb1\x83\x9c\xf7IK\xb9\xba\x92\x83\x80/\x8a_\xb9\r\x02\x17\x8c~\x82M\x01\xce&\x89\xc5\x952R\xe8\x0b\xf2+\xc7\xd4\x1c3B&\x9d_\xb7\xbaR2p|e\rW\xce\x00e\xce\xf0\xc3=\x0e\xc1\xf5\x95B\xb9\xf4E\x0b\xab\x9d\xdc\xf3\x12\x0f\x13m\x1e\xd3\x1c\t\xb0\xb8R\x02\x8d/z|N\x01\xf2\xccI\x17y;Q\ro\\9\xc2jg\xcf\xf9\xe4\xc0*;|\x04\xae\\I\xb2\x13RX\xed\xf6\x9cuv\x81\xcc\xeaw\xbar\xa5<\'\x80]\x99&\x8ac\xf2J\xa4=\x9dpe\xb5\x92\x92\xfb\x02\xd0w\x82\xf4\xc6ms\x10\xf3\xce\xf4z\xe5\xad\x08\x1d\xd1\x17\x90\xedJV\x14\xb8\xa1\x0b\x05\xf7;\xe7\xeb\xa6[W\x16\x7f\xceY\xe7\x9d\xd9\x82\xb2G\x08\xfd\xca\x95E\xae$\x7f\xce\x89G\x86}\xefl\t\x84+W\xca\xbe\x85\xeao%m\xab\xa5\xd6i\xc3cM\x02\xfa\xd5\x95\xf3|\xee\xe3~\xb6\xbe\xff\xbc!\x9c\xc5\xe8\xcf\xea\xe2\x95\xcf,S\xb6\xdd%\xd4\xb7\x13\xdd\xe5\xb36Z\x98t\xeb\xca\xe1\x9f9\xb3Ss\xa2M\xda\xd9\xb9\xae\xec\xa1"\'\x1b}\x0f\xf1\x0e\x80-\x03\xdd\xc7\x9e9\xbb\xb2\xe3et\xa2\xa8@Qn_\xfd\xf9\x89U4+\xd9\xef\x1f\xdf}\xf7\xe3\x0f\xa7?<\xbd\xfd\xf1o\xa7\xbf=\xferz\xfc\xe6\x1bV\xa5\x7f\xf8\xaf\xd3\xeb\xb7O\x7f\xc7\xe7\xfb\x05z\xddT\xe5A\x93\xaf\xf4\xb8\xa8\xf1\x0b-.*\x8e\xcd\xfa\xa6\xc4\xb7;\xfd\xf0O\x8f\xd7u\xb8\xfc0*\xf0\xed\x92k\x1aY\x14\xe5o\x16\xeaX\xaf\xfb\xdd\xd3\xe3\x0f\xa77\x7f\xfe\xee\xdbw\'\xfe\xbd\xdf=\xfe}\xff\xcb\xe6\xa4=w\xa9\xfc\xe3?\xfe\xe3\xe9\xab\xc7?\xfc\xf5\xed\xe3\xcf\xa7\xcf\xbe\xfb\xe5\x9d,\xe5\xc7oO_\xce\xb5}\xff\xf4\xc3\xbb\xd3\xa7Af\xfc\xdb.\x96\xaf\xe51?\xd8\x9f;|\xfbO\xefL`\xfa\xdd\xbf}\xf95?\xed\xfc6o\xeb\xa4\xdf\xfe\xe4\xf5\xeb\x97\xf3\x9bMf\xf2l\xdf\x9b\xeb\xfc\xfa{^\xf1\x07\xfbj/~"O\xf6\xc1\xc9\xee\xc1+}\xfb\xf4GY\xdd/\xfb\x826\xc9\xaf~>W6\xdf\x9f\xfe\xf4\xf7\xfe:>\x90W`r\x17\x89~p.\xd3\xdf\x8b\xe0?\xd8m\xd4\xf6\xad\x97o\x1f\xff\xf8\x17\xbdR\xbe\xf9\xff\x00\x11z\xec\xf2'
p91
sg20
g21
sg27
Nsg29
Nsg30
VShelXL
p92
sg32
F0.29699999999999999
sg33
S'699f2ec6e46f6143c8289f5110a98ae6'
p93
sg35
I7
sg36
VLeast Squares
p94
sg38
F0.1234
sbag1
(g12
g3
NtRp95
(dp96
g15
I00
sg6
I10
sg7
S'8b42af830ced093270649ab171269d19'
p97
sg16
(lp98
I10
asg18
[truncated: 5,738,115 more chars]
