# Supplementary material for: Highly Conductive Topologically Chiral Molecular Knots as Efficient Spin Filters
Source: J Am Chem Soc. 2023 Nov 16;145(49):26791–8. doi: 10.1021/jacs.3c08966 (PMC10722505; doi:10.1021/jacs.3c08966)
Supplement: Supplementary file 2 — ja3c08966_si_002.zip [file ja3c08966_si_002.zip › CCDC-2234794/olex2/exp_2788.metacif]

data_exp_2788
_olex2_submission_special_instructions 'No special instructions were received'
_computing_molecular_graphics     'Olex2 1.5 (Dolomanov et al., 2009)'
_audit_creation_method            
;
Olex2 1.5
(compiled 2023.08.24 svn.re1ec1418 for OlexSys, GUI svn.r6817)
;

_audit_creation_date              2023-10-28
_computing_publication_material   'Olex2 1.5 (Dolomanov et al., 2009)'
_publ_contact_author_email        ?
_publ_contact_author_phone        ?
_publ_contact_author_address      ?
_publ_contact_author_id_orcid     ?
_computing_structure_refinement   'SHELXL 2018/3 (Sheldrick, 2015)'
_publ_section_references          
;
Dolomanov, O.V., Bourhis, L.J., Gildea, R.J, Howard, J.A.K. & Puschmann, H.
 (2009), J. Appl. Cryst. 42, 339-341.

Sheldrick, G.M. (2015). Acta Cryst. A71, 3-8.

Sheldrick, G.M. (2015). Acta Cryst. C71, 3-8.
;

_exptl_crystal_colour_lustre      clear
_exptl_crystal_colour_modifier    light
_exptl_crystal_colour_primary     colourless
_exptl_crystal_size_min           0.26
_exptl_crystal_size_mid           0.32
_exptl_crystal_size_max           0.39
_exptl_crystal_description        block
_exptl_crystal_colour             'clear light colourless'
_chemical_name_systematic         ?
_computing_data_collection        'CrysAlisPro 1.171.39.28b (Rigaku OD, 2015)'
_computing_cell_refinement        'CrysAlisPro 1.171.39.28b (Rigaku OD, 2015)'
_computing_data_reduction         'CrysAlisPro 1.171.39.28b (Rigaku OD, 2015)'
_cell_measurement_temperature     236(90)
_cell_measurement_reflns_used     44711
_cell_measurement_theta_min       3.3600
_cell_measurement_theta_max       74.1600
_exptl_absorpt_correction_T_min   0.55488
_exptl_absorpt_correction_T_max   1.00000
_exptl_absorpt_correction_type    multi-scan
_exptl_absorpt_process_details    'CrysAlisPro 1.171.39.28b (Rigaku Oxford Diffraction, 2015) Empirical absorption correction using spherical harmonics, implemented in SCALE3 ABSPACK scaling algorithm.'
_oxdiff_exptl_absorpt_empirical_full_min 0.510
_oxdiff_exptl_absorpt_empirical_full_max 2.916
_oxdiff_exptl_absorpt_empirical_details 
;
Empirical correction (ABSPACK) includes:
- Absorption correction using spherical harmonics
- Frame scaling
;

_diffrn_ambient_temperature       236(90)
_diffrn_ambient_environment       N~2~
_diffrn_source                    'fine-focus sealed X-ray tube'
_diffrn_source_type               'Enhance (Cu) X-ray Source'
_diffrn_radiation_probe           x-ray
_diffrn_radiation_type            CuK\a
_diffrn_radiation_wavelength      1.54184
_diffrn_radiation_monochromator   graphite
_diffrn_measurement_device        'four-circle diffractometer'
_diffrn_measurement_device_type   'XtaLAB AFC12 (RINC): Kappa dual home/near'
_diffrn_detector                  'CCD plate'
_diffrn_measured_fraction_theta_max 0.992
_diffrn_measured_fraction_theta_full 0.992
_diffrn_orient_matrix_type        'CrysAlisPro convention (1999,Acta A55,543-557)'
_diffrn_orient_matrix_UB_11       -0.0431756000
_diffrn_orient_matrix_UB_12       -0.0448182000
_diffrn_orient_matrix_UB_13       0.0113428000
_diffrn_orient_matrix_UB_21       -0.0780202000
_diffrn_orient_matrix_UB_22       0.0491442000
_diffrn_orient_matrix_UB_23       -0.0089432000
_diffrn_orient_matrix_UB_31       0.0026405000
_diffrn_orient_matrix_UB_32       -0.0040224000
_diffrn_orient_matrix_UB_33       -0.0536270000
_diffrn_measurement_details       
;
List of Runs (angles in degrees, time in seconds):

  # Type    Start    End  Width  t~exp~   \w     \q     \k     \f   Frames
--------------------------------------------------------------------------
  1  \w      9.00  38.00   0.50    2.28    --    0.00  20.00  42.00   58
  2  \w    -89.00 -11.00   0.50    2.28    --    0.00 -20.00-124.00  156
  3  \w     33.00  61.00   0.50    8.10    --   95.80 -20.00-124.00   56
  4  \w     73.00 185.00   0.50    8.10    --   95.80  20.00  42.00  224
  5  \w     -2.00  25.00   0.50    2.28    --    0.00  57.00-120.00   54
  6  \w    -45.00  19.00   0.50    2.28    --    0.00 -37.00  60.00  128
  7  \w     30.00  56.00   0.50    2.28    --    0.00  57.00-120.00   52
  8  \w    -27.00  -2.00   0.50    2.28    --    0.00 -57.00  30.00   50
  9  \w    -87.00 -34.00   0.50    2.28    --    0.00 -57.00  30.00  106
 10  \w    -51.00  11.00   0.50    2.28    --    0.00 -37.00 -60.00  124
 11  \w     10.00 112.00   0.50    8.10    --   95.80 -82.00-150.00  204
 12  \w     61.00 115.00   0.50    8.10    --   95.80 -61.00 -30.00  108
 13  \w      6.00  56.00   0.50    8.10    --   95.80 -30.00 150.00  100
 14  \w      7.00 128.00   0.50    8.10    --   95.80 -82.00  30.00  242
 15  \w    123.00 149.00   0.50    8.10    --   95.80  30.00 -90.00   52
 16  \w     41.00 122.00   0.50    8.10    --   95.80 -15.00 -30.00  162
 17  \w     18.00 115.00   0.50    8.10    --   95.80 -30.00  60.00  194
 18  \w      7.00 109.00   0.50    8.10    --   95.80 -61.00-150.00  204
 19  \w      6.00  51.00   0.50    8.10    --   95.80 -61.00 -30.00   90
 20  \w     68.00 124.00   0.50    8.10    --   95.80 -82.00 -90.00  112
 21  \w     87.00 112.00   0.50    8.10    --   95.80 -61.00  90.00   50
 22  \w     31.00  74.00   0.50    8.10    --   95.80 -61.00  90.00   86
 23  \w     25.00  51.00   0.50    8.10    --   95.80 -77.00   0.00   52
 24  \w    101.00 126.00   0.50    8.10    --   95.80 -77.00   0.00   50
 25  \w     90.00 184.00   0.50    8.10    --   95.80  77.00 -90.00  188
 26  \w     73.00  99.00   0.50    8.10    --   95.80 -82.00-180.00   52
 27  \w      7.00 120.00   0.50    8.10    --   95.80 -82.00 -30.00  226
 28  \w     86.00 111.00   0.50    8.10    --   95.80 -82.00  60.00   50
 29  \w     75.00 105.00   0.50    8.10    --   95.80 -82.00 120.00   60
;

_diffrn_measurement_method        '\w scans'
_space_group_IT_number            2
_space_group_crystal_system       triclinic
_space_group_name_H-M_alt         'P -1'
_reflns_odcompleteness_completeness 99.52
_reflns_odcompleteness_theta      66.97
_reflns_odcompleteness_iscentric  1
_computing_structure_solution     'SHELXT  (Sheldrick, 2015)'
_atom_sites_solution_primary      dual
_chemical_formula_moiety          'C177 H188 N15 O12, 8(C2 H6 O S), 2[C2H6SO]'
_smtbx_masks_void_probe_radius    1.2
_smtbx_masks_void_truncation_radius 1.2
loop_
  _smtbx_masks_void_nr
  _smtbx_masks_void_average_x
  _smtbx_masks_void_average_y
  _smtbx_masks_void_average_z
  _smtbx_masks_void_volume
  _smtbx_masks_void_count_electrons
  _smtbx_masks_void_content
  1   0.042  -0.037  0.133     7.2    0.0  ?
  2  -0.042   0.037  0.867     7.2    0.0  ?
  3  -0.058   0.200  0.520    11.2    0.0  ?
  4  -0.822   0.500  1.000  3679.2  166.0  '4 C2H6SO'
  5   0.058   0.800  0.480    11.2    0.0  ?
  6   0.296   0.442  0.671    18.9    0.0  ?
  7   0.704   0.558  0.329    18.9    0.0  ?

_smtbx_masks_special_details      
;
A solvent mask was calculated and 166 electrons were 
found in a volume of 3739\%A^3^ in 3 voids per unit cell. 
This is consistent with the presence of 
2[C2H6SO] per Asymmetric Unit 
which account for 168 electrons 
per unit cell.
;

_publ_contact_author_name         ''
