# Supplementary material for: Highly Conductive Topologically Chiral Molecular Knots as Efficient Spin Filters
Source: J Am Chem Soc. 2023 Nov 16;145(49):26791–8. doi: 10.1021/jacs.3c08966 (PMC10722505; doi:10.1021/jacs.3c08966)
Supplement: Supplementary file 2 — ja3c08966_si_002.zip [file ja3c08966_si_002.zip › CCDC-2234794/olex2/exp_2788.phil]

snum {
  current_process_diagnostics = 'refinement'
  metadata {
    resolved_conflict_items = "" _computing_cell_refinement \
                              _cell_measurement_reflns_used _diffrn_source \
                              _computing_data_reduction \
                              _diffrn_radiation_type \
                              _exptl_absorpt_correction_T_min \
                              _diffrn_measurement_device_type \
                              _cell_measurement_theta_min \
                              _exptl_absorpt_correction_T_max \
                              _diffrn_measurement_method \
                              _diffrn_ambient_temperature \
                              _cell_measurement_temperature \
                              _computing_data_collection \
                              _diffrn_measured_fraction_theta_max \
                              _exptl_absorpt_correction_type \
                              _diffrn_measured_fraction_theta_full \
                              _cell_measurement_theta_max \
                              _exptl_absorpt_process_details
  }
  hkl {
    hkl_stat_file = 'D:\\仪器-单晶数据\\olex2_exp_2788squeeze\\olex2_exp_2788squeeze\\exp_2788.hkl'
  }
  solution {
    program = ShelXS ShelXS-1997 ShelXS-1986 XS XT *ShelXT 'olex2.solve' XM \
              ShelXD ShelXD-1997 SIR2002 SIR2004 SIR2008 SIR2011 Superflip \
              Unknown ShelXS-2013 ShelXS86 ShelXD-2013
    method = 'Dual Space' 'Charge Flipping' 'Direct Methods' \
             'Patterson Method' 'Structure Expansion' '*Intrinsic Phasing' \
             Unknown
    current_atomic_volume = '24.3'
  }
  refinement {
    completeness {
      target = '- Laue Group Completeness to 2Θ=133.9: 99.2%%&#013;- Laue Group Completeness to 2Θ=134.2: 99.2%%'
    }
    data_parameter_ratio = '12.548059149722736'
    parameters = '2164.0'
    max_shift_over_esd = '7.518'
    max_shift_over_esd_atom = 'C38^a'
    max_shift_site = '0.193'
    max_shift_site_atom = 'C40A^b'
    max_shift_u = '-0.145'
    max_shift_u_atom = 'C42A^b'
    max_peak = '1.49'
    max_hole = '-0.83'
    goof = '0.832'
    last_R1 = '0.1144'
    last_wR2 = '0.2851'
    program = XL XH ShelXH-1997 *ShelXL ShelXL-1997 'olex2.refine' Unknown
    method = '*Least Squares' CGLS 'Gauss-Newton' 'Levenberg-Marquardt' \
             'Full Matrix' Unknown
    manual_q_peak_override = '20'
    update_weight = False
    suggested_weight = '0.2 0'
    refine_extinction = '0'
    use_solvent_mask = 'true'
    recompute_mask_before_refinement = 'true'
  }
  history {
    current_node = 'c9ad144dcf5e5152202cc97540b4f57b'
  }
  metacif {
    cif_od_file = 'D:\\仪器-单晶数据\\olex2_exp_2788squeeze\\olex2_exp_2788squeeze\\exp_2788.cif_od'
    list_cif_od_files = 'D:\\仪器-单晶数据\\olex2_exp_2788squeeze\\olex2_exp_2788squeeze\\exp_2788.cif_od;D:\\仪器-单晶数据\\olex2_exp_2788squeeze\\olex2_exp_2788squeeze\\exp_2788.cif_od'
    list_crystal_images_files = "D:\\Frames\\exp_2788\\movie\\oneclickmovie1.jpg" \
                                "D:\\Frames\\exp_2788\\movie\\exp_27881.jpg" \
                                "D:\\Frames\\exp_2788\\movie\\exp_27882.jpg" \
                                "D:\\Frames\\exp_2788\\movie\\exp_27883.jpg" \
                                "D:\\Frames\\exp_2788\\movie\\exp_27884.jpg" \
                                "D:\\Frames\\exp_2788\\movie\\exp_27885.jpg" \
                                "D:\\Frames\\exp_2788\\movie\\exp_27886.jpg" \
                                "D:\\Frames\\exp_2788\\movie\\exp_27887.jpg" \
                                "D:\\Frames\\exp_2788\\movie\\exp_27888.jpg" \
                                "D:\\Frames\\exp_2788\\movie\\exp_27889.jpg" \
                                "D:\\Frames\\exp_2788\\movie\\exp_278810.jpg" \
                                "D:\\Frames\\exp_2788\\movie\\exp_278811.jpg" \
                                "D:\\Frames\\exp_2788\\movie\\exp_278812.jpg" \
                                "D:\\Frames\\exp_2788\\movie\\exp_278813.jpg" \
                                "D:\\Frames\\exp_2788\\movie\\exp_278814.jpg" \
                                "D:\\Frames\\exp_2788\\movie\\exp_278815.jpg" \
                                "D:\\Frames\\exp_2788\\movie\\exp_278816.jpg" \
                                "D:\\Frames\\exp_2788\\movie\\exp_278817.jpg" \
                                "D:\\Frames\\exp_2788\\movie\\exp_278818.jpg" \
                                "D:\\Frames\\exp_2788\\movie\\exp_278819.jpg" \
                                "D:\\Frames\\exp_2788\\movie\\exp_278820.jpg" \
                                "D:\\Frames\\exp_2788\\movie\\exp_278821.jpg" \
                                "D:\\Frames\\exp_2788\\movie\\exp_278822.jpg" \
                                "D:\\Frames\\exp_2788\\movie\\exp_278823.jpg" \
                                "D:\\Frames\\exp_2788\\movie\\exp_278824.jpg" \
                                "D:\\Frames\\exp_2788\\movie\\exp_278825.jpg" \
                                "D:\\Frames\\exp_2788\\movie\\exp_278826.jpg" \
                                "D:\\Frames\\exp_2788\\movie\\exp_278827.jpg" \
                                "D:\\Frames\\exp_2788\\movie\\exp_278828.jpg" \
                                "D:\\Frames\\exp_2788\\movie\\exp_278829.jpg" \
                                "D:\\Frames\\exp_2788\\movie\\exp_278830.jpg" \
                                "D:\\Frames\\exp_2788\\movie\\exp_278831.jpg" \
                                "D:\\Frames\\exp_2788\\movie\\exp_278832.jpg" \
                                "D:\\Frames\\exp_2788\\movie\\exp_278833.jpg" \
                                "D:\\Frames\\exp_2788\\movie\\exp_278834.jpg" \
                                "D:\\Frames\\exp_2788\\movie\\exp_278835.jpg" \
                                "D:\\Frames\\exp_2788\\movie\\exp_278836.jpg" \
                                "D:\\Frames\\exp_2788\\movie\\exp_278837.jpg" \
                                "D:\\Frames\\exp_2788\\movie\\exp_278838.jpg" \
                                "D:\\Frames\\exp_2788\\movie\\exp_278839.jpg" \
                                "D:\\Frames\\exp_2788\\movie\\exp_278840.jpg" \
                                "D:\\Frames\\exp_2788\\movie\\exp_278841.jpg" \
                                "D:\\Frames\\exp_2788\\movie\\exp_278842.jpg" \
                                "D:\\Frames\\exp_2788\\movie\\exp_278843.jpg" \
                                "D:\\Frames\\exp_2788\\movie\\exp_278844.jpg" \
                                "D:\\Frames\\exp_2788\\movie\\exp_278845.jpg" \
                                "D:\\Frames\\exp_2788\\movie\\exp_278846.jpg" \
                                "D:\\Frames\\exp_2788\\movie\\exp_278847.jpg" \
                                "D:\\Frames\\exp_2788\\movie\\exp_278848.jpg" \
                                "D:\\Frames\\exp_2788\\movie\\exp_278849.jpg" \
                                "D:\\Frames\\exp_2788\\movie\\exp_278850.jpg" \
                                "D:\\Frames\\exp_2788\\movie\\exp_278851.jpg" \
                                "D:\\Frames\\exp_2788\\movie\\exp_278852.jpg" \
                                "D:\\Frames\\exp_2788\\movie\\exp_278853.jpg" \
                                "D:\\Frames\\exp_2788\\movie\\exp_278854.jpg" \
                                "D:\\Frames\\exp_2788\\movie\\exp_278855.jpg" \
                                "D:\\Frames\\exp_2788\\movie\\exp_278856.jpg" \
                                "D:\\Frames\\exp_2788\\movie\\exp_278857.jpg" \
                                "D:\\Frames\\exp_2788\\movie\\exp_278858.jpg" \
                                "D:\\Frames\\exp_2788\\movie\\exp_278859.jpg" \
                                "D:\\Frames\\exp_2788\\movie\\exp_278860.jpg"
    user_modified = '_exptl_crystal_colour_lustre' \
                    '_exptl_crystal_colour_modifier' \
                    '_exptl_crystal_colour_primary' '_exptl_crystal_size_min' \
                    '_exptl_crystal_size_mid' '_exptl_crystal_size_max' \
                    '_exptl_crystal_description' '_chemical_name_systematic' \
                    '_computing_cell_refinement' \
                    '_cell_measurement_reflns_used' '_diffrn_source' \
                    '_computing_data_reduction' '_diffrn_radiation_type' \
                    '_exptl_absorpt_correction_T_min' \
                    '_diffrn_measurement_device_type' \
                    '_cell_measurement_theta_min' \
                    '_exptl_absorpt_correction_T_max' \
                    '_diffrn_measurement_method' \
                    '_diffrn_ambient_temperature' \
                    '_cell_measurement_temperature' \
                    '_computing_data_collection' \
                    '_diffrn_measured_fraction_theta_max' \
                    '_exptl_absorpt_correction_type' \
                    '_diffrn_measured_fraction_theta_full' \
                    '_cell_measurement_theta_max' \
                    '_exptl_absorpt_process_details' \
                    '_chemical_formula_moiety'
  }
  report {
    crystal_images = "D:\\Frames\\exp_2788\\movie\\exp_278860.jpg" \
                     "D:\\Frames\\exp_2788\\movie\\exp_27889.jpg" \
                     "D:\\Frames\\exp_2788\\movie\\exp_278819.jpg" \
                     "D:\\Frames\\exp_2788\\movie\\exp_278829.jpg" \
                     "D:\\Frames\\exp_2788\\movie\\exp_278839.jpg" \
                     "D:\\Frames\\exp_2788\\movie\\exp_278850.jpg"
    crystal_image = "D:\\Frames\\exp_2788\\movie\\oneclickmovie1.jpg"
    diffractometer = "XtaLAB AFC12 (RINC): Kappa dual home/near"
    title = "exp_2788"
  }
  masks {
    special_detail_colour = '#bd2010'
  }
}
