# Supplementary material for: Highly Conductive Topologically Chiral Molecular Knots as Efficient Spin Filters
Source: J Am Chem Soc. 2023 Nov 16;145(49):26791–8. doi: 10.1021/jacs.3c08966 (PMC10722505; doi:10.1021/jacs.3c08966)
Supplement: Supplementary file 2 — ja3c08966_si_002.zip [file ja3c08966_si_002.zip › CCDC-2234794/olex2/originals/exp_2788.res]

TITL exp_2788_a.res in P-1
    exp_2788.res
    created by SHELXL-2017/1 at 17:03:54 on 13-Sep-2022
REM Old TITL exp_2788 in P-1
REM SHELXT solution in P-1
REM R1 0.355, Rweak 0.034, Alpha 0.080, Orientation as input
REM Formula found by SHELXT: C203 N23 O25 Cl2
CELL 1.54184 18.2626 24.9409 28.3395 78.206 86.902 71.029
ZERR 2 0.0003 0.0004 0.0003 0.001 0.001 0.001
LATT 1
SFAC C H N O S
UNIT 386 474 30 40 16
DFIX 1.52 0.01 C155 C149
DELU 0.001 0.001 C150 C149 C148 C153 C152 C151
DELU 0.001 0.001 C37 C38 C39 C40 C41 C42
DELU 0.001 0.001 C42 C41 C40 C39 C38 C37
DELU 0.001 0.001 C132 C131 C130 C129 C128 C127
DELU 0.001 0.001 C155 C149 C148 C153 C152 C151 C150 C154
DELU 0.001 0.001 O50A S50 C4AA C2AA
DELU 0.001 0.001 S2 C801 C800 S800 O800
SIMU 0.01 0.02 2 C149 C150 C151 C152 C153 C148
SIMU 0.01 0.02 2 C37 C38 C39 C40 C41 C42
SIMU 0.01 0.02 2 C131 C130 C129 C128 C127 C132
SIMU 0.01 0.02 2 C148 C153 C152 C151 C150 C149 C155 C154
SIMU 0.01 0.02 2 O50A S50 C4AA C2AA
SIMU 0.01 0.02 2 S800 O800 C801 C800 S2

L.S. 4 0 0
PLAN  20
BOND $H
list 4
fmap 2 53
acta
SHEL 999 0.837
OMIT 1 1 1
OMIT 2 1 0
OMIT 2 2 4
OMIT 3 -1 1
OMIT 0 1 2
OMIT 2 0 2
OMIT 3 -2 4
OMIT 1 -1 1
OMIT -2 -2 1
OMIT 1 2 2
OMIT 2 -3 5
OMIT 1 -4 4
OMIT 0 -4 3
OMIT -4 1 0
OMIT -2 -2 5
OMIT 0 -3 3
OMIT 1 -4 3
OMIT 2 -4 5
OMIT 4 0 1
OMIT 1 -5 4
OMIT 5 -5 5
OMIT -1 5 0
OMIT 1 -5 5
OMIT -3 1 4
OMIT -1 1 2
OMIT 3 2 4
OMIT -3 -2 7
OMIT 1 0 1
OMIT 1 -2 2
OMIT 0 1 3
OMIT -2 2 3
OMIT -3 1 0
OMIT 4 1 3
OMIT 0 0 3
OMIT 2 -3 2
OMIT -2 1 1
OMIT -1 -1 4
OMIT -1 0 3
OMIT 2 3 0
OMIT 3 1 3
OMIT -3 4 2
OMIT -1 3 1
OMIT 4 -1 1
OMIT 3 1 0
OMIT -2 0 3
OMIT 2 -2 2
OMIT 2 -4 4
OMIT 4 -4 3
OMIT -1 1 0
OMIT 4 3 2
OMIT -4 0 1
OMIT -2 1 4
OMIT -3 1 2
OMIT 1 -2 3
OMIT -3 3 1
OMIT 1 -3 2
OMIT 0 2 0
OMIT 1 1 4
OMIT -2 4 2
OMIT 1 -3 0
REM <olex2.extras>
REM <HklSrc "%.\\exp_2788.hkl">
REM </olex2.extras>

WGHT    0.100000   50.000000
FVAR       0.21193
O1    4   -0.020346    1.164075    0.406542    11.00000    0.04373    0.10908 =
         0.06213   -0.01897   -0.01051    0.02244
O2    4   -0.131052    1.227280    0.162562    11.00000    0.06314    0.35242 =
         0.08081   -0.09178   -0.03728    0.08019
O3    4    0.899832    0.942144    0.385693    11.00000    0.04833    0.07348 =
         0.10063    0.01122   -0.00096   -0.02965
O4    4    0.734641    0.735826    0.506480    11.00000    0.05895    0.06075 =
         0.05533    0.01283   -0.00674   -0.02792
O5    4    0.630588    0.285272    0.378250    11.00000    0.05193    0.04520 =
         0.12796    0.00067    0.02409    0.00550
O6    4    0.264199    0.450346    0.445193    11.00000    0.04059    0.05385 =
         0.09243    0.01424    0.01762   -0.00233
O7    4    0.490180    0.641906    0.175705    11.00000    0.09740    0.06126 =
         0.06179    0.00614   -0.00064    0.03626
O8    4    0.343225    0.876598   -0.014829    11.00000    0.10483    0.07495 =
         0.05649    0.01828    0.02843    0.02165
O9    4    0.278695    0.825566    0.185110    11.00000    0.08355    0.06722 =
         0.20646   -0.05767    0.08748   -0.02478
O10   4    0.479869    0.932399    0.199318    11.00000    0.06408    0.07727 =
         0.05348    0.01530   -0.00648   -0.01956
O11   4    0.655357    0.873642    0.342420    11.00000    0.03524    0.04664 =
         0.04960   -0.00046    0.00006   -0.00045
O12   4    0.735056    0.669812    0.298386    11.00000    0.13888    0.04969 =
         0.07023   -0.00116    0.04401   -0.00359
N1    3   -0.050160    1.191404    0.280374    11.00000    0.03948    0.14839 =
         0.05954   -0.03134   -0.01285    0.03711
N2    3   -0.006034    1.193196    0.187591    11.00000    0.05714    0.25326 =
         0.06017   -0.06742   -0.02304    0.06092
AFIX  43
H2    2    0.025313    1.189062    0.210642    11.00000   -1.20000
AFIX   0
N3    3    0.063086    1.150797    0.345085    11.00000    0.03727    0.11611 =
         0.04898   -0.01667   -0.01236    0.02294
AFIX  43
H3    2    0.065956    1.157517    0.314161    11.00000   -1.20000
AFIX   0
N4    3    0.799117    0.843894    0.432918    11.00000    0.03004    0.03864 =
         0.06506   -0.00222    0.00751   -0.00467
N5    3    0.803558    0.920434    0.353713    11.00000    0.03632    0.05505 =
         0.08253    0.00949    0.00329   -0.01737
AFIX  43
H5    2    0.770440    0.902256    0.360797    11.00000   -1.20000
AFIX   0
N6    3    0.694830    0.787043    0.431987    11.00000    0.03616    0.03967 =
         0.05196    0.00549   -0.00007   -0.01087
AFIX  43
H6    2    0.696290    0.816602    0.410612    11.00000   -1.20000
AFIX   0
N7    3    0.793502    0.659295    0.227546    11.00000    0.07483    0.04941 =
         0.06710   -0.01281    0.03463   -0.01274
AFIX  43
H7    2    0.808359    0.676207    0.201015    11.00000   -1.20000
AFIX   0
N8    3    0.577747    0.380939    0.347354    11.00000    0.04367    0.04662 =
         0.06892   -0.00251    0.01079    0.00029
AFIX  43
H8    2    0.535915    0.410088    0.343792    11.00000   -1.20000
AFIX   0
N9    3    0.447372    0.385080    0.397553    11.00000    0.03959    0.04149 =
         0.05496    0.00256    0.00161   -0.00387
N10   3    0.332314    0.489968    0.386777    11.00000    0.03257    0.03878 =
         0.06069    0.00984    0.00692    0.00112
AFIX  43
H10   2    0.374884    0.484864    0.371093    11.00000   -1.20000
AFIX   0
N11   3    0.276456    0.886631    0.053895    11.00000    0.07532    0.05401 =
         0.06082    0.01929    0.02768    0.01738
AFIX  43
H11   2    0.269425    0.869254    0.082421    11.00000   -1.20000
AFIX   0
N12   3    0.407618    0.723249    0.195201    11.00000    0.04179    0.05336 =
         0.04135    0.00780   -0.00253    0.00356
AFIX  43
H12   2    0.372522    0.755762    0.184848    11.00000   -1.20000
AFIX   0
N13   3    0.176095    0.878847    0.221717    11.00000    0.05093    0.04142 =
         0.05512    0.00471    0.01228    0.00096
AFIX  43
H13   2    0.146045    0.913423    0.222006    11.00000   -1.20000
AFIX   0
N14   3    0.461831    1.010086    0.137110    11.00000    0.05549    0.07845 =
         0.04949    0.00822    0.00311   -0.02342
AFIX  43
H14   2    0.431575    1.032771    0.113974    11.00000   -1.20000
AFIX   0
N15   3    0.554130    0.919166    0.289202    11.00000    0.02959    0.05156 =
         0.04574   -0.00524    0.00247    0.00314
AFIX  43
H15   2    0.538255    0.924086    0.260123    11.00000   -1.20000
AFIX   0
C1    1    0.383122    0.388040    0.423276    11.00000    0.03816    0.03967 =
         0.05076    0.00210    0.00084   -0.00383
C2    1    0.369868    0.340269    0.452008    11.00000    0.04290    0.04829 =
         0.06054    0.00502    0.00676   -0.00853
AFIX  43
H2A   2    0.324428    0.344172    0.469436    11.00000   -1.20000
AFIX   0
C3    1    0.425468    0.286440    0.454401    11.00000    0.05797    0.04147 =
         0.06603    0.01021   -0.00243   -0.00934
AFIX  43
H3A   2    0.417939    0.253556    0.473334    11.00000   -1.20000
AFIX   0
C4    1    0.492703    0.282596    0.427936    11.00000    0.05182    0.04390 =
         0.06930    0.00600   -0.00065   -0.00300
AFIX  43
H4    2    0.530860    0.247065    0.428523    11.00000   -1.20000
AFIX   0
C5    1    0.501663    0.333381    0.400404    11.00000    0.04013    0.04117 =
         0.05940   -0.00065    0.00402   -0.00411
C6    1    0.575883    0.330674    0.374564    11.00000    0.05566    0.03828 =
         0.06806   -0.00266    0.00783   -0.00410
C7    1    0.646000    0.388187    0.324075    11.00000    0.03790    0.04007 =
         0.06056   -0.00332    0.01339    0.00223
C8    1    0.686487    0.416588    0.344976    11.00000    0.04670    0.04016 =
         0.04770   -0.00006    0.00792    0.00110
C9    1    0.753320    0.423430    0.322284    11.00000    0.04569    0.04050 =
         0.05202   -0.00762    0.00929    0.00062
AFIX  43
H9    2    0.780942    0.441889    0.336071    11.00000   -1.20000
AFIX   0
C10   1    0.780660    0.404168    0.280306    11.00000    0.04384    0.04333 =
         0.05539   -0.00368    0.00994    0.00136
C11   1    0.737917    0.376706    0.259920    11.00000    0.05962    0.06168 =
         0.05804   -0.01911    0.01540   -0.00801
AFIX  43
H11A  2    0.754918    0.363412    0.231610    11.00000   -1.20000
AFIX   0
C12   1    0.669853    0.368863    0.281421    11.00000    0.05251    0.06074 =
         0.07292   -0.02508    0.01144   -0.01055
C13   1    0.625406    0.337610    0.260032    11.00000    0.05993    0.10141 =
         0.10506   -0.05484    0.01297   -0.01184
AFIX 137
H13A  2    0.639523    0.298052    0.276781    11.00000   -1.50000
H13B  2    0.637660    0.338925    0.226531    11.00000   -1.50000
H13C  2    0.570849    0.356033    0.263219    11.00000   -1.50000
AFIX   0
C14   1    0.658712    0.439073    0.390342    11.00000    0.05155    0.06209 =
         0.05476   -0.01352    0.01237   -0.00562
AFIX 137
H14A  2    0.611207    0.470666    0.383682    11.00000   -1.50000
H14B  2    0.697122    0.452201    0.401780    11.00000   -1.50000
H14C  2    0.650087    0.408699    0.414509    11.00000   -1.50000
AFIX   0
C15   1    0.855684    0.412901    0.258038    11.00000    0.04403    0.04646 =
         0.05446   -0.00895    0.01683    0.00183
C16   1    0.923376    0.375898    0.293458    11.00000    0.04794    0.06570 =
         0.07342   -0.00797    0.00747    0.01299
AFIX  23
H16A  2    0.918811    0.393583    0.321412    11.00000   -1.20000
H16B  2    0.918032    0.337896    0.304424    11.00000   -1.20000
AFIX   0
C17   1    1.001309    0.368724    0.273516    11.00000    0.06390    0.08842 =
         0.15296   -0.02812    0.00372    0.01293
AFIX  23
H17A  2    1.038837    0.339782    0.296219    11.00000   -1.20000
H17B  2    1.011906    0.404943    0.270470    11.00000   -1.20000
AFIX   0
C18   1    1.012730    0.351081    0.225282    11.00000    0.06509    0.18351 =
         0.16870   -0.10997    0.01064    0.02962
AFIX  23
H18A  2    1.063853    0.350301    0.213488    11.00000   -1.20000
H18B  2    1.009313    0.312471    0.228697    11.00000   -1.20000
AFIX   0
C19   1    0.952884    0.392359    0.189980    11.00000    0.10012    0.12442 =
         0.09323   -0.03707    0.03761   -0.02470
AFIX  23
H19A  2    0.959858    0.380037    0.159253    11.00000   -1.20000
H19B  2    0.957997    0.430622    0.185027    11.00000   -1.20000
AFIX   0
C20   1    0.874126    0.394139    0.209141    11.00000    0.06157    0.07026 =
         0.06862   -0.02739    0.02618   -0.00250
AFIX  23
H20A  2    0.869323    0.355971    0.212238    11.00000   -1.20000
H20B  2    0.835575    0.420522    0.185691    11.00000   -1.20000
AFIX   0
C21   1    0.843206    0.478590    0.250758    11.00000    0.03825    0.05119 =
         0.05155   -0.00883    0.01598   -0.00125
C22   1    0.882158    0.501844    0.275705    11.00000    0.05304    0.05973 =
         0.06598   -0.02173   -0.00256    0.01036
AFIX  43
H22   2    0.919946    0.477191    0.297965    11.00000   -1.20000
AFIX   0
C23   1    0.868088    0.560293    0.269443    11.00000    0.05332    0.06387 =
         0.07846   -0.02548    0.00652   -0.00390
C24   1    0.810095    0.598044    0.236678    11.00000    0.05986    0.04966 =
         0.05797   -0.01696    0.02240   -0.00879
C25   1    0.766147    0.575551    0.211382    11.00000    0.06617    0.05366 =
         0.06646    0.00601    0.00416   -0.00830
C26   1    0.784949    0.515663    0.219191    11.00000    0.07028    0.05258 =
         0.06802   -0.00310    0.00261   -0.02037
AFIX  43
H26   2    0.757207    0.499944    0.202502    11.00000   -1.20000
AFIX   0
C27   1    0.701965    0.613594    0.177595    11.00000    0.14329    0.07372 =
         0.10547    0.01426   -0.05749   -0.01887
AFIX 137
H27A  2    0.658688    0.632540    0.195636    11.00000   -1.50000
H27B  2    0.686577    0.590664    0.159157    11.00000   -1.50000
H27C  2    0.719256    0.642101    0.156213    11.00000   -1.50000
AFIX   0
C28   1    0.911170    0.583895    0.299144    11.00000    0.08386    0.08408 =
         0.14999   -0.04475   -0.02540   -0.00439
AFIX 137
H28A  2    0.877291    0.619574    0.306478    11.00000   -1.50000
H28B  2    0.954619    0.590727    0.281387    11.00000   -1.50000
H28C  2    0.929178    0.556492    0.328580    11.00000   -1.50000
AFIX   0
C29   1    0.755582    0.690696    0.259196    11.00000    0.06958    0.05196 =
         0.06013   -0.01067    0.02375   -0.00298
C30   1    0.731025    0.756181    0.243484    11.00000    0.04457    0.05181 =
         0.05921   -0.00379    0.02133   -0.00462
C31   1    0.738082    0.784498    0.196679    11.00000    0.06971    0.05804 =
         0.05437   -0.00800    0.02894   -0.00500
AFIX  43
H31   2    0.762108    0.763491    0.173350    11.00000   -1.20000
AFIX   0
C32   1    0.709318    0.843607    0.185267    11.00000    0.07703    0.05675 =
         0.05512   -0.00127    0.03235   -0.00479
AFIX  43
H32   2    0.715990    0.862540    0.154289    11.00000   -1.20000
AFIX   0
C33   1    0.670756    0.875719    0.218519    11.00000    0.05113    0.05258 =
         0.05244    0.00860    0.01556   -0.00401
AFIX  43
H33   2    0.649266    0.915682    0.209563    11.00000   -1.20000
AFIX   0
C34   1    0.695873    0.788375    0.277803    11.00000    0.03557    0.04413 =
         0.05030    0.00048    0.01019   -0.00457
AFIX  43
H34   2    0.693303    0.769943    0.309583    11.00000   -1.20000
AFIX   0
C35   1    0.664312    0.848432    0.264746    11.00000    0.03384    0.04762 =
         0.05256   -0.00080    0.01391   -0.00516
C36   1    0.625038    0.880889    0.302510    11.00000    0.03224    0.03599 =
         0.05495    0.00198    0.01125   -0.00293
C37   1    0.755424    1.043176    0.157405    11.00000    0.05881    0.06962 =
         0.11372    0.00575    0.02935   -0.02040
C38   1    0.817709    1.018095    0.122703    11.00000    0.07087    0.09012 =
         0.11852    0.00847    0.04299   -0.02410
AFIX  23
H38A  2    0.868111    1.008490    0.137630    11.00000   -1.20000
H38B  2    0.811997    0.982507    0.117234    11.00000   -1.20000
AFIX   0
C39   1    0.815284    1.054883    0.078813    11.00000    0.10475    0.09872 =
         0.10922    0.00601    0.03583   -0.02819
AFIX  23
H39A  2    0.773652    1.053302    0.059846    11.00000   -1.20000
H39B  2    0.863175    1.039235    0.062436    11.00000   -1.20000
AFIX   0
C40   1    0.804537    1.116947    0.077411    11.00000    0.11973    0.09469 =
         0.10808    0.01645    0.02941   -0.02775
AFIX  23
H40A  2    0.798244    1.137965    0.044279    11.00000   -1.20000
H40B  2    0.849838    1.120573    0.091103    11.00000   -1.20000
AFIX   0
C41   1    0.734569    1.141803    0.105500    11.00000    0.10673    0.08114 =
         0.10966    0.01922    0.01881   -0.02070
AFIX  23
H41A  2    0.730786    1.180772    0.108165    11.00000   -1.20000
H41B  2    0.688314    1.143542    0.089133    11.00000   -1.20000
AFIX   0
C42   1    0.740260    1.108895    0.148726    11.00000    0.07732    0.06784 =
         0.11955    0.02376    0.02574   -0.02138
AFIX  23
H42A  2    0.692541    1.124975    0.165105    11.00000   -1.20000
H42B  2    0.781221    1.114435    0.165621    11.00000   -1.20000
AFIX   0
C43   1    0.779076    1.013496    0.210711    11.00000    0.02992    0.04863 =
         0.10773    0.02988    0.00625   -0.00687
C44   1    0.767749    1.041672    0.249097    11.00000    0.04113    0.04692 =
         0.09314    0.00169    0.01207   -0.01107
AFIX  43
H44   2    0.752416    1.081867    0.242533    11.00000   -1.20000
AFIX   0
C45   1    0.778004    1.013284    0.296454    11.00000    0.03459    0.04495 =
         0.09872    0.01012    0.00772   -0.00719
C46   1    0.799899    0.952906    0.306641    11.00000    0.02920    0.05067 =
         0.09228    0.00569    0.00778   -0.00562
C47   1    0.816417    0.921536    0.268096    11.00000    0.02940    0.04340 =
         0.09870    0.01422    0.00288   -0.00737
C48   1    0.804542    0.951762    0.220978    11.00000    0.03858    0.05287 =
         0.08912   -0.00135    0.01063   -0.01175
AFIX  43
H48   2    0.813201    0.931743    0.195814    11.00000   -1.20000
AFIX   0
C49   1    0.848675    0.855882    0.278779    11.00000    0.04278    0.04957 =
         0.10665    0.01162   -0.00165   -0.00033
AFIX 137
H49A  2    0.897296    0.843675    0.295697    11.00000   -1.50000
H49B  2    0.856259    0.842090    0.249061    11.00000   -1.50000
H49C  2    0.812846    0.840407    0.298326    11.00000   -1.50000
AFIX   0
C50   1    0.761209    1.047198    0.336894    11.00000    0.05486    0.05586 =
         0.10460    0.00398    0.00202   -0.01216
AFIX 137
H50A  2    0.809124    1.045381    0.350566    11.00000   -1.50000
H50B  2    0.731865    1.030816    0.361370    11.00000   -1.50000
H50C  2    0.732036    1.086806    0.324274    11.00000   -1.50000
AFIX   0
C51   1    0.853104    0.915026    0.388367    11.00000    0.03618    0.05476 =
         0.08514    0.00762    0.01001   -0.00877
C52   1    0.847744    0.873571    0.434355    11.00000    0.02682    0.04360 =
         0.08182   -0.00394    0.00666   -0.00615
C53   1    0.892609    0.866384    0.474940    11.00000    0.03649    0.05737 =
         0.08768   -0.00713    0.00372   -0.01372
AFIX  43
H53   2    0.925272    0.888326    0.474601    11.00000   -1.20000
AFIX   0
C54   1    0.888025    0.826947    0.514974    11.00000    0.03405    0.05795 =
         0.07512   -0.01501   -0.00300   -0.00242
AFIX  43
H54   2    0.918518    0.820703    0.542068    11.00000   -1.20000
AFIX   0
C55   1    0.837573    0.796535    0.514652    11.00000    0.03612    0.04846 =
         0.06166   -0.00541    0.00508   -0.00585
AFIX  43
H55   2    0.832301    0.770169    0.541938    11.00000   -1.20000
AFIX   0
C56   1    0.794201    0.805551    0.472951    11.00000    0.02813    0.04447 =
         0.05503   -0.00558    0.00652   -0.00009
C57   1    0.738540    0.772565    0.471624    11.00000    0.03661    0.04225 =
         0.05908   -0.00092    0.00498   -0.00921
C58   1    0.645617    0.755606    0.423425    11.00000    0.02478    0.03952 =
         0.04558    0.00339    0.00445   -0.00274
C59   1    0.677242    0.700356    0.414116    11.00000    0.02976    0.03904 =
         0.05126    0.00078    0.00636   -0.00314
C60   1    0.628414    0.670788    0.405720    11.00000    0.02721    0.03969 =
         0.05256   -0.00174    0.00259   -0.00151
AFIX  43
H60   2    0.650477    0.634110    0.398697    11.00000   -1.20000
AFIX   0
C61   1    0.547679    0.693185    0.407248    11.00000    0.02884    0.03607 =
         0.04232    0.00365    0.00184   -0.00251
C62   1    0.518074    0.749905    0.414969    11.00000    0.02847    0.04089 =
         0.04675    0.00433   -0.00029   -0.00234
AFIX  43
H62   2    0.464608    0.767241    0.414302    11.00000   -1.20000
AFIX   0
C63   1    0.563964    0.781813    0.423573    11.00000    0.03027    0.03780 =
         0.04841    0.00255    0.00082   -0.00146
C64   1    0.528894    0.841373    0.434676    11.00000    0.03580    0.04051 =
         0.06838    0.00017   -0.00196    0.00014
AFIX 137
H64A  2    0.534552    0.839477    0.468516    11.00000   -1.50000
H64B  2    0.474911    0.855934    0.425970    11.00000   -1.50000
H64C  2    0.554858    0.866687    0.416622    11.00000   -1.50000
AFIX   0
C65   1    0.764762    0.672740    0.412464    11.00000    0.02787    0.05518 =
         0.08079   -0.01366    0.00727   -0.00355
AFIX 137
H65A  2    0.786690    0.699499    0.392464    11.00000   -1.50000
H65B  2    0.776598    0.638314    0.399402    11.00000   -1.50000
H65C  2    0.786152    0.663006    0.444485    11.00000   -1.50000
AFIX   0
C66   1    0.494813    0.661007    0.396935    11.00000    0.03006    0.04254 =
         0.04501    0.00702   -0.00196   -0.00772
C67   1    0.424384    0.670929    0.430599    11.00000    0.03600    0.04735 =
         0.05079    0.00484   -0.00211   -0.00786
AFIX  23
H67A  2    0.396700    0.712076    0.426002    11.00000   -1.20000
H67B  2    0.389563    0.652314    0.421692    11.00000   -1.20000
AFIX   0
C68   1    0.446707    0.647628    0.483628    11.00000    0.04080    0.06600 =
         0.05179   -0.00141    0.00828   -0.01673
AFIX  23
H68A  2    0.400334    0.654816    0.502963    11.00000   -1.20000
H68B  2    0.478948    0.667786    0.493303    11.00000   -1.20000
AFIX   0
C69   1    0.490539    0.582777    0.492840    11.00000    0.06453    0.06580 =
         0.05064    0.01649   -0.01990   -0.03173
AFIX  23
H69A  2    0.455701    0.562178    0.487838    11.00000   -1.20000
H69B  2    0.508528    0.569869    0.526104    11.00000   -1.20000
AFIX   0
C70   1    0.560573    0.568201    0.459099    11.00000    0.05046    0.04128 =
         0.05837    0.01546   -0.01802   -0.01387
AFIX  23
H70A  2    0.599823    0.582875    0.468081    11.00000   -1.20000
H70B  2    0.582883    0.526545    0.462871    11.00000   -1.20000
AFIX   0
C71   1    0.536370    0.594883    0.405974    11.00000    0.03767    0.04460 =
         0.04847    0.00277   -0.00739   -0.00573
AFIX  23
H71A  2    0.502205    0.576374    0.396046    11.00000   -1.20000
H71B  2    0.582128    0.586965    0.386129    11.00000   -1.20000
AFIX   0
C72   1    0.469151    0.680066    0.343091    11.00000    0.03355    0.03913 =
         0.04285    0.00614   -0.00133   -0.00080
C73   1    0.406744    0.668036    0.326427    11.00000    0.03257    0.04401 =
         0.04356    0.00347    0.00286   -0.00679
AFIX  43
H73   2    0.378256    0.650107    0.348543    11.00000   -1.20000
AFIX   0
C74   1    0.385764    0.681914    0.277992    11.00000    0.03268    0.04157 =
         0.05136    0.00044   -0.00063    0.00304
C8AA  1    0.427679    0.707978    0.245094    11.00000    0.03929    0.04380 =
         0.04549    0.00577    0.00087    0.00296
C76   1    0.490367    0.722985    0.260156    11.00000    0.03669    0.05210 =
         0.04781    0.00858    0.00428   -0.00614
C77   1    0.509145    0.708548    0.308815    11.00000    0.03306    0.05639 =
         0.05747    0.00887    0.00064   -0.00989
AFIX  43
H77   2    0.549907    0.718142    0.319134    11.00000   -1.20000
AFIX   0
C78   1    0.532937    0.754795    0.224594    11.00000    0.05395    0.09850 =
         0.05817    0.02253    0.00535   -0.02565
AFIX 137
H78A  2    0.562867    0.729717    0.204038    11.00000   -1.50000
H78B  2    0.566808    0.767077    0.241512    11.00000   -1.50000
H78C  2    0.496448    0.788000    0.205418    11.00000   -1.50000
AFIX   0
C79   1    0.317435    0.669358    0.260878    11.00000    0.03759    0.06165 =
         0.05284   -0.00111   -0.00502   -0.00869
AFIX 137
H79A  2    0.296512    0.648646    0.287548    11.00000   -1.50000
H79B  2    0.333828    0.646346    0.236561    11.00000   -1.50000
H79C  2    0.278446    0.705084    0.247626    11.00000   -1.50000
AFIX   0
C80   1    0.321291    0.445290    0.419476    11.00000    0.04287    0.04627 =
         0.06346    0.00793    0.00844   -0.00537
C81   1    0.273502    0.545657    0.378163    11.00000    0.02719    0.03776 =
         0.06092    0.00545    0.00565    0.00143
C82   1    0.231018    0.563891    0.334568    11.00000    0.04030    0.04406 =
         0.05170    0.00053    0.00718   -0.00945
C83   1    0.169508    0.615362    0.328548    11.00000    0.03765    0.04623 =
         0.04562    0.00627   -0.00262   -0.00708
AFIX  43
H83   2    0.140474    0.627530    0.300097    11.00000   -1.20000
AFIX   0
C84   1    0.149930    0.649066    0.363210    11.00000    0.02589    0.04443 =
         0.04609    0.00280    0.00428   -0.00731
C85   1    0.194827    0.631045    0.404608    11.00000    0.02914    0.05027 =
         0.04826    0.00000    0.00062   -0.00565
AFIX  43
H85   2    0.183817    0.653949    0.427838    11.00000   -1.20000
AFIX   0
C86   1    0.256816    0.578920    0.412569    11.00000    0.03085    0.04324 =
         0.05247    0.00370   -0.00069   -0.00884
C87   1    0.302607    0.561338    0.458575    11.00000    0.03934    0.05813 =
         0.06692    0.00660   -0.01109   -0.00677
AFIX 137
H87A  2    0.283712    0.534755    0.481229    11.00000   -1.50000
H87B  2    0.297304    0.594947    0.471715    11.00000   -1.50000
H87C  2    0.356194    0.543027    0.452310    11.00000   -1.50000
AFIX   0
C88   1    0.251208    0.527778    0.296005    11.00000    0.06685    0.06372 =
         0.05649   -0.00578    0.00146   -0.00260
AFIX 137
H88A  2    0.303150    0.524103    0.285460    11.00000   -1.50000
H88B  2    0.215951    0.546196    0.269174    11.00000   -1.50000
H88C  2    0.247345    0.490095    0.308888    11.00000   -1.50000
AFIX   0
C89   1    0.082009    0.705845    0.353351    11.00000    0.02647    0.05166 =
         0.04781   -0.00168   -0.00211   -0.00307
C90   1    0.009116    0.694913    0.337484    11.00000    0.03517    0.06062 =
         0.06071   -0.00231   -0.00940   -0.00918
AFIX  23
H90A  2   -0.029857    0.731785    0.325464    11.00000   -1.20000
H90B  2    0.022568    0.673910    0.311300    11.00000   -1.20000
AFIX   0
C91   1   -0.023963    0.661504    0.377437    11.00000    0.03802    0.06520 =
         0.08958   -0.01555    0.00035   -0.01163
AFIX  23
H91A  2    0.014466    0.624117    0.388693    11.00000   -1.20000
H91B  2   -0.068225    0.654848    0.365259    11.00000   -1.20000
AFIX   0
C92   1   -0.049001    0.691823    0.419293    11.00000    0.04400    0.07038 =
         0.07720   -0.01145    0.00939   -0.01342
AFIX  23
H92A  2   -0.067688    0.667522    0.444977    11.00000   -1.20000
H92B  2   -0.090939    0.727626    0.409137    11.00000   -1.20000
AFIX   0
C93   1    0.019371    0.704809    0.437764    11.00000    0.04343    0.06510 =
         0.06633   -0.01815    0.00902   -0.00459
AFIX  23
H93A  2    0.001243    0.728668    0.461799    11.00000   -1.20000
H93B  2    0.057085    0.668825    0.453172    11.00000   -1.20000
AFIX   0
C94   1    0.057885    0.735527    0.397726    11.00000    0.03202    0.05935 =
         0.05249   -0.01267    0.00448   -0.00488
AFIX  23
H94A  2    0.103747    0.738985    0.410844    11.00000   -1.20000
H94B  2    0.022816    0.774366    0.386675    11.00000   -1.20000
AFIX   0
C95   1    0.108983    0.748581    0.314795    11.00000    0.02918    0.04236 =
         0.04595   -0.00397   -0.00071    0.00117
C96   1    0.068830    0.778357    0.272258    11.00000    0.04004    0.05230 =
         0.05243   -0.00238   -0.00535   -0.00587
AFIX  43
H96   2    0.025347    0.769883    0.264836    11.00000   -1.20000
AFIX   0
C97   1    0.090602    0.819867    0.240608    11.00000    0.04827    0.05263 =
         0.04996   -0.00039   -0.00506   -0.00190
C98   1    0.156775    0.831741    0.251781    11.00000    0.03951    0.04331 =
         0.05506   -0.00031    0.01128    0.00065
C99   1    0.199589    0.802328    0.293931    11.00000    0.03105    0.04394 =
         0.05691   -0.00143    0.00431   -0.00107
C100  1    0.174241    0.761640    0.324645    11.00000    0.02794    0.04491 =
         0.05053   -0.00289   -0.00165    0.00244
AFIX  43
H100  2    0.201932    0.742180    0.353071    11.00000   -1.20000
AFIX   0
C101  1    0.042319    0.853455    0.195870    11.00000    0.08654    0.07271 =
         0.05794    0.01432   -0.02169   -0.01261
AFIX 137
H10A  2   -0.000422    0.839477    0.194107    11.00000   -1.50000
H10B  2    0.073714    0.848421    0.167810    11.00000   -1.50000
H10C  2    0.023056    0.893762    0.197332    11.00000   -1.50000
AFIX   0
C102  1    0.268694    0.816260    0.307519    11.00000    0.03898    0.05899 =
         0.07664    0.00045    0.00116   -0.01306
AFIX 137
H10D  2    0.307245    0.809599    0.283071    11.00000   -1.50000
H10E  2    0.289760    0.792000    0.337776    11.00000   -1.50000
H10F  2    0.253265    0.856091    0.310400    11.00000   -1.50000
AFIX   0
C103  1    0.237636    0.872324    0.193425    11.00000    0.04066    0.06547 =
         0.07452   -0.01322    0.01555   -0.00355
C104  1    0.257578    0.926109    0.174403    11.00000    0.04415    0.05352 =
         0.05265   -0.00272    0.01551   -0.00452
C105  1    0.199053    0.979278    0.157468    11.00000    0.04968    0.06682 =
         0.04724    0.00451    0.01323   -0.00256
AFIX  43
H105  2    0.147378    0.981406    0.156234    11.00000   -1.20000
AFIX   0
C106  1    0.221545    1.027953    0.142824    11.00000    0.05072    0.06951 =
         0.05308    0.01519    0.00714   -0.00412
AFIX  43
H106  2    0.184084    1.063275    0.131355    11.00000   -1.20000
AFIX   0
C107  1    0.300012    1.025622    0.144771    11.00000    0.06027    0.06822 =
         0.04517    0.01192    0.01033   -0.00933
AFIX  43
H107  2    0.313601    1.058953    0.134485    11.00000   -1.20000
AFIX   0
C108  1    0.355201    0.974270    0.161794    11.00000    0.04693    0.06335 =
         0.03925    0.00064    0.01055   -0.00889
C109  1    0.334913    0.924194    0.176748    11.00000    0.04609    0.06526 =
         0.04189    0.00138    0.00860   -0.00561
AFIX  43
H109  2    0.372976    0.889246    0.188370    11.00000   -1.20000
AFIX   0
C110  1    0.437615    0.970586    0.166881    11.00000    0.05200    0.07586 =
         0.04502    0.00137    0.00922   -0.01773
C111  1    0.535891    1.016212    0.142109    11.00000    0.05026    0.07384 =
         0.04212    0.00966    0.00771   -0.01749
C112  1    0.544149    1.047945    0.174727    11.00000    0.03987    0.06496 =
         0.05458    0.00601    0.00566   -0.00711
C113  1    0.614907    1.056082    0.178322    11.00000    0.04984    0.05595 =
         0.05291    0.00849    0.00381   -0.00131
AFIX  43
H113  2    0.620694    1.077219    0.200546    11.00000   -1.20000
AFIX   0
C114  1    0.677271    1.034065    0.150223    11.00000    0.04421    0.05689 =
         0.06230    0.00906    0.01313   -0.01090
C115  1    0.666161    1.003361    0.117485    11.00000    0.06260    0.05977 =
         0.07394    0.00558    0.03351   -0.01032
AFIX  43
H115  2    0.706812    0.988811    0.097562    11.00000   -1.20000
AFIX   0
C116  1    0.596413    0.993294    0.113100    11.00000    0.06510    0.05698 =
         0.05569    0.00646    0.01558   -0.01303
C117  1    0.586389    0.958072    0.078608    11.00000    0.08553    0.08130 =
         0.08219   -0.00582    0.02645   -0.02493
AFIX 137
H11B  2    0.575392    0.924404    0.096196    11.00000   -1.50000
H11C  2    0.633097    0.946382    0.060719    11.00000   -1.50000
H11D  2    0.544241    0.980815    0.056762    11.00000   -1.50000
AFIX   0
C118  1    0.478043    1.073768    0.206127    11.00000    0.04498    0.08386 =
         0.06705   -0.01012    0.00800   -0.00808
AFIX 137
H11E  2    0.438360    1.104041    0.186468    11.00000   -1.50000
H11F  2    0.496528    1.089391    0.229543    11.00000   -1.50000
H11G  2    0.457183    1.044300    0.222348    11.00000   -1.50000
AFIX   0
C119  1    0.503813    0.952180    0.321627    11.00000    0.02794    0.04536 =
         0.04480    0.00083    0.00098    0.00311
C120  1    0.435410    0.941476    0.335676    11.00000    0.03301    0.05187 =
         0.04472   -0.00878   -0.00156    0.00288
C121  1    0.389925    0.970979    0.369434    11.00000    0.02784    0.06789 =
         0.04909   -0.00632    0.00175    0.00293
AFIX  43
H121  2    0.343242    0.964636    0.378461    11.00000   -1.20000
AFIX   0
C122  1    0.411950    1.009330    0.389909    11.00000    0.02982    0.06809 =
         0.05538   -0.02385   -0.00799    0.01357
C123  1    0.479575    1.020658    0.372677    11.00000    0.03388    0.05277 =
         0.06961   -0.01596   -0.00631    0.00919
AFIX  43
H123  2    0.494214    1.047933    0.384402    11.00000   -1.20000
AFIX   0
C124  1    0.525842    0.992755    0.338690    11.00000    0.03599    0.04370 =
         0.05835   -0.00259    0.00038    0.00053
C125  1    0.598623    1.007017    0.321377    11.00000    0.04061    0.05437 =
         0.08730   -0.00703    0.00539   -0.00898
AFIX 137
H12A  2    0.640726    0.984223    0.343239    11.00000   -1.50000
H12B  2    0.590195    1.047335    0.320135    11.00000   -1.50000
H12C  2    0.611022    0.998522    0.289796    11.00000   -1.50000
AFIX   0
C126  1    0.411233    0.896258    0.317133    11.00000    0.03978    0.07439 =
         0.06579   -0.02137    0.01083   -0.01508
AFIX 137
H12D  2    0.407877    0.905748    0.282568    11.00000   -1.50000
H12E  2    0.361679    0.895788    0.330000    11.00000   -1.50000
H12F  2    0.448952    0.858825    0.327179    11.00000   -1.50000
AFIX   0
C127  1    0.365148    1.033543    0.431926    11.00000    0.03104    0.13309 =
         0.06953   -0.04836   -0.02011    0.03194
C128  1    0.370661    0.984244    0.472773    11.00000    0.03387    0.15027 =
         0.06632   -0.04012   -0.01393    0.03818
AFIX  23
H12G  2    0.424819    0.962159    0.479455    11.00000   -1.20000
H12H  2    0.345843    0.959003    0.463329    11.00000   -1.20000
AFIX   0
C129  1    0.332666    1.003391    0.519494    11.00000    0.05073    0.17088 =
         0.07222   -0.04654   -0.00873    0.04688
AFIX  23
H12I  2    0.343477    0.970057    0.545773    11.00000   -1.20000
H12J  2    0.276965    1.019599    0.514847    11.00000   -1.20000
AFIX   0
C130  1    0.365194    1.050196    0.532864    11.00000    0.05765    0.18565 =
         0.09067   -0.07269   -0.02223    0.05362
AFIX  23
H13D  2    0.335986    1.065535    0.559465    11.00000   -1.20000
H13E  2    0.418866    1.031912    0.543240    11.00000   -1.20000
AFIX   0
C131  1    0.359926    1.096828    0.492445    11.00000    0.05469    0.16669 =
         0.09865   -0.08157   -0.02326    0.04007
AFIX  23
H13F  2    0.382232    1.123732    0.501475    11.00000   -1.20000
H13G  2    0.305829    1.117444    0.484169    11.00000   -1.20000
AFIX   0
C132  1    0.401014    1.075794    0.449225    11.00000    0.04125    0.14635 =
         0.09449   -0.07315   -0.02422    0.03422
AFIX  23
H13H  2    0.455381    1.055915    0.457179    11.00000   -1.20000
H13I  2    0.397390    1.108632    0.423241    11.00000   -1.20000
AFIX   0
C133  1    0.282614    1.068674    0.412109    11.00000    0.02572    0.08879 =
         0.05462   -0.02402   -0.00575    0.01870
C134  1    0.227331    1.041194    0.417701    11.00000    0.04210    0.08262 =
         0.05533   -0.02054   -0.01368    0.01297
AFIX  43
H134  2    0.239752    1.003319    0.434849    11.00000   -1.20000
AFIX   0
C135  1    0.152057    1.069739    0.397757    11.00000    0.03404    0.09328 =
         0.05812   -0.02576   -0.00084    0.01044
C136  1    0.134885    1.123821    0.371691    11.00000    0.03289    0.08841 =
         0.04757   -0.01928   -0.00778    0.02242
C137  1    0.187938    1.154285    0.366979    11.00000    0.04216    0.09379 =
         0.05452   -0.01538   -0.00241    0.01659
C138  1    0.261773    1.124681    0.387629    11.00000    0.03425    0.09249 =
         0.06465   -0.01104   -0.00087    0.01086
AFIX  43
H138  2    0.298089    1.144030    0.384514    11.00000   -1.20000
AFIX   0
C139  1    0.095871    1.036482    0.401511    11.00000    0.04682    0.10877 =
         0.12401   -0.03861   -0.01690    0.00478
AFIX 137
H13J  2    0.123161    0.995877    0.411053    11.00000   -1.50000
H13K  2    0.071010    1.043794    0.370784    11.00000   -1.50000
H13L  2    0.057543    1.048527    0.425092    11.00000   -1.50000
AFIX   0
C140  1    0.166626    1.215643    0.339478    11.00000    0.06209    0.11603 =
         0.08452    0.01977   -0.00537    0.00765
AFIX 137
H14D  2    0.163920    1.216179    0.305641    11.00000   -1.50000
H14E  2    0.205150    1.232209    0.345253    11.00000   -1.50000
H14F  2    0.117193    1.237734    0.349973    11.00000   -1.50000
AFIX   0
C141  1   -0.005804    1.166023    0.363270    11.00000    0.04703    0.09866 =
         0.04738   -0.01745   -0.01176    0.01986
C143  1   -0.146956    1.195684    0.340568    11.00000    0.03879    0.14763 =
         0.07175   -0.02507   -0.00771    0.02057
AFIX  43
H143  2   -0.158703    1.188357    0.373106    11.00000   -1.20000
AFIX   0
C144  1   -0.204488    1.215962    0.305761    11.00000    0.03665    0.21499 =
         0.08547   -0.02442   -0.00745    0.02860
AFIX  43
H144  2   -0.256320    1.226138    0.314426    11.00000   -1.20000
AFIX   0
C145  1   -0.184350    1.220932    0.258256    11.00000    0.04596    0.19459 =
         0.08645   -0.04048   -0.02778    0.04024
AFIX  43
H145  2   -0.222000    1.232444    0.234129    11.00000   -1.20000
AFIX   0
C146  1   -0.106743    1.208457    0.246882    11.00000    0.04109    0.17528 =
         0.07138   -0.05493   -0.01707    0.04276
C147  1   -0.083107    1.211742    0.195712    11.00000    0.05959    0.24444 =
         0.07762   -0.07219   -0.02302    0.05525
C148  1    0.025350    1.180284    0.142842    11.00000    0.07524    0.14521 =
         0.04984   -0.02206   -0.00485    0.02770
C149  1    0.058897    1.206734    0.114554    11.00000    0.10066    0.14801 =
         0.07351   -0.04812    0.00794   -0.00547
C150  1    0.087163    1.195609    0.069105    11.00000    0.08941    0.12467 =
         0.07038   -0.03611    0.01288   -0.01556
AFIX  43
H150  2    0.108635    1.220833    0.048956    11.00000   -1.20000
AFIX   0
C151  1    0.083046    1.148897    0.055091    11.00000    0.06110    0.08679 =
         0.04472   -0.00568    0.00209    0.01451
C152  1    0.049107    1.115288    0.089393    11.00000    0.08286    0.08254 =
         0.05166    0.00759    0.01360    0.02558
AFIX  43
H152  2    0.043968    1.081756    0.082560    11.00000   -1.20000
AFIX   0
C153  1    0.023275    1.130469    0.132734    11.00000    0.08262    0.10936 =
         0.04657    0.00978    0.00960    0.03695
C154  1   -0.004285    1.086401    0.170007    11.00000    0.15097    0.12237 =
         0.08660    0.03175    0.06117    0.04820
AFIX 137
H15A  2    0.019793    1.080687    0.200729    11.00000   -1.50000
H15B  2    0.009812    1.050226    0.159419    11.00000   -1.50000
H15C  2   -0.059520    1.101007    0.172948    11.00000   -1.50000
AFIX   0
C156  1    0.110928    1.130499    0.006601    11.00000    0.05504    0.05103 =
         0.03380    0.00646   -0.00320    0.00234
C157  1    0.037172    1.145730   -0.024941    11.00000    0.05867    0.05381 =
         0.04819    0.00046   -0.00335    0.00194
AFIX  23
H15D  2    0.004906    1.123260   -0.009409    11.00000   -1.20000
H15E  2    0.007846    1.186322   -0.027145    11.00000   -1.20000
AFIX   0
C158  1    0.056067    1.133831   -0.075587    11.00000    0.08424    0.06434 =
         0.04738   -0.00346   -0.00678   -0.01136
AFIX  23
H15F  2    0.081576    1.092714   -0.073658    11.00000   -1.20000
H15G  2    0.008365    1.144984   -0.094003    11.00000   -1.20000
AFIX   0
C159  1    0.108025    1.166791   -0.101298    11.00000    0.11226    0.07784 =
         0.03519    0.00243   -0.00061   -0.02212
AFIX  23
H15H  2    0.079821    1.207914   -0.107219    11.00000   -1.20000
H15I  2    0.122489    1.155715   -0.132228    11.00000   -1.20000
AFIX   0
C160  1    0.181060    1.154764   -0.071723    11.00000    0.09037    0.06070 =
         0.04284    0.00369    0.00713   -0.02315
AFIX  23
H16C  2    0.210617    1.179199   -0.087608    11.00000   -1.20000
H16D  2    0.213051    1.114755   -0.069603    11.00000   -1.20000
AFIX   0
C161  1    0.159737    1.166714   -0.020329    11.00000    0.07373    0.05333 =
         0.04907    0.00014   -0.00634   -0.00297
AFIX  23
H16E  2    0.206919    1.158126   -0.002006    11.00000   -1.20000
H16F  2    0.131052    1.207430   -0.022596    11.00000   -1.20000
AFIX   0
C162  1    0.155246    1.066222    0.015669    11.00000    0.05171    0.05199 =
         0.04126    0.00708    0.00980    0.00481
C163  1    0.236982    1.045386    0.021558    11.00000    0.05320    0.06411 =
         0.03532    0.00890    0.00923   -0.00277
AFIX  43
H163  2    0.264386    1.071566    0.017193    11.00000   -1.20000
AFIX   0
C164  1    0.277397    0.985492    0.033950    11.00000    0.05095    0.05961 =
         0.03936    0.00578    0.01039    0.01289
C165  1    0.237715    0.946538    0.040480    11.00000    0.06958    0.05471 =
         0.05615    0.01768    0.02768    0.00821
C166  1    0.157086    0.965708    0.035051    11.00000    0.06030    0.05366 =
         0.07847    0.01127    0.03168   -0.00024
C167  1    0.118476    1.024886    0.021759    11.00000    0.05000    0.05667 =
         0.06494    0.00674    0.01577    0.00513
AFIX  43
H167  2    0.065176    1.037191    0.016727    11.00000   -1.20000
AFIX   0
C168  1    0.110286    0.923952    0.043412    11.00000    0.08713    0.06542 =
         0.13136    0.01673    0.03757   -0.01597
AFIX 137
H16G  2    0.118285    0.903627    0.017253    11.00000   -1.50000
H16H  2    0.056292    0.945240    0.045131    11.00000   -1.50000
H16I  2    0.126830    0.896711    0.073112    11.00000   -1.50000
AFIX   0
C169  1    0.364687    0.966997    0.038811    11.00000    0.05373    0.07874 =
         0.05546    0.00548   -0.00146    0.01206
AFIX 137
H16J  2    0.387910    0.955673    0.009663    11.00000   -1.50000
H16K  2    0.381852    0.934914    0.065379    11.00000   -1.50000
H16L  2    0.379643    0.998679    0.044472    11.00000   -1.50000
AFIX   0
C170  1    0.440762    0.689403    0.163333    11.00000    0.05014    0.04821 =
         0.05114    0.00559    0.00108    0.01006
C171  1    0.416724    0.712201    0.112113    11.00000    0.06268    0.05510 =
         0.04747    0.00252    0.00006    0.01190
C172  1    0.428147    0.673328    0.081045    11.00000    0.12180    0.05718 =
         0.05821   -0.00606   -0.00151    0.02472
AFIX  43
H172  2    0.448020    0.633676    0.092700    11.00000   -1.20000
AFIX   0
C173  1    0.409383    0.694858    0.032666    11.00000    0.17115    0.06702 =
         0.05803   -0.01384   -0.02439    0.01423
AFIX  43
H173  2    0.419530    0.669223    0.011641    11.00000   -1.20000
AFIX   0
C174  1    0.376119    0.753140    0.014749    11.00000    0.12445    0.07287 =
         0.05127   -0.00020   -0.00657    0.02479
AFIX  43
H174  2    0.363543    0.766668   -0.017844    11.00000   -1.20000
AFIX   0
C175  1    0.361638    0.791451    0.046218    11.00000    0.07660    0.05412 =
         0.04555    0.00762    0.00905    0.01526
C176  1    0.379532    0.771614    0.093794    11.00000    0.05567    0.04990 =
         0.04831    0.00268    0.00618    0.01078
AFIX  43
H176  2    0.367136    0.797506    0.114669    11.00000   -1.20000
AFIX   0
C177  1    0.324009    0.855115    0.024312    11.00000    0.08616    0.06248 =
         0.04701    0.01801    0.01866    0.02011

S600  5    0.468891    0.537080    0.275431    11.00000    0.05346    0.05283 =
         0.06780    0.00778    0.00120    0.00097
S200  5    0.872289    0.600931    0.628732    11.00000    0.18516    0.23275 =
         0.15601   -0.07083    0.01763   -0.08464
PART 1
S800  5    0.003884    0.961709    0.283384    10.50000    0.03504    0.03892 =
         0.05148   -0.00973    0.01429   -0.01387

PART 0
S500  5    0.201911    1.103925    0.234063    11.00000    0.06097    0.20790 =
         0.05310   -0.03419    0.00693    0.01240

S007  5    0.162171    0.664154    0.557435    11.00000    0.15143    0.11801 =
         0.15099   -0.04902   -0.06068    0.03735
S300  5    0.896428    0.509150    0.455547    11.00000    0.05691    0.10432 =
         0.17152    0.04201    0.00018   -0.02162
S700  5    0.290438    0.838753    0.435753    11.00000    0.12181    0.12122 =
         0.11740   -0.01785   -0.00906    0.01419
C200  1    0.898274    0.526716    0.636936    11.00000    0.09897    0.19548 =
         0.13014    0.08384    0.00611    0.01081
AFIX 137
H20C  2    0.853535    0.515942    0.632630    11.00000   -1.50000
H20D  2    0.919038    0.509602    0.668925    11.00000   -1.50000
H20E  2    0.936722    0.513265    0.613822    11.00000   -1.50000
AFIX   0

C301  1    0.900516    0.467370    0.512560    11.00000    0.06443    0.09091 =
         0.15155    0.01486    0.03080   -0.00700
AFIX 137
H30A  2    0.886261    0.433986    0.510895    11.00000   -1.50000
H30B  2    0.865334    0.489649    0.533141    11.00000   -1.50000
H30C  2    0.952229    0.455226    0.525372    11.00000   -1.50000
AFIX   0

C701  1    0.336053    0.819527    0.490855    11.00000    0.19768    0.20950 =
         0.15794   -0.07444   -0.06206    0.08354
AFIX 137
H70C  2    0.298490    0.819572    0.515900    11.00000   -1.50000
H70D  2    0.361925    0.846711    0.493514    11.00000   -1.50000
H70E  2    0.373298    0.781529    0.494015    11.00000   -1.50000
AFIX   0
C1AA  1    0.213267    0.820243    0.446913    11.00000    0.12490    0.13767 =
         0.05083   -0.00590    0.02468   -0.04354
AFIX 137
H1AA  2    0.227585    0.778945    0.456572    11.00000   -1.50000
H1AB  2    0.181189    0.832828    0.418422    11.00000   -1.50000
H1AC  2    0.185208    0.837967    0.472370    11.00000   -1.50000
AFIX   0

C501  1    0.208105    1.035464    0.268458    11.00000    0.14175    0.20135 =
         0.06636   -0.00185    0.01718    0.05198
AFIX 137
H50D  2    0.218346    1.034328    0.301582    11.00000   -1.50000
H50E  2    0.249289    1.006394    0.256617    11.00000   -1.50000
H50F  2    0.160064    1.028246    0.265978    11.00000   -1.50000
AFIX   0

C801  1    0.066638    0.924218    0.340515    11.00000    0.06754    0.08807 =
         0.06734   -0.00538   -0.00347    0.00388
PART 1
AFIX 137
H80A  2    0.094133    0.948709    0.347377    10.50000   -1.50000
H80B  2    0.103019    0.888213    0.335529    10.50000   -1.50000
H80C  2    0.034105    0.917005    0.367176    10.50000   -1.50000
AFIX 137
PART 0
PART 2
H80D  2    0.113855    0.917586    0.357478    10.50000   -1.50000
H80E  2    0.071090    0.891697    0.326062    10.50000   -1.50000
H80F  2    0.024429    0.929118    0.362683    10.50000   -1.50000
AFIX   0

PART 0
C600  1    0.554989    0.554645    0.278790    11.00000    0.05856    0.06555 =
         0.06407    0.01506    0.00035   -0.00352
AFIX 137
H60A  2    0.598907    0.520062    0.281981    11.00000   -1.50000
H60B  2    0.552949    0.572138    0.306233    11.00000   -1.50000
H60C  2    0.559648    0.581228    0.249973    11.00000   -1.50000
AFIX   0

C800  1   -0.035764    1.029574    0.301490    11.00000    0.08629    0.05028 =
         0.08082   -0.02447    0.01610   -0.00245
PART 1
AFIX 137
H80G  2   -0.067224    1.025412    0.329376    10.50000   -1.50000
H80H  2   -0.066936    1.057447    0.275697    10.50000   -1.50000
H80I  2    0.005492    1.042451    0.309157    10.50000   -1.50000
AFIX 137
PART 0
PART 2
H80J  2   -0.061943    1.018495    0.330266    10.50000   -1.50000
H80K  2   -0.065638    1.032157    0.273772    10.50000   -1.50000
H80L  2   -0.029780    1.066481    0.301203    10.50000   -1.50000
AFIX   0
PART 0
O800  4    0.065238    0.972114    0.246832    11.00000    0.09235    0.08359 =
         0.09045    0.01243    0.06572    0.00133

C201  1    0.866954    0.617777    0.564713    11.00000    0.11030    0.07947 =
         0.12894    0.01563   -0.01426   -0.01470
AFIX 137
H20F  2    0.915845    0.598203    0.551892    11.00000   -1.50000
H20G  2    0.854882    0.658777    0.553770    11.00000   -1.50000
H20H  2    0.827254    0.605451    0.553897    11.00000   -1.50000
AFIX   0

O05I  4    0.168247    0.688072    0.512716    11.00000    0.25025    0.22167 =
         0.16349    0.08917   -0.15518   -0.13561
C500  1    0.282199    1.110587    0.260504    11.00000    0.07060    0.45574 =
         0.17310   -0.16105    0.04690   -0.05474
AFIX 137
H50G  2    0.287164    1.090915    0.293617    11.00000   -1.50000
H50H  2    0.275296    1.150766    0.258848    11.00000   -1.50000
H50I  2    0.328146    1.093730    0.243542    11.00000   -1.50000
AFIX   0

C601  1    0.500240    0.497460    0.226554    11.00000    0.15443    0.13352 =
         0.09297   -0.03580   -0.00967   -0.03460
AFIX 137
H60D  2    0.497688    0.524328    0.196641    11.00000   -1.50000
H60E  2    0.466982    0.475029    0.224651    11.00000   -1.50000
H60F  2    0.552544    0.472177    0.232652    11.00000   -1.50000
AFIX   0
O600  4    0.465946    0.492788    0.319810    11.00000    0.06045    0.05624 =
         0.09504    0.02220    0.02305    0.00253

O200  4    0.787454    0.622407    0.645622    11.00000    0.21665    0.27618 =
         0.18156   -0.06835    0.07981    0.01463
C0AA  1    0.186831    0.710709    0.586700    11.00000    0.22496    0.08943 =
         0.16181   -0.03785   -0.07093   -0.00670
AFIX 137
H0AA  2    0.226991    0.723035    0.569278    11.00000   -1.50000
H0AB  2    0.204955    0.691021    0.618781    11.00000   -1.50000
H0AC  2    0.142187    0.743819    0.588226    11.00000   -1.50000
AFIX   0

O300  4    0.953925    0.468526    0.427016    11.00000    0.06347    0.25971 =
         0.18489    0.05516    0.06137    0.03847
O700  4    0.246780    0.899018    0.428453    11.00000    0.15072    0.09308 =
         0.25768   -0.02481   -0.05930    0.01042
O500  4    0.132298    1.146478    0.250213    11.00000    0.06057    0.15064 =
         0.06132   -0.02617   -0.01100    0.01640
C071  1    0.053366    0.687110    0.569120    11.00000    0.18442    0.21102 =
         0.11066   -0.05542   -0.04455    0.07880
AFIX 137
H07A  2    0.037266    0.723936    0.578706    11.00000   -1.50000
H07B  2    0.042182    0.658813    0.594316    11.00000   -1.50000
H07C  2    0.025996    0.690112    0.540209    11.00000   -1.50000
AFIX   0

C300  1    0.806925    0.511675    0.438200    11.00000    0.06732    0.08171 =
         0.15452   -0.00539    0.00948   -0.01319
AFIX 137
H30D  2    0.806567    0.473127    0.438846    11.00000   -1.50000
H30E  2    0.795245    0.534128    0.406102    11.00000   -1.50000
H30F  2    0.768720    0.529189    0.459914    11.00000   -1.50000
AFIX   0

C155  1    0.074975    1.256950    0.129245    11.00000    0.18425    0.18650 =
         0.12944   -0.09517    0.01899   -0.03831
AFIX 137
H15J  2    0.032699    1.291794    0.118871    11.00000   -1.50000
H15K  2    0.121860    1.261227    0.114502    11.00000   -1.50000
H15L  2    0.080556    1.249660    0.163673    11.00000   -1.50000
AFIX   0
C5AA  1   -0.071225    1.186519    0.325790    11.00000    0.04520    0.11856 =
         0.06299   -0.03130   -0.01816    0.03886

PART 2
S2    5    0.051162    0.980246    0.300151    10.50000    0.09481    0.09020 =
         0.09006    0.00326    0.02762    0.01760

PART 0
S50   5   -0.123659    1.080089    0.443473    11.00000    0.11774    0.20259 =
         0.17596   -0.03556   -0.00314   -0.00454
O50A  4   -0.192882    1.131393    0.436844    11.00000    0.11332    0.23906 =
         0.19867   -0.04632   -0.01789    0.01165
C2AA  1   -0.074123    1.083171    0.491976    11.00000    0.14421    0.21599 =
         0.16712   -0.01190   -0.02457   -0.00322
AFIX 137
H2AA  2   -0.096595    1.120254    0.500740    11.00000   -1.50000
H2AB  2   -0.020868    1.077653    0.483680    11.00000   -1.50000
H2AC  2   -0.077154    1.053333    0.518679    11.00000   -1.50000
AFIX   0
C4AA  1   -0.167428    1.033954    0.466475    11.00000    0.16140    0.25656 =
         0.20816   -0.04339    0.02880   -0.04942
AFIX 137
H4AA  2   -0.174312    1.033439    0.500370    11.00000   -1.50000
H4AB  2   -0.136845    0.996138    0.461685    11.00000   -1.50000
H4AC  2   -0.217073    1.044938    0.451006    11.00000   -1.50000
AFIX   0
HKLF 4


REM  exp_2788_a.res in P-1
REM R1 =  0.2353 for   27926 Fo > 4sig(Fo)  and  0.2728 for all   42436 data
REM   2174 parameters refined using    238 restraints

END  
     
WGHT      0.2000      0.0000 

REM Highest difference peak  4.327,  deepest hole -0.898,  1-sigma level  0.202
Q1    1   0.4614  1.1173  0.0326  11.00000  0.05    4.33
Q2    1   0.3819  1.1544  0.0382  11.00000  0.05    3.99
Q3    1   0.3877  1.0991  0.0593  11.00000  0.05    3.79
Q4    1   0.5055  0.2197  0.2914  11.00000  0.05    3.64
Q5    1   0.2154  0.7439  0.1238  11.00000  0.05    3.63
Q6    1   0.5719  1.2744  0.1377  11.00000  0.05    2.70
Q7    1   0.3017  1.2586  0.3917  11.00000  0.05    2.46
Q8    1   0.7133  0.5611  0.3375  11.00000  0.05    2.33
Q9    1   0.3377  0.3993  0.2390  11.00000  0.05    2.23
Q10   1  -0.3329  1.1667  0.3881  11.00000  0.05    2.22
Q11   1   0.8360  0.6858  0.1265  11.00000  0.05    2.14
Q12   1   0.1965  0.8065  0.1164  11.00000  0.05    2.06
Q13   1   0.5856  1.1763  0.2758  11.00000  0.05    1.96
Q14   1   0.9448  0.6430  0.1367  11.00000  0.05    1.91
Q15   1   0.4702  0.7035 -0.1046  11.00000  0.05    1.88
Q16   1   0.5150  0.8390 -0.0564  11.00000  0.05    1.84
Q17   1   0.5600  0.4744  0.0999  11.00000  0.05    1.69
Q18   1   0.8115  1.1205  0.1391  11.00000  0.05    1.56
Q19   1   0.1217  0.9792  0.2665  11.00000  0.05    1.48
Q20   1   0.8791  1.0355  0.1130  11.00000  0.05    1.37

  REM The information below was added by Olex2.
  REM
  REM R1 = 0.2353 for 27926 Fo > 4sig(Fo) and 0.2728 for all 139648 data
  REM n/a parameters refined using n/a restraints
  REM Highest difference peak 4.33, deepest hole -0.90
  REM Mean Shift 0.009, Max Shift -0.579.

  REM +++ Tabular Listing of Refinement Information +++
  REM R1_all = 0.2728
  REM R1_gt = 0.2353
  REM wR_ref = 0.5358
  REM GOOF = 1.682
  REM Shift_max = -0.579
  REM Shift_mean = 0.009
  REM Reflections_all = 139648
  REM Reflections_gt = 27926
  REM Parameters = n/a
  REM Hole = -0.90
  REM Peak = 4.33
  REM Flack = n/a

  
