# Supplementary material for: Highly Conductive Topologically Chiral Molecular Knots as Efficient Spin Filters
Source: J Am Chem Soc. 2023 Nov 16;145(49):26791–8. doi: 10.1021/jacs.3c08966 (PMC10722505; doi:10.1021/jacs.3c08966)
Supplement: Supplementary file 2 — ja3c08966_si_002.zip [file ja3c08966_si_002.zip › CCDC-2234794/olex2/temp/exp_2788.cif]

 
data_exp_2788
 
_audit_creation_method            'SHELXL-2018/3'
_shelx_SHELXL_version_number      '2018/3'
_chemical_name_systematic         ?
_chemical_name_common             ?
_chemical_melting_point           ?
_chemical_formula_moiety          ?
_chemical_formula_sum
 'C197 H248 N15 O22 S10' 
_chemical_formula_weight          3498.69

loop_
 _atom_type_symbol
 _atom_type_description
 _atom_type_scat_dispersion_real
 _atom_type_scat_dispersion_imag
 _atom_type_scat_source
 'C'  'C'   0.0181   0.0091
 'International Tables Vol C Tables 4.2.6.8 and 6.1.1.4'
 'H'  'H'   0.0000   0.0000
 'International Tables Vol C Tables 4.2.6.8 and 6.1.1.4'
 'N'  'N'   0.0311   0.0180
 'International Tables Vol C Tables 4.2.6.8 and 6.1.1.4'
 'O'  'O'   0.0492   0.0322
 'International Tables Vol C Tables 4.2.6.8 and 6.1.1.4'
 'S'  'S'   0.3331   0.5567
 'International Tables Vol C Tables 4.2.6.8 and 6.1.1.4'
 
_space_group_crystal_system       triclinic
_space_group_IT_number            2
_space_group_name_H-M_alt         'P -1'
_space_group_name_Hall            '-P 1'
 
_shelx_space_group_comment
;
The symmetry employed for this shelxl refinement is uniquely defined
by the following loop, which should always be used as a source of
symmetry information in preference to the above space-group names.
They are only intended as comments.
;
 
loop_
 _space_group_symop_operation_xyz
 'x, y, z'
 '-x, -y, -z'
 
_cell_length_a                    18.2626(3)
_cell_length_b                    24.9409(4)
_cell_length_c                    28.3395(3)
_cell_angle_alpha                 78.2060(10)
_cell_angle_beta                  86.9020(10)
_cell_angle_gamma                 71.0290(10)
_cell_volume                      11948.3(3)
_cell_formula_units_Z             2
_cell_measurement_temperature     236(2)
_cell_measurement_reflns_used     ?
_cell_measurement_theta_min       ?
_cell_measurement_theta_max       ?
 
_exptl_crystal_description        ?
_exptl_crystal_colour             ?
_exptl_crystal_density_meas       ?
_exptl_crystal_density_method     ?
_exptl_crystal_density_diffrn     0.972          
_exptl_crystal_F_000              3742
_exptl_transmission_factor_min    ?
_exptl_transmission_factor_max    ?
_exptl_crystal_size_max           0.390
_exptl_crystal_size_mid           0.320
_exptl_crystal_size_min           0.260
_exptl_absorpt_coefficient_mu     1.286
_shelx_estimated_absorpt_T_min    0.634
_shelx_estimated_absorpt_T_max    0.731
_exptl_absorpt_correction_type    ?
_exptl_absorpt_correction_T_min   ?
_exptl_absorpt_correction_T_max   ?
_exptl_absorpt_process_details    ?
_exptl_absorpt_special_details    ?
_diffrn_ambient_temperature       236(2)
_diffrn_radiation_wavelength      1.54184
_diffrn_radiation_type            CuK\a
_diffrn_source                    ?
_diffrn_measurement_device_type   ?
_diffrn_measurement_method        ?
_diffrn_detector_area_resol_mean  ?
_diffrn_reflns_number             131463
_diffrn_reflns_av_unetI/netI      0.0920
_diffrn_reflns_av_R_equivalents   0.1143
_diffrn_reflns_limit_h_min        -21
_diffrn_reflns_limit_h_max        21
_diffrn_reflns_limit_k_min        -29
_diffrn_reflns_limit_k_max        29
_diffrn_reflns_limit_l_min        -33
_diffrn_reflns_limit_l_max        23
_diffrn_reflns_theta_min          3.858
_diffrn_reflns_theta_max          67.079
_diffrn_reflns_theta_full         67.079
_diffrn_measured_fraction_theta_max   0.992
_diffrn_measured_fraction_theta_full  0.992
_diffrn_reflns_Laue_measured_fraction_max    0.992
_diffrn_reflns_Laue_measured_fraction_full   0.992
_diffrn_reflns_point_group_measured_fraction_max   0.992
_diffrn_reflns_point_group_measured_fraction_full  0.992
_reflns_number_total              42378
_reflns_number_gt                 27169
_reflns_threshold_expression      'I > 2\s(I)'
_reflns_Friedel_coverage          0.000
_reflns_Friedel_fraction_max      .
_reflns_Friedel_fraction_full     .
 
_reflns_special_details
;
 Reflections were merged by SHELXL according to the crystal
 class for the calculation of statistics and refinement.
 
 Structure factors included contributions from the .fab file.
 
 _reflns_Friedel_fraction is defined as the number of unique
 Friedel pairs measured divided by the number that would be
 possible theoretically, ignoring centric projections and
 systematic absences.
;
 
_computing_data_collection        ?
_computing_cell_refinement        ?
_computing_data_reduction         ?
_computing_structure_solution     ?
_computing_structure_refinement 'SHELXL-2018/3 (Sheldrick, 2018)'
_computing_molecular_graphics     ?
_computing_publication_material   ?
_refine_special_details           ?
_refine_ls_structure_factor_coef  Fsqd
_refine_ls_matrix_type            full
_refine_ls_weighting_scheme       calc
_refine_ls_weighting_details
'w=1/[\s^2^(Fo^2^)+(0.1254P)^2^+25.6583P] where P=(Fo^2^+2Fc^2^)/3'
_atom_sites_solution_primary      ?
_atom_sites_solution_secondary    ?
_atom_sites_solution_hydrogens    geom
_refine_ls_hydrogen_treatment     constr
_refine_ls_extinction_method      none
_refine_ls_extinction_coef        .
_refine_ls_number_reflns          42378
_refine_ls_number_parameters      2259
_refine_ls_number_restraints      376
_refine_ls_R_factor_all           0.1269
_refine_ls_R_factor_gt            0.1061
_refine_ls_wR_factor_ref          0.2727
_refine_ls_wR_factor_gt           0.2567
_refine_ls_goodness_of_fit_ref    0.832
_refine_ls_restrained_S_all       0.845
_refine_ls_shift/su_max           0.001
_refine_ls_shift/su_mean          0.000
 
loop_
 _atom_site_label
 _atom_site_type_symbol
 _atom_site_fract_x
 _atom_site_fract_y
 _atom_site_fract_z
 _atom_site_U_iso_or_equiv
 _atom_site_adp_type
 _atom_site_occupancy
 _atom_site_site_symmetry_order  
 _atom_site_calc_flag
 _atom_site_refinement_flags_posn
 _atom_site_refinement_flags_adp
 _atom_site_refinement_flags_occupancy
 _atom_site_disorder_assembly
 _atom_site_disorder_group
O1 O 1.02041(16) -0.16407(15) 0.59366(11) 0.0839(10) Uani 1 1 d . . . . .
O2 O 1.1305(2) -0.2271(3) 0.83706(14) 0.201(4) Uani 1 1 d . . . . .
O3 O 0.10026(16) 0.05769(13) 0.61430(12) 0.0797(9) Uani 1 1 d . . . . .
O4 O 0.26540(15) 0.26421(11) 0.49359(9) 0.0616(7) Uani 1 1 d . . . . .
O5 O 0.36964(17) 0.71445(12) 0.62156(13) 0.0868(10) Uani 1 1 d . . . . .
O6 O 0.73592(15) 0.54946(11) 0.55497(11) 0.0706(8) Uani 1 1 d . . . . .
O7 O 0.5096(2) 0.35793(13) 0.82440(11) 0.0896(10) Uani 1 1 d . . . . .
O8 O 0.6575(2) 0.12351(14) 1.01500(11) 0.1039(13) Uani 1 1 d . . . . .
O9 O 0.7211(2) 0.17439(15) 0.81455(18) 0.1190(16) Uani 1 1 d . . . . .
O10 O 0.52014(16) 0.06776(13) 0.80098(9) 0.0714(8) Uani 1 1 d . . . . .
O11 O 0.34487(13) 0.12632(10) 0.65775(8) 0.0502(6) Uani 1 1 d . . . . .
O12 O 0.2653(2) 0.33035(13) 0.70184(12) 0.0986(12) Uani 1 1 d . . . . .
N1 N 1.0504(2) -0.1920(2) 0.71970(13) 0.0992(16) Uani 1 1 d . . . . .
N2 N 1.0059(2) -0.1933(3) 0.81211(14) 0.144(3) Uani 1 1 d . . . . .
H2 H 0.974121 -0.188763 0.788738 0.172 Uiso 1 1 calc R U . . .
N3 N 0.93638(18) -0.15128(19) 0.65541(12) 0.0823(12) Uani 1 1 d . . . . .
H3 H 0.933407 -0.158813 0.686675 0.099 Uiso 1 1 calc R U . . .
N4 N 0.20079(15) 0.15631(12) 0.56724(11) 0.0500(7) Uani 1 1 d . . . . .
N5 N 0.19618(17) 0.07982(14) 0.64637(13) 0.0639(9) Uani 1 1 d . . . . .
H5 H 0.229463 0.098415 0.639324 0.077 Uiso 1 1 calc R U . . .
N6 N 0.30522(15) 0.21283(11) 0.56818(10) 0.0464(6) Uani 1 1 d . . . . .
H6 H 0.303870 0.182878 0.589784 0.056 Uiso 1 1 calc R U . . .
N7 N 0.2062(2) 0.34087(14) 0.77236(13) 0.0699(9) Uani 1 1 d . . . . .
H7 H 0.190456 0.323744 0.798914 0.084 Uiso 1 1 calc R U . . .
N8 N 0.42225(18) 0.61926(13) 0.65275(12) 0.0600(8) Uani 1 1 d . . . . .
H8 H 0.464706 0.589885 0.656782 0.072 Uiso 1 1 calc R U . . .
N9 N 0.55258(16) 0.61498(12) 0.60258(10) 0.0510(7) Uani 1 1 d . . . . .
N10 N 0.66795(16) 0.51022(12) 0.61334(11) 0.0538(7) Uani 1 1 d . . . . .
H10 H 0.625219 0.515527 0.629573 0.065 Uiso 1 1 calc R U . . .
N11 N 0.7234(2) 0.11391(14) 0.94641(12) 0.0791(12) Uani 1 1 d . . . . .
H11 H 0.730862 0.131554 0.917665 0.095 Uiso 1 1 calc R U . . .
N12 N 0.59258(17) 0.27720(13) 0.80491(10) 0.0551(7) Uani 1 1 d . . . . .
H12 H 0.628851 0.244724 0.815370 0.066 Uiso 1 1 calc R U . . .
N13 N 0.82329(18) 0.12153(13) 0.77813(11) 0.0580(8) Uani 1 1 d . . . . .
H13 H 0.853814 0.086601 0.777788 0.070 Uiso 1 1 calc R U . . .
N14 N 0.53802(19) -0.00946(15) 0.86285(11) 0.0664(9) Uani 1 1 d . . . . .
H14 H 0.568344 -0.031813 0.886610 0.080 Uiso 1 1 calc R U . . .
N15 N 0.44593(15) 0.08087(12) 0.71048(10) 0.0493(7) Uani 1 1 d . . . . .
H15 H 0.461989 0.076120 0.739860 0.059 Uiso 1 1 calc R U . . .
C1 C 0.61715(19) 0.61194(15) 0.57704(12) 0.0503(8) Uani 1 1 d . . . . .
C2 C 0.6301(2) 0.66035(15) 0.54805(14) 0.0560(9) Uani 1 1 d . . . . .
H2A H 0.675867 0.656802 0.530283 0.067 Uiso 1 1 calc R U . . .
C3 C 0.5745(2) 0.71317(16) 0.54615(14) 0.0626(10) Uani 1 1 d . . . . .
H3A H 0.582325 0.746615 0.527554 0.075 Uiso 1 1 calc R U . . .
C4 C 0.5069(2) 0.71717(16) 0.57164(14) 0.0621(10) Uani 1 1 d . . . . .
H4 H 0.467744 0.752979 0.570180 0.074 Uiso 1 1 calc R U . . .
C5 C 0.4983(2) 0.66702(15) 0.59941(13) 0.0531(8) Uani 1 1 d . . . . .
C6 C 0.4244(2) 0.66894(15) 0.62534(15) 0.0612(10) Uani 1 1 d . . . . .
C7 C 0.3539(2) 0.61178(14) 0.67582(13) 0.0535(9) Uani 1 1 d . . . . .
C8 C 0.3134(2) 0.58339(14) 0.65495(12) 0.0524(9) Uani 1 1 d . . . . .
C9 C 0.2465(2) 0.57684(15) 0.67749(12) 0.0519(8) Uani 1 1 d . . . . .
H9 H 0.218197 0.558495 0.663474 0.062 Uiso 1 1 calc R U . . .
C10 C 0.2196(2) 0.59605(15) 0.71955(13) 0.0537(9) Uani 1 1 d . . . . .
C11 C 0.2625(2) 0.62293(18) 0.74019(15) 0.0654(10) Uani 1 1 d . . . . .
H11A H 0.245777 0.635821 0.769080 0.078 Uiso 1 1 calc R U . . .
C12 C 0.3299(2) 0.63098(18) 0.71851(16) 0.0644(10) Uani 1 1 d . . . . .
C13 C 0.3739(3) 0.6613(2) 0.7414(2) 0.0914(15) Uani 1 1 d . . . . .
H13A H 0.368923 0.698745 0.721109 0.137 Uiso 1 1 calc R U . . .
H13B H 0.428148 0.638081 0.744798 0.137 Uiso 1 1 calc R U . . .
H13C H 0.352808 0.666579 0.772888 0.137 Uiso 1 1 calc R U . . .
C14 C 0.3417(2) 0.56112(18) 0.60983(14) 0.0630(10) Uani 1 1 d . . . . .
H14A H 0.393235 0.533136 0.615520 0.094 Uiso 1 1 calc R U . . .
H14B H 0.343473 0.593033 0.584166 0.094 Uiso 1 1 calc R U . . .
H14C H 0.306866 0.542753 0.600595 0.094 Uiso 1 1 calc R U . . .
C15 C 0.1444(2) 0.58725(15) 0.74177(13) 0.0551(9) Uani 1 1 d . . . . .
C16 C 0.0767(2) 0.62378(19) 0.70677(16) 0.0719(12) Uani 1 1 d . . . . .
H16A H 0.081555 0.662381 0.695887 0.086 Uiso 1 1 calc R U . . .
H16B H 0.081655 0.606117 0.678392 0.086 Uiso 1 1 calc R U . . .
C17 C -0.0021(3) 0.6304(3) 0.7269(3) 0.111(2) Uani 1 1 d . . . . .
H17A H -0.011656 0.593285 0.730578 0.133 Uiso 1 1 calc R U . . .
H17B H -0.040252 0.658730 0.703587 0.133 Uiso 1 1 calc R U . . .
C18 C -0.0145(4) 0.6491(4) 0.7743(3) 0.135(3) Uani 1 1 d . . . . .
H18A H -0.065619 0.648906 0.786673 0.162 Uiso 1 1 calc R U . . .
H18B H -0.012354 0.688515 0.770426 0.162 Uiso 1 1 calc R U . . .
C19 C 0.0485(4) 0.6075(3) 0.8097(2) 0.110(2) Uani 1 1 d . . . . .
H19A H 0.041887 0.620059 0.840721 0.132 Uiso 1 1 calc R U . . .
H19B H 0.043957 0.568663 0.815103 0.132 Uiso 1 1 calc R U . . .
C20 C 0.1254(3) 0.6058(2) 0.79087(16) 0.0738(12) Uani 1 1 d . . . . .
H20A H 0.164353 0.579122 0.814539 0.089 Uiso 1 1 calc R U . . .
H20B H 0.130209 0.644370 0.787888 0.089 Uiso 1 1 calc R U . . .
C21 C 0.1571(2) 0.52174(16) 0.74932(13) 0.0542(9) Uani 1 1 d . . . . .
C22 C 0.1174(2) 0.49844(18) 0.72422(16) 0.0695(11) Uani 1 1 d . . . . .
H22 H 0.079014 0.523327 0.701837 0.083 Uiso 1 1 calc R U . . .
C23 C 0.1320(3) 0.43895(19) 0.73077(17) 0.0719(11) Uani 1 1 d . . . . .
C24 C 0.1897(2) 0.40187(16) 0.76377(14) 0.0590(9) Uani 1 1 d . . . . .
C25 C 0.2331(3) 0.42442(18) 0.78876(16) 0.0700(11) Uani 1 1 d . . . . .
C26 C 0.2148(3) 0.48440(18) 0.78110(15) 0.0662(10) Uani 1 1 d . . . . .
H26 H 0.242771 0.500024 0.798253 0.079 Uiso 1 1 calc R U . . .
C27 C 0.2978(4) 0.3862(2) 0.8222(2) 0.116(2) Uani 1 1 d . . . . .
H27A H 0.338407 0.363277 0.804189 0.174 Uiso 1 1 calc R U . . .
H27B H 0.278755 0.360762 0.846626 0.174 Uiso 1 1 calc R U . . .
H27C H 0.318334 0.409778 0.837572 0.174 Uiso 1 1 calc R U . . .
C28 C 0.0879(4) 0.4162(2) 0.7013(3) 0.108(2) Uani 1 1 d . . . . .
H28A H 0.123324 0.383968 0.688973 0.162 Uiso 1 1 calc R U . . .
H28B H 0.062128 0.446603 0.674622 0.162 Uiso 1 1 calc R U . . .
H28C H 0.049624 0.403361 0.721293 0.162 Uiso 1 1 calc R U . . .
C29 C 0.2452(2) 0.30908(17) 0.74090(15) 0.0667(11) Uani 1 1 d . . . . .
C30 C 0.2691(2) 0.24371(16) 0.75661(14) 0.0590(10) Uani 1 1 d . . . . .
C31 C 0.2613(2) 0.21544(17) 0.80317(14) 0.0674(11) Uani 1 1 d . . . . .
H31 H 0.236229 0.236745 0.826549 0.081 Uiso 1 1 calc R U . . .
C32 C 0.2902(3) 0.15645(18) 0.81489(15) 0.0724(12) Uani 1 1 d . . . . .
H32 H 0.283407 0.137388 0.846229 0.087 Uiso 1 1 calc R U . . .
C33 C 0.3290(2) 0.12445(17) 0.78170(13) 0.0608(10) Uani 1 1 d . . . . .
H33 H 0.350780 0.084064 0.790773 0.073 Uiso 1 1 calc R U . . .
C34 C 0.30453(19) 0.21143(14) 0.72234(13) 0.0503(8) Uani 1 1 d . . . . .
H34 H 0.307424 0.230016 0.690234 0.060 Uiso 1 1 calc R U . . .
C35 C 0.33574(18) 0.15171(15) 0.73540(12) 0.0495(8) Uani 1 1 d . . . . .
C36 C 0.37506(18) 0.11900(14) 0.69730(13) 0.0472(8) Uani 1 1 d . . . . .
C37 C 0.2470(5) -0.0460(4) 0.8414(3) 0.066(2) Uani 0.621(7) 1 d D U P A 1
C38 C 0.1757(5) -0.0198(4) 0.8703(3) 0.064(2) Uani 0.621(7) 1 d D U P A 1
H38A H 0.170648 0.020418 0.870671 0.076 Uiso 0.621(7) 1 calc R U P A 1
H38B H 0.129031 -0.020145 0.854982 0.076 Uiso 0.621(7) 1 calc R U P A 1
C39 C 0.1831(4) -0.0540(3) 0.9212(2) 0.0718(17) Uani 0.621(7) 1 d D U P A 1
H39A H 0.226521 -0.049819 0.937319 0.086 Uiso 0.621(7) 1 calc R U P A 1
H39B H 0.135884 -0.037851 0.938652 0.086 Uiso 0.621(7) 1 calc R U P A 1
C40 C 0.1960(4) -0.1170(3) 0.9237(2) 0.0733(18) Uani 0.621(7) 1 d D U P A 1
H40A H 0.149684 -0.121779 0.911613 0.088 Uiso 0.621(7) 1 calc R U P A 1
H40B H 0.204500 -0.137469 0.957380 0.088 Uiso 0.621(7) 1 calc R U P A 1
C41 C 0.2649(4) -0.1428(3) 0.8943(2) 0.0679(17) Uani 0.621(7) 1 d D U P A 1
H41A H 0.312043 -0.141397 0.908239 0.081 Uiso 0.621(7) 1 calc R U P A 1
H41B H 0.270559 -0.183385 0.894994 0.081 Uiso 0.621(7) 1 calc R U P A 1
C42 C 0.2547(5) -0.1101(3) 0.8433(3) 0.0610(19) Uani 0.621(7) 1 d D U P A 1
H42A H 0.208262 -0.112252 0.829147 0.073 Uiso 0.621(7) 1 calc R U P A 1
H42B H 0.299403 -0.127549 0.824399 0.073 Uiso 0.621(7) 1 calc R U P A 1
C43 C 0.2210(2) -0.01308(16) 0.78954(17) 0.0660(9) Uani 1 1 d D U . . .
C44 C 0.2319(2) -0.04113(17) 0.75167(18) 0.0698(10) Uani 1 1 d . U . . .
H44 H 0.246820 -0.081741 0.758573 0.084 Uiso 1 1 calc R U . . .
C45 C 0.2222(2) -0.01312(17) 0.70372(17) 0.0679(12) Uani 1 1 d . . . . .
C46 C 0.1996(2) 0.04697(16) 0.69381(16) 0.0622(10) Uani 1 1 d . . . . .
C47 C 0.1830(2) 0.07822(16) 0.73176(17) 0.0636(11) Uani 1 1 d . . . . .
C48 C 0.1953(2) 0.04828(17) 0.77857(17) 0.0666(11) Uani 1 1 d . . . . .
H48 H 0.186570 0.068813 0.803806 0.080 Uiso 1 1 calc R U . . .
C49 C 0.1517(2) 0.14363(17) 0.72085(18) 0.0726(12) Uani 1 1 d . . . . .
H49A H 0.102482 0.156213 0.703811 0.109 Uiso 1 1 calc R U . . .
H49B H 0.188143 0.158842 0.700964 0.109 Uiso 1 1 calc R U . . .
H49C H 0.144377 0.157766 0.750779 0.109 Uiso 1 1 calc R U . . .
C50 C 0.2387(3) -0.04663(19) 0.66331(19) 0.0797(13) Uani 1 1 d . . . . .
H50A H 0.190278 -0.045849 0.650255 0.120 Uiso 1 1 calc R U . . .
H50B H 0.269749 -0.086378 0.675688 0.120 Uiso 1 1 calc R U . . .
H50C H 0.266731 -0.029153 0.638087 0.120 Uiso 1 1 calc R U . . .
C51 C 0.1465(2) 0.08491(17) 0.61140(17) 0.0651(11) Uani 1 1 d . . . . .
C52 C 0.15212(19) 0.12651(15) 0.56602(15) 0.0550(9) Uani 1 1 d . . . . .
C53 C 0.1072(2) 0.13312(17) 0.52554(16) 0.0627(10) Uani 1 1 d . . . . .
H53 H 0.074439 0.110799 0.525818 0.075 Uiso 1 1 calc R U . . .
C54 C 0.1124(2) 0.17334(17) 0.48509(15) 0.0591(9) Uani 1 1 d . . . . .
H54 H 0.081775 0.179756 0.457575 0.071 Uiso 1 1 calc R U . . .
C55 C 0.16254(19) 0.20369(15) 0.48565(14) 0.0531(8) Uani 1 1 d . . . . .
H55 H 0.167872 0.230407 0.458121 0.064 Uiso 1 1 calc R U . . .
C56 C 0.20586(18) 0.19475(14) 0.52742(13) 0.0472(8) Uani 1 1 d . . . . .
C57 C 0.26133(19) 0.22723(14) 0.52864(13) 0.0499(8) Uani 1 1 d . . . . .
C58 C 0.35456(17) 0.24431(13) 0.57684(11) 0.0430(7) Uani 1 1 d . . . . .
C59 C 0.32263(18) 0.29965(14) 0.58583(12) 0.0451(7) Uani 1 1 d . . . . .
C60 C 0.37139(17) 0.32949(14) 0.59406(12) 0.0455(7) Uani 1 1 d . . . . .
H60 H 0.349180 0.366738 0.600819 0.055 Uiso 1 1 calc R U . . .
C61 C 0.45173(17) 0.30671(13) 0.59273(11) 0.0427(7) Uani 1 1 d . . . . .
C62 C 0.48181(18) 0.25005(14) 0.58477(12) 0.0453(7) Uani 1 1 d . . . . .
H62 H 0.535867 0.232668 0.585213 0.054 Uiso 1 1 calc R U . . .
C63 C 0.43587(18) 0.21838(13) 0.57630(11) 0.0435(7) Uani 1 1 d . . . . .
C64 C 0.4716(2) 0.15869(14) 0.56548(14) 0.0553(9) Uani 1 1 d . . . . .
H64A H 0.468428 0.160643 0.531083 0.083 Uiso 1 1 calc R U . . .
H64B H 0.443927 0.133474 0.582546 0.083 Uiso 1 1 calc R U . . .
H64C H 0.525467 0.143523 0.575848 0.083 Uiso 1 1 calc R U . . .
C65 C 0.23583(19) 0.32709(16) 0.58773(15) 0.0587(9) Uani 1 1 d . . . . .
H65A H 0.214267 0.338790 0.555279 0.088 Uiso 1 1 calc R U . . .
H65B H 0.224047 0.360721 0.602483 0.088 Uiso 1 1 calc R U . . .
H65C H 0.213475 0.299359 0.606658 0.088 Uiso 1 1 calc R U . . .
C66 C 0.50528(18) 0.33915(14) 0.60319(12) 0.0445(7) Uani 1 1 d . . . . .
C67 C 0.57599(19) 0.32886(15) 0.56987(12) 0.0507(8) Uani 1 1 d . . . . .
H67A H 0.611453 0.347348 0.579019 0.061 Uiso 1 1 calc R U . . .
H67B H 0.603544 0.287237 0.574358 0.061 Uiso 1 1 calc R U . . .
C68 C 0.5531(2) 0.35289(17) 0.51645(13) 0.0583(9) Uani 1 1 d . . . . .
H68A H 0.599828 0.346134 0.496809 0.070 Uiso 1 1 calc R U . . .
H68B H 0.520791 0.332434 0.506494 0.070 Uiso 1 1 calc R U . . .
C69 C 0.5085(2) 0.41784(17) 0.50773(13) 0.0619(10) Uani 1 1 d . . . . .
H69A H 0.543525 0.438766 0.512811 0.074 Uiso 1 1 calc R U . . .
H69B H 0.490107 0.431074 0.474165 0.074 Uiso 1 1 calc R U . . .
C70 C 0.4397(2) 0.43196(15) 0.54101(13) 0.0551(9) Uani 1 1 d . . . . .
H70A H 0.399982 0.417297 0.531817 0.066 Uiso 1 1 calc R U . . .
H70B H 0.417269 0.474025 0.537433 0.066 Uiso 1 1 calc R U . . .
C71 C 0.4639(2) 0.40507(14) 0.59361(12) 0.0488(8) Uani 1 1 d . . . . .
H71A H 0.417610 0.413172 0.613625 0.059 Uiso 1 1 calc R U . . .
H71B H 0.498352 0.423779 0.603672 0.059 Uiso 1 1 calc R U . . .
C72 C 0.53068(18) 0.31951(13) 0.65686(12) 0.0452(7) Uani 1 1 d . . . . .
C73 C 0.59333(18) 0.33193(14) 0.67341(12) 0.0464(8) Uani 1 1 d . . . . .
H73 H 0.622044 0.350075 0.651002 0.056 Uiso 1 1 calc R U . . .
C74 C 0.61418(18) 0.31817(14) 0.72202(12) 0.0486(8) Uani 1 1 d . . . . .
C8AA C 0.57214(19) 0.29196(14) 0.75487(12) 0.0510(8) Uani 1 1 d . . . . .
C76 C 0.5099(2) 0.27715(16) 0.73980(13) 0.0538(9) Uani 1 1 d . . . . .
C77 C 0.49072(19) 0.29205(15) 0.69137(13) 0.0524(8) Uani 1 1 d . . . . .
H77 H 0.448601 0.283209 0.681207 0.063 Uiso 1 1 calc R U . . .
C78 C 0.4668(3) 0.2455(2) 0.77548(15) 0.0765(13) Uani 1 1 d . . . . .
H78A H 0.432055 0.233602 0.758407 0.115 Uiso 1 1 calc R U . . .
H78B H 0.437134 0.270873 0.796414 0.115 Uiso 1 1 calc R U . . .
H78C H 0.503473 0.211694 0.794693 0.115 Uiso 1 1 calc R U . . .
C79 C 0.6828(2) 0.33069(17) 0.73867(13) 0.0558(9) Uani 1 1 d . . . . .
H79A H 0.704350 0.350847 0.711423 0.084 Uiso 1 1 calc R U . . .
H79B H 0.721835 0.294613 0.752565 0.084 Uiso 1 1 calc R U . . .
H79C H 0.666452 0.354651 0.762754 0.084 Uiso 1 1 calc R U . . .
C80 C 0.6785(2) 0.55467(16) 0.58045(14) 0.0561(9) Uani 1 1 d . . . . .
C81 C 0.72672(18) 0.45419(14) 0.62176(13) 0.0488(8) Uani 1 1 d . . . . .
C82 C 0.7694(2) 0.43627(15) 0.66539(13) 0.0517(8) Uani 1 1 d . . . . .
C83 C 0.83034(19) 0.38475(15) 0.67146(12) 0.0487(8) Uani 1 1 d . . . . .
H83 H 0.859292 0.372291 0.700381 0.058 Uiso 1 1 calc R U . . .
C84 C 0.85038(17) 0.35085(14) 0.63679(11) 0.0436(7) Uani 1 1 d . . . . .
C85 C 0.80497(18) 0.36893(15) 0.59511(12) 0.0468(8) Uani 1 1 d . . . . .
H85 H 0.815930 0.345818 0.571602 0.056 Uiso 1 1 calc R U . . .
C86 C 0.74318(18) 0.42093(14) 0.58746(12) 0.0475(8) Uani 1 1 d . . . . .
C87 C 0.6969(2) 0.43903(17) 0.54123(14) 0.0617(10) Uani 1 1 d . . . . .
H87A H 0.716284 0.465667 0.518320 0.092 Uiso 1 1 calc R U . . .
H87B H 0.642860 0.457900 0.547650 0.092 Uiso 1 1 calc R U . . .
H87C H 0.701578 0.405189 0.527941 0.092 Uiso 1 1 calc R U . . .
C88 C 0.7496(3) 0.47178(18) 0.70407(15) 0.0689(11) Uani 1 1 d . . . . .
H88A H 0.697653 0.474552 0.715392 0.103 Uiso 1 1 calc R U . . .
H88B H 0.752137 0.510240 0.691041 0.103 Uiso 1 1 calc R U . . .
H88C H 0.786185 0.453453 0.730722 0.103 Uiso 1 1 calc R U . . .
C89 C 0.91784(18) 0.29375(15) 0.64677(12) 0.0478(8) Uani 1 1 d . . . . .
C90 C 0.99062(19) 0.30481(17) 0.66274(14) 0.0559(9) Uani 1 1 d . . . . .
H90A H 0.976810 0.326268 0.689032 0.067 Uiso 1 1 calc R U . . .
H90B H 1.029924 0.267601 0.675112 0.067 Uiso 1 1 calc R U . . .
C91 C 1.0242(2) 0.33821(19) 0.62238(16) 0.0677(11) Uani 1 1 d . . . . .
H91A H 1.069333 0.344498 0.634610 0.081 Uiso 1 1 calc R U . . .
H91B H 0.985742 0.376196 0.611178 0.081 Uiso 1 1 calc R U . . .
C92 C 1.0484(2) 0.3083(2) 0.58052(16) 0.0687(11) Uani 1 1 d . . . . .
H92A H 1.091113 0.272299 0.590505 0.082 Uiso 1 1 calc R U . . .
H92B H 1.066734 0.333122 0.554507 0.082 Uiso 1 1 calc R U . . .
C93 C 0.9812(2) 0.29497(18) 0.56233(15) 0.0624(10) Uani 1 1 d . . . . .
H93A H 1.000010 0.270451 0.538383 0.075 Uiso 1 1 calc R U . . .
H93B H 0.943250 0.331138 0.546297 0.075 Uiso 1 1 calc R U . . .
C94 C 0.94185(19) 0.26466(16) 0.60234(13) 0.0534(8) Uani 1 1 d . . . . .
H94A H 0.976784 0.225229 0.613434 0.064 Uiso 1 1 calc R U . . .
H94B H 0.895375 0.261628 0.588876 0.064 Uiso 1 1 calc R U . . .
C95 C 0.89100(18) 0.25157(14) 0.68486(11) 0.0445(7) Uani 1 1 d . . . . .
C96 C 0.9315(2) 0.22147(16) 0.72752(13) 0.0537(8) Uani 1 1 d . . . . .
H96 H 0.975777 0.229743 0.734905 0.064 Uiso 1 1 calc R U . . .
C97 C 0.9094(2) 0.18007(16) 0.75929(13) 0.0577(9) Uani 1 1 d . . . . .
C98 C 0.8432(2) 0.16822(14) 0.74823(13) 0.0514(8) Uani 1 1 d . . . . .
C99 C 0.80024(18) 0.19764(14) 0.70592(13) 0.0497(8) Uani 1 1 d . . . . .
C100 C 0.82531(18) 0.23856(14) 0.67533(12) 0.0471(8) Uani 1 1 d . . . . .
H100 H 0.796859 0.258533 0.646813 0.057 Uiso 1 1 calc R U . . .
C101 C 0.9567(3) 0.1470(2) 0.80448(15) 0.0812(13) Uani 1 1 d . . . . .
H10A H 0.995845 0.164364 0.808584 0.122 Uiso 1 1 calc R U . . .
H10B H 0.981633 0.107080 0.801632 0.122 Uiso 1 1 calc R U . . .
H10C H 0.923040 0.148510 0.832183 0.122 Uiso 1 1 calc R U . . .
C102 C 0.7315(2) 0.18341(17) 0.69291(15) 0.0623(10) Uani 1 1 d . . . . .
H10D H 0.690806 0.193726 0.716086 0.093 Uiso 1 1 calc R U . . .
H10E H 0.746086 0.142301 0.693266 0.093 Uiso 1 1 calc R U . . .
H10F H 0.712847 0.204979 0.660943 0.093 Uiso 1 1 calc R U . . .
C103 C 0.7618(2) 0.12724(18) 0.80641(15) 0.0638(10) Uani 1 1 d . . . . .
C104 C 0.7421(2) 0.07361(16) 0.82524(13) 0.0565(9) Uani 1 1 d . . . . .
C105 C 0.7991(2) 0.02070(17) 0.84191(13) 0.0623(10) Uani 1 1 d . . . . .
H105 H 0.851387 0.018601 0.842701 0.075 Uiso 1 1 calc R U . . .
C106 C 0.7782(2) -0.02860(19) 0.85727(14) 0.0681(11) Uani 1 1 d . . . . .
H106 H 0.816231 -0.064215 0.868825 0.082 Uiso 1 1 calc R U . . .
C107 C 0.7013(2) -0.02552(18) 0.85563(13) 0.0646(10) Uani 1 1 d . . . . .
H107 H 0.687492 -0.059136 0.866379 0.078 Uiso 1 1 calc R U . . .
C108 C 0.6446(2) 0.02624(17) 0.83841(12) 0.0551(9) Uani 1 1 d . . . . .
C109 C 0.6655(2) 0.07561(17) 0.82333(13) 0.0594(10) Uani 1 1 d . . . . .
H109 H 0.627217 0.111030 0.811606 0.071 Uiso 1 1 calc R U . . .
C110 C 0.5623(2) 0.02986(18) 0.83284(13) 0.0614(10) Uani 1 1 d . . . . .
C111 C 0.4642(2) -0.01647(18) 0.85765(13) 0.0614(10) Uani 1 1 d . . . . .
C112 C 0.4559(2) -0.04776(18) 0.82515(14) 0.0606(10) Uani 1 1 d . . . . .
C113 C 0.3853(2) -0.05599(17) 0.82150(14) 0.0610(10) Uani 1 1 d . . . . .
H113 H 0.379320 -0.077046 0.798808 0.073 Uiso 1 1 calc R U . . .
C114 C 0.3228(2) -0.03431(17) 0.85011(15) 0.0617(10) Uani 1 1 d D . . . .
C115 C 0.3338(2) -0.00312(18) 0.88271(16) 0.0713(12) Uani 1 1 d . . . . .
H115 H 0.292635 0.011934 0.902661 0.086 Uiso 1 1 calc R U . . .
C116 C 0.4032(3) 0.00674(18) 0.88704(14) 0.0662(11) Uani 1 1 d . . . . .
C117 C 0.4131(3) 0.0425(2) 0.92127(18) 0.0878(14) Uani 1 1 d . . . . .
H11B H 0.422294 0.077146 0.903180 0.132 Uiso 1 1 calc R U . . .
H11C H 0.456776 0.020268 0.942696 0.132 Uiso 1 1 calc R U . . .
H11D H 0.366481 0.053345 0.940075 0.132 Uiso 1 1 calc R U . . .
C118 C 0.5219(2) -0.0736(2) 0.79366(16) 0.0725(12) Uani 1 1 d . . . . .
H11E H 0.505468 -0.095170 0.773882 0.109 Uiso 1 1 calc R U . . .
H11F H 0.565570 -0.099264 0.813800 0.109 Uiso 1 1 calc R U . . .
H11G H 0.536945 -0.042833 0.773073 0.109 Uiso 1 1 calc R U . . .
C119 C 0.49615(18) 0.04778(14) 0.67863(11) 0.0465(8) Uani 1 1 d . . . . .
C120 C 0.56467(18) 0.05844(15) 0.66437(12) 0.0486(8) Uani 1 1 d . . . . .
C121 C 0.61000(19) 0.02876(16) 0.63070(12) 0.0536(9) Uani 1 1 d . . . . .
H121 H 0.657308 0.034954 0.621570 0.064 Uiso 1 1 calc R U . . .
C122 C 0.58771(19) -0.00930(17) 0.61040(13) 0.0572(10) Uani 1 1 d . . . . .
C123 C 0.5208(2) -0.02119(16) 0.62754(14) 0.0591(9) Uani 1 1 d . . . . .
H123 H 0.506685 -0.049166 0.615859 0.071 Uiso 1 1 calc R U . . .
C124 C 0.47401(19) 0.00675(15) 0.66131(13) 0.0518(8) Uani 1 1 d . . . . .
C125 C 0.4022(2) -0.00714(17) 0.67862(16) 0.0643(10) Uani 1 1 d . . . . .
H12A H 0.359068 0.017064 0.657333 0.096 Uiso 1 1 calc R U . . .
H12B H 0.391051 0.000014 0.711046 0.096 Uiso 1 1 calc R U . . .
H12C H 0.409751 -0.047500 0.678688 0.096 Uiso 1 1 calc R U . . .
C126 C 0.5885(2) 0.10324(19) 0.68272(15) 0.0622(10) Uani 1 1 d . . . . .
H12D H 0.594681 0.092492 0.717510 0.093 Uiso 1 1 calc R U . . .
H12E H 0.548875 0.140670 0.674124 0.093 Uiso 1 1 calc R U . . .
H12F H 0.637125 0.105304 0.668311 0.093 Uiso 1 1 calc R U . . .
C127 C 0.6345(2) -0.0344(2) 0.56861(15) 0.0798(10) Uani 1 1 d . U . . .
C128 C 0.6295(2) 0.0155(3) 0.52691(15) 0.0955(11) Uani 1 1 d . U . . .
H12G H 0.655525 0.040584 0.536111 0.115 Uiso 1 1 calc R U . . .
H12H H 0.574929 0.038336 0.520222 0.115 Uiso 1 1 calc R U . . .
C129 C 0.6667(3) -0.0047(3) 0.48042(18) 0.1281(16) Uani 1 1 d . U . . .
H12I H 0.656945 0.028974 0.453929 0.154 Uiso 1 1 calc R U . . .
H12J H 0.722826 -0.021789 0.485378 0.154 Uiso 1 1 calc R U . . .
C130 C 0.6351(3) -0.0489(4) 0.4663(2) 0.148(2) Uani 1 1 d . U . . .
H13D H 0.580781 -0.030260 0.455968 0.178 Uiso 1 1 calc R U . . .
H13E H 0.664492 -0.063839 0.439136 0.178 Uiso 1 1 calc R U . . .
C131 C 0.6408(3) -0.0962(3) 0.5066(2) 0.1325(16) Uani 1 1 d . U . . .
H13F H 0.695612 -0.116579 0.514839 0.159 Uiso 1 1 calc R U . . .
H13G H 0.619356 -0.123658 0.496818 0.159 Uiso 1 1 calc R U . . .
C132 C 0.5982(2) -0.0769(3) 0.5518(2) 0.1037(12) Uani 1 1 d . U . . .
H13H H 0.603361 -0.110738 0.577614 0.124 Uiso 1 1 calc R U . . .
H13I H 0.542983 -0.057367 0.544294 0.124 Uiso 1 1 calc R U . . .
C133 C 0.7175(2) -0.0687(2) 0.58734(14) 0.0655(11) Uani 1 1 d . . . . .
C134 C 0.7733(2) -0.0415(2) 0.58202(14) 0.0688(12) Uani 1 1 d . . . . .
H134 H 0.761270 -0.003354 0.564386 0.083 Uiso 1 1 calc R U . . .
C135 C 0.8476(2) -0.0697(2) 0.60249(14) 0.0679(12) Uani 1 1 d . . . . .
C136 C 0.8650(2) -0.1241(2) 0.62847(13) 0.0689(12) Uani 1 1 d . . . . .
C137 C 0.8120(2) -0.1544(2) 0.63303(14) 0.0758(13) Uani 1 1 d . . . . .
C138 C 0.7384(2) -0.1249(2) 0.61232(15) 0.0748(12) Uani 1 1 d . . . . .
H138 H 0.701618 -0.144396 0.615661 0.090 Uiso 1 1 calc R U . . .
C139 C 0.9046(3) -0.0361(3) 0.5965(2) 0.1007(18) Uani 1 1 d . . . . .
H13J H 0.941602 -0.048276 0.571841 0.151 Uiso 1 1 calc R U . . .
H13K H 0.931880 -0.043399 0.626838 0.151 Uiso 1 1 calc R U . . .
H13L H 0.876827 0.004949 0.587158 0.151 Uiso 1 1 calc R U . . .
C140 C 0.8316(3) -0.2156(3) 0.6609(2) 0.1032(18) Uani 1 1 d . . . . .
H14D H 0.835332 -0.215990 0.694982 0.155 Uiso 1 1 calc R U . . .
H14E H 0.880795 -0.238830 0.650062 0.155 Uiso 1 1 calc R U . . .
H14F H 0.791428 -0.231342 0.655557 0.155 Uiso 1 1 calc R U . . .
C141 C 1.0065(2) -0.1658(2) 0.63653(15) 0.0751(13) Uani 1 1 d . . . . .
C143 C 1.1473(3) -0.1944(3) 0.65932(18) 0.1003(19) Uani 1 1 d . . . . .
H143 H 1.159566 -0.187185 0.626486 0.120 Uiso 1 1 calc R U . . .
C144 C 1.2044(3) -0.2134(3) 0.6947(2) 0.130(3) Uani 1 1 d . . . . .
H144 H 1.256700 -0.222250 0.685942 0.156 Uiso 1 1 calc R U . . .
C145 C 1.1853(3) -0.2194(4) 0.7421(2) 0.130(3) Uani 1 1 d . . . . .
C146 C 1.1063(3) -0.2085(3) 0.75313(18) 0.119(3) Uani 1 1 d . . . . .
C147 C 1.0826(3) -0.2130(4) 0.8045(2) 0.150(4) Uani 1 1 d . . . . .
C148 C 0.9749(3) -0.1797(3) 0.85696(17) 0.1082(13) Uani 1 1 d . U . . .
C149 C 0.9399(4) -0.2084(3) 0.8863(2) 0.1257(15) Uani 1 1 d D U . . .
C150 C 0.9125(4) -0.1952(3) 0.9315(2) 0.1047(14) Uani 1 1 d . U . . .
H150 H 0.890479 -0.219975 0.952515 0.126 Uiso 1 1 calc R U . . .
C151 C 0.9171(2) -0.1492(2) 0.94478(13) 0.0699(9) Uani 1 1 d . U . . .
C152 C 0.9508(3) -0.1150(2) 0.91077(15) 0.0912(12) Uani 1 1 d . U . . .
H152 H 0.955936 -0.081133 0.917760 0.109 Uiso 1 1 calc R U . . .
C153 C 0.9763(3) -0.1304(3) 0.86734(16) 0.1063(13) Uani 1 1 d . U . . .
C154 C 1.0069(5) -0.0870(3) 0.8300(2) 0.178(3) Uani 1 1 d . U . . .
H15A H 0.976372 -0.075176 0.800453 0.267 Uiso 1 1 calc R U . . .
H15B H 1.060728 -0.105640 0.823103 0.267 Uiso 1 1 calc R U . . .
H15C H 1.002409 -0.053215 0.843365 0.267 Uiso 1 1 calc R U . . .
C156 C 0.8889(2) -0.13074(16) 0.99343(12) 0.0569(9) Uani 1 1 d . . . . .
C157 C 0.9625(2) -0.14539(17) 1.02500(13) 0.0628(10) Uani 1 1 d . . . . .
H15D H 0.992670 -0.186262 1.027096 0.075 Uiso 1 1 calc R U . . .
H15E H 0.994550 -0.122265 1.009315 0.075 Uiso 1 1 calc R U . . .
C158 C 0.9437(3) -0.13386(19) 1.07566(14) 0.0732(12) Uani 1 1 d . . . . .
H15F H 0.992003 -0.145315 1.094214 0.088 Uiso 1 1 calc R U . . .
H15G H 0.918166 -0.092319 1.073857 0.088 Uiso 1 1 calc R U . . .
C159 C 0.8919(3) -0.1665(2) 1.10136(14) 0.0785(13) Uani 1 1 d . . . . .
H15H H 0.877052 -0.154970 1.132475 0.094 Uiso 1 1 calc R U . . .
H15I H 0.920333 -0.208024 1.107589 0.094 Uiso 1 1 calc R U . . .
C160 C 0.8195(3) -0.15458(18) 1.07167(13) 0.0686(11) Uani 1 1 d . . . . .
H16C H 0.787289 -0.114083 1.069279 0.082 Uiso 1 1 calc R U . . .
H16D H 0.789369 -0.179047 1.087778 0.082 Uiso 1 1 calc R U . . .
C161 C 0.8409(3) -0.16699(17) 1.02024(13) 0.0652(10) Uani 1 1 d . . . . .
H16E H 0.870319 -0.208090 1.022722 0.078 Uiso 1 1 calc R U . . .
H16F H 0.793346 -0.158710 1.001774 0.078 Uiso 1 1 calc R U . . .
C162 C 0.8439(2) -0.06595(16) 0.98415(12) 0.0591(10) Uani 1 1 d . . . . .
C163 C 0.7632(2) -0.04509(17) 0.97829(12) 0.0598(10) Uani 1 1 d . . . . .
H163 H 0.735574 -0.071576 0.982404 0.072 Uiso 1 1 calc R U . . .
C164 C 0.7226(2) 0.01435(17) 0.96644(12) 0.0642(11) Uani 1 1 d . . . . .
C165 C 0.7628(2) 0.05324(17) 0.95971(14) 0.0696(12) Uani 1 1 d . . . . .
C166 C 0.8430(3) 0.03449(18) 0.96478(16) 0.0782(14) Uani 1 1 d . . . . .
C167 C 0.8815(2) -0.02547(17) 0.97800(15) 0.0704(12) Uani 1 1 d . . . . .
H167 H 0.935446 -0.038354 0.982835 0.085 Uiso 1 1 calc R U . . .
C168 C 0.8893(3) 0.0757(2) 0.9567(2) 0.1025(19) Uani 1 1 d . . . . .
H16G H 0.873607 0.102722 0.926363 0.154 Uiso 1 1 calc R U . . .
H16H H 0.943986 0.054047 0.955799 0.154 Uiso 1 1 calc R U . . .
H16I H 0.880238 0.096801 0.982820 0.154 Uiso 1 1 calc R U . . .
C169 C 0.6351(2) 0.0327(2) 0.96119(15) 0.0738(12) Uani 1 1 d . . . . .
H16J H 0.611096 0.047308 0.989414 0.111 Uiso 1 1 calc R U . . .
H16K H 0.619882 -0.000229 0.958114 0.111 Uiso 1 1 calc R U . . .
H16L H 0.618314 0.062907 0.932674 0.111 Uiso 1 1 calc R U . . .
C170 C 0.5592(2) 0.31040(16) 0.83637(13) 0.0608(10) Uani 1 1 d . . . . .
C171 C 0.5833(2) 0.28764(17) 0.88804(14) 0.0676(11) Uani 1 1 d . . . . .
C172 C 0.5690(3) 0.3253(2) 0.91952(17) 0.0964(18) Uani 1 1 d . . . . .
H172 H 0.545472 0.365149 0.908058 0.116 Uiso 1 1 calc R U . . .
C173 C 0.5888(4) 0.3050(2) 0.96758(18) 0.117(2) Uani 1 1 d . . . . .
H173 H 0.578445 0.331008 0.988714 0.140 Uiso 1 1 calc R U . . .
C174 C 0.6238(3) 0.2468(2) 0.98494(16) 0.0954(18) Uani 1 1 d . . . . .
H174 H 0.637259 0.233294 1.017788 0.114 Uiso 1 1 calc R U . . .
C175 C 0.6389(3) 0.20848(18) 0.95444(14) 0.0719(12) Uani 1 1 d . . . . .
C176 C 0.6201(2) 0.22848(16) 0.90613(13) 0.0620(10) Uani 1 1 d . . . . .
H176 H 0.631968 0.202273 0.885078 0.074 Uiso 1 1 calc R U . . .
C177 C 0.6760(3) 0.14507(19) 0.97512(14) 0.0808(15) Uani 1 1 d . . . . .
S600 S 0.53106(6) 0.46293(4) 0.72447(4) 0.0679(3) Uani 1 1 d . . . . .
S200 S 0.1281(2) 0.39845(16) 0.37149(11) 0.1841(10) Uani 1 1 d . U . . .
S800 S 0.99517(8) 0.03806(6) 0.71635(5) 0.0590(5) Uani 0.676(4) 1 d D U P B 1
S500 S 0.79797(8) -0.10424(9) 0.76600(4) 0.1225(7) Uani 1 1 d . . . . .
S007 S 0.83839(14) 0.33613(9) 0.44225(9) 0.1531(9) Uani 1 1 d . U . . .
S300 S 0.10336(8) 0.49120(7) 0.54487(8) 0.1244(7) Uani 1 1 d . . . . .
S700 S 0.70995(13) 0.16123(9) 0.56412(7) 0.1365(7) Uani 1 1 d . . . . .
C200 C 0.1018(4) 0.4739(4) 0.3636(3) 0.179(4) Uani 1 1 d . U . . .
H20C H 0.146915 0.484632 0.368444 0.268 Uiso 1 1 calc R U . . .
H20D H 0.062566 0.487325 0.386824 0.268 Uiso 1 1 calc R U . . .
H20E H 0.081287 0.491452 0.331219 0.268 Uiso 1 1 calc R U . . .
C301 C 0.1007(3) 0.5327(3) 0.4874(3) 0.115(2) Uani 1 1 d . . . . .
H30A H 0.096839 0.571794 0.489698 0.172 Uiso 1 1 calc R U . . .
H30B H 0.056215 0.533515 0.469725 0.172 Uiso 1 1 calc R U . . .
H30C H 0.147718 0.515954 0.470584 0.172 Uiso 1 1 calc R U . . .
C701 C 0.6673(7) 0.1809(5) 0.5081(4) 0.232(6) Uani 1 1 d . . . . .
H70C H 0.704696 0.164523 0.485066 0.347 Uiso 1 1 calc R U . . .
H70D H 0.649336 0.222734 0.498617 0.347 Uiso 1 1 calc R U . . .
H70E H 0.623691 0.166599 0.509049 0.347 Uiso 1 1 calc R U . . .
C1AA C 0.7858(4) 0.1792(3) 0.55313(18) 0.110(2) Uani 1 1 d . . . . .
H1AA H 0.771551 0.219822 0.537888 0.164 Uiso 1 1 calc R U . . .
H1AB H 0.818695 0.156040 0.531728 0.164 Uiso 1 1 calc DR U . . .
H1AC H 0.813646 0.172852 0.583046 0.164 Uiso 1 1 calc R U . . .
C501 C 0.7907(5) -0.0355(4) 0.7304(2) 0.178(5) Uani 1 1 d . . . . .
H50D H 0.780766 -0.035155 0.697064 0.268 Uiso 1 1 calc R U . . .
H50E H 0.838825 -0.027505 0.732740 0.268 Uiso 1 1 calc R U . . .
H50F H 0.748556 -0.006059 0.741942 0.268 Uiso 1 1 calc R U . . .
C801 C 0.9373(7) 0.0750(5) 0.6635(3) 0.077(3) Uani 0.676(4) 1 d D U P B 1
H80A H 0.902860 0.054023 0.658591 0.115 Uiso 0.676(4) 1 calc R U P B 1
H80B H 0.970602 0.077259 0.635849 0.115 Uiso 0.676(4) 1 calc R U P B 1
H80C H 0.906949 0.113702 0.667386 0.115 Uiso 0.676(4) 1 calc R U P B 1
C600 C 0.4453(2) 0.44614(19) 0.72138(16) 0.0734(12) Uani 1 1 d . . . . .
H60A H 0.401235 0.481324 0.717892 0.110 Uiso 1 1 calc R U . . .
H60B H 0.440185 0.419690 0.750682 0.110 Uiso 1 1 calc R U . . .
H60C H 0.447098 0.428149 0.693870 0.110 Uiso 1 1 calc R U . . .
C800 C 1.0357(6) -0.0291(4) 0.6967(3) 0.0591(15) Uani 0.676(4) 1 d D U P B 1
H80D H 1.059106 -0.022535 0.665412 0.089 Uiso 0.676(4) 1 calc R U P B 1
H80E H 0.995100 -0.045685 0.694216 0.089 Uiso 0.676(4) 1 calc R U P B 1
H80F H 1.074771 -0.055594 0.719761 0.089 Uiso 0.676(4) 1 calc R U P B 1
O800 O 0.9386(3) 0.02819(18) 0.75470(17) 0.0710(13) Uani 0.676(4) 1 d D U P B 1
C201 C 0.1345(4) 0.3827(3) 0.4346(3) 0.122(2) Uani 1 1 d . U . . .
H20F H 0.084929 0.401697 0.447806 0.183 Uiso 1 1 calc R U . . .
H20G H 0.173738 0.396591 0.444925 0.183 Uiso 1 1 calc R U . . .
H20H H 0.148548 0.341264 0.446107 0.183 Uiso 1 1 calc R U . . .
O05I O 0.8320(4) 0.3129(3) 0.4875(2) 0.197(3) Uani 1 1 d . U . . .
C500 C 0.7185(4) -0.1135(6) 0.7394(4) 0.212(6) Uani 1 1 d . . . . .
H50G H 0.712649 -0.093444 0.705947 0.319 Uiso 1 1 calc R U . . .
H50H H 0.671640 -0.097696 0.756640 0.319 Uiso 1 1 calc R U . . .
H50I H 0.727622 -0.154355 0.740930 0.319 Uiso 1 1 calc R U . . .
C601 C 0.4992(5) 0.5013(3) 0.7735(2) 0.135(3) Uani 1 1 d . . . . .
H60D H 0.491987 0.474656 0.802104 0.202 Uiso 1 1 calc R U . . .
H60E H 0.450584 0.531985 0.764586 0.202 Uiso 1 1 calc R U . . .
H60F H 0.537932 0.517837 0.780107 0.202 Uiso 1 1 calc R U . . .
O600 O 0.53346(17) 0.50700(12) 0.68018(12) 0.0846(10) Uani 1 1 d . . . . .
O200 O 0.2125(5) 0.3771(4) 0.3548(3) 0.237(4) Uani 1 1 d . U . . .
C0AA C 0.8137(6) 0.2909(3) 0.4126(3) 0.161(3) Uani 1 1 d . U . . .
H0AA H 0.763358 0.288311 0.423355 0.242 Uiso 1 1 calc R U . . .
H0AB H 0.852083 0.252733 0.419625 0.242 Uiso 1 1 calc R U . . .
H0AC H 0.811593 0.306036 0.378199 0.242 Uiso 1 1 calc R U . . .
O300 O 0.0457(3) 0.5303(3) 0.5724(2) 0.205(3) Uani 1 1 d . . . . .
O700 O 0.7534(4) 0.1011(2) 0.5702(3) 0.178(3) Uani 1 1 d . . . . .
O500 O 0.86765(19) -0.14623(19) 0.74990(11) 0.1062(13) Uani 1 1 d . . . . .
C071 C 0.9445(5) 0.3139(4) 0.4327(3) 0.174(3) Uani 1 1 d . U . . .
H07A H 0.961398 0.277066 0.422354 0.261 Uiso 1 1 calc R U . . .
H07B H 0.970871 0.310056 0.462650 0.261 Uiso 1 1 calc R U . . .
H07C H 0.956838 0.342895 0.408177 0.261 Uiso 1 1 calc R U . . .
C300 C 0.1935(3) 0.4882(3) 0.5632(3) 0.112(2) Uani 1 1 d . . . . .
H30D H 0.192812 0.526760 0.565165 0.168 Uiso 1 1 calc R U . . .
H30E H 0.231937 0.473180 0.540178 0.168 Uiso 1 1 calc R U . . .
H30F H 0.206220 0.463068 0.594678 0.168 Uiso 1 1 calc R U . . .
C155 C 0.9256(7) -0.2587(5) 0.8709(4) 0.204(4) Uani 1 1 d D U . . .
H15J H 0.966343 -0.294198 0.884003 0.306 Uiso 1 1 calc R U . . .
H15K H 0.925397 -0.252767 0.836021 0.306 Uiso 1 1 calc R U . . .
H15L H 0.875981 -0.261534 0.882927 0.306 Uiso 1 1 calc R U . . .
C5AA C 1.0715(2) -0.1864(2) 0.67380(16) 0.0868(16) Uani 1 1 d . . . . .
S50 S 0.87653(15) 0.08016(14) 0.44381(11) 0.1753(10) Uani 1 1 d . U . . .
O50A O 0.8065(4) 0.1293(4) 0.4385(3) 0.216(3) Uani 1 1 d . U . . .
C2AA C 0.9239(7) 0.0825(5) 0.4917(4) 0.206(4) Uani 1 1 d . U . . .
H2AA H 0.923019 0.121919 0.490437 0.309 Uiso 1 1 calc DR U . . .
H2AB H 0.977117 0.057484 0.491624 0.309 Uiso 1 1 calc R U . . .
H2AC H 0.899060 0.069634 0.520958 0.309 Uiso 1 1 calc R U . . .
C4AA C 0.8429(8) 0.0327(7) 0.4694(5) 0.234(4) Uani 1 1 d . U . . .
H4AA H 0.821264 0.041546 0.500021 0.350 Uiso 1 1 calc R U . . .
H4AB H 0.883626 -0.004369 0.474977 0.350 Uiso 1 1 calc R U . . .
H4AC H 0.802489 0.031216 0.449336 0.350 Uiso 1 1 calc R U . . .
C37A C 0.2415(7) -0.0392(6) 0.8453(4) 0.085(7) Uani 0.379(7) 1 d D . P A 2
C38A C 0.1929(6) -0.0165(6) 0.8881(4) 0.060(4) Uani 0.379(7) 1 d D . P A 2
H38C H 0.221761 -0.034695 0.918506 0.072 Uiso 0.379(7) 1 calc R U P A 2
H38D H 0.180762 0.025490 0.883655 0.072 Uiso 0.379(7) 1 calc R U P A 2
C39A C 0.1187(6) -0.0321(5) 0.8889(4) 0.073(4) Uani 0.379(7) 1 d D . P A 2
H39C H 0.091349 -0.015021 0.857846 0.088 Uiso 0.379(7) 1 calc R U P A 2
H39D H 0.084637 -0.016277 0.914117 0.088 Uiso 0.379(7) 1 calc R U P A 2
C40A C 0.1379(8) -0.0977(5) 0.8986(4) 0.087(4) Uani 0.379(7) 1 d D . P A 2
H40C H 0.160965 -0.114126 0.930884 0.104 Uiso 0.379(7) 1 calc R U P A 2
H40D H 0.090067 -0.107188 0.897659 0.104 Uiso 0.379(7) 1 calc R U P A 2
C41A C 0.1933(7) -0.1244(6) 0.8620(4) 0.080(4) Uani 0.379(7) 1 d D . P A 2
H41C H 0.207702 -0.166639 0.870377 0.096 Uiso 0.379(7) 1 calc R U P A 2
H41D H 0.168914 -0.111284 0.829908 0.096 Uiso 0.379(7) 1 calc R U P A 2
C42A C 0.2638(7) -0.1062(5) 0.8621(4) 0.062(4) Uani 0.379(7) 1 d D . P A 2
H42C H 0.302524 -0.125368 0.840384 0.075 Uiso 0.379(7) 1 calc R U P A 2
H42D H 0.286517 -0.117742 0.894634 0.075 Uiso 0.379(7) 1 calc R U P A 2
S8 S 0.94578(19) 0.01899(15) 0.69916(12) 0.0688(13) Uani 0.324(4) 1 d D U P B 2
C75 C 0.9278(16) 0.0758(11) 0.6494(6) 0.086(6) Uani 0.324(4) 1 d D U P B 2
H75A H 0.882232 0.077934 0.632134 0.129 Uiso 0.324(4) 1 calc R U P B 2
H75B H 0.972027 0.069349 0.628227 0.129 Uiso 0.324(4) 1 calc R U P B 2
H75C H 0.919198 0.111878 0.660185 0.129 Uiso 0.324(4) 1 calc R U P B 2
C1A C 1.0378(16) -0.0295(13) 0.7155(6) 0.122(9) Uani 0.324(4) 1 d D U P B 2
H1AD H 1.040700 -0.067479 0.710489 0.183 Uiso 0.324(4) 1 calc R U P B 2
H1AE H 1.047856 -0.031697 0.749207 0.183 Uiso 0.324(4) 1 calc R U P B 2
H1AF H 1.076222 -0.016387 0.695844 0.183 Uiso 0.324(4) 1 calc R U P B 2
O13 O 0.8872(8) 0.0247(5) 0.7348(4) 0.099(4) Uani 0.324(4) 1 d D U P B 2
 
loop_
 _atom_site_aniso_label
 _atom_site_aniso_U_11
 _atom_site_aniso_U_22
 _atom_site_aniso_U_33
 _atom_site_aniso_U_23
 _atom_site_aniso_U_13
 _atom_site_aniso_U_12
O1 0.0444(15) 0.111(2) 0.0645(18) -0.0218(16) -0.0082(13) 0.0219(15)
O2 0.064(2) 0.377(9) 0.080(2) -0.097(4) -0.038(2) 0.078(4)
O3 0.0491(16) 0.0766(19) 0.109(2) 0.0095(17) 0.0016(15) -0.0312(15)
O4 0.0591(15) 0.0613(15) 0.0599(15) 0.0093(12) -0.0042(12) -0.0254(13)
O5 0.0561(17) 0.0499(16) 0.124(3) 0.0009(16) 0.0264(17) 0.0086(13)
O6 0.0444(14) 0.0531(15) 0.093(2) 0.0088(13) 0.0206(13) -0.0045(11)
O7 0.092(2) 0.0622(17) 0.0668(18) 0.0040(14) -0.0058(16) 0.0303(16)
O8 0.118(3) 0.077(2) 0.0608(18) 0.0173(15) 0.0311(18) 0.0212(19)
O9 0.084(2) 0.074(2) 0.204(4) -0.060(3) 0.085(3) -0.0244(19)
O10 0.0625(17) 0.0849(19) 0.0528(15) 0.0137(14) -0.0058(12) -0.0205(15)
O11 0.0373(12) 0.0484(13) 0.0511(13) -0.0015(10) 0.0017(10) -0.0003(10)
O12 0.141(3) 0.0518(16) 0.073(2) -0.0030(14) 0.045(2) -0.0038(18)
N1 0.0416(19) 0.151(4) 0.062(2) -0.034(2) -0.0132(16) 0.037(2)
N2 0.057(2) 0.256(7) 0.060(2) -0.062(3) -0.0203(19) 0.052(3)
N3 0.0403(18) 0.123(3) 0.0516(18) -0.0184(19) -0.0098(14) 0.0196(18)
N4 0.0302(13) 0.0437(15) 0.0662(18) -0.0031(13) 0.0083(12) -0.0044(11)
N5 0.0393(16) 0.0567(18) 0.087(2) 0.0100(16) 0.0021(15) -0.0183(14)
N6 0.0371(14) 0.0400(14) 0.0530(16) 0.0053(12) 0.0024(12) -0.0093(11)
N7 0.079(2) 0.0497(18) 0.072(2) -0.0137(15) 0.0331(18) -0.0124(16)
N8 0.0456(17) 0.0451(16) 0.072(2) -0.0029(14) 0.0116(14) 0.0018(13)
N9 0.0397(15) 0.0423(15) 0.0574(17) 0.0030(12) 0.0008(12) -0.0025(12)
N10 0.0343(14) 0.0444(15) 0.0636(18) 0.0095(13) 0.0073(12) -0.0004(12)
N11 0.079(2) 0.0540(19) 0.063(2) 0.0194(15) 0.0276(17) 0.0127(17)
N12 0.0448(16) 0.0524(16) 0.0448(15) 0.0084(13) -0.0023(12) 0.0054(13)
N13 0.0523(17) 0.0462(16) 0.0571(17) 0.0022(13) 0.0140(14) -0.0005(13)
N14 0.0564(19) 0.081(2) 0.0500(17) 0.0084(15) 0.0057(14) -0.0196(17)
N15 0.0328(14) 0.0543(16) 0.0467(15) -0.0062(12) 0.0024(11) 0.0023(12)
C1 0.0403(18) 0.0474(18) 0.0531(19) 0.0017(15) 0.0007(14) -0.0078(15)
C2 0.0448(19) 0.0463(19) 0.063(2) 0.0071(16) 0.0027(16) -0.0073(15)
C3 0.061(2) 0.047(2) 0.068(2) 0.0099(17) -0.0005(18) -0.0135(17)
C4 0.055(2) 0.046(2) 0.069(2) 0.0050(17) -0.0003(18) -0.0044(17)
C5 0.0454(19) 0.0452(18) 0.059(2) -0.0022(15) 0.0021(15) -0.0062(15)
C6 0.056(2) 0.0412(19) 0.072(2) -0.0020(17) 0.0081(18) -0.0036(17)
C7 0.0429(19) 0.0409(17) 0.060(2) -0.0024(15) 0.0123(16) 0.0031(15)
C8 0.049(2) 0.0410(17) 0.0508(19) -0.0011(14) 0.0077(15) 0.0010(15)
C9 0.0488(19) 0.0451(18) 0.0511(19) -0.0082(15) 0.0096(15) -0.0026(15)
C10 0.0461(19) 0.0427(18) 0.057(2) -0.0068(15) 0.0110(16) 0.0025(15)
C11 0.058(2) 0.066(2) 0.065(2) -0.0237(19) 0.0195(19) -0.0064(19)
C12 0.055(2) 0.060(2) 0.076(3) -0.023(2) 0.0090(19) -0.0107(18)
C13 0.062(3) 0.103(4) 0.117(4) -0.056(3) 0.018(3) -0.019(3)
C14 0.056(2) 0.067(2) 0.057(2) -0.0153(18) 0.0136(17) -0.0067(18)
C15 0.0468(19) 0.0493(19) 0.055(2) -0.0107(15) 0.0175(16) 0.0008(15)
C16 0.051(2) 0.066(2) 0.075(3) -0.012(2) 0.0108(19) 0.0105(19)
C17 0.072(3) 0.087(4) 0.145(5) -0.023(4) 0.006(3) 0.012(3)
C18 0.086(4) 0.156(6) 0.141(6) -0.079(5) 0.022(4) 0.020(4)
C19 0.109(5) 0.124(5) 0.098(4) -0.043(4) 0.043(4) -0.031(4)
C20 0.065(3) 0.076(3) 0.068(3) -0.026(2) 0.026(2) -0.002(2)
C21 0.0422(19) 0.057(2) 0.0515(19) -0.0099(16) 0.0151(15) -0.0029(16)
C22 0.058(2) 0.063(2) 0.071(3) -0.022(2) -0.0005(19) 0.0088(19)
C23 0.058(2) 0.064(3) 0.085(3) -0.028(2) 0.008(2) -0.001(2)
C24 0.059(2) 0.052(2) 0.061(2) -0.0193(17) 0.0205(18) -0.0104(18)
C25 0.071(3) 0.055(2) 0.067(2) 0.0051(19) 0.004(2) -0.009(2)
C26 0.069(3) 0.059(2) 0.068(2) -0.0039(19) 0.000(2) -0.020(2)
C27 0.140(5) 0.072(3) 0.116(4) 0.019(3) -0.060(4) -0.020(3)
C28 0.092(4) 0.080(3) 0.150(5) -0.041(3) -0.037(4) -0.007(3)
C29 0.069(3) 0.054(2) 0.061(2) -0.0099(18) 0.0248(19) -0.0044(19)
C30 0.049(2) 0.053(2) 0.063(2) -0.0058(17) 0.0228(17) -0.0059(16)
C31 0.070(3) 0.058(2) 0.057(2) -0.0092(18) 0.0290(19) -0.0041(19)
C32 0.083(3) 0.060(2) 0.055(2) -0.0003(18) 0.033(2) -0.008(2)
C33 0.056(2) 0.054(2) 0.054(2) 0.0052(16) 0.0179(17) -0.0044(17)
C34 0.0402(18) 0.0466(18) 0.0514(19) -0.0008(15) 0.0117(14) -0.0040(14)
C35 0.0344(16) 0.0489(18) 0.0538(19) -0.0018(15) 0.0108(14) -0.0048(14)
C36 0.0335(16) 0.0409(17) 0.055(2) 0.0005(14) 0.0103(14) -0.0030(13)
C37 0.054(5) 0.058(3) 0.076(3) 0.001(3) 0.023(3) -0.017(4)
C38 0.048(4) 0.071(3) 0.063(4) 0.001(3) 0.014(3) -0.017(3)
C39 0.065(4) 0.083(3) 0.062(3) 0.001(3) 0.012(3) -0.027(3)
C40 0.081(4) 0.082(3) 0.050(3) 0.008(2) 0.002(3) -0.030(3)
C41 0.072(4) 0.070(3) 0.054(3) 0.010(2) -0.004(2) -0.025(3)
C42 0.062(4) 0.059(3) 0.054(3) 0.007(3) 0.003(3) -0.020(3)
C43 0.0345(18) 0.049(2) 0.096(2) 0.0177(16) 0.0057(18) -0.0089(16)
C44 0.0399(19) 0.048(2) 0.106(3) 0.0102(18) 0.012(2) -0.0105(16)
C45 0.0351(19) 0.049(2) 0.104(3) 0.009(2) 0.0100(19) -0.0086(16)
C46 0.0316(17) 0.051(2) 0.090(3) 0.006(2) 0.0078(17) -0.0086(15)
C47 0.0309(17) 0.048(2) 0.096(3) 0.013(2) 0.0051(18) -0.0089(15)
C48 0.0395(19) 0.055(2) 0.094(3) 0.003(2) 0.0099(19) -0.0120(17)
C49 0.043(2) 0.054(2) 0.100(3) 0.006(2) 0.003(2) -0.0016(17)
C50 0.058(3) 0.059(2) 0.111(4) -0.001(2) 0.004(2) -0.014(2)
C51 0.0371(19) 0.053(2) 0.092(3) 0.0047(19) 0.0078(19) -0.0097(17)
C52 0.0288(16) 0.0451(18) 0.082(3) -0.0025(17) 0.0073(16) -0.0062(14)
C53 0.0388(19) 0.057(2) 0.087(3) -0.009(2) 0.0034(18) -0.0129(16)
C54 0.0364(18) 0.060(2) 0.072(2) -0.0145(19) -0.0007(16) -0.0038(16)
C55 0.0372(18) 0.0489(19) 0.065(2) -0.0070(16) 0.0056(15) -0.0060(15)
C56 0.0296(15) 0.0398(17) 0.061(2) -0.0048(14) 0.0067(14) 0.0006(13)
C57 0.0399(18) 0.0437(18) 0.057(2) -0.0005(15) 0.0064(15) -0.0083(14)
C58 0.0304(15) 0.0413(16) 0.0456(17) 0.0047(13) 0.0032(12) -0.0041(13)
C59 0.0317(16) 0.0432(17) 0.0508(18) -0.0003(14) 0.0054(13) -0.0053(13)
C60 0.0311(16) 0.0416(17) 0.0532(18) -0.0013(14) 0.0033(13) -0.0026(13)
C61 0.0298(15) 0.0416(16) 0.0446(17) 0.0043(13) 0.0024(12) -0.0032(13)
C62 0.0317(16) 0.0419(17) 0.0498(18) 0.0037(14) -0.0003(13) -0.0026(13)
C63 0.0346(16) 0.0386(16) 0.0462(17) 0.0029(13) 0.0015(13) -0.0037(13)
C64 0.0383(18) 0.0422(18) 0.072(2) -0.0030(16) 0.0025(16) -0.0002(14)
C65 0.0311(17) 0.055(2) 0.083(3) -0.0145(18) 0.0061(16) -0.0040(15)
C66 0.0326(16) 0.0441(17) 0.0478(17) 0.0059(13) -0.0008(13) -0.0092(13)
C67 0.0373(17) 0.0517(19) 0.0535(19) 0.0050(15) 0.0005(14) -0.0108(15)
C68 0.047(2) 0.072(2) 0.052(2) -0.0017(17) 0.0069(16) -0.0219(18)
C69 0.064(2) 0.067(2) 0.050(2) 0.0180(17) -0.0160(17) -0.030(2)
C70 0.052(2) 0.0450(18) 0.059(2) 0.0118(15) -0.0153(16) -0.0142(16)
C71 0.0404(18) 0.0438(18) 0.0521(19) 0.0041(14) -0.0066(14) -0.0067(14)
C72 0.0337(16) 0.0399(16) 0.0478(18) 0.0039(13) -0.0018(13) 0.0001(13)
C73 0.0320(16) 0.0467(18) 0.0491(18) 0.0031(14) 0.0018(13) -0.0053(13)
C74 0.0340(16) 0.0454(18) 0.0508(19) 0.0031(14) -0.0006(13) 0.0007(14)
C8AA 0.0388(18) 0.0451(18) 0.0493(18) 0.0065(14) 0.0012(14) 0.0035(14)
C76 0.0399(18) 0.057(2) 0.0505(19) 0.0077(16) 0.0037(14) -0.0084(15)
C77 0.0348(17) 0.056(2) 0.056(2) 0.0067(16) 0.0002(14) -0.0105(15)
C78 0.059(2) 0.100(3) 0.057(2) 0.019(2) 0.0045(19) -0.029(2)
C79 0.0425(19) 0.062(2) 0.054(2) -0.0009(16) -0.0059(15) -0.0096(16)
C80 0.0431(19) 0.050(2) 0.062(2) 0.0051(16) 0.0051(16) -0.0072(15)
C81 0.0303(16) 0.0402(17) 0.061(2) 0.0071(15) 0.0058(14) -0.0023(13)
C82 0.0427(18) 0.0468(18) 0.055(2) 0.0003(15) 0.0052(15) -0.0066(15)
C83 0.0377(17) 0.0498(19) 0.0471(18) 0.0077(15) -0.0031(14) -0.0087(14)
C84 0.0281(15) 0.0472(18) 0.0478(17) 0.0024(14) 0.0031(13) -0.0092(13)
C85 0.0329(16) 0.0493(18) 0.0496(18) -0.0013(14) 0.0004(13) -0.0068(14)
C86 0.0330(16) 0.0467(18) 0.0540(19) 0.0047(15) -0.0006(14) -0.0095(14)
C87 0.0409(19) 0.060(2) 0.072(2) 0.0056(18) -0.0135(17) -0.0079(17)
C88 0.066(3) 0.060(2) 0.064(2) -0.0079(19) 0.0035(19) -0.0013(19)
C89 0.0284(15) 0.0553(19) 0.0503(18) -0.0030(15) -0.0035(13) -0.0045(14)
C90 0.0331(17) 0.064(2) 0.063(2) -0.0068(17) -0.0073(15) -0.0072(16)
C91 0.044(2) 0.066(2) 0.091(3) -0.014(2) 0.0009(19) -0.0145(18)
C92 0.043(2) 0.076(3) 0.080(3) -0.014(2) 0.0102(19) -0.0122(19)
C93 0.047(2) 0.064(2) 0.068(2) -0.0157(19) 0.0105(17) -0.0058(17)
C94 0.0326(17) 0.062(2) 0.056(2) -0.0116(16) 0.0038(14) -0.0041(15)
C95 0.0320(16) 0.0446(17) 0.0456(17) -0.0070(13) -0.0006(13) 0.0018(13)
C96 0.0407(18) 0.056(2) 0.054(2) -0.0029(16) -0.0064(15) -0.0063(16)
C97 0.053(2) 0.053(2) 0.051(2) 0.0000(16) -0.0071(16) -0.0015(17)
C98 0.0409(18) 0.0419(17) 0.0549(19) -0.0014(15) 0.0105(15) 0.0023(14)
C99 0.0321(16) 0.0456(18) 0.058(2) -0.0018(15) 0.0040(14) -0.0003(14)
C100 0.0309(16) 0.0494(18) 0.0479(18) -0.0022(14) -0.0008(13) 0.0005(13)
C101 0.091(3) 0.077(3) 0.058(2) 0.014(2) -0.025(2) -0.017(3)
C102 0.043(2) 0.058(2) 0.077(3) -0.0008(19) 0.0020(18) -0.0127(17)
C103 0.044(2) 0.063(2) 0.073(2) -0.0136(19) 0.0135(18) -0.0027(18)
C104 0.048(2) 0.058(2) 0.0508(19) -0.0031(16) 0.0155(15) -0.0058(16)
C105 0.050(2) 0.068(2) 0.051(2) 0.0034(17) 0.0123(16) -0.0052(18)
C106 0.053(2) 0.071(3) 0.057(2) 0.0147(19) 0.0082(17) -0.0055(19)
C107 0.067(3) 0.065(2) 0.048(2) 0.0078(17) 0.0119(17) -0.015(2)
C108 0.049(2) 0.064(2) 0.0391(17) 0.0016(15) 0.0109(14) -0.0091(17)
C109 0.049(2) 0.066(2) 0.0467(19) -0.0003(17) 0.0092(15) -0.0037(17)
C110 0.058(2) 0.073(3) 0.0458(19) -0.0029(18) 0.0105(17) -0.018(2)
C111 0.053(2) 0.071(2) 0.048(2) 0.0090(18) 0.0085(16) -0.0168(19)
C112 0.044(2) 0.070(2) 0.054(2) 0.0035(18) 0.0068(16) -0.0093(18)
C113 0.048(2) 0.063(2) 0.052(2) 0.0052(17) 0.0042(16) -0.0015(17)
C114 0.047(2) 0.058(2) 0.062(2) 0.0120(19) 0.0137(17) -0.0092(17)
C115 0.061(3) 0.058(2) 0.072(3) 0.008(2) 0.030(2) -0.0056(19)
C116 0.068(3) 0.061(2) 0.057(2) 0.0039(18) 0.0154(19) -0.015(2)
C117 0.090(3) 0.090(3) 0.075(3) -0.008(3) 0.025(3) -0.027(3)
C118 0.045(2) 0.089(3) 0.070(3) -0.011(2) 0.0106(18) -0.007(2)
C119 0.0310(16) 0.0481(18) 0.0448(17) 0.0002(14) 0.0019(13) 0.0024(13)
C120 0.0337(16) 0.0541(19) 0.0463(18) -0.0069(15) 0.0004(13) 0.0000(14)
C121 0.0284(16) 0.065(2) 0.0510(19) -0.0094(16) 0.0021(14) 0.0050(15)
C122 0.0301(17) 0.070(2) 0.055(2) -0.0219(18) -0.0069(14) 0.0143(16)
C123 0.0367(19) 0.054(2) 0.073(2) -0.0175(18) -0.0071(16) 0.0081(15)
C124 0.0365(17) 0.0457(18) 0.059(2) -0.0045(15) -0.0003(15) 0.0018(14)
C125 0.043(2) 0.056(2) 0.087(3) -0.007(2) 0.0031(18) -0.0105(17)
C126 0.0421(19) 0.078(3) 0.067(2) -0.021(2) 0.0106(17) -0.0160(18)
C127 0.0325(18) 0.115(3) 0.0675(18) -0.0426(15) -0.0146(16) 0.0257(17)
C128 0.0388(19) 0.146(3) 0.0560(19) -0.0288(16) -0.0108(16) 0.040(2)
C129 0.057(3) 0.201(4) 0.0624(19) -0.043(2) -0.0087(19) 0.056(2)
C130 0.063(3) 0.235(5) 0.090(2) -0.093(2) -0.035(2) 0.070(3)
C131 0.059(3) 0.191(4) 0.120(3) -0.108(2) -0.030(2) 0.048(3)
C132 0.040(2) 0.145(3) 0.113(3) -0.086(2) -0.0239(19) 0.0295(19)
C133 0.0295(18) 0.089(3) 0.056(2) -0.026(2) -0.0076(15) 0.0179(19)
C134 0.043(2) 0.087(3) 0.056(2) -0.025(2) -0.0111(17) 0.016(2)
C135 0.0350(19) 0.096(3) 0.058(2) -0.028(2) -0.0044(16) 0.006(2)
C136 0.036(2) 0.097(3) 0.048(2) -0.021(2) -0.0087(16) 0.019(2)
C137 0.046(2) 0.099(3) 0.052(2) -0.011(2) -0.0040(17) 0.018(2)
C138 0.036(2) 0.094(3) 0.071(3) -0.014(2) 0.0002(17) 0.010(2)
C139 0.054(3) 0.113(4) 0.122(4) -0.042(3) -0.021(3) 0.006(3)
C140 0.072(3) 0.112(4) 0.086(3) 0.007(3) -0.012(3) 0.010(3)
C141 0.045(2) 0.099(3) 0.054(2) -0.022(2) -0.0098(17) 0.020(2)
C143 0.048(2) 0.146(5) 0.068(3) -0.027(3) -0.008(2) 0.026(3)
C144 0.038(2) 0.211(7) 0.090(4) -0.034(4) -0.010(2) 0.032(3)
C145 0.049(3) 0.207(7) 0.080(4) -0.043(4) -0.019(2) 0.042(3)
C146 0.044(2) 0.192(6) 0.073(3) -0.060(4) -0.018(2) 0.050(3)
C147 0.056(3) 0.264(9) 0.075(3) -0.075(5) -0.018(3) 0.052(4)
C148 0.060(3) 0.171(3) 0.050(2) -0.034(2) -0.0083(16) 0.031(2)
C149 0.106(4) 0.185(4) 0.093(3) -0.078(3) 0.018(3) -0.026(3)
C150 0.100(3) 0.138(3) 0.084(3) -0.053(2) 0.026(2) -0.033(3)
C151 0.057(2) 0.081(2) 0.0415(16) -0.0043(13) -0.0042(13) 0.0147(17)
C152 0.092(3) 0.074(2) 0.0538(17) 0.0113(14) 0.0161(18) 0.0281(18)
C153 0.087(3) 0.111(3) 0.0460(16) 0.0163(15) 0.0091(17) 0.049(2)
C154 0.176(6) 0.135(4) 0.104(4) 0.043(3) 0.082(4) 0.058(3)
C156 0.058(2) 0.056(2) 0.0367(17) 0.0011(15) 0.0002(15) 0.0031(17)
C157 0.065(2) 0.054(2) 0.048(2) -0.0006(16) -0.0075(17) 0.0048(18)
C158 0.087(3) 0.066(3) 0.051(2) -0.0044(19) -0.009(2) -0.007(2)
C159 0.112(4) 0.072(3) 0.039(2) -0.0001(18) 0.000(2) -0.020(3)
C160 0.092(3) 0.060(2) 0.046(2) 0.0031(17) 0.007(2) -0.023(2)
C161 0.079(3) 0.052(2) 0.049(2) -0.0007(16) -0.0018(18) -0.0057(19)
C162 0.055(2) 0.055(2) 0.0438(18) 0.0089(15) 0.0095(15) 0.0005(17)
C163 0.057(2) 0.064(2) 0.0369(17) 0.0085(15) 0.0083(15) -0.0033(18)
C164 0.057(2) 0.064(2) 0.0402(18) 0.0055(16) 0.0112(16) 0.0119(19)
C165 0.068(3) 0.054(2) 0.054(2) 0.0158(17) 0.0239(18) 0.0048(19)
C166 0.068(3) 0.057(2) 0.078(3) 0.016(2) 0.032(2) 0.000(2)
C167 0.057(2) 0.056(2) 0.070(3) 0.0057(19) 0.0175(19) 0.0066(19)
C168 0.083(3) 0.064(3) 0.133(5) 0.013(3) 0.039(3) -0.013(3)
C169 0.057(2) 0.078(3) 0.056(2) 0.0028(19) 0.0006(18) 0.010(2)
C170 0.054(2) 0.050(2) 0.051(2) 0.0055(16) 0.0014(16) 0.0105(17)
C171 0.066(2) 0.058(2) 0.050(2) 0.0027(17) -0.0001(18) 0.0113(19)
C172 0.125(4) 0.060(3) 0.062(3) -0.008(2) -0.006(3) 0.025(3)
C173 0.176(6) 0.071(3) 0.060(3) -0.009(2) -0.015(3) 0.020(3)
C174 0.123(4) 0.074(3) 0.049(2) -0.001(2) -0.004(2) 0.017(3)
C175 0.071(3) 0.061(2) 0.048(2) 0.0074(18) 0.0103(18) 0.014(2)
C176 0.059(2) 0.052(2) 0.048(2) 0.0021(16) 0.0080(16) 0.0085(17)
C177 0.085(3) 0.065(3) 0.048(2) 0.0158(18) 0.021(2) 0.016(2)
S600 0.0564(6) 0.0544(5) 0.0704(6) 0.0070(4) 0.0012(5) 0.0009(4)
S200 0.182(2) 0.230(3) 0.160(2) -0.070(2) 0.0224(19) -0.079(2)
S800 0.0544(9) 0.0514(8) 0.0642(9) -0.0090(6) 0.0193(6) -0.0120(6)
S500 0.0646(8) 0.2086(19) 0.0547(7) -0.0340(9) 0.0076(5) 0.0129(9)
S007 0.1524(18) 0.1205(14) 0.1448(17) -0.0425(13) -0.0557(14) 0.0309(13)
S300 0.0577(7) 0.1052(11) 0.1763(16) 0.0395(11) 0.0015(9) -0.0211(7)
S700 0.1206(14) 0.1260(14) 0.1215(13) -0.0160(11) -0.0073(11) 0.0123(11)
C200 0.100(5) 0.199(6) 0.145(6) 0.087(5) 0.011(4) 0.002(5)
C301 0.061(3) 0.093(4) 0.156(6) 0.009(4) 0.026(3) -0.003(3)
C701 0.196(10) 0.241(12) 0.156(8) -0.063(8) -0.048(7) 0.089(9)
C1AA 0.125(5) 0.144(5) 0.051(3) -0.004(3) 0.022(3) -0.044(4)
C501 0.149(7) 0.216(9) 0.069(4) -0.008(5) 0.014(4) 0.065(6)
C801 0.072(5) 0.071(4) 0.063(3) -0.009(3) 0.017(2) 0.005(3)
C600 0.061(2) 0.068(3) 0.068(3) 0.015(2) -0.0008(19) -0.005(2)
C800 0.067(4) 0.059(2) 0.044(3) -0.011(2) 0.007(3) -0.011(3)
O800 0.059(3) 0.058(2) 0.072(2) 0.0002(18) 0.0281(17) 0.001(2)
C201 0.111(5) 0.086(4) 0.141(5) 0.015(4) -0.010(4) -0.016(3)
O05I 0.223(6) 0.206(6) 0.160(4) 0.057(4) -0.133(4) -0.102(5)
C500 0.069(4) 0.406(18) 0.165(8) -0.129(10) 0.043(5) -0.042(7)
C601 0.170(7) 0.146(6) 0.092(4) -0.036(4) -0.005(4) -0.046(5)
O600 0.0632(18) 0.0593(17) 0.097(2) 0.0207(15) 0.0225(15) 0.0016(14)
O200 0.218(7) 0.258(8) 0.195(6) -0.075(6) 0.088(6) -0.018(6)
C0AA 0.203(8) 0.100(5) 0.150(6) -0.038(4) -0.063(6) 0.012(5)
O300 0.067(3) 0.272(7) 0.173(5) 0.035(5) 0.051(3) 0.029(4)
O700 0.146(5) 0.095(3) 0.260(7) -0.035(4) -0.039(5) 0.012(3)
O500 0.0620(19) 0.162(4) 0.0601(18) -0.027(2) -0.0104(14) 0.015(2)
C071 0.168(6) 0.153(7) 0.136(6) -0.025(5) -0.042(5) 0.040(5)
C300 0.073(3) 0.087(4) 0.156(6) 0.001(4) 0.004(3) -0.015(3)
C155 0.231(9) 0.252(8) 0.179(7) -0.153(6) 0.043(6) -0.085(7)
C5AA 0.045(2) 0.113(4) 0.066(3) -0.027(2) -0.0140(19) 0.033(2)
S50 0.1192(16) 0.194(2) 0.177(2) -0.0311(19) 0.0007(15) -0.0051(15)
O50A 0.108(4) 0.263(5) 0.225(6) -0.066(5) -0.013(4) 0.021(3)
C2AA 0.188(7) 0.209(9) 0.163(7) 0.009(6) -0.040(5) -0.008(6)
C4AA 0.200(10) 0.289(7) 0.199(10) -0.025(8) 0.042(7) -0.083(6)
C37A 0.049(11) 0.049(8) 0.124(13) 0.021(8) 0.023(8) 0.000(7)
C38A 0.041(6) 0.087(8) 0.050(7) -0.001(6) 0.010(5) -0.027(5)
C39A 0.062(7) 0.114(10) 0.046(6) 0.002(6) 0.005(5) -0.044(7)
C40A 0.104(10) 0.123(12) 0.057(7) -0.004(7) 0.008(7) -0.077(9)
C41A 0.099(9) 0.105(10) 0.051(6) 0.001(6) 0.010(6) -0.064(8)
C42A 0.079(8) 0.057(7) 0.040(6) 0.019(6) -0.004(6) -0.023(6)
S8 0.057(2) 0.076(2) 0.0620(19) -0.0124(15) 0.0110(14) -0.0075(16)
C75 0.093(12) 0.081(10) 0.064(10) 0.003(8) -0.011(9) -0.009(9)
C1A 0.092(10) 0.132(14) 0.093(14) -0.001(13) -0.002(12) 0.016(10)
O13 0.112(8) 0.077(6) 0.081(7) -0.012(5) 0.045(6) -0.004(6)
 
_geom_special_details
;
 All esds (except the esd in the dihedral angle between two l.s. planes)
 are estimated using the full covariance matrix.  The cell esds are taken
 into account individually in the estimation of esds in distances, angles
 and torsion angles; correlations between esds in cell parameters are only
 used when they are defined by crystal symmetry.  An approximate (isotropic)
 treatment of cell esds is used for estimating esds involving l.s. planes.
;
 
loop_
 _geom_bond_atom_site_label_1
 _geom_bond_atom_site_label_2
 _geom_bond_distance
 _geom_bond_site_symmetry_2
 _geom_bond_publ_flag
O1 C141 1.222(5) . ?
O2 C147 1.223(6) . ?
O3 C51 1.235(5) . ?
O4 C57 1.227(4) . ?
O5 C6 1.234(4) . ?
O6 C80 1.227(4) . ?
O7 C170 1.229(4) . ?
O8 C177 1.228(5) . ?
O9 C103 1.230(5) . ?
O10 C110 1.247(5) . ?
O11 C36 1.229(4) . ?
O12 C29 1.218(5) . ?
N1 C5AA 1.329(6) . ?
N1 C146 1.335(5) . ?
N2 C147 1.347(7) . ?
N2 C148 1.423(6) . ?
N2 H2 0.8700 . ?
N3 C141 1.327(5) . ?
N3 C136 1.437(5) . ?
N3 H3 0.8700 . ?
N4 C52 1.337(4) . ?
N4 C56 1.344(4) . ?
N5 C51 1.338(6) . ?
N5 C46 1.417(5) . ?
N5 H5 0.8700 . ?
N6 C57 1.331(4) . ?
N6 C58 1.432(4) . ?
N6 H6 0.8700 . ?
N7 C29 1.336(5) . ?
N7 C24 1.422(5) . ?
N7 H7 0.8700 . ?
N8 C6 1.332(5) . ?
N8 C7 1.426(5) . ?
N8 H8 0.8700 . ?
N9 C1 1.339(4) . ?
N9 C5 1.342(4) . ?
N10 C80 1.354(4) . ?
N10 C81 1.441(4) . ?
N10 H10 0.8700 . ?
N11 C177 1.327(5) . ?
N11 C165 1.427(5) . ?
N11 H11 0.8700 . ?
N12 C170 1.329(5) . ?
N12 C8AA 1.428(4) . ?
N12 H12 0.8700 . ?
N13 C103 1.329(5) . ?
N13 C98 1.430(4) . ?
N13 H13 0.8700 . ?
N14 C110 1.335(5) . ?
N14 C111 1.434(5) . ?
N14 H14 0.8700 . ?
N15 C36 1.351(4) . ?
N15 C119 1.435(4) . ?
N15 H15 0.8700 . ?
C1 C2 1.396(5) . ?
C1 C80 1.490(5) . ?
C2 C3 1.370(5) . ?
C2 H2A 0.9400 . ?
C3 C4 1.382(6) . ?
C3 H3A 0.9400 . ?
C4 C5 1.386(5) . ?
C4 H4 0.9400 . ?
C5 C6 1.493(5) . ?
C7 C12 1.388(5) . ?
C7 C8 1.398(5) . ?
C8 C9 1.391(5) . ?
C8 C14 1.498(5) . ?
C9 C10 1.382(5) . ?
C9 H9 0.9400 . ?
C10 C11 1.399(6) . ?
C10 C15 1.542(5) . ?
C11 C12 1.402(6) . ?
C11 H11A 0.9400 . ?
C12 C13 1.513(6) . ?
C13 H13A 0.9700 . ?
C13 H13B 0.9700 . ?
C13 H13C 0.9700 . ?
C14 H14A 0.9700 . ?
C14 H14B 0.9700 . ?
C14 H14C 0.9700 . ?
C15 C16 1.540(5) . ?
C15 C20 1.542(5) . ?
C15 C21 1.544(5) . ?
C16 C17 1.489(7) . ?
C16 H16A 0.9800 . ?
C16 H16B 0.9800 . ?
C17 C18 1.495(9) . ?
C17 H17A 0.9800 . ?
C17 H17B 0.9800 . ?
C18 C19 1.527(10) . ?
C18 H18A 0.9800 . ?
C18 H18B 0.9800 . ?
C19 C20 1.465(7) . ?
C19 H19A 0.9800 . ?
C19 H19B 0.9800 . ?
C20 H20A 0.9800 . ?
C20 H20B 0.9800 . ?
C21 C22 1.367(6) . ?
C21 C26 1.382(5) . ?
C22 C23 1.394(6) . ?
C22 H22 0.9400 . ?
C23 C24 1.399(6) . ?
C23 C28 1.493(7) . ?
C24 C25 1.400(6) . ?
C25 C26 1.395(6) . ?
C25 C27 1.491(7) . ?
C26 H26 0.9400 . ?
C27 H27A 0.9700 . ?
C27 H27B 0.9700 . ?
C27 H27C 0.9700 . ?
C28 H28A 0.9700 . ?
C28 H28B 0.9700 . ?
C28 H28C 0.9700 . ?
C29 C30 1.519(5) . ?
C30 C34 1.387(5) . ?
C30 C31 1.387(5) . ?
C31 C32 1.367(6) . ?
C31 H31 0.9400 . ?
C32 C33 1.375(5) . ?
C32 H32 0.9400 . ?
C33 C35 1.368(5) . ?
C33 H33 0.9400 . ?
C34 C35 1.388(5) . ?
C34 H34 0.9400 . ?
C35 C36 1.498(5) . ?
C37 C38 1.531(9) . ?
C37 C43 1.545(9) . ?
C37 C114 1.547(9) . ?
C37 C42 1.547(9) . ?
C38 C39 1.505(8) . ?
C38 H38A 0.9800 . ?
C38 H38B 0.9800 . ?
C39 C40 1.498(8) . ?
C39 H39A 0.9800 . ?
C39 H39B 0.9800 . ?
C40 C41 1.508(8) . ?
C40 H40A 0.9800 . ?
C40 H40B 0.9800 . ?
C41 C42 1.495(8) . ?
C41 H41A 0.9800 . ?
C41 H41B 0.9800 . ?
C42 H42A 0.9800 . ?
C42 H42B 0.9800 . ?
C43 C44 1.369(7) . ?
C43 C48 1.419(5) . ?
C43 C37A 1.595(13) . ?
C44 C45 1.387(6) . ?
C44 H44 0.9400 . ?
C45 C46 1.391(5) . ?
C45 C50 1.514(7) . ?
C46 C47 1.418(6) . ?
C47 C48 1.373(6) . ?
C47 C49 1.513(5) . ?
C48 H48 0.9400 . ?
C49 H49A 0.9700 . ?
C49 H49B 0.9700 . ?
C49 H49C 0.9700 . ?
C50 H50A 0.9700 . ?
C50 H50B 0.9700 . ?
C50 H50C 0.9700 . ?
C51 C52 1.500(5) . ?
C52 C53 1.397(6) . ?
C53 C54 1.381(6) . ?
C53 H53 0.9400 . ?
C54 C55 1.368(5) . ?
C54 H54 0.9400 . ?
C55 C56 1.398(5) . ?
C55 H55 0.9400 . ?
C56 C57 1.494(5) . ?
C58 C59 1.384(5) . ?
C58 C63 1.415(4) . ?
C59 C60 1.387(5) . ?
C59 C65 1.512(4) . ?
C60 C61 1.392(4) . ?
C60 H60 0.9400 . ?
C61 C62 1.401(5) . ?
C61 C66 1.531(5) . ?
C62 C63 1.384(5) . ?
C62 H62 0.9400 . ?
C63 C64 1.506(5) . ?
C64 H64A 0.9700 . ?
C64 H64B 0.9700 . ?
C64 H64C 0.9700 . ?
C65 H65A 0.9700 . ?
C65 H65B 0.9700 . ?
C65 H65C 0.9700 . ?
C66 C67 1.542(5) . ?
C66 C71 1.543(4) . ?
C66 C72 1.547(4) . ?
C67 C68 1.536(5) . ?
C67 H67A 0.9800 . ?
C67 H67B 0.9800 . ?
C68 C69 1.533(6) . ?
C68 H68A 0.9800 . ?
C68 H68B 0.9800 . ?
C69 C70 1.520(6) . ?
C69 H69A 0.9800 . ?
C69 H69B 0.9800 . ?
C70 C71 1.529(5) . ?
C70 H70A 0.9800 . ?
C70 H70B 0.9800 . ?
C71 H71A 0.9800 . ?
C71 H71B 0.9800 . ?
C72 C77 1.390(5) . ?
C72 C73 1.405(5) . ?
C73 C74 1.392(5) . ?
C73 H73 0.9400 . ?
C74 C8AA 1.373(5) . ?
C74 C79 1.507(5) . ?
C8AA C76 1.415(5) . ?
C76 C77 1.379(5) . ?
C76 C78 1.501(5) . ?
C77 H77 0.9400 . ?
C78 H78A 0.9700 . ?
C78 H78B 0.9700 . ?
C78 H78C 0.9700 . ?
C79 H79A 0.9700 . ?
C79 H79B 0.9700 . ?
C79 H79C 0.9700 . ?
C81 C86 1.364(5) . ?
C81 C82 1.410(5) . ?
C82 C83 1.385(5) . ?
C82 C88 1.504(5) . ?
C83 C84 1.384(5) . ?
C83 H83 0.9400 . ?
C84 C85 1.390(5) . ?
C84 C89 1.535(4) . ?
C85 C86 1.401(4) . ?
C85 H85 0.9400 . ?
C86 C87 1.505(5) . ?
C87 H87A 0.9700 . ?
C87 H87B 0.9700 . ?
C87 H87C 0.9700 . ?
C88 H88A 0.9700 . ?
C88 H88B 0.9700 . ?
C88 H88C 0.9700 . ?
C89 C95 1.525(5) . ?
C89 C90 1.550(5) . ?
C89 C94 1.553(5) . ?
C90 C91 1.499(6) . ?
C90 H90A 0.9800 . ?
C90 H90B 0.9800 . ?
C91 C92 1.500(6) . ?
C91 H91A 0.9800 . ?
C91 H91B 0.9800 . ?
C92 C93 1.512(6) . ?
C92 H92A 0.9800 . ?
C92 H92B 0.9800 . ?
C93 C94 1.513(5) . ?
C93 H93A 0.9800 . ?
C93 H93B 0.9800 . ?
C94 H94A 0.9800 . ?
C94 H94B 0.9800 . ?
C95 C96 1.392(5) . ?
C95 C100 1.393(5) . ?
C96 C97 1.376(5) . ?
C96 H96 0.9400 . ?
C97 C98 1.398(5) . ?
C97 C101 1.514(5) . ?
C98 C99 1.400(5) . ?
C99 C100 1.379(5) . ?
C99 C102 1.494(5) . ?
C100 H100 0.9400 . ?
C101 H10A 0.9700 . ?
C101 H10B 0.9700 . ?
C101 H10C 0.9700 . ?
C102 H10D 0.9700 . ?
C102 H10E 0.9700 . ?
C102 H10F 0.9700 . ?
C103 C104 1.485(6) . ?
C104 C109 1.387(5) . ?
C104 C105 1.398(5) . ?
C105 C106 1.384(6) . ?
C105 H105 0.9400 . ?
C106 C107 1.384(6) . ?
C106 H106 0.9400 . ?
C107 C108 1.380(5) . ?
C107 H107 0.9400 . ?
C108 C109 1.385(5) . ?
C108 C110 1.492(5) . ?
C109 H109 0.9400 . ?
C111 C112 1.366(6) . ?
C111 C116 1.395(6) . ?
C112 C113 1.382(6) . ?
C112 C118 1.509(5) . ?
C113 C114 1.389(5) . ?
C113 H113 0.9400 . ?
C114 C115 1.384(6) . ?
C114 C37A 1.543(13) . ?
C115 C116 1.383(6) . ?
C115 H115 0.9400 . ?
C116 C117 1.499(7) . ?
C117 H11B 0.9700 . ?
C117 H11C 0.9700 . ?
C117 H11D 0.9700 . ?
C118 H11E 0.9700 . ?
C118 H11F 0.9700 . ?
C118 H11G 0.9700 . ?
C119 C120 1.385(5) . ?
C119 C124 1.395(5) . ?
C120 C121 1.396(5) . ?
C120 C126 1.512(5) . ?
C121 C122 1.377(5) . ?
C121 H121 0.9400 . ?
C122 C123 1.389(6) . ?
C122 C127 1.539(5) . ?
C123 C124 1.389(5) . ?
C123 H123 0.9400 . ?
C124 C125 1.496(5) . ?
C125 H12A 0.9700 . ?
C125 H12B 0.9700 . ?
C125 H12C 0.9700 . ?
C126 H12D 0.9700 . ?
C126 H12E 0.9700 . ?
C126 H12F 0.9700 . ?
C127 C128 1.512(8) . ?
C127 C133 1.540(5) . ?
C127 C132 1.579(7) . ?
C128 C129 1.550(6) . ?
C128 H12G 0.9800 . ?
C128 H12H 0.9800 . ?
C129 C130 1.527(11) . ?
C129 H12I 0.9800 . ?
C129 H12J 0.9800 . ?
C130 C131 1.446(11) . ?
C130 H13D 0.9800 . ?
C130 H13E 0.9800 . ?
C131 C132 1.542(7) . ?
C131 H13F 0.9800 . ?
C131 H13G 0.9800 . ?
C132 H13H 0.9800 . ?
C132 H13I 0.9800 . ?
C133 C138 1.373(6) . ?
C133 C134 1.384(6) . ?
C134 C135 1.403(5) . ?
C134 H134 0.9400 . ?
C135 C136 1.348(7) . ?
C135 C139 1.520(7) . ?
C136 C137 1.394(7) . ?
C137 C138 1.400(5) . ?
C137 C140 1.505(7) . ?
C138 H138 0.9400 . ?
C139 H13J 0.9700 . ?
C139 H13K 0.9700 . ?
C139 H13L 0.9700 . ?
C140 H14D 0.9700 . ?
C140 H14E 0.9700 . ?
C140 H14F 0.9700 . ?
C141 C5AA 1.519(5) . ?
C143 C5AA 1.383(7) . ?
C143 C144 1.384(7) . ?
C143 H143 0.9400 . ?
C144 C145 1.358(8) . ?
C144 H144 0.9400 . ?
C145 C146 1.408(7) . ?
C146 C147 1.488(8) . ?
C148 C149 1.267(10) . ?
C148 C153 1.330(9) . ?
C149 C150 1.415(7) . ?
C149 C155 1.510(8) . ?
C150 C151 1.306(7) . ?
C150 H150 0.9400 . ?
C151 C152 1.405(7) . ?
C151 C156 1.552(5) . ?
C152 C153 1.377(7) . ?
C152 H152 0.9400 . ?
C153 C154 1.571(9) . ?
C154 H15A 0.9700 . ?
C154 H15B 0.9700 . ?
C154 H15C 0.9700 . ?
C156 C161 1.524(6) . ?
C156 C162 1.530(5) . ?
C156 C157 1.554(5) . ?
C157 C158 1.521(6) . ?
C157 H15D 0.9800 . ?
C157 H15E 0.9800 . ?
C158 C159 1.507(7) . ?
C158 H15F 0.9800 . ?
C158 H15G 0.9800 . ?
C159 C160 1.520(7) . ?
C159 H15H 0.9800 . ?
C159 H15I 0.9800 . ?
C160 C161 1.555(5) . ?
C160 H16C 0.9800 . ?
C160 H16D 0.9800 . ?
C161 H16E 0.9800 . ?
C161 H16F 0.9800 . ?
C162 C167 1.373(6) . ?
C162 C163 1.401(5) . ?
C163 C164 1.403(5) . ?
C163 H163 0.9400 . ?
C164 C165 1.374(6) . ?
C164 C169 1.520(6) . ?
C165 C166 1.390(6) . ?
C166 C167 1.410(5) . ?
C166 C168 1.508(7) . ?
C167 H167 0.9400 . ?
C168 H16G 0.9700 . ?
C168 H16H 0.9700 . ?
C168 H16I 0.9700 . ?
C169 H16J 0.9700 . ?
C169 H16K 0.9700 . ?
C169 H16L 0.9700 . ?
C170 C171 1.493(5) . ?
C171 C172 1.380(6) . ?
C171 C176 1.405(5) . ?
C172 C173 1.377(7) . ?
C172 H172 0.9400 . ?
C173 C174 1.377(7) . ?
C173 H173 0.9400 . ?
C174 C175 1.369(7) . ?
C174 H174 0.9400 . ?
C175 C176 1.379(5) . ?
C175 C177 1.507(5) . ?
C176 H176 0.9400 . ?
S600 O600 1.499(3) . ?
S600 C600 1.759(5) . ?
S600 C601 1.811(7) . ?
S200 O200 1.541(8) . ?
S200 C200 1.753(10) . ?
S200 C201 1.754(8) . ?
S800 O800 1.498(4) . ?
S800 C801 1.784(9) . ?
S800 C800 1.788(8) . ?
S500 O500 1.480(4) . ?
S500 C500 1.771(9) . ?
S500 C501 1.771(10) . ?
S007 O05I 1.311(7) . ?
S007 C0AA 1.715(8) . ?
S007 C071 1.856(10) . ?
S300 O300 1.491(6) . ?
S300 C300 1.726(6) . ?
S300 C301 1.736(6) . ?
S700 O700 1.429(5) . ?
S700 C1AA 1.588(7) . ?
S700 C701 1.712(10) . ?
C200 H20C 0.9700 . ?
C200 H20D 0.9700 . ?
C200 H20E 0.9700 . ?
C301 H30A 0.9700 . ?
C301 H30B 0.9700 . ?
C301 H30C 0.9700 . ?
C701 H70C 0.9700 . ?
C701 H70D 0.9700 . ?
C701 H70E 0.9700 . ?
C1AA H1AA 0.9700 . ?
C1AA H1AB 0.9700 . ?
C1AA H1AC 0.9700 . ?
C501 H50D 0.9700 . ?
C501 H50E 0.9700 . ?
C501 H50F 0.9700 . ?
C801 H80A 0.9700 . ?
C801 H80B 0.9700 . ?
C801 H80C 0.9700 . ?
C600 H60A 0.9700 . ?
C600 H60B 0.9700 . ?
C600 H60C 0.9700 . ?
C800 H80D 0.9700 . ?
C800 H80E 0.9700 . ?
C800 H80F 0.9700 . ?
C201 H20F 0.9700 . ?
C201 H20G 0.9700 . ?
C201 H20H 0.9700 . ?
C500 H50G 0.9700 . ?
C500 H50H 0.9700 . ?
C500 H50I 0.9700 . ?
C601 H60D 0.9700 . ?
C601 H60E 0.9700 . ?
C601 H60F 0.9700 . ?
C0AA H0AA 0.9700 . ?
C0AA H0AB 0.9700 . ?
C0AA H0AC 0.9700 . ?
C071 H07A 0.9700 . ?
C071 H07B 0.9700 . ?
C071 H07C 0.9700 . ?
C300 H30D 0.9700 . ?
C300 H30E 0.9700 . ?
C300 H30F 0.9700 . ?
C155 H15J 0.9700 . ?
C155 H15K 0.9700 . ?
C155 H15L 0.9700 . ?
S50 O50A 1.444(7) . ?
S50 C4AA 1.542(13) . ?
S50 C2AA 1.670(11) . ?
C2AA H2AA 0.9700 . ?
C2AA H2AB 0.9700 . ?
C2AA H2AC 0.9700 . ?
C4AA H4AA 0.9700 . ?
C4AA H4AB 0.9700 . ?
C4AA H4AC 0.9700 . ?
C37A C38A 1.555(12) . ?
C37A C42A 1.562(11) . ?
C38A C39A 1.524(11) . ?
C38A H38C 0.9800 . ?
C38A H38D 0.9800 . ?
C39A C40A 1.527(11) . ?
C39A H39C 0.9800 . ?
C39A H39D 0.9800 . ?
C40A C41A 1.507(11) . ?
C40A H40C 0.9800 . ?
C40A H40D 0.9800 . ?
C41A C42A 1.499(12) . ?
C41A H41C 0.9800 . ?
C41A H41D 0.9800 . ?
C42A H42C 0.9800 . ?
C42A H42D 0.9800 . ?
S8 O13 1.424(9) . ?
S8 C75 1.742(15) . ?
S8 C1A 1.74(3) . ?
C75 H75A 0.9700 . ?
C75 H75B 0.9700 . ?
C75 H75C 0.9700 . ?
C1A H1AD 0.9700 . ?
C1A H1AE 0.9700 . ?
C1A H1AF 0.9700 . ?
 
loop_
 _geom_angle_atom_site_label_1
 _geom_angle_atom_site_label_2
 _geom_angle_atom_site_label_3
 _geom_angle
 _geom_angle_site_symmetry_1
 _geom_angle_site_symmetry_3
 _geom_angle_publ_flag
C5AA N1 C146 117.4(4) . . ?
C147 N2 C148 122.5(4) . . ?
C147 N2 H2 118.7 . . ?
C148 N2 H2 118.7 . . ?
C141 N3 C136 125.4(3) . . ?
C141 N3 H3 117.3 . . ?
C136 N3 H3 117.3 . . ?
C52 N4 C56 117.8(3) . . ?
C51 N5 C46 126.1(3) . . ?
C51 N5 H5 117.0 . . ?
C46 N5 H5 117.0 . . ?
C57 N6 C58 123.1(3) . . ?
C57 N6 H6 118.4 . . ?
C58 N6 H6 118.4 . . ?
C29 N7 C24 122.0(3) . . ?
C29 N7 H7 119.0 . . ?
C24 N7 H7 119.0 . . ?
C6 N8 C7 123.3(3) . . ?
C6 N8 H8 118.3 . . ?
C7 N8 H8 118.3 . . ?
C1 N9 C5 117.8(3) . . ?
C80 N10 C81 120.7(3) . . ?
C80 N10 H10 119.6 . . ?
C81 N10 H10 119.6 . . ?
C177 N11 C165 124.1(3) . . ?
C177 N11 H11 117.9 . . ?
C165 N11 H11 117.9 . . ?
C170 N12 C8AA 123.5(3) . . ?
C170 N12 H12 118.2 . . ?
C8AA N12 H12 118.2 . . ?
C103 N13 C98 125.2(3) . . ?
C103 N13 H13 117.4 . . ?
C98 N13 H13 117.4 . . ?
C110 N14 C111 122.9(3) . . ?
C110 N14 H14 118.6 . . ?
C111 N14 H14 118.6 . . ?
C36 N15 C119 123.6(3) . . ?
C36 N15 H15 118.2 . . ?
C119 N15 H15 118.2 . . ?
N9 C1 C2 122.8(3) . . ?
N9 C1 C80 118.7(3) . . ?
C2 C1 C80 118.5(3) . . ?
C3 C2 C1 118.3(3) . . ?
C3 C2 H2A 120.9 . . ?
C1 C2 H2A 120.9 . . ?
C2 C3 C4 119.9(3) . . ?
C2 C3 H3A 120.1 . . ?
C4 C3 H3A 120.1 . . ?
C3 C4 C5 118.3(3) . . ?
C3 C4 H4 120.9 . . ?
C5 C4 H4 120.9 . . ?
N9 C5 C4 123.0(3) . . ?
N9 C5 C6 117.0(3) . . ?
C4 C5 C6 119.9(3) . . ?
O5 C6 N8 123.0(4) . . ?
O5 C6 C5 121.0(3) . . ?
N8 C6 C5 116.0(3) . . ?
C12 C7 C8 121.5(3) . . ?
C12 C7 N8 120.3(4) . . ?
C8 C7 N8 118.2(3) . . ?
C9 C8 C7 117.7(3) . . ?
C9 C8 C14 121.6(4) . . ?
C7 C8 C14 120.7(3) . . ?
C10 C9 C8 123.0(4) . . ?
C10 C9 H9 118.5 . . ?
C8 C9 H9 118.5 . . ?
C9 C10 C11 117.9(3) . . ?
C9 C10 C15 119.4(4) . . ?
C11 C10 C15 122.8(3) . . ?
C10 C11 C12 121.1(4) . . ?
C10 C11 H11A 119.4 . . ?
C12 C11 H11A 119.4 . . ?
C7 C12 C11 118.8(4) . . ?
C7 C12 C13 121.6(4) . . ?
C11 C12 C13 119.6(4) . . ?
C12 C13 H13A 109.5 . . ?
C12 C13 H13B 109.5 . . ?
H13A C13 H13B 109.5 . . ?
C12 C13 H13C 109.5 . . ?
H13A C13 H13C 109.5 . . ?
H13B C13 H13C 109.5 . . ?
C8 C14 H14A 109.5 . . ?
C8 C14 H14B 109.5 . . ?
H14A C14 H14B 109.5 . . ?
C8 C14 H14C 109.5 . . ?
H14A C14 H14C 109.5 . . ?
H14B C14 H14C 109.5 . . ?
C16 C15 C10 108.3(3) . . ?
C16 C15 C20 107.9(3) . . ?
C10 C15 C20 113.6(3) . . ?
C16 C15 C21 112.8(4) . . ?
C10 C15 C21 106.0(3) . . ?
C20 C15 C21 108.4(3) . . ?
C17 C16 C15 115.3(4) . . ?
C17 C16 H16A 108.4 . . ?
C15 C16 H16A 108.4 . . ?
C17 C16 H16B 108.4 . . ?
C15 C16 H16B 108.4 . . ?
H16A C16 H16B 107.5 . . ?
C16 C17 C18 114.6(6) . . ?
C16 C17 H17A 108.6 . . ?
C18 C17 H17A 108.6 . . ?
C16 C17 H17B 108.6 . . ?
C18 C17 H17B 108.6 . . ?
H17A C17 H17B 107.6 . . ?
C17 C18 C19 108.8(5) . . ?
C17 C18 H18A 109.9 . . ?
C19 C18 H18A 109.9 . . ?
C17 C18 H18B 109.9 . . ?
C19 C18 H18B 109.9 . . ?
H18A C18 H18B 108.3 . . ?
C20 C19 C18 110.5(5) . . ?
C20 C19 H19A 109.6 . . ?
C18 C19 H19A 109.6 . . ?
C20 C19 H19B 109.6 . . ?
C18 C19 H19B 109.6 . . ?
H19A C19 H19B 108.1 . . ?
C19 C20 C15 115.7(4) . . ?
C19 C20 H20A 108.4 . . ?
C15 C20 H20A 108.4 . . ?
C19 C20 H20B 108.4 . . ?
C15 C20 H20B 108.4 . . ?
H20A C20 H20B 107.4 . . ?
C22 C21 C26 118.1(4) . . ?
C22 C21 C15 123.5(3) . . ?
C26 C21 C15 118.3(4) . . ?
C21 C22 C23 122.1(4) . . ?
C21 C22 H22 119.0 . . ?
C23 C22 H22 119.0 . . ?
C22 C23 C24 119.0(4) . . ?
C22 C23 C28 119.4(4) . . ?
C24 C23 C28 121.6(4) . . ?
C23 C24 C25 120.2(4) . . ?
C23 C24 N7 121.3(4) . . ?
C25 C24 N7 118.5(4) . . ?
C26 C25 C24 118.0(4) . . ?
C26 C25 C27 120.2(5) . . ?
C24 C25 C27 121.8(4) . . ?
C21 C26 C25 122.6(4) . . ?
C21 C26 H26 118.7 . . ?
C25 C26 H26 118.7 . . ?
C25 C27 H27A 109.5 . . ?
C25 C27 H27B 109.5 . . ?
H27A C27 H27B 109.5 . . ?
C25 C27 H27C 109.5 . . ?
H27A C27 H27C 109.5 . . ?
H27B C27 H27C 109.5 . . ?
C23 C28 H28A 109.5 . . ?
C23 C28 H28B 109.5 . . ?
H28A C28 H28B 109.5 . . ?
C23 C28 H28C 109.5 . . ?
H28A C28 H28C 109.5 . . ?
H28B C28 H28C 109.5 . . ?
O12 C29 N7 122.7(4) . . ?
O12 C29 C30 119.7(3) . . ?
N7 C29 C30 117.5(3) . . ?
C34 C30 C31 119.3(3) . . ?
C34 C30 C29 116.7(3) . . ?
C31 C30 C29 123.9(3) . . ?
C32 C31 C30 119.7(4) . . ?
C32 C31 H31 120.2 . . ?
C30 C31 H31 120.2 . . ?
C31 C32 C33 121.2(3) . . ?
C31 C32 H32 119.4 . . ?
C33 C32 H32 119.4 . . ?
C35 C33 C32 119.6(4) . . ?
C35 C33 H33 120.2 . . ?
C32 C33 H33 120.2 . . ?
C30 C34 C35 120.0(3) . . ?
C30 C34 H34 120.0 . . ?
C35 C34 H34 120.0 . . ?
C33 C35 C34 120.0(3) . . ?
C33 C35 C36 122.1(3) . . ?
C34 C35 C36 117.9(3) . . ?
O11 C36 N15 123.5(3) . . ?
O11 C36 C35 122.5(3) . . ?
N15 C36 C35 114.0(3) . . ?
C38 C37 C43 101.6(6) . . ?
C38 C37 C114 118.0(7) . . ?
C43 C37 C114 105.0(5) . . ?
C38 C37 C42 108.1(6) . . ?
C43 C37 C42 107.0(6) . . ?
C114 C37 C42 115.6(7) . . ?
C39 C38 C37 110.1(6) . . ?
C39 C38 H38A 109.6 . . ?
C37 C38 H38A 109.6 . . ?
C39 C38 H38B 109.6 . . ?
C37 C38 H38B 109.6 . . ?
H38A C38 H38B 108.1 . . ?
C40 C39 C38 113.0(6) . . ?
C40 C39 H39A 109.0 . . ?
C38 C39 H39A 109.0 . . ?
C40 C39 H39B 109.0 . . ?
C38 C39 H39B 109.0 . . ?
H39A C39 H39B 107.8 . . ?
C39 C40 C41 110.9(6) . . ?
C39 C40 H40A 109.5 . . ?
C41 C40 H40A 109.5 . . ?
C39 C40 H40B 109.5 . . ?
C41 C40 H40B 109.5 . . ?
H40A C40 H40B 108.0 . . ?
C42 C41 C40 110.2(6) . . ?
C42 C41 H41A 109.6 . . ?
C40 C41 H41A 109.6 . . ?
C42 C41 H41B 109.6 . . ?
C40 C41 H41B 109.6 . . ?
H41A C41 H41B 108.1 . . ?
C41 C42 C37 110.4(7) . . ?
C41 C42 H42A 109.6 . . ?
C37 C42 H42A 109.6 . . ?
C41 C42 H42B 109.6 . . ?
C37 C42 H42B 109.6 . . ?
H42A C42 H42B 108.1 . . ?
C44 C43 C48 117.3(4) . . ?
C44 C43 C37 121.7(5) . . ?
C48 C43 C37 120.4(5) . . ?
C44 C43 C37A 129.2(6) . . ?
C48 C43 C37A 113.1(6) . . ?
C43 C44 C45 123.8(4) . . ?
C43 C44 H44 118.1 . . ?
C45 C44 H44 118.1 . . ?
C44 C45 C46 117.8(5) . . ?
C44 C45 C50 121.4(4) . . ?
C46 C45 C50 120.8(4) . . ?
C45 C46 N5 122.6(4) . . ?
C45 C46 C47 120.6(4) . . ?
N5 C46 C47 116.6(3) . . ?
C48 C47 C46 119.1(4) . . ?
C48 C47 C49 120.5(4) . . ?
C46 C47 C49 120.5(4) . . ?
C47 C48 C43 121.2(5) . . ?
C47 C48 H48 119.4 . . ?
C43 C48 H48 119.4 . . ?
C47 C49 H49A 109.5 . . ?
C47 C49 H49B 109.5 . . ?
H49A C49 H49B 109.5 . . ?
C47 C49 H49C 109.5 . . ?
H49A C49 H49C 109.5 . . ?
H49B C49 H49C 109.5 . . ?
C45 C50 H50A 109.5 . . ?
C45 C50 H50B 109.5 . . ?
H50A C50 H50B 109.5 . . ?
C45 C50 H50C 109.5 . . ?
H50A C50 H50C 109.5 . . ?
H50B C50 H50C 109.5 . . ?
O3 C51 N5 124.9(4) . . ?
O3 C51 C52 120.8(4) . . ?
N5 C51 C52 114.3(3) . . ?
N4 C52 C53 123.3(3) . . ?
N4 C52 C51 116.4(4) . . ?
C53 C52 C51 120.3(3) . . ?
C54 C53 C52 118.2(4) . . ?
C54 C53 H53 120.9 . . ?
C52 C53 H53 120.9 . . ?
C55 C54 C53 119.1(4) . . ?
C55 C54 H54 120.5 . . ?
C53 C54 H54 120.5 . . ?
C54 C55 C56 119.6(3) . . ?
C54 C55 H55 120.2 . . ?
C56 C55 H55 120.2 . . ?
N4 C56 C55 122.0(3) . . ?
N4 C56 C57 117.6(3) . . ?
C55 C56 C57 120.4(3) . . ?
O4 C57 N6 123.7(3) . . ?
O4 C57 C56 119.4(3) . . ?
N6 C57 C56 116.9(3) . . ?
C59 C58 C63 120.4(3) . . ?
C59 C58 N6 120.0(3) . . ?
C63 C58 N6 119.6(3) . . ?
C58 C59 C60 119.2(3) . . ?
C58 C59 C65 120.7(3) . . ?
C60 C59 C65 120.1(3) . . ?
C59 C60 C61 122.9(3) . . ?
C59 C60 H60 118.5 . . ?
C61 C60 H60 118.5 . . ?
C60 C61 C62 116.2(3) . . ?
C60 C61 C66 122.7(3) . . ?
C62 C61 C66 121.0(3) . . ?
C63 C62 C61 123.2(3) . . ?
C63 C62 H62 118.4 . . ?
C61 C62 H62 118.4 . . ?
C62 C63 C58 118.0(3) . . ?
C62 C63 C64 120.8(3) . . ?
C58 C63 C64 121.1(3) . . ?
C63 C64 H64A 109.5 . . ?
C63 C64 H64B 109.5 . . ?
H64A C64 H64B 109.5 . . ?
C63 C64 H64C 109.5 . . ?
H64A C64 H64C 109.5 . . ?
H64B C64 H64C 109.5 . . ?
C59 C65 H65A 109.5 . . ?
C59 C65 H65B 109.5 . . ?
H65A C65 H65B 109.5 . . ?
C59 C65 H65C 109.5 . . ?
H65A C65 H65C 109.5 . . ?
H65B C65 H65C 109.5 . . ?
C61 C66 C67 110.7(3) . . ?
C61 C66 C71 111.4(3) . . ?
C67 C66 C71 106.4(3) . . ?
C61 C66 C72 109.3(2) . . ?
C67 C66 C72 111.1(3) . . ?
C71 C66 C72 107.9(3) . . ?
C68 C67 C66 112.4(3) . . ?
C68 C67 H67A 109.1 . . ?
C66 C67 H67A 109.1 . . ?
C68 C67 H67B 109.1 . . ?
C66 C67 H67B 109.1 . . ?
H67A C67 H67B 107.9 . . ?
C69 C68 C67 111.1(3) . . ?
C69 C68 H68A 109.4 . . ?
C67 C68 H68A 109.4 . . ?
C69 C68 H68B 109.4 . . ?
C67 C68 H68B 109.4 . . ?
H68A C68 H68B 108.0 . . ?
C70 C69 C68 112.1(3) . . ?
C70 C69 H69A 109.2 . . ?
C68 C69 H69A 109.2 . . ?
C70 C69 H69B 109.2 . . ?
C68 C69 H69B 109.2 . . ?
H69A C69 H69B 107.9 . . ?
C69 C70 C71 111.2(3) . . ?
C69 C70 H70A 109.4 . . ?
C71 C70 H70A 109.4 . . ?
C69 C70 H70B 109.4 . . ?
C71 C70 H70B 109.4 . . ?
H70A C70 H70B 108.0 . . ?
C70 C71 C66 114.3(3) . . ?
C70 C71 H71A 108.7 . . ?
C66 C71 H71A 108.7 . . ?
C70 C71 H71B 108.7 . . ?
C66 C71 H71B 108.7 . . ?
H71A C71 H71B 107.6 . . ?
C77 C72 C73 116.7(3) . . ?
C77 C72 C66 122.4(3) . . ?
C73 C72 C66 120.8(3) . . ?
C74 C73 C72 122.0(3) . . ?
C74 C73 H73 119.0 . . ?
C72 C73 H73 119.0 . . ?
C8AA C74 C73 119.2(3) . . ?
C8AA C74 C79 119.9(3) . . ?
C73 C74 C79 120.9(3) . . ?
C74 C8AA C76 120.9(3) . . ?
C74 C8AA N12 120.2(3) . . ?
C76 C8AA N12 118.8(3) . . ?
C77 C76 C8AA 117.9(3) . . ?
C77 C76 C78 121.3(4) . . ?
C8AA C76 C78 120.8(3) . . ?
C76 C77 C72 123.2(3) . . ?
C76 C77 H77 118.4 . . ?
C72 C77 H77 118.4 . . ?
C76 C78 H78A 109.5 . . ?
C76 C78 H78B 109.5 . . ?
H78A C78 H78B 109.5 . . ?
C76 C78 H78C 109.5 . . ?
H78A C78 H78C 109.5 . . ?
H78B C78 H78C 109.5 . . ?
C74 C79 H79A 109.5 . . ?
C74 C79 H79B 109.5 . . ?
H79A C79 H79B 109.5 . . ?
C74 C79 H79C 109.5 . . ?
H79A C79 H79C 109.5 . . ?
H79B C79 H79C 109.5 . . ?
O6 C80 N10 122.9(3) . . ?
O6 C80 C1 120.5(3) . . ?
N10 C80 C1 116.6(3) . . ?
C86 C81 C82 121.1(3) . . ?
C86 C81 N10 120.9(3) . . ?
C82 C81 N10 118.0(3) . . ?
C83 C82 C81 117.7(3) . . ?
C83 C82 C88 121.1(3) . . ?
C81 C82 C88 121.2(3) . . ?
C84 C83 C82 122.8(3) . . ?
C84 C83 H83 118.6 . . ?
C82 C83 H83 118.6 . . ?
C83 C84 C85 117.6(3) . . ?
C83 C84 C89 119.5(3) . . ?
C85 C84 C89 122.8(3) . . ?
C84 C85 C86 121.3(3) . . ?
C84 C85 H85 119.4 . . ?
C86 C85 H85 119.4 . . ?
C81 C86 C85 119.4(3) . . ?
C81 C86 C87 121.5(3) . . ?
C85 C86 C87 119.1(3) . . ?
C86 C87 H87A 109.5 . . ?
C86 C87 H87B 109.5 . . ?
H87A C87 H87B 109.5 . . ?
C86 C87 H87C 109.5 . . ?
H87A C87 H87C 109.5 . . ?
H87B C87 H87C 109.5 . . ?
C82 C88 H88A 109.5 . . ?
C82 C88 H88B 109.5 . . ?
H88A C88 H88B 109.5 . . ?
C82 C88 H88C 109.5 . . ?
H88A C88 H88C 109.5 . . ?
H88B C88 H88C 109.5 . . ?
C95 C89 C84 107.3(2) . . ?
C95 C89 C90 113.0(3) . . ?
C84 C89 C90 109.7(3) . . ?
C95 C89 C94 106.6(3) . . ?
C84 C89 C94 114.0(3) . . ?
C90 C89 C94 106.4(3) . . ?
C91 C90 C89 112.5(3) . . ?
C91 C90 H90A 109.1 . . ?
C89 C90 H90A 109.1 . . ?
C91 C90 H90B 109.1 . . ?
C89 C90 H90B 109.1 . . ?
H90A C90 H90B 107.8 . . ?
C90 C91 C92 113.1(4) . . ?
C90 C91 H91A 109.0 . . ?
C92 C91 H91A 109.0 . . ?
C90 C91 H91B 109.0 . . ?
C92 C91 H91B 109.0 . . ?
H91A C91 H91B 107.8 . . ?
C91 C92 C93 110.5(3) . . ?
C91 C92 H92A 109.5 . . ?
C93 C92 H92A 109.5 . . ?
C91 C92 H92B 109.5 . . ?
C93 C92 H92B 109.5 . . ?
H92A C92 H92B 108.1 . . ?
C92 C93 C94 112.5(3) . . ?
C92 C93 H93A 109.1 . . ?
C94 C93 H93A 109.1 . . ?
C92 C93 H93B 109.1 . . ?
C94 C93 H93B 109.1 . . ?
H93A C93 H93B 107.8 . . ?
C93 C94 C89 116.0(3) . . ?
C93 C94 H94A 108.3 . . ?
C89 C94 H94A 108.3 . . ?
C93 C94 H94B 108.3 . . ?
C89 C94 H94B 108.3 . . ?
H94A C94 H94B 107.4 . . ?
C96 C95 C100 117.1(3) . . ?
C96 C95 C89 123.9(3) . . ?
C100 C95 C89 118.8(3) . . ?
C97 C96 C95 122.6(3) . . ?
C97 C96 H96 118.7 . . ?
C95 C96 H96 118.7 . . ?
C96 C97 C98 118.4(3) . . ?
C96 C97 C101 120.7(4) . . ?
C98 C97 C101 120.8(4) . . ?
C97 C98 C99 121.1(3) . . ?
C97 C98 N13 119.5(3) . . ?
C99 C98 N13 119.1(3) . . ?
C100 C99 C98 117.9(3) . . ?
C100 C99 C102 120.7(3) . . ?
C98 C99 C102 121.3(3) . . ?
C99 C100 C95 122.8(3) . . ?
C99 C100 H100 118.6 . . ?
C95 C100 H100 118.6 . . ?
C97 C101 H10A 109.5 . . ?
C97 C101 H10B 109.5 . . ?
H10A C101 H10B 109.5 . . ?
C97 C101 H10C 109.5 . . ?
H10A C101 H10C 109.5 . . ?
H10B C101 H10C 109.5 . . ?
C99 C102 H10D 109.5 . . ?
C99 C102 H10E 109.5 . . ?
H10D C102 H10E 109.5 . . ?
C99 C102 H10F 109.5 . . ?
H10D C102 H10F 109.5 . . ?
H10E C102 H10F 109.5 . . ?
O9 C103 N13 122.4(4) . . ?
O9 C103 C104 121.6(3) . . ?
N13 C103 C104 115.9(3) . . ?
C109 C104 C105 119.3(4) . . ?
C109 C104 C103 118.8(3) . . ?
C105 C104 C103 121.7(3) . . ?
C106 C105 C104 119.6(4) . . ?
C106 C105 H105 120.2 . . ?
C104 C105 H105 120.2 . . ?
C107 C106 C105 120.1(4) . . ?
C107 C106 H106 120.0 . . ?
C105 C106 H106 120.0 . . ?
C108 C107 C106 120.9(4) . . ?
C108 C107 H107 119.6 . . ?
C106 C107 H107 119.6 . . ?
C107 C108 C109 119.0(4) . . ?
C107 C108 C110 121.9(4) . . ?
C109 C108 C110 119.0(3) . . ?
C108 C109 C104 121.0(3) . . ?
C108 C109 H109 119.5 . . ?
C104 C109 H109 119.5 . . ?
O10 C110 N14 123.3(4) . . ?
O10 C110 C108 120.1(3) . . ?
N14 C110 C108 116.6(3) . . ?
C112 C111 C116 121.3(4) . . ?
C112 C111 N14 119.1(3) . . ?
C116 C111 N14 119.6(4) . . ?
C111 C112 C113 118.8(4) . . ?
C111 C112 C118 121.5(4) . . ?
C113 C112 C118 119.7(4) . . ?
C112 C113 C114 122.5(4) . . ?
C112 C113 H113 118.8 . . ?
C114 C113 H113 118.8 . . ?
C115 C114 C113 116.9(4) . . ?
C115 C114 C37A 118.7(6) . . ?
C113 C114 C37A 124.3(7) . . ?
C115 C114 C37 126.4(5) . . ?
C113 C114 C37 116.7(5) . . ?
C116 C115 C114 122.5(4) . . ?
C116 C115 H115 118.8 . . ?
C114 C115 H115 118.8 . . ?
C115 C116 C111 118.2(4) . . ?
C115 C116 C117 121.6(4) . . ?
C111 C116 C117 120.2(4) . . ?
C116 C117 H11B 109.5 . . ?
C116 C117 H11C 109.5 . . ?
H11B C117 H11C 109.5 . . ?
C116 C117 H11D 109.5 . . ?
H11B C117 H11D 109.5 . . ?
H11C C117 H11D 109.5 . . ?
C112 C118 H11E 109.5 . . ?
C112 C118 H11F 109.5 . . ?
H11E C118 H11F 109.5 . . ?
C112 C118 H11G 109.5 . . ?
H11E C118 H11G 109.5 . . ?
H11F C118 H11G 109.5 . . ?
C120 C119 C124 121.1(3) . . ?
C120 C119 N15 119.4(3) . . ?
C124 C119 N15 119.5(3) . . ?
C119 C120 C121 118.5(3) . . ?
C119 C120 C126 121.2(3) . . ?
C121 C120 C126 120.3(3) . . ?
C122 C121 C120 122.2(3) . . ?
C122 C121 H121 118.9 . . ?
C120 C121 H121 118.9 . . ?
C121 C122 C123 117.5(3) . . ?
C121 C122 C127 119.6(4) . . ?
C123 C122 C127 122.8(4) . . ?
C124 C123 C122 122.4(4) . . ?
C124 C123 H123 118.8 . . ?
C122 C123 H123 118.8 . . ?
C123 C124 C119 118.1(3) . . ?
C123 C124 C125 120.7(4) . . ?
C119 C124 C125 121.2(3) . . ?
C124 C125 H12A 109.5 . . ?
C124 C125 H12B 109.5 . . ?
H12A C125 H12B 109.5 . . ?
C124 C125 H12C 109.5 . . ?
H12A C125 H12C 109.5 . . ?
H12B C125 H12C 109.5 . . ?
C120 C126 H12D 109.5 . . ?
C120 C126 H12E 109.5 . . ?
H12D C126 H12E 109.5 . . ?
C120 C126 H12F 109.5 . . ?
H12D C126 H12F 109.5 . . ?
H12E C126 H12F 109.5 . . ?
C128 C127 C122 107.8(4) . . ?
C128 C127 C133 114.1(4) . . ?
C122 C127 C133 107.8(3) . . ?
C128 C127 C132 108.3(4) . . ?
C122 C127 C132 110.2(4) . . ?
C133 C127 C132 108.6(4) . . ?
C127 C128 C129 112.8(5) . . ?
C127 C128 H12G 109.0 . . ?
C129 C128 H12G 109.0 . . ?
C127 C128 H12H 109.0 . . ?
C129 C128 H12H 109.0 . . ?
H12G C128 H12H 107.8 . . ?
C130 C129 C128 112.6(6) . . ?
C130 C129 H12I 109.1 . . ?
C128 C129 H12I 109.1 . . ?
C130 C129 H12J 109.1 . . ?
C128 C129 H12J 109.1 . . ?
H12I C129 H12J 107.8 . . ?
C131 C130 C129 110.4(5) . . ?
C131 C130 H13D 109.6 . . ?
C129 C130 H13D 109.6 . . ?
C131 C130 H13E 109.6 . . ?
C129 C130 H13E 109.6 . . ?
H13D C130 H13E 108.1 . . ?
C130 C131 C132 113.5(5) . . ?
C130 C131 H13F 108.9 . . ?
C132 C131 H13F 108.9 . . ?
C130 C131 H13G 108.9 . . ?
C132 C131 H13G 108.9 . . ?
H13F C131 H13G 107.7 . . ?
C131 C132 C127 109.0(5) . . ?
C131 C132 H13H 109.9 . . ?
C127 C132 H13H 109.9 . . ?
C131 C132 H13I 109.9 . . ?
C127 C132 H13I 109.9 . . ?
H13H C132 H13I 108.3 . . ?
C138 C133 C134 117.3(3) . . ?
C138 C133 C127 123.0(4) . . ?
C134 C133 C127 119.5(4) . . ?
C133 C134 C135 121.2(4) . . ?
C133 C134 H134 119.4 . . ?
C135 C134 H134 119.4 . . ?
C136 C135 C134 119.8(5) . . ?
C136 C135 C139 122.2(4) . . ?
C134 C135 C139 117.9(4) . . ?
C135 C136 C137 121.2(4) . . ?
C135 C136 N3 121.1(5) . . ?
C137 C136 N3 117.5(4) . . ?
C136 C137 C138 117.5(4) . . ?
C136 C137 C140 121.6(4) . . ?
C138 C137 C140 120.9(5) . . ?
C133 C138 C137 122.9(5) . . ?
C133 C138 H138 118.6 . . ?
C137 C138 H138 118.6 . . ?
C135 C139 H13J 109.5 . . ?
C135 C139 H13K 109.5 . . ?
H13J C139 H13K 109.5 . . ?
C135 C139 H13L 109.5 . . ?
H13J C139 H13L 109.5 . . ?
H13K C139 H13L 109.5 . . ?
C137 C140 H14D 109.5 . . ?
C137 C140 H14E 109.5 . . ?
H14D C140 H14E 109.5 . . ?
C137 C140 H14F 109.5 . . ?
H14D C140 H14F 109.5 . . ?
H14E C140 H14F 109.5 . . ?
O1 C141 N3 125.5(4) . . ?
O1 C141 C5AA 121.0(4) . . ?
N3 C141 C5AA 113.5(4) . . ?
C5AA C143 C144 117.9(5) . . ?
C5AA C143 H143 121.1 . . ?
C144 C143 H143 121.1 . . ?
C145 C144 C143 120.4(5) . . ?
C145 C144 H144 119.8 . . ?
C143 C144 H144 119.8 . . ?
C144 C145 C146 117.3(4) . . ?
N1 C146 C145 123.4(5) . . ?
N1 C146 C147 117.5(4) . . ?
C145 C146 C147 119.0(4) . . ?
O2 C147 N2 122.3(5) . . ?
O2 C147 C146 121.2(5) . . ?
N2 C147 C146 115.9(4) . . ?
C149 C148 C153 116.6(5) . . ?
C149 C148 N2 125.2(7) . . ?
C153 C148 N2 117.9(7) . . ?
C148 C149 C150 123.9(7) . . ?
C148 C149 C155 117.3(6) . . ?
C150 C149 C155 118.8(7) . . ?
C151 C150 C149 121.4(6) . . ?
C151 C150 H150 119.3 . . ?
C149 C150 H150 119.3 . . ?
C150 C151 C152 114.8(4) . . ?
C150 C151 C156 125.5(5) . . ?
C152 C151 C156 119.8(4) . . ?
C153 C152 C151 120.9(6) . . ?
C153 C152 H152 119.6 . . ?
C151 C152 H152 119.6 . . ?
C148 C153 C152 121.9(6) . . ?
C148 C153 C154 121.0(5) . . ?
C152 C153 C154 117.1(7) . . ?
C153 C154 H15A 109.5 . . ?
C153 C154 H15B 109.5 . . ?
H15A C154 H15B 109.5 . . ?
C153 C154 H15C 109.5 . . ?
H15A C154 H15C 109.5 . . ?
H15B C154 H15C 109.5 . . ?
C161 C156 C162 112.2(3) . . ?
C161 C156 C151 110.7(4) . . ?
C162 C156 C151 109.4(3) . . ?
C161 C156 C157 106.3(3) . . ?
C162 C156 C157 111.4(3) . . ?
C151 C156 C157 106.6(3) . . ?
C158 C157 C156 112.9(3) . . ?
C158 C157 H15D 109.0 . . ?
C156 C157 H15D 109.0 . . ?
C158 C157 H15E 109.0 . . ?
C156 C157 H15E 109.0 . . ?
H15D C157 H15E 107.8 . . ?
C159 C158 C157 111.9(4) . . ?
C159 C158 H15F 109.2 . . ?
C157 C158 H15F 109.2 . . ?
C159 C158 H15G 109.2 . . ?
C157 C158 H15G 109.2 . . ?
H15F C158 H15G 107.9 . . ?
C158 C159 C160 111.3(3) . . ?
C158 C159 H15H 109.4 . . ?
C160 C159 H15H 109.4 . . ?
C158 C159 H15I 109.4 . . ?
C160 C159 H15I 109.4 . . ?
H15H C159 H15I 108.0 . . ?
C159 C160 C161 110.8(4) . . ?
C159 C160 H16C 109.5 . . ?
C161 C160 H16C 109.5 . . ?
C159 C160 H16D 109.5 . . ?
C161 C160 H16D 109.5 . . ?
H16C C160 H16D 108.1 . . ?
C156 C161 C160 112.1(3) . . ?
C156 C161 H16E 109.2 . . ?
C160 C161 H16E 109.2 . . ?
C156 C161 H16F 109.2 . . ?
C160 C161 H16F 109.2 . . ?
H16E C161 H16F 107.9 . . ?
C167 C162 C163 116.9(3) . . ?
C167 C162 C156 121.3(3) . . ?
C163 C162 C156 121.7(4) . . ?
C162 C163 C164 121.7(4) . . ?
C162 C163 H163 119.2 . . ?
C164 C163 H163 119.2 . . ?
C165 C164 C163 119.4(4) . . ?
C165 C164 C169 122.8(4) . . ?
C163 C164 C169 117.8(4) . . ?
C164 C165 C166 120.9(4) . . ?
C164 C165 N11 120.7(4) . . ?
C166 C165 N11 118.3(4) . . ?
C165 C166 C167 118.0(4) . . ?
C165 C166 C168 122.5(4) . . ?
C167 C166 C168 119.5(4) . . ?
C162 C167 C166 123.1(4) . . ?
C162 C167 H167 118.5 . . ?
C166 C167 H167 118.5 . . ?
C166 C168 H16G 109.5 . . ?
C166 C168 H16H 109.5 . . ?
H16G C168 H16H 109.5 . . ?
C166 C168 H16I 109.5 . . ?
H16G C168 H16I 109.5 . . ?
H16H C168 H16I 109.5 . . ?
C164 C169 H16J 109.5 . . ?
C164 C169 H16K 109.5 . . ?
H16J C169 H16K 109.5 . . ?
C164 C169 H16L 109.5 . . ?
H16J C169 H16L 109.5 . . ?
H16K C169 H16L 109.5 . . ?
O7 C170 N12 122.5(3) . . ?
O7 C170 C171 120.0(4) . . ?
N12 C170 C171 117.5(3) . . ?
C172 C171 C176 118.3(4) . . ?
C172 C171 C170 119.7(4) . . ?
C176 C171 C170 122.1(4) . . ?
C173 C172 C171 120.5(4) . . ?
C173 C172 H172 119.7 . . ?
C171 C172 H172 119.7 . . ?
C172 C173 C174 120.5(5) . . ?
C172 C173 H173 119.7 . . ?
C174 C173 H173 119.7 . . ?
C175 C174 C173 120.1(4) . . ?
C175 C174 H174 119.9 . . ?
C173 C174 H174 119.9 . . ?
C174 C175 C176 119.8(4) . . ?
C174 C175 C177 118.4(4) . . ?
C176 C175 C177 121.9(4) . . ?
C175 C176 C171 120.7(4) . . ?
C175 C176 H176 119.7 . . ?
C171 C176 H176 119.7 . . ?
O8 C177 N11 122.8(4) . . ?
O8 C177 C175 120.5(4) . . ?
N11 C177 C175 116.4(3) . . ?
O600 S600 C600 107.5(2) . . ?
O600 S600 C601 107.2(3) . . ?
C600 S600 C601 94.9(3) . . ?
O200 S200 C200 106.7(5) . . ?
O200 S200 C201 104.6(5) . . ?
C200 S200 C201 97.5(4) . . ?
O800 S800 C801 104.9(4) . . ?
O800 S800 C800 105.7(3) . . ?
C801 S800 C800 95.6(5) . . ?
O500 S500 C500 105.4(4) . . ?
O500 S500 C501 106.9(3) . . ?
C500 S500 C501 96.8(6) . . ?
O05I S007 C0AA 101.9(5) . . ?
O05I S007 C071 103.6(4) . . ?
C0AA S007 C071 100.4(5) . . ?
O300 S300 C300 106.3(4) . . ?
O300 S300 C301 104.6(3) . . ?
C300 S300 C301 98.8(3) . . ?
O700 S700 C1AA 91.9(4) . . ?
O700 S700 C701 106.5(5) . . ?
C1AA S700 C701 101.5(6) . . ?
S200 C200 H20C 109.5 . . ?
S200 C200 H20D 109.5 . . ?
H20C C200 H20D 109.5 . . ?
S200 C200 H20E 109.5 . . ?
H20C C200 H20E 109.5 . . ?
H20D C200 H20E 109.5 . . ?
S300 C301 H30A 109.5 . . ?
S300 C301 H30B 109.5 . . ?
H30A C301 H30B 109.5 . . ?
S300 C301 H30C 109.5 . . ?
H30A C301 H30C 109.5 . . ?
H30B C301 H30C 109.5 . . ?
S700 C701 H70C 109.5 . . ?
S700 C701 H70D 109.5 . . ?
H70C C701 H70D 109.5 . . ?
S700 C701 H70E 109.5 . . ?
H70C C701 H70E 109.5 . . ?
H70D C701 H70E 109.5 . . ?
S700 C1AA H1AA 109.5 . . ?
S700 C1AA H1AB 109.5 . . ?
H1AA C1AA H1AB 109.5 . . ?
S700 C1AA H1AC 109.5 . . ?
H1AA C1AA H1AC 109.5 . . ?
H1AB C1AA H1AC 109.5 . . ?
S500 C501 H50D 109.5 . . ?
S500 C501 H50E 109.5 . . ?
H50D C501 H50E 109.5 . . ?
S500 C501 H50F 109.5 . . ?
H50D C501 H50F 109.5 . . ?
H50E C501 H50F 109.5 . . ?
S800 C801 H80A 109.5 . . ?
S800 C801 H80B 109.5 . . ?
H80A C801 H80B 109.5 . . ?
S800 C801 H80C 109.5 . . ?
H80A C801 H80C 109.5 . . ?
H80B C801 H80C 109.5 . . ?
S600 C600 H60A 109.5 . . ?
S600 C600 H60B 109.5 . . ?
H60A C600 H60B 109.5 . . ?
S600 C600 H60C 109.5 . . ?
H60A C600 H60C 109.5 . . ?
H60B C600 H60C 109.5 . . ?
S800 C800 H80D 109.5 . . ?
S800 C800 H80E 109.5 . . ?
H80D C800 H80E 109.5 . . ?
S800 C800 H80F 109.5 . . ?
H80D C800 H80F 109.5 . . ?
H80E C800 H80F 109.5 . . ?
S200 C201 H20F 109.5 . . ?
S200 C201 H20G 109.5 . . ?
H20F C201 H20G 109.5 . . ?
S200 C201 H20H 109.5 . . ?
H20F C201 H20H 109.5 . . ?
H20G C201 H20H 109.5 . . ?
S500 C500 H50G 109.5 . . ?
S500 C500 H50H 109.5 . . ?
H50G C500 H50H 109.5 . . ?
S500 C500 H50I 109.5 . . ?
H50G C500 H50I 109.5 . . ?
H50H C500 H50I 109.5 . . ?
S600 C601 H60D 109.5 . . ?
S600 C601 H60E 109.5 . . ?
H60D C601 H60E 109.5 . . ?
S600 C601 H60F 109.5 . . ?
H60D C601 H60F 109.5 . . ?
H60E C601 H60F 109.5 . . ?
S007 C0AA H0AA 109.5 . . ?
S007 C0AA H0AB 109.5 . . ?
H0AA C0AA H0AB 109.5 . . ?
S007 C0AA H0AC 109.5 . . ?
H0AA C0AA H0AC 109.5 . . ?
H0AB C0AA H0AC 109.5 . . ?
S007 C071 H07A 109.5 . . ?
S007 C071 H07B 109.5 . . ?
H07A C071 H07B 109.5 . . ?
S007 C071 H07C 109.5 . . ?
H07A C071 H07C 109.5 . . ?
H07B C071 H07C 109.5 . . ?
S300 C300 H30D 109.5 . . ?
S300 C300 H30E 109.5 . . ?
H30D C300 H30E 109.5 . . ?
S300 C300 H30F 109.5 . . ?
H30D C300 H30F 109.5 . . ?
H30E C300 H30F 109.5 . . ?
C149 C155 H15J 109.5 . . ?
C149 C155 H15K 109.5 . . ?
H15J C155 H15K 109.5 . . ?
C149 C155 H15L 109.5 . . ?
H15J C155 H15L 109.5 . . ?
H15K C155 H15L 109.5 . . ?
N1 C5AA C143 123.5(4) . . ?
N1 C5AA C141 116.2(4) . . ?
C143 C5AA C141 120.2(4) . . ?
O50A S50 C4AA 99.1(7) . . ?
O50A S50 C2AA 106.4(5) . . ?
C4AA S50 C2AA 96.5(7) . . ?
S50 C2AA H2AA 109.5 . . ?
S50 C2AA H2AB 109.5 . . ?
H2AA C2AA H2AB 109.5 . . ?
S50 C2AA H2AC 109.5 . . ?
H2AA C2AA H2AC 109.5 . . ?
H2AB C2AA H2AC 109.5 . . ?
S50 C4AA H4AA 109.5 . . ?
S50 C4AA H4AB 109.5 . . ?
H4AA C4AA H4AB 109.5 . . ?
S50 C4AA H4AC 109.5 . . ?
H4AA C4AA H4AC 109.5 . . ?
H4AB C4AA H4AC 109.5 . . ?
C114 C37A C38A 107.2(9) . . ?
C114 C37A C42A 97.5(8) . . ?
C38A C37A C42A 102.5(9) . . ?
C114 C37A C43 102.8(7) . . ?
C38A C37A C43 125.6(9) . . ?
C42A C37A C43 117.4(10) . . ?
C39A C38A C37A 107.0(9) . . ?
C39A C38A H38C 110.3 . . ?
C37A C38A H38C 110.3 . . ?
C39A C38A H38D 110.3 . . ?
C37A C38A H38D 110.3 . . ?
H38C C38A H38D 108.6 . . ?
C38A C39A C40A 109.9(9) . . ?
C38A C39A H39C 109.7 . . ?
C40A C39A H39C 109.7 . . ?
C38A C39A H39D 109.7 . . ?
C40A C39A H39D 109.7 . . ?
H39C C39A H39D 108.2 . . ?
C41A C40A C39A 111.7(9) . . ?
C41A C40A H40C 109.3 . . ?
C39A C40A H40C 109.3 . . ?
C41A C40A H40D 109.3 . . ?
C39A C40A H40D 109.3 . . ?
H40C C40A H40D 107.9 . . ?
C42A C41A C40A 108.0(9) . . ?
C42A C41A H41C 110.1 . . ?
C40A C41A H41C 110.1 . . ?
C42A C41A H41D 110.1 . . ?
C40A C41A H41D 110.1 . . ?
H41C C41A H41D 108.4 . . ?
C41A C42A C37A 109.9(10) . . ?
C41A C42A H42C 109.7 . . ?
C37A C42A H42C 109.7 . . ?
C41A C42A H42D 109.7 . . ?
C37A C42A H42D 109.7 . . ?
H42C C42A H42D 108.2 . . ?
O13 S8 C75 115.4(10) . . ?
O13 S8 C1A 118.3(9) . . ?
C75 S8 C1A 123.3(13) . . ?
S8 C75 H75A 109.5 . . ?
S8 C75 H75B 109.5 . . ?
H75A C75 H75B 109.5 . . ?
S8 C75 H75C 109.5 . . ?
H75A C75 H75C 109.5 . . ?
H75B C75 H75C 109.5 . . ?
S8 C1A H1AD 109.5 . . ?
S8 C1A H1AE 109.5 . . ?
H1AD C1A H1AE 109.5 . . ?
S8 C1A H1AF 109.5 . . ?
H1AD C1A H1AF 109.5 . . ?
H1AE C1A H1AF 109.5 . . ?
 
loop_
 _geom_torsion_atom_site_label_1
 _geom_torsion_atom_site_label_2
 _geom_torsion_atom_site_label_3
 _geom_torsion_atom_site_label_4
 _geom_torsion
 _geom_torsion_site_symmetry_1
 _geom_torsion_site_symmetry_2
 _geom_torsion_site_symmetry_3
 _geom_torsion_site_symmetry_4
 _geom_torsion_publ_flag
C5 N9 C1 C2 0.6(5) . . . . ?
C5 N9 C1 C80 179.3(3) . . . . ?
N9 C1 C2 C3 0.6(6) . . . . ?
C80 C1 C2 C3 -178.1(4) . . . . ?
C1 C2 C3 C4 -1.6(6) . . . . ?
C2 C3 C4 C5 1.3(6) . . . . ?
C1 N9 C5 C4 -0.9(6) . . . . ?
C1 N9 C5 C6 175.8(3) . . . . ?
C3 C4 C5 N9 0.0(6) . . . . ?
C3 C4 C5 C6 -176.6(4) . . . . ?
C7 N8 C6 O5 7.8(7) . . . . ?
C7 N8 C6 C5 -173.1(4) . . . . ?
N9 C5 C6 O5 -175.0(4) . . . . ?
C4 C5 C6 O5 1.8(6) . . . . ?
N9 C5 C6 N8 5.8(5) . . . . ?
C4 C5 C6 N8 -177.4(4) . . . . ?
C6 N8 C7 C12 -80.0(5) . . . . ?
C6 N8 C7 C8 101.7(4) . . . . ?
C12 C7 C8 C9 2.3(5) . . . . ?
N8 C7 C8 C9 -179.4(3) . . . . ?
C12 C7 C8 C14 -177.8(3) . . . . ?
N8 C7 C8 C14 0.5(5) . . . . ?
C7 C8 C9 C10 -1.2(5) . . . . ?
C14 C8 C9 C10 178.9(3) . . . . ?
C8 C9 C10 C11 -0.4(5) . . . . ?
C8 C9 C10 C15 179.6(3) . . . . ?
C9 C10 C11 C12 1.0(6) . . . . ?
C15 C10 C11 C12 -179.0(4) . . . . ?
C8 C7 C12 C11 -1.8(6) . . . . ?
N8 C7 C12 C11 180.0(3) . . . . ?
C8 C7 C12 C13 179.6(4) . . . . ?
N8 C7 C12 C13 1.3(6) . . . . ?
C10 C11 C12 C7 0.1(6) . . . . ?
C10 C11 C12 C13 178.8(4) . . . . ?
C9 C10 C15 C16 -65.4(4) . . . . ?
C11 C10 C15 C16 114.6(4) . . . . ?
C9 C10 C15 C20 174.8(3) . . . . ?
C11 C10 C15 C20 -5.2(5) . . . . ?
C9 C10 C15 C21 55.9(4) . . . . ?
C11 C10 C15 C21 -124.1(4) . . . . ?
C10 C15 C16 C17 -167.6(4) . . . . ?
C20 C15 C16 C17 -44.3(6) . . . . ?
C21 C15 C16 C17 75.4(5) . . . . ?
C15 C16 C17 C18 50.0(7) . . . . ?
C16 C17 C18 C19 -54.2(8) . . . . ?
C17 C18 C19 C20 57.5(8) . . . . ?
C18 C19 C20 C15 -58.7(7) . . . . ?
C16 C15 C20 C19 50.1(6) . . . . ?
C10 C15 C20 C19 170.2(4) . . . . ?
C21 C15 C20 C19 -72.2(5) . . . . ?
C16 C15 C21 C22 5.7(5) . . . . ?
C10 C15 C21 C22 -112.7(4) . . . . ?
C20 C15 C21 C22 125.1(4) . . . . ?
C16 C15 C21 C26 -178.1(3) . . . . ?
C10 C15 C21 C26 63.5(4) . . . . ?
C20 C15 C21 C26 -58.8(4) . . . . ?
C26 C21 C22 C23 1.7(6) . . . . ?
C15 C21 C22 C23 177.9(4) . . . . ?
C21 C22 C23 C24 -0.6(6) . . . . ?
C21 C22 C23 C28 -178.5(5) . . . . ?
C22 C23 C24 C25 -1.6(6) . . . . ?
C28 C23 C24 C25 176.3(5) . . . . ?
C22 C23 C24 N7 179.1(4) . . . . ?
C28 C23 C24 N7 -3.0(7) . . . . ?
C29 N7 C24 C23 75.1(6) . . . . ?
C29 N7 C24 C25 -104.2(5) . . . . ?
C23 C24 C25 C26 2.6(6) . . . . ?
N7 C24 C25 C26 -178.1(4) . . . . ?
C23 C24 C25 C27 -176.6(5) . . . . ?
N7 C24 C25 C27 2.7(6) . . . . ?
C22 C21 C26 C25 -0.7(6) . . . . ?
C15 C21 C26 C25 -177.1(4) . . . . ?
C24 C25 C26 C21 -1.4(6) . . . . ?
C27 C25 C26 C21 177.8(5) . . . . ?
C24 N7 C29 O12 -4.2(8) . . . . ?
C24 N7 C29 C30 171.9(4) . . . . ?
O12 C29 C30 C34 -8.3(7) . . . . ?
N7 C29 C30 C34 175.5(4) . . . . ?
O12 C29 C30 C31 168.0(5) . . . . ?
N7 C29 C30 C31 -8.2(7) . . . . ?
C34 C30 C31 C32 1.6(7) . . . . ?
C29 C30 C31 C32 -174.7(4) . . . . ?
C30 C31 C32 C33 1.9(7) . . . . ?
C31 C32 C33 C35 -3.2(7) . . . . ?
C31 C30 C34 C35 -3.7(6) . . . . ?
C29 C30 C34 C35 172.8(4) . . . . ?
C32 C33 C35 C34 1.0(6) . . . . ?
C32 C33 C35 C36 -178.0(4) . . . . ?
C30 C34 C35 C33 2.4(6) . . . . ?
C30 C34 C35 C36 -178.5(3) . . . . ?
C119 N15 C36 O11 4.7(5) . . . . ?
C119 N15 C36 C35 -175.6(3) . . . . ?
C33 C35 C36 O11 129.2(4) . . . . ?
C34 C35 C36 O11 -49.8(5) . . . . ?
C33 C35 C36 N15 -50.5(5) . . . . ?
C34 C35 C36 N15 130.5(3) . . . . ?
C43 C37 C38 C39 169.5(7) . . . . ?
C114 C37 C38 C39 -76.4(9) . . . . ?
C42 C37 C38 C39 57.1(9) . . . . ?
C37 C38 C39 C40 -55.8(9) . . . . ?
C38 C39 C40 C41 54.6(8) . . . . ?
C39 C40 C41 C42 -56.2(8) . . . . ?
C40 C41 C42 C37 60.1(9) . . . . ?
C38 C37 C42 C41 -60.5(9) . . . . ?
C43 C37 C42 C41 -169.2(6) . . . . ?
C114 C37 C42 C41 74.3(8) . . . . ?
C38 C37 C43 C44 -133.9(6) . . . . ?
C114 C37 C43 C44 102.6(6) . . . . ?
C42 C37 C43 C44 -20.7(7) . . . . ?
C38 C37 C43 C48 55.3(7) . . . . ?
C114 C37 C43 C48 -68.2(7) . . . . ?
C42 C37 C43 C48 168.5(5) . . . . ?
C48 C43 C44 C45 2.6(6) . . . . ?
C37 C43 C44 C45 -168.4(5) . . . . ?
C37A C43 C44 C45 -170.1(6) . . . . ?
C43 C44 C45 C46 -0.4(6) . . . . ?
C43 C44 C45 C50 177.1(4) . . . . ?
C44 C45 C46 N5 172.8(3) . . . . ?
C50 C45 C46 N5 -4.6(6) . . . . ?
C44 C45 C46 C47 -3.5(5) . . . . ?
C50 C45 C46 C47 179.0(3) . . . . ?
C51 N5 C46 C45 67.6(5) . . . . ?
C51 N5 C46 C47 -116.0(4) . . . . ?
C45 C46 C47 C48 5.0(5) . . . . ?
N5 C46 C47 C48 -171.5(3) . . . . ?
C45 C46 C47 C49 -174.6(3) . . . . ?
N5 C46 C47 C49 8.9(5) . . . . ?
C46 C47 C48 C43 -2.8(5) . . . . ?
C49 C47 C48 C43 176.8(3) . . . . ?
C44 C43 C48 C47 -0.9(5) . . . . ?
C37 C43 C48 C47 170.2(4) . . . . ?
C37A C43 C48 C47 172.9(5) . . . . ?
C46 N5 C51 O3 -6.3(7) . . . . ?
C46 N5 C51 C52 175.2(4) . . . . ?
C56 N4 C52 C53 0.5(5) . . . . ?
C56 N4 C52 C51 -178.7(3) . . . . ?
O3 C51 C52 N4 176.4(4) . . . . ?
N5 C51 C52 N4 -5.0(5) . . . . ?
O3 C51 C52 C53 -2.8(6) . . . . ?
N5 C51 C52 C53 175.8(3) . . . . ?
N4 C52 C53 C54 -1.3(6) . . . . ?
C51 C52 C53 C54 177.9(3) . . . . ?
C52 C53 C54 C55 2.0(5) . . . . ?
C53 C54 C55 C56 -1.9(5) . . . . ?
C52 N4 C56 C55 -0.4(5) . . . . ?
C52 N4 C56 C57 -179.0(3) . . . . ?
C54 C55 C56 N4 1.1(5) . . . . ?
C54 C55 C56 C57 179.6(3) . . . . ?
C58 N6 C57 O4 8.8(5) . . . . ?
C58 N6 C57 C56 -172.8(3) . . . . ?
N4 C56 C57 O4 -177.3(3) . . . . ?
C55 C56 C57 O4 4.1(5) . . . . ?
N4 C56 C57 N6 4.2(4) . . . . ?
C55 C56 C57 N6 -174.4(3) . . . . ?
C57 N6 C58 C59 69.0(4) . . . . ?
C57 N6 C58 C63 -111.3(3) . . . . ?
C63 C58 C59 C60 0.3(5) . . . . ?
N6 C58 C59 C60 -179.9(3) . . . . ?
C63 C58 C59 C65 -178.4(3) . . . . ?
N6 C58 C59 C65 1.3(5) . . . . ?
C58 C59 C60 C61 1.3(5) . . . . ?
C65 C59 C60 C61 -179.9(3) . . . . ?
C59 C60 C61 C62 -2.9(5) . . . . ?
C59 C60 C61 C66 -178.3(3) . . . . ?
C60 C61 C62 C63 3.0(5) . . . . ?
C66 C61 C62 C63 178.4(3) . . . . ?
C61 C62 C63 C58 -1.5(5) . . . . ?
C61 C62 C63 C64 176.9(3) . . . . ?
C59 C58 C63 C62 -0.3(5) . . . . ?
N6 C58 C63 C62 180.0(3) . . . . ?
C59 C58 C63 C64 -178.6(3) . . . . ?
N6 C58 C63 C64 1.6(4) . . . . ?
C60 C61 C66 C67 -142.5(3) . . . . ?
C62 C61 C66 C67 42.4(4) . . . . ?
C60 C61 C66 C71 -24.3(4) . . . . ?
C62 C61 C66 C71 160.6(3) . . . . ?
C60 C61 C66 C72 94.8(3) . . . . ?
C62 C61 C66 C72 -80.3(4) . . . . ?
C61 C66 C67 C68 63.5(4) . . . . ?
C71 C66 C67 C68 -57.7(4) . . . . ?
C72 C66 C67 C68 -174.9(3) . . . . ?
C66 C67 C68 C69 57.8(4) . . . . ?
C67 C68 C69 C70 -53.1(4) . . . . ?
C68 C69 C70 C71 51.3(4) . . . . ?
C69 C70 C71 C66 -55.1(4) . . . . ?
C61 C66 C71 C70 -63.8(4) . . . . ?
C67 C66 C71 C70 56.9(4) . . . . ?
C72 C66 C71 C70 176.2(3) . . . . ?
C61 C66 C72 C77 -18.8(4) . . . . ?
C67 C66 C72 C77 -141.3(3) . . . . ?
C71 C66 C72 C77 102.5(4) . . . . ?
C61 C66 C72 C73 165.0(3) . . . . ?
C67 C66 C72 C73 42.5(4) . . . . ?
C71 C66 C72 C73 -73.7(4) . . . . ?
C77 C72 C73 C74 -0.7(5) . . . . ?
C66 C72 C73 C74 175.7(3) . . . . ?
C72 C73 C74 C8AA -0.3(5) . . . . ?
C72 C73 C74 C79 178.5(3) . . . . ?
C73 C74 C8AA C76 2.1(5) . . . . ?
C79 C74 C8AA C76 -176.8(3) . . . . ?
C73 C74 C8AA N12 179.7(3) . . . . ?
C79 C74 C8AA N12 0.9(5) . . . . ?
C170 N12 C8AA C74 96.2(4) . . . . ?
C170 N12 C8AA C76 -86.0(5) . . . . ?
C74 C8AA C76 C77 -2.7(5) . . . . ?
N12 C8AA C76 C77 179.6(3) . . . . ?
C74 C8AA C76 C78 176.6(4) . . . . ?
N12 C8AA C76 C78 -1.1(5) . . . . ?
C8AA C76 C77 C72 1.5(5) . . . . ?
C78 C76 C77 C72 -177.7(4) . . . . ?
C73 C72 C77 C76 0.1(5) . . . . ?
C66 C72 C77 C76 -176.2(3) . . . . ?
C81 N10 C80 O6 3.1(6) . . . . ?
C81 N10 C80 C1 -175.5(3) . . . . ?
N9 C1 C80 O6 174.7(4) . . . . ?
C2 C1 C80 O6 -6.5(6) . . . . ?
N9 C1 C80 N10 -6.6(5) . . . . ?
C2 C1 C80 N10 172.1(4) . . . . ?
C80 N10 C81 C86 -68.6(5) . . . . ?
C80 N10 C81 C82 108.0(4) . . . . ?
C86 C81 C82 C83 2.2(5) . . . . ?
N10 C81 C82 C83 -174.4(3) . . . . ?
C86 C81 C82 C88 -177.7(3) . . . . ?
N10 C81 C82 C88 5.7(5) . . . . ?
C81 C82 C83 C84 0.0(5) . . . . ?
C88 C82 C83 C84 180.0(3) . . . . ?
C82 C83 C84 C85 -2.4(5) . . . . ?
C82 C83 C84 C89 -178.9(3) . . . . ?
C83 C84 C85 C86 2.8(5) . . . . ?
C89 C84 C85 C86 179.1(3) . . . . ?
C82 C81 C86 C85 -1.9(5) . . . . ?
N10 C81 C86 C85 174.6(3) . . . . ?
C82 C81 C86 C87 178.7(3) . . . . ?
N10 C81 C86 C87 -4.8(5) . . . . ?
C84 C85 C86 C81 -0.7(5) . . . . ?
C84 C85 C86 C87 178.8(3) . . . . ?
C83 C84 C89 C95 70.8(4) . . . . ?
C85 C84 C89 C95 -105.5(3) . . . . ?
C83 C84 C89 C90 -52.3(4) . . . . ?
C85 C84 C89 C90 131.5(3) . . . . ?
C83 C84 C89 C94 -171.5(3) . . . . ?
C85 C84 C89 C94 12.3(4) . . . . ?
C95 C89 C90 C91 170.5(3) . . . . ?
C84 C89 C90 C91 -69.9(4) . . . . ?
C94 C89 C90 C91 53.9(4) . . . . ?
C89 C90 C91 C92 -59.6(4) . . . . ?
C90 C91 C92 C93 55.6(5) . . . . ?
C91 C92 C93 C94 -50.3(5) . . . . ?
C92 C93 C94 C89 51.2(4) . . . . ?
C95 C89 C94 C93 -171.7(3) . . . . ?
C84 C89 C94 C93 70.1(4) . . . . ?
C90 C89 C94 C93 -50.9(4) . . . . ?
C84 C89 C95 C96 -127.1(3) . . . . ?
C90 C89 C95 C96 -6.1(5) . . . . ?
C94 C89 C95 C96 110.4(4) . . . . ?
C84 C89 C95 C100 58.0(4) . . . . ?
C90 C89 C95 C100 179.0(3) . . . . ?
C94 C89 C95 C100 -64.5(4) . . . . ?
C100 C95 C96 C97 0.6(5) . . . . ?
C89 C95 C96 C97 -174.4(3) . . . . ?
C95 C96 C97 C98 -0.4(6) . . . . ?
C95 C96 C97 C101 178.0(4) . . . . ?
C96 C97 C98 C99 -0.1(5) . . . . ?
C101 C97 C98 C99 -178.4(4) . . . . ?
C96 C97 C98 N13 173.8(3) . . . . ?
C101 C97 C98 N13 -4.5(5) . . . . ?
C103 N13 C98 C97 112.0(4) . . . . ?
C103 N13 C98 C99 -74.0(5) . . . . ?
C97 C98 C99 C100 0.3(5) . . . . ?
N13 C98 C99 C100 -173.7(3) . . . . ?
C97 C98 C99 C102 177.4(3) . . . . ?
N13 C98 C99 C102 3.5(5) . . . . ?
C98 C99 C100 C95 0.0(5) . . . . ?
C102 C99 C100 C95 -177.2(3) . . . . ?
C96 C95 C100 C99 -0.4(5) . . . . ?
C89 C95 C100 C99 174.8(3) . . . . ?
C98 N13 C103 O9 -10.1(7) . . . . ?
C98 N13 C103 C104 166.2(4) . . . . ?
O9 C103 C104 C109 42.1(6) . . . . ?
N13 C103 C104 C109 -134.1(4) . . . . ?
O9 C103 C104 C105 -142.0(5) . . . . ?
N13 C103 C104 C105 41.8(6) . . . . ?
C109 C104 C105 C106 -1.4(6) . . . . ?
C103 C104 C105 C106 -177.3(4) . . . . ?
C104 C105 C106 C107 0.6(6) . . . . ?
C105 C106 C107 C108 0.5(6) . . . . ?
C106 C107 C108 C109 -0.9(6) . . . . ?
C106 C107 C108 C110 175.4(4) . . . . ?
C107 C108 C109 C104 0.1(5) . . . . ?
C110 C108 C109 C104 -176.3(3) . . . . ?
C105 C104 C109 C108 1.1(6) . . . . ?
C103 C104 C109 C108 177.1(3) . . . . ?
C111 N14 C110 O10 7.8(6) . . . . ?
C111 N14 C110 C108 -171.2(4) . . . . ?
C107 C108 C110 O10 -150.4(4) . . . . ?
C109 C108 C110 O10 25.9(6) . . . . ?
C107 C108 C110 N14 28.7(5) . . . . ?
C109 C108 C110 N14 -155.0(4) . . . . ?
C110 N14 C111 C112 81.1(5) . . . . ?
C110 N14 C111 C116 -101.4(4) . . . . ?
C116 C111 C112 C113 0.3(6) . . . . ?
N14 C111 C112 C113 177.8(3) . . . . ?
C116 C111 C112 C118 -179.3(4) . . . . ?
N14 C111 C112 C118 -1.8(5) . . . . ?
C111 C112 C113 C114 -0.9(6) . . . . ?
C118 C112 C113 C114 178.7(4) . . . . ?
C112 C113 C114 C115 0.6(5) . . . . ?
C112 C113 C114 C37A 176.1(6) . . . . ?
C112 C113 C114 C37 179.0(5) . . . . ?
C38 C37 C114 C115 1.5(9) . . . . ?
C43 C37 C114 C115 113.8(6) . . . . ?
C42 C37 C114 C115 -128.6(6) . . . . ?
C38 C37 C114 C113 -176.6(5) . . . . ?
C43 C37 C114 C113 -64.4(7) . . . . ?
C42 C37 C114 C113 53.2(7) . . . . ?
C113 C114 C115 C116 0.3(6) . . . . ?
C37A C114 C115 C116 -175.5(6) . . . . ?
C37 C114 C115 C116 -177.9(5) . . . . ?
C114 C115 C116 C111 -0.8(6) . . . . ?
C114 C115 C116 C117 177.7(4) . . . . ?
C112 C111 C116 C115 0.5(6) . . . . ?
N14 C111 C116 C115 -177.0(3) . . . . ?
C112 C111 C116 C117 -178.0(4) . . . . ?
N14 C111 C116 C117 4.5(6) . . . . ?
C36 N15 C119 C120 112.9(4) . . . . ?
C36 N15 C119 C124 -65.0(4) . . . . ?
C124 C119 C120 C121 2.4(5) . . . . ?
N15 C119 C120 C121 -175.5(3) . . . . ?
C124 C119 C120 C126 179.5(3) . . . . ?
N15 C119 C120 C126 1.5(5) . . . . ?
C119 C120 C121 C122 1.8(5) . . . . ?
C126 C120 C121 C122 -175.2(3) . . . . ?
C120 C121 C122 C123 -5.2(5) . . . . ?
C120 C121 C122 C127 171.8(3) . . . . ?
C121 C122 C123 C124 4.6(5) . . . . ?
C127 C122 C123 C124 -172.3(3) . . . . ?
C122 C123 C124 C119 -0.6(5) . . . . ?
C122 C123 C124 C125 179.7(3) . . . . ?
C120 C119 C124 C123 -3.0(5) . . . . ?
N15 C119 C124 C123 174.9(3) . . . . ?
C120 C119 C124 C125 176.7(3) . . . . ?
N15 C119 C124 C125 -5.4(5) . . . . ?
C121 C122 C127 C128 -62.3(4) . . . . ?
C123 C122 C127 C128 114.5(5) . . . . ?
C121 C122 C127 C133 61.2(5) . . . . ?
C123 C122 C127 C133 -121.9(4) . . . . ?
C121 C122 C127 C132 179.7(4) . . . . ?
C123 C122 C127 C132 -3.5(5) . . . . ?
C122 C127 C128 C129 -173.5(4) . . . . ?
C133 C127 C128 C129 66.8(6) . . . . ?
C132 C127 C128 C129 -54.3(5) . . . . ?
C127 C128 C129 C130 53.0(5) . . . . ?
C128 C129 C130 C131 -52.5(5) . . . . ?
C129 C130 C131 C132 57.5(6) . . . . ?
C130 C131 C132 C127 -60.4(6) . . . . ?
C128 C127 C132 C131 56.4(5) . . . . ?
C122 C127 C132 C131 174.1(4) . . . . ?
C133 C127 C132 C131 -68.0(5) . . . . ?
C128 C127 C133 C138 -157.1(4) . . . . ?
C122 C127 C133 C138 83.3(5) . . . . ?
C132 C127 C133 C138 -36.2(5) . . . . ?
C128 C127 C133 C134 27.4(5) . . . . ?
C122 C127 C133 C134 -92.2(5) . . . . ?
C132 C127 C133 C134 148.3(4) . . . . ?
C138 C133 C134 C135 -1.7(6) . . . . ?
C127 C133 C134 C135 174.1(3) . . . . ?
C133 C134 C135 C136 -1.0(6) . . . . ?
C133 C134 C135 C139 -177.8(4) . . . . ?
C134 C135 C136 C137 4.0(6) . . . . ?
C139 C135 C136 C137 -179.3(4) . . . . ?
C134 C135 C136 N3 -171.3(3) . . . . ?
C139 C135 C136 N3 5.4(6) . . . . ?
C141 N3 C136 C135 -66.5(6) . . . . ?
C141 N3 C136 C137 118.1(5) . . . . ?
C135 C136 C137 C138 -4.1(6) . . . . ?
N3 C136 C137 C138 171.3(4) . . . . ?
C135 C136 C137 C140 178.4(4) . . . . ?
N3 C136 C137 C140 -6.2(6) . . . . ?
C134 C133 C138 C137 1.5(6) . . . . ?
C127 C133 C138 C137 -174.1(4) . . . . ?
C136 C137 C138 C133 1.3(6) . . . . ?
C140 C137 C138 C133 178.8(4) . . . . ?
C136 N3 C141 O1 -8.3(9) . . . . ?
C136 N3 C141 C5AA 172.1(5) . . . . ?
C5AA C143 C144 C145 -5.1(12) . . . . ?
C143 C144 C145 C146 3.3(13) . . . . ?
C5AA N1 C146 C145 0.7(11) . . . . ?
C5AA N1 C146 C147 178.0(7) . . . . ?
C144 C145 C146 N1 -1.1(13) . . . . ?
C144 C145 C146 C147 -178.4(8) . . . . ?
C148 N2 C147 O2 9.1(15) . . . . ?
C148 N2 C147 C146 -162.3(8) . . . . ?
N1 C146 C147 O2 -179.1(9) . . . . ?
C145 C146 C147 O2 -1.6(14) . . . . ?
N1 C146 C147 N2 -7.6(12) . . . . ?
C145 C146 C147 N2 169.9(8) . . . . ?
C147 N2 C148 C149 -109.9(10) . . . . ?
C147 N2 C148 C153 76.4(9) . . . . ?
C153 C148 C149 C150 -9.0(10) . . . . ?
N2 C148 C149 C150 177.3(5) . . . . ?
C153 C148 C149 C155 169.7(7) . . . . ?
N2 C148 C149 C155 -4.1(11) . . . . ?
C148 C149 C150 C151 4.8(11) . . . . ?
C155 C149 C150 C151 -173.9(8) . . . . ?
C149 C150 C151 C152 0.2(8) . . . . ?
C149 C150 C151 C156 179.9(5) . . . . ?
C150 C151 C152 C153 -0.2(7) . . . . ?
C156 C151 C152 C153 -180.0(4) . . . . ?
C149 C148 C153 C152 8.8(8) . . . . ?
N2 C148 C153 C152 -177.0(4) . . . . ?
C149 C148 C153 C154 -170.8(6) . . . . ?
N2 C148 C153 C154 3.4(8) . . . . ?
C151 C152 C153 C148 -4.4(8) . . . . ?
C151 C152 C153 C154 175.2(5) . . . . ?
C150 C151 C156 C161 -10.7(6) . . . . ?
C152 C151 C156 C161 169.1(4) . . . . ?
C150 C151 C156 C162 -134.8(5) . . . . ?
C152 C151 C156 C162 44.9(5) . . . . ?
C150 C151 C156 C157 104.5(5) . . . . ?
C152 C151 C156 C157 -75.7(4) . . . . ?
C161 C156 C157 C158 -57.5(4) . . . . ?
C162 C156 C157 C158 65.1(4) . . . . ?
C151 C156 C157 C158 -175.6(4) . . . . ?
C156 C157 C158 C159 56.6(5) . . . . ?
C157 C158 C159 C160 -53.5(5) . . . . ?
C158 C159 C160 C161 53.8(5) . . . . ?
C162 C156 C161 C160 -64.0(4) . . . . ?
C151 C156 C161 C160 173.5(3) . . . . ?
C157 C156 C161 C160 58.1(4) . . . . ?
C159 C160 C161 C156 -58.4(4) . . . . ?
C161 C156 C162 C167 154.8(4) . . . . ?
C151 C156 C162 C167 -82.0(5) . . . . ?
C157 C156 C162 C167 35.7(5) . . . . ?
C161 C156 C162 C163 -29.6(5) . . . . ?
C151 C156 C162 C163 93.6(4) . . . . ?
C157 C156 C162 C163 -148.7(3) . . . . ?
C167 C162 C163 C164 0.3(5) . . . . ?
C156 C162 C163 C164 -175.5(3) . . . . ?
C162 C163 C164 C165 0.9(5) . . . . ?
C162 C163 C164 C169 -179.6(3) . . . . ?
C163 C164 C165 C166 -0.4(6) . . . . ?
C169 C164 C165 C166 -179.8(4) . . . . ?
C163 C164 C165 N11 178.4(3) . . . . ?
C169 C164 C165 N11 -1.1(6) . . . . ?
C177 N11 C165 C164 68.5(7) . . . . ?
C177 N11 C165 C166 -112.7(5) . . . . ?
C164 C165 C166 C167 -1.3(6) . . . . ?
N11 C165 C166 C167 179.9(4) . . . . ?
C164 C165 C166 C168 178.7(5) . . . . ?
N11 C165 C166 C168 -0.1(7) . . . . ?
C163 C162 C167 C166 -2.2(6) . . . . ?
C156 C162 C167 C166 173.7(4) . . . . ?
C165 C166 C167 C162 2.7(7) . . . . ?
C168 C166 C167 C162 -177.4(5) . . . . ?
C8AA N12 C170 O7 -2.8(7) . . . . ?
C8AA N12 C170 C171 176.4(4) . . . . ?
O7 C170 C171 C172 -19.7(7) . . . . ?
N12 C170 C171 C172 161.0(5) . . . . ?
O7 C170 C171 C176 159.8(4) . . . . ?
N12 C170 C171 C176 -19.4(6) . . . . ?
C176 C171 C172 C173 -1.4(9) . . . . ?
C170 C171 C172 C173 178.2(6) . . . . ?
C171 C172 C173 C174 0.4(11) . . . . ?
C172 C173 C174 C175 -0.2(11) . . . . ?
C173 C174 C175 C176 1.0(9) . . . . ?
C173 C174 C175 C177 -179.0(6) . . . . ?
C174 C175 C176 C171 -2.0(7) . . . . ?
C177 C175 C176 C171 178.0(4) . . . . ?
C172 C171 C176 C175 2.2(7) . . . . ?
C170 C171 C176 C175 -177.4(4) . . . . ?
C165 N11 C177 O8 -5.2(9) . . . . ?
C165 N11 C177 C175 -179.3(5) . . . . ?
C174 C175 C177 O8 38.4(8) . . . . ?
C176 C175 C177 O8 -141.6(5) . . . . ?
C174 C175 C177 N11 -147.3(5) . . . . ?
C176 C175 C177 N11 32.6(7) . . . . ?
C146 N1 C5AA C143 -2.6(9) . . . . ?
C146 N1 C5AA C141 -178.2(6) . . . . ?
C144 C143 C5AA N1 4.8(10) . . . . ?
C144 C143 C5AA C141 -179.7(6) . . . . ?
O1 C141 C5AA N1 -173.7(5) . . . . ?
N3 C141 C5AA N1 5.9(7) . . . . ?
O1 C141 C5AA C143 10.6(9) . . . . ?
N3 C141 C5AA C143 -169.9(5) . . . . ?
C115 C114 C37A C38A -11.7(10) . . . . ?
C113 C114 C37A C38A 172.9(7) . . . . ?
C115 C114 C37A C42A -117.3(7) . . . . ?
C113 C114 C37A C42A 67.3(9) . . . . ?
C115 C114 C37A C43 122.3(7) . . . . ?
C113 C114 C37A C43 -53.1(9) . . . . ?
C44 C43 C37A C114 93.7(8) . . . . ?
C48 C43 C37A C114 -79.3(8) . . . . ?
C44 C43 C37A C38A -144.0(9) . . . . ?
C48 C43 C37A C38A 43.0(12) . . . . ?
C44 C43 C37A C42A -12.0(12) . . . . ?
C48 C43 C37A C42A 175.0(7) . . . . ?
C114 C37A C38A C39A -169.2(9) . . . . ?
C42A C37A C38A C39A -67.2(12) . . . . ?
C43 C37A C38A C39A 70.3(13) . . . . ?
C37A C38A C39A C40A 63.1(12) . . . . ?
C38A C39A C40A C41A -56.6(13) . . . . ?
C39A C40A C41A C42A 55.6(13) . . . . ?
C40A C41A C42A C37A -63.7(12) . . . . ?
C114 C37A C42A C41A 178.9(9) . . . . ?
C38A C37A C42A C41A 69.4(12) . . . . ?
C43 C37A C42A C41A -72.4(11) . . . . ?
 
_refine_diff_density_max    0.929
_refine_diff_density_min   -0.872
_refine_diff_density_rms    0.081

_shelx_res_file
;
TITL exp_2788_a.res in P-1
    exp_2788.res
    created by SHELXL-2018/3 at 18:50:56 on 28-Oct-2023
REM Old TITL exp_2788 in P-1
REM SHELXT solution in P-1
REM R1 0.355, Rweak 0.034, Alpha 0.080, Orientation as input
REM Formula found by SHELXT: C203 N23 O25 Cl2
CELL 1.54184 18.2626 24.9409 28.3395 78.206 86.902 71.029
ZERR 2 0.0003 0.0004 0.0003 0.001 0.001 0.001
LATT 1
SFAC C H N O S
UNIT 394 496 30 44 20
EQIV $1 2-X,-Y,1-Z
DFIX 1.52 0.01 C155 C149
SADI S800 C800_$1 S8 C1A_$1
DFIX 1.52 C37 C42
SADI 0.04 C801 C800_$1 C75 C1A_$1
SADI 0.04 C800 O800_$1 C1A O13_$1
DFIX 1.52 C42 C41
DFIX 1.52 C41 C40
DFIX 1.52 C39 C40
DFIX 1.52 C39 C38
DFIX 1.52 C38 C37
SADI C38 C37 C39 C38 C40 C39 C41 C40 C42 C41 C42 C37
DELU 0.001 0.001 C150 C149 C148 C153 C152 C151
DELU 0.001 0.001 C37 C38 C39 C40 C41 C42
DELU 0.001 0.001 C42 C41 C40 C39 C38 C37
DELU 0.001 0.001 C132 C131 C130 C129 C128 C127
DELU 0.001 0.001 C155 C149 C148 C153 C152 C151 C150 C154
DELU 0.001 0.001 O50A S50 C4AA C2AA
DELU 0.001 0.001 C801 C800 S800 O800
DELU 0.001 0.001 C43 C44
DELU 0.001 0.001 C37 C43
SIMU 0.01 0.02 2 C149 C150 C151 C152 C153 C148
SIMU 0.01 0.02 2 C37 C38 C39 C40 C41 C42
SIMU 0.01 0.02 2 C131 C130 C129 C128 C127 C132
SIMU 0.01 0.02 2 C148 C153 C152 C151 C150 C149 C155 C154
SIMU 0.01 0.02 2 O50A S50 C4AA C2AA
SIMU 0.01 0.02 2 S800 O800 C801 C800
SADI C37 C38 C37A C38A
SADI C37 C42 C37A C42A
SADI C37 C43 C37A C43
SADI C37 C114 C37A C114
SADI C38 C39 C38A C39A
SADI C39 C40 C39A C40A
SADI C40 C41 C40A C41A
SADI C41 C42 C41A C42A
SADI 0.04 C37 C39 C37A C39A
SADI 0.04 C37 C41 C37A C41A
SADI 0.04 C38 C40 C38A C40A
SADI 0.04 C38 C42 C38A C42A
SADI 0.04 C38 C43 C38A C43
SADI 0.04 C38 C114 C38A C114
SADI 0.04 C39 C41 C39A C41A
SADI 0.04 C40 C42 C40A C42A
SADI 0.04 C42 C43 C42A C43
SADI 0.04 C42 C114 C42A C114
SADI S800 C801 S8 C75
SADI S800 O800 S8 O13
SADI 0.04 C801 O800 C75 O13
SIMU 0.01 0.02 2 S007 O05I C071 C0AA
DELU 0.01 0.02 C071 C0AA S007 O05I
SIMU 0.01 0.02 2 C201 O200 S200 C200
DELU 0.01 0.02 O200 C200 S200 C201
DELU 0.01 0.02 O05I S007 C0AA C071
SIMU 0.01 0.02 2 O05I S007 C0AA C071
SIMU 0.01 0.02 2 S200 O200 C200 C201
DELU 0.01 0.02 C201 S200 O200 C200
SIMU 0.01 0.02 2 C800 S800 O800 C801
DELU 0.01 0.02 C800 S800 O800 C801
DELU 0.01 0.02 C1A S8 O13 C75
SIMU 0.01 0.02 2 C1A S8 O13 C75
DFIX 2.2 H1Ab H2Aa

L.S. 12 0 0
PLAN  20
SIZE 0.39 0.32 0.26
TEMP -37(90)
CONF
BOND $H
list 4
MORE -1
fmap 2 53
acta
ABIN
SHEL 999 0.837
OMIT -4 -3 1
OMIT -4 -2 1
OMIT -4 0 1
OMIT -4 1 0
OMIT -4 1 3
OMIT -3 -4 3
OMIT -3 -4 4
OMIT -3 -2 1
OMIT -3 1 0
OMIT -3 1 2
OMIT -3 1 3
OMIT -3 1 4
OMIT -3 2 2
OMIT -3 3 1
OMIT -3 3 5
OMIT -3 4 0
OMIT -3 4 2
OMIT -3 4 3
OMIT -2 -4 1
OMIT -2 -2 1
OMIT -2 0 3
OMIT -2 1 1
OMIT -2 1 3
OMIT -2 1 4
OMIT -2 2 3
OMIT -2 2 4
OMIT -2 3 4
OMIT -2 4 2
OMIT -2 4 3
OMIT -1 -1 1
OMIT -1 -1 4
OMIT -1 0 2
OMIT -1 0 3
OMIT -1 1 0
OMIT -1 1 1
OMIT -1 1 2
OMIT -1 3 0
OMIT -1 3 1
OMIT -1 4 1
OMIT 0 -6 6
OMIT 0 -4 1
OMIT 0 -4 2
OMIT 0 -4 3
OMIT 0 -4 4
OMIT 0 -3 3
OMIT 0 -3 4
OMIT 0 -2 3
OMIT 0 -2 4
OMIT 0 -1 3
OMIT 0 0 3
OMIT 0 1 2
OMIT 0 1 3
OMIT 0 2 0
OMIT 0 2 1
OMIT 0 2 5
OMIT 1 -5 5
OMIT 1 -4 2
OMIT 1 -4 3
OMIT 1 -4 4
OMIT 1 -3 2
OMIT 1 -2 2
OMIT 1 -2 3
OMIT 1 -1 1
OMIT 1 -1 2
OMIT 1 -1 7
OMIT 1 0 1
OMIT 1 1 1
OMIT 1 1 4
OMIT 1 2 2
OMIT 1 3 0
OMIT 1 3 1
OMIT 1 4 2
OMIT 2 -4 2
OMIT 2 -4 3
OMIT 2 -4 4
OMIT 2 -3 2
OMIT 2 -3 5
OMIT 2 -2 2
OMIT 2 -2 6
OMIT 2 -1 2
OMIT 2 0 2
OMIT 2 0 4
OMIT 2 1 0
OMIT 2 1 1
OMIT 2 2 2
OMIT 2 2 3
OMIT 2 2 4
OMIT 2 2 6
OMIT 2 3 0
OMIT 2 3 3
OMIT 2 3 4
OMIT 3 -4 4
OMIT 3 -2 1
OMIT 3 -2 2
OMIT 3 -2 3
OMIT 3 -2 4
OMIT 3 -1 1
OMIT 3 0 2
OMIT 3 1 0
OMIT 3 1 3
OMIT 3 1 4
OMIT 3 2 4
OMIT 3 3 3
OMIT 3 4 2
OMIT 4 -4 3
OMIT 4 -4 4
OMIT 4 -2 4
OMIT 4 -1 1
OMIT 4 0 0
OMIT 4 0 1
OMIT 4 1 0
OMIT 4 1 3
OMIT 4 2 0
OMIT 4 3 2
OMIT 4 3 4
OMIT 4 4 0
OMIT 5 -5 5
REM <olex2.extras>
REM <HklSrc "%.\\exp_2788.hkl">
REM </olex2.extras>

WGHT    0.125430   25.658298
FVAR       2.18482   0.62100   0.67647
O1    4    1.020414   -0.164065    0.593662    11.00000    0.04437    0.11106 =
         0.06446   -0.02181   -0.00825    0.02186
O2    4    1.130518   -0.227105    0.837061    11.00000    0.06362    0.37716 =
         0.07995   -0.09747   -0.03806    0.07794
O3    4    0.100262    0.057688    0.614300    11.00000    0.04905    0.07662 =
         0.10885    0.00951    0.00161   -0.03120
O4    4    0.265403    0.264208    0.493591    11.00000    0.05907    0.06130 =
         0.05994    0.00935   -0.00422   -0.02538
O5    4    0.369643    0.714446    0.621564    11.00000    0.05610    0.04994 =
         0.12413    0.00093    0.02644    0.00865
O6    4    0.735922    0.549462    0.554972    11.00000    0.04439    0.05305 =
         0.09326    0.00882    0.02061   -0.00449
O7    4    0.509564    0.357929    0.824404    11.00000    0.09226    0.06218 =
         0.06684    0.00402   -0.00585    0.03031
O8    4    0.657542    0.123506    1.015002    11.00000    0.11796    0.07656 =
         0.06076    0.01731    0.03109    0.02120
O9    4    0.721078    0.174391    0.814547    11.00000    0.08356    0.07391 =
         0.20405   -0.06029    0.08499   -0.02441
O10   4    0.520145    0.067760    0.800981    11.00000    0.06250    0.08493 =
         0.05278    0.01370   -0.00578   -0.02050
O11   4    0.344870    0.126319    0.657754    11.00000    0.03726    0.04841 =
         0.05113   -0.00152    0.00171   -0.00027
O12   4    0.265337    0.330352    0.701839    11.00000    0.14127    0.05176 =
         0.07321   -0.00303    0.04529   -0.00378
N1    3    1.050384   -0.192029    0.719702    11.00000    0.04159    0.15103 =
         0.06185   -0.03418   -0.01323    0.03744
N2    3    1.005919   -0.193324    0.812114    11.00000    0.05662    0.25578 =
         0.05956   -0.06239   -0.02026    0.05200
AFIX  43
H2    2    0.974121   -0.188763    0.788738    11.00000   -1.20000
AFIX   0
N3    3    0.936378   -0.151276    0.655406    11.00000    0.04033    0.12258 =
         0.05163   -0.01842   -0.00978    0.01962
AFIX  43
H3    2    0.933407   -0.158813    0.686675    11.00000   -1.20000
AFIX   0
N4    3    0.200793    0.156309    0.567239    11.00000    0.03023    0.04369 =
         0.06621   -0.00311    0.00833   -0.00439
N5    3    0.196176    0.079818    0.646374    11.00000    0.03932    0.05670 =
         0.08683    0.01004    0.00213   -0.01825
AFIX  43
H5    2    0.229463    0.098415    0.639324    11.00000   -1.20000
AFIX   0
N6    3    0.305223    0.212831    0.568181    11.00000    0.03710    0.03999 =
         0.05301    0.00531    0.00238   -0.00932
AFIX  43
H6    2    0.303870    0.182878    0.589784    11.00000   -1.20000
AFIX   0
N7    3    0.206215    0.340873    0.772355    11.00000    0.07877    0.04968 =
         0.07219   -0.01374    0.03312   -0.01237
AFIX  43
H7    2    0.190456    0.323744    0.798914    11.00000   -1.20000
AFIX   0
N8    3    0.422252    0.619257    0.652752    11.00000    0.04557    0.04507 =
         0.07223   -0.00295    0.01162    0.00176
AFIX  43
H8    2    0.464706    0.589885    0.656782    11.00000   -1.20000
AFIX   0
N9    3    0.552582    0.614975    0.602576    11.00000    0.03967    0.04227 =
         0.05738    0.00299    0.00076   -0.00246
N10   3    0.667946    0.510221    0.613344    11.00000    0.03431    0.04438 =
         0.06365    0.00953    0.00734   -0.00043
AFIX  43
H10   2    0.625219    0.515527    0.629573    11.00000   -1.20000
AFIX   0
N11   3    0.723361    0.113905    0.946415    11.00000    0.07859    0.05398 =
         0.06255    0.01945    0.02757    0.01268
AFIX  43
H11   2    0.730862    0.131554    0.917665    11.00000   -1.20000
AFIX   0
N12   3    0.592577    0.277198    0.804913    11.00000    0.04481    0.05238 =
         0.04477    0.00840   -0.00233    0.00543
AFIX  43
H12   2    0.628851    0.244724    0.815370    11.00000   -1.20000
AFIX   0
N13   3    0.823288    0.121530    0.778132    11.00000    0.05229    0.04623 =
         0.05708    0.00218    0.01404   -0.00053
AFIX  43
H13   2    0.853814    0.086601    0.777788    11.00000   -1.20000
AFIX   0
N14   3    0.538018   -0.009460    0.862855    11.00000    0.05645    0.08082 =
         0.05001    0.00840    0.00566   -0.01964
AFIX  43
H14   2    0.568344   -0.031813    0.886610    11.00000   -1.20000
AFIX   0
N15   3    0.445930    0.080869    0.710477    11.00000    0.03280    0.05431 =
         0.04667   -0.00617    0.00236    0.00226
AFIX  43
H15   2    0.461989    0.076120    0.739860    11.00000   -1.20000
AFIX   0
C1    1    0.617155    0.611937    0.577040    11.00000    0.04033    0.04737 =
         0.05314    0.00166    0.00073   -0.00780
C2    1    0.630134    0.660350    0.548050    11.00000    0.04478    0.04632 =
         0.06327    0.00715    0.00267   -0.00733
AFIX  43
H2A   2    0.675867    0.656802    0.530283    11.00000   -1.20000
AFIX   0
C3    1    0.574510    0.713169    0.546154    11.00000    0.06078    0.04689 =
         0.06795    0.00993   -0.00045   -0.01352
AFIX  43
H3A   2    0.582325    0.746615    0.527554    11.00000   -1.20000
AFIX   0
C4    1    0.506900    0.717168    0.571642    11.00000    0.05459    0.04634 =
         0.06923    0.00501   -0.00031   -0.00443
AFIX  43
H4    2    0.467744    0.752979    0.570180    11.00000   -1.20000
AFIX   0
C5    1    0.498319    0.667024    0.599412    11.00000    0.04538    0.04519 =
         0.05874   -0.00220    0.00211   -0.00622
C6    1    0.424402    0.668940    0.625343    11.00000    0.05625    0.04116 =
         0.07219   -0.00204    0.00806   -0.00361
C7    1    0.353893    0.611778    0.675821    11.00000    0.04287    0.04092 =
         0.05973   -0.00236    0.01227    0.00312
C8    1    0.313446    0.583394    0.654948    11.00000    0.04944    0.04101 =
         0.05083   -0.00112    0.00768    0.00096
C9    1    0.246461    0.576837    0.677495    11.00000    0.04875    0.04507 =
         0.05106   -0.00822    0.00964   -0.00258
AFIX  43
H9    2    0.218197    0.558495    0.663474    11.00000   -1.20000
AFIX   0
C10   1    0.219560    0.596048    0.719554    11.00000    0.04608    0.04274 =
         0.05731   -0.00679    0.01098    0.00248
C11   1    0.262475    0.622933    0.740188    11.00000    0.05791    0.06613 =
         0.06463   -0.02369    0.01955   -0.00639
AFIX  43
H11A  2    0.245777    0.635821    0.769080    11.00000   -1.20000
AFIX   0
C12   1    0.329947    0.630976    0.718507    11.00000    0.05459    0.06042 =
         0.07579   -0.02334    0.00901   -0.01073
C13   1    0.373899    0.661317    0.741377    11.00000    0.06161    0.10312 =
         0.11729   -0.05619    0.01759   -0.01874
AFIX 137
H13A  2    0.368923    0.698745    0.721109    11.00000   -1.50000
H13B  2    0.428148    0.638081    0.744798    11.00000   -1.50000
H13C  2    0.352808    0.666579    0.772888    11.00000   -1.50000
AFIX   0
C14   1    0.341748    0.561117    0.609834    11.00000    0.05553    0.06660 =
         0.05710   -0.01528    0.01359   -0.00666
AFIX 137
H14A  2    0.393235    0.533136    0.615520    11.00000   -1.50000
H14B  2    0.343473    0.593033    0.584166    11.00000   -1.50000
H14C  2    0.306866    0.542753    0.600595    11.00000   -1.50000
AFIX   0
C15   1    0.144352    0.587252    0.741771    11.00000    0.04679    0.04926 =
         0.05528   -0.01071    0.01754    0.00078
C16   1    0.076735    0.623783    0.706772    11.00000    0.05051    0.06611 =
         0.07506   -0.01157    0.01076    0.01055
AFIX  23
H16A  2    0.081555    0.662381    0.695887    11.00000   -1.20000
H16B  2    0.081655    0.606117    0.678392    11.00000   -1.20000
AFIX   0
C17   1   -0.002064    0.630361    0.726869    11.00000    0.07199    0.08687 =
         0.14536   -0.02255    0.00589    0.01156
AFIX  23
H17A  2   -0.011656    0.593285    0.730578    11.00000   -1.20000
H17B  2   -0.040252    0.658730    0.703587    11.00000   -1.20000
AFIX   0
C18   1   -0.014518    0.649102    0.774325    11.00000    0.08552    0.15554 =
         0.14091   -0.07946    0.02188    0.02041
AFIX  23
H18A  2   -0.065619    0.648906    0.786673    11.00000   -1.20000
H18B  2   -0.012354    0.688515    0.770426    11.00000   -1.20000
AFIX   0
C19   1    0.048548    0.607517    0.809723    11.00000    0.10852    0.12364 =
         0.09798   -0.04339    0.04317   -0.03096
AFIX  23
H19A  2    0.041887    0.620059    0.840721    11.00000   -1.20000
H19B  2    0.043957    0.568663    0.815103    11.00000   -1.20000
AFIX   0
C20   1    0.125394    0.605817    0.790872    11.00000    0.06510    0.07588 =
         0.06769   -0.02626    0.02560   -0.00207
AFIX  23
H20A  2    0.164353    0.579122    0.814539    11.00000   -1.20000
H20B  2    0.130209    0.644370    0.787888    11.00000   -1.20000
AFIX   0
C21   1    0.157118    0.521739    0.749318    11.00000    0.04220    0.05716 =
         0.05151   -0.00992    0.01509   -0.00290
C22   1    0.117410    0.498437    0.724223    11.00000    0.05789    0.06287 =
         0.07067   -0.02162   -0.00048    0.00876
AFIX  43
H22   2    0.079014    0.523327    0.701837    11.00000   -1.20000
AFIX   0
C23   1    0.132035    0.438955    0.730767    11.00000    0.05834    0.06379 =
         0.08500   -0.02778    0.00845   -0.00137
C24   1    0.189669    0.401868    0.763768    11.00000    0.05913    0.05238 =
         0.06132   -0.01930    0.02053   -0.01036
C25   1    0.233062    0.424422    0.788756    11.00000    0.07134    0.05511 =
         0.06734    0.00510    0.00438   -0.00941
C26   1    0.214766    0.484397    0.781103    11.00000    0.06879    0.05855 =
         0.06759   -0.00395   -0.00047   -0.02046
AFIX  43
H26   2    0.242771    0.500024    0.798253    11.00000   -1.20000
AFIX   0
C27   1    0.297796    0.386222    0.822209    11.00000    0.13958    0.07230 =
         0.11559    0.01890   -0.05956   -0.02004
AFIX 137
H27A  2    0.338407    0.363277    0.804189    11.00000   -1.50000
H27B  2    0.278755    0.360762    0.846626    11.00000   -1.50000
H27C  2    0.318334    0.409778    0.837572    11.00000   -1.50000
AFIX   0
C28   1    0.087914    0.416232    0.701337    11.00000    0.09181    0.08014 =
         0.14964   -0.04054   -0.03652   -0.00708
AFIX 137
H28A  2    0.123324    0.383968    0.688973    11.00000   -1.50000
H28B  2    0.062128    0.446603    0.674622    11.00000   -1.50000
H28C  2    0.049624    0.403361    0.721293    11.00000   -1.50000
AFIX   0
C29   1    0.245206    0.309076    0.740896    11.00000    0.06920    0.05446 =
         0.06145   -0.00995    0.02479   -0.00441
C30   1    0.269093    0.243708    0.756606    11.00000    0.04885    0.05254 =
         0.06285   -0.00585    0.02283   -0.00589
C31   1    0.261277    0.215440    0.803172    11.00000    0.06969    0.05846 =
         0.05745   -0.00924    0.02902   -0.00413
AFIX  43
H31   2    0.236229    0.236745    0.826549    11.00000   -1.20000
AFIX   0
C32   1    0.290182    0.156446    0.814894    11.00000    0.08255    0.05959 =
         0.05528   -0.00030    0.03341   -0.00791
AFIX  43
H32   2    0.283407    0.137388    0.846229    11.00000   -1.20000
AFIX   0
C33   1    0.328998    0.124450    0.781696    11.00000    0.05594    0.05391 =
         0.05359    0.00520    0.01792   -0.00437
AFIX  43
H33   2    0.350780    0.084064    0.790773    11.00000   -1.20000
AFIX   0
C34   1    0.304533    0.211430    0.722335    11.00000    0.04020    0.04657 =
         0.05142   -0.00078    0.01170   -0.00397
AFIX  43
H34   2    0.307424    0.230016    0.690234    11.00000   -1.20000
AFIX   0
C35   1    0.335737    0.151705    0.735401    11.00000    0.03437    0.04895 =
         0.05378   -0.00178    0.01078   -0.00482
C36   1    0.375062    0.118995    0.697299    11.00000    0.03348    0.04094 =
         0.05479    0.00046    0.01027   -0.00296
PART 1
C37   1    0.246952   -0.046003    0.841387    21.00000    0.05364    0.05803 =
         0.07593    0.00094    0.02281   -0.01739
C38   1    0.175688   -0.019832    0.870306    21.00000    0.04813    0.07051 =
         0.06289    0.00058    0.01397   -0.01711
AFIX  23
H38A  2    0.170648    0.020418    0.870671    21.00000   -1.20000
H38B  2    0.129031   -0.020145    0.854982    21.00000   -1.20000
AFIX   0
C39   1    0.183110   -0.053974    0.921182    21.00000    0.06537    0.08286 =
         0.06163    0.00140    0.01201   -0.02748
AFIX  23
H39A  2    0.226521   -0.049819    0.937319    21.00000   -1.20000
H39B  2    0.135884   -0.037851    0.938652    21.00000   -1.20000
AFIX   0
C40   1    0.195953   -0.116965    0.923725    21.00000    0.08094    0.08214 =
         0.05003    0.00762    0.00242   -0.02996
AFIX  23
H40A  2    0.149684   -0.121779    0.911613    21.00000   -1.20000
H40B  2    0.204500   -0.137469    0.957380    21.00000   -1.20000
AFIX   0
C41   1    0.264901   -0.142784    0.894291    21.00000    0.07196    0.06959 =
         0.05449    0.00963   -0.00370   -0.02504
AFIX  23
H41A  2    0.312043   -0.141397    0.908239    21.00000   -1.20000
H41B  2    0.270559   -0.183385    0.894994    21.00000   -1.20000
AFIX   0
C42   1    0.254728   -0.110062    0.843322    21.00000    0.06229    0.05856 =
         0.05407    0.00691    0.00295   -0.01980
AFIX  23
H42A  2    0.208262   -0.112252    0.829147    21.00000   -1.20000
H42B  2    0.299403   -0.127549    0.824399    21.00000   -1.20000
AFIX   0
PART 0
C43   1    0.221008   -0.013083    0.789539    11.00000    0.03454    0.04915 =
         0.09607    0.01766    0.00574   -0.00891
C44   1    0.231888   -0.041133    0.751673    11.00000    0.03987    0.04833 =
         0.10570    0.01022    0.01230   -0.01049
AFIX  43
H44   2    0.246820   -0.081741    0.758573    11.00000   -1.20000
AFIX   0
C45   1    0.222160   -0.013124    0.703718    11.00000    0.03511    0.04887 =
         0.10421    0.00894    0.00997   -0.00861
C46   1    0.199588    0.046968    0.693814    11.00000    0.03162    0.05121 =
         0.09041    0.00577    0.00784   -0.00861
C47   1    0.183009    0.078221    0.731762    11.00000    0.03088    0.04802 =
         0.09642    0.01258    0.00506   -0.00887
C48   1    0.195321    0.048278    0.778568    11.00000    0.03948    0.05486 =
         0.09381    0.00336    0.00994   -0.01197
AFIX  43
H48   2    0.186570    0.068813    0.803806    11.00000   -1.20000
AFIX   0
C49   1    0.151692    0.143632    0.720849    11.00000    0.04311    0.05409 =
         0.10017    0.00646    0.00284   -0.00155
AFIX 137
H49A  2    0.102482    0.156213    0.703811    11.00000   -1.50000
H49B  2    0.188143    0.158842    0.700964    11.00000   -1.50000
H49C  2    0.144377    0.157766    0.750779    11.00000   -1.50000
AFIX   0
C50   1    0.238716   -0.046635    0.663309    11.00000    0.05788    0.05902 =
         0.11107   -0.00075    0.00429   -0.01387
AFIX 137
H50A  2    0.190278   -0.045849    0.650255    11.00000   -1.50000
H50B  2    0.269749   -0.086378    0.675688    11.00000   -1.50000
H50C  2    0.266731   -0.029153    0.638087    11.00000   -1.50000
AFIX   0
C51   1    0.146529    0.084906    0.611404    11.00000    0.03710    0.05334 =
         0.09177    0.00470    0.00780   -0.00974
C52   1    0.152122    0.126512    0.566024    11.00000    0.02878    0.04511 =
         0.08169   -0.00249    0.00728   -0.00619
C53   1    0.107243    0.133125    0.525541    11.00000    0.03883    0.05715 =
         0.08739   -0.00869    0.00343   -0.01287
AFIX  43
H53   2    0.074439    0.110799    0.525818    11.00000   -1.20000
AFIX   0
C54   1    0.112353    0.173339    0.485094    11.00000    0.03635    0.06040 =
         0.07247   -0.01453   -0.00067   -0.00376
AFIX  43
H54   2    0.081775    0.179756    0.457575    11.00000   -1.20000
AFIX   0
C55   1    0.162538    0.203693    0.485652    11.00000    0.03721    0.04892 =
         0.06473   -0.00698    0.00559   -0.00599
AFIX  43
H55   2    0.167872    0.230407    0.458121    11.00000   -1.20000
AFIX   0
C56   1    0.205856    0.194747    0.527416    11.00000    0.02957    0.03977 =
         0.06059   -0.00478    0.00675    0.00056
C57   1    0.261327    0.227232    0.528638    11.00000    0.03990    0.04368 =
         0.05744   -0.00048    0.00636   -0.00831
C58   1    0.354559    0.244312    0.576839    11.00000    0.03039    0.04131 =
         0.04562    0.00471    0.00319   -0.00412
C59   1    0.322634    0.299653    0.585834    11.00000    0.03168    0.04320 =
         0.05081   -0.00029    0.00541   -0.00526
C60   1    0.371385    0.329491    0.594056    11.00000    0.03113    0.04158 =
         0.05325   -0.00125    0.00333   -0.00264
AFIX  43
H60   2    0.349180    0.366738    0.600819    11.00000   -1.20000
AFIX   0
C61   1    0.451730    0.306712    0.592735    11.00000    0.02983    0.04164 =
         0.04464    0.00432    0.00240   -0.00325
C62   1    0.481808    0.250046    0.584775    11.00000    0.03173    0.04189 =
         0.04975    0.00369   -0.00029   -0.00257
AFIX  43
H62   2    0.535867    0.232668    0.585213    11.00000   -1.20000
AFIX   0
C63   1    0.435872    0.218381    0.576298    11.00000    0.03457    0.03862 =
         0.04622    0.00290    0.00153   -0.00369
C64   1    0.471605    0.158691    0.565481    11.00000    0.03829    0.04216 =
         0.07208   -0.00304    0.00247   -0.00024
AFIX 137
H64A  2    0.468428    0.160643    0.531083    11.00000   -1.50000
H64B  2    0.443927    0.133474    0.582546    11.00000   -1.50000
H64C  2    0.525467    0.143523    0.575848    11.00000   -1.50000
AFIX   0
C65   1    0.235831    0.327088    0.587734    11.00000    0.03114    0.05470 =
         0.08280   -0.01446    0.00609   -0.00397
AFIX 137
H65A  2    0.214267    0.338790    0.555279    11.00000   -1.50000
H65B  2    0.224047    0.360721    0.602483    11.00000   -1.50000
H65C  2    0.213475    0.299359    0.606658    11.00000   -1.50000
AFIX   0
C66   1    0.505278    0.339149    0.603195    11.00000    0.03258    0.04412 =
         0.04783    0.00589   -0.00079   -0.00915
C67   1    0.575993    0.328861    0.569869    11.00000    0.03725    0.05173 =
         0.05350    0.00503    0.00048   -0.01083
AFIX  23
H67A  2    0.611453    0.347348    0.579019    11.00000   -1.20000
H67B  2    0.603544    0.287237    0.574358    11.00000   -1.20000
AFIX   0
C68   1    0.553086    0.352893    0.516451    11.00000    0.04745    0.07152 =
         0.05239   -0.00169    0.00691   -0.02186
AFIX  23
H68A  2    0.599828    0.346134    0.496809    11.00000   -1.20000
H68B  2    0.520791    0.332434    0.506494    11.00000   -1.20000
AFIX   0
C69   1    0.508488    0.417841    0.507727    11.00000    0.06393    0.06703 =
         0.04989    0.01800   -0.01595   -0.02995
AFIX  23
H69A  2    0.543525    0.438766    0.512811    11.00000   -1.20000
H69B  2    0.490107    0.431074    0.474165    11.00000   -1.20000
AFIX   0
C70   1    0.439727    0.431962    0.541006    11.00000    0.05180    0.04502 =
         0.05926    0.01182   -0.01530   -0.01421
AFIX  23
H70A  2    0.399982    0.417297    0.531817    11.00000   -1.20000
H70B  2    0.417269    0.474025    0.537433    11.00000   -1.20000
AFIX   0
C71   1    0.463871    0.405070    0.593610    11.00000    0.04037    0.04380 =
         0.05206    0.00406   -0.00664   -0.00673
AFIX  23
H71A  2    0.417610    0.413172    0.613625    11.00000   -1.20000
H71B  2    0.498352    0.423779    0.603672    11.00000   -1.20000
AFIX   0
C72   1    0.530680    0.319510    0.656860    11.00000    0.03373    0.03994 =
         0.04778    0.00388   -0.00181    0.00006
C73   1    0.593335    0.331934    0.673408    11.00000    0.03203    0.04672 =
         0.04911    0.00311    0.00176   -0.00534
AFIX  43
H73   2    0.622044    0.350075    0.651002    11.00000   -1.20000
AFIX   0
C74   1    0.614175    0.318172    0.722016    11.00000    0.03402    0.04539 =
         0.05085    0.00313   -0.00056    0.00072
C8AA  1    0.572140    0.291956    0.754874    11.00000    0.03879    0.04506 =
         0.04927    0.00646    0.00125    0.00353
C76   1    0.509852    0.277147    0.739802    11.00000    0.03992    0.05696 =
         0.05048    0.00765    0.00369   -0.00843
C77   1    0.490723    0.292054    0.691369    11.00000    0.03482    0.05580 =
         0.05569    0.00671    0.00023   -0.01054
AFIX  43
H77   2    0.448601    0.283209    0.681207    11.00000   -1.20000
AFIX   0
C78   1    0.466823    0.245534    0.775485    11.00000    0.05871    0.10035 =
         0.05714    0.01926    0.00452   -0.02935
AFIX 137
H78A  2    0.432055    0.233602    0.758407    11.00000   -1.50000
H78B  2    0.437134    0.270873    0.796414    11.00000   -1.50000
H78C  2    0.503473    0.211694    0.794693    11.00000   -1.50000
AFIX   0
C79   1    0.682816    0.330685    0.738673    11.00000    0.04254    0.06172 =
         0.05391   -0.00091   -0.00588   -0.00963
AFIX 137
H79A  2    0.704350    0.350847    0.711423    11.00000   -1.50000
H79B  2    0.721835    0.294613    0.752565    11.00000   -1.50000
H79C  2    0.666452    0.354651    0.762754    11.00000   -1.50000
AFIX   0
C80   1    0.678528    0.554672    0.580452    11.00000    0.04306    0.04952 =
         0.06232    0.00511    0.00511   -0.00722
C81   1    0.726715    0.454194    0.621764    11.00000    0.03032    0.04022 =
         0.06084    0.00709    0.00576   -0.00231
C82   1    0.769426    0.436271    0.665388    11.00000    0.04268    0.04683 =
         0.05453    0.00028    0.00519   -0.00656
C83   1    0.830341    0.384748    0.671464    11.00000    0.03775    0.04982 =
         0.04708    0.00772   -0.00311   -0.00874
AFIX  43
H83   2    0.859292    0.372291    0.700381    11.00000   -1.20000
AFIX   0
C84   1    0.850384    0.350846    0.636787    11.00000    0.02806    0.04718 =
         0.04778    0.00238    0.00313   -0.00915
C85   1    0.804975    0.368925    0.595111    11.00000    0.03294    0.04930 =
         0.04959   -0.00134    0.00040   -0.00681
AFIX  43
H85   2    0.815930    0.345818    0.571602    11.00000   -1.20000
AFIX   0
C86   1    0.743183    0.420928    0.587462    11.00000    0.03304    0.04671 =
         0.05398    0.00467   -0.00063   -0.00951
C87   1    0.696859    0.439030    0.541234    11.00000    0.04095    0.05955 =
         0.07173    0.00557   -0.01350   -0.00794
AFIX 137
H87A  2    0.716284    0.465667    0.518320    11.00000   -1.50000
H87B  2    0.642860    0.457900    0.547650    11.00000   -1.50000
H87C  2    0.701578    0.405189    0.527941    11.00000   -1.50000
AFIX   0
C88   1    0.749589    0.471782    0.704071    11.00000    0.06567    0.06024 =
         0.06449   -0.00792    0.00348   -0.00132
AFIX 137
H88A  2    0.697653    0.474552    0.715392    11.00000   -1.50000
H88B  2    0.752137    0.510240    0.691041    11.00000   -1.50000
H88C  2    0.786185    0.453453    0.730722    11.00000   -1.50000
AFIX   0
C89   1    0.917839    0.293755    0.646774    11.00000    0.02837    0.05529 =
         0.05030   -0.00301   -0.00349   -0.00447
C90   1    0.990621    0.304807    0.662737    11.00000    0.03310    0.06359 =
         0.06320   -0.00682   -0.00734   -0.00723
AFIX  23
H90A  2    0.976810    0.326268    0.689032    11.00000   -1.20000
H90B  2    1.029924    0.267601    0.675112    11.00000   -1.20000
AFIX   0
C91   1    1.024225    0.338214    0.622379    11.00000    0.04365    0.06568 =
         0.09105   -0.01413    0.00087   -0.01454
AFIX  23
H91A  2    1.069333    0.344498    0.634610    11.00000   -1.20000
H91B  2    0.985742    0.376196    0.611178    11.00000   -1.20000
AFIX   0
C92   1    1.048371    0.308317    0.580520    11.00000    0.04253    0.07621 =
         0.08040   -0.01410    0.01015   -0.01218
AFIX  23
H92A  2    1.091113    0.272299    0.590505    11.00000   -1.20000
H92B  2    1.066734    0.333122    0.554507    11.00000   -1.20000
AFIX   0
C93   1    0.981199    0.294972    0.562328    11.00000    0.04652    0.06375 =
         0.06824   -0.01567    0.01052   -0.00576
AFIX  23
H93A  2    1.000010    0.270451    0.538383    11.00000   -1.20000
H93B  2    0.943250    0.331138    0.546297    11.00000   -1.20000
AFIX   0
C94   1    0.941854    0.264662    0.602340    11.00000    0.03261    0.06238 =
         0.05638   -0.01165    0.00379   -0.00409
AFIX  23
H94A  2    0.976784    0.225229    0.613434    11.00000   -1.20000
H94B  2    0.895375    0.261628    0.588876    11.00000   -1.20000
AFIX   0
C95   1    0.890997    0.251575    0.684858    11.00000    0.03196    0.04460 =
         0.04560   -0.00699   -0.00063    0.00184
C96   1    0.931534    0.221471    0.727517    11.00000    0.04069    0.05634 =
         0.05442   -0.00287   -0.00645   -0.00629
AFIX  43
H96   2    0.975777    0.229743    0.734905    11.00000   -1.20000
AFIX   0
C97   1    0.909352    0.180073    0.759294    11.00000    0.05331    0.05301 =
         0.05137    0.00001   -0.00706   -0.00151
C98   1    0.843222    0.168219    0.748230    11.00000    0.04094    0.04194 =
         0.05490   -0.00141    0.01048    0.00230
C99   1    0.800238    0.197642    0.705918    11.00000    0.03210    0.04561 =
         0.05813   -0.00179    0.00399   -0.00027
C100  1    0.825312    0.238561    0.675325    11.00000    0.03094    0.04944 =
         0.04789   -0.00222   -0.00082    0.00049
AFIX  43
H100  2    0.796859    0.258533    0.646813    11.00000   -1.20000
AFIX   0
C101  1    0.956723    0.147039    0.804482    11.00000    0.09103    0.07728 =
         0.05819    0.01422   -0.02484   -0.01679
AFIX 137
H10A  2    0.995845    0.164364    0.808584    11.00000   -1.50000
H10B  2    0.981633    0.107080    0.801632    11.00000   -1.50000
H10C  2    0.923040    0.148510    0.832183    11.00000   -1.50000
AFIX   0
C102  1    0.731462    0.183414    0.692912    11.00000    0.04336    0.05758 =
         0.07741   -0.00078    0.00199   -0.01270
AFIX 137
H10D  2    0.690806    0.193726    0.716086    11.00000   -1.50000
H10E  2    0.746086    0.142301    0.693266    11.00000   -1.50000
H10F  2    0.712847    0.204979    0.660943    11.00000   -1.50000
AFIX   0
C103  1    0.761839    0.127239    0.806409    11.00000    0.04402    0.06281 =
         0.07256   -0.01360    0.01353   -0.00266
C104  1    0.742114    0.073607    0.825236    11.00000    0.04768    0.05761 =
         0.05083   -0.00309    0.01551   -0.00582
C105  1    0.799124    0.020698    0.841914    11.00000    0.04970    0.06805 =
         0.05067    0.00341    0.01232   -0.00521
AFIX  43
H105  2    0.851387    0.018601    0.842701    11.00000   -1.20000
AFIX   0
C106  1    0.778175   -0.028600    0.857268    11.00000    0.05301    0.07072 =
         0.05686    0.01469    0.00819   -0.00548
AFIX  43
H106  2    0.816231   -0.064215    0.868825    11.00000   -1.20000
AFIX   0
C107  1    0.701285   -0.025525    0.855627    11.00000    0.06682    0.06511 =
         0.04758    0.00779    0.01187   -0.01519
AFIX  43
H107  2    0.687492   -0.059136    0.866379    11.00000   -1.20000
AFIX   0
C108  1    0.644595    0.026239    0.838412    11.00000    0.04899    0.06405 =
         0.03909    0.00164    0.01090   -0.00912
C109  1    0.665526    0.075607    0.823326    11.00000    0.04889    0.06578 =
         0.04675   -0.00026    0.00922   -0.00374
AFIX  43
H109  2    0.627217    0.111030    0.811606    11.00000   -1.20000
AFIX   0
C110  1    0.562264    0.029863    0.832845    11.00000    0.05777    0.07337 =
         0.04577   -0.00294    0.01054   -0.01799
C111  1    0.464179   -0.016470    0.857652    11.00000    0.05265    0.07079 =
         0.04825    0.00899    0.00855   -0.01679
C112  1    0.455876   -0.047759    0.825146    11.00000    0.04352    0.07012 =
         0.05367    0.00345    0.00685   -0.00928
C113  1    0.385276   -0.055994    0.821495    11.00000    0.04777    0.06293 =
         0.05245    0.00516    0.00415   -0.00154
AFIX  43
H113  2    0.379320   -0.077046    0.798808    11.00000   -1.20000
AFIX   0
C114  1    0.322782   -0.034313    0.850112    11.00000    0.04691    0.05825 =
         0.06207    0.01196    0.01369   -0.00924
C115  1    0.333830   -0.003116    0.882714    11.00000    0.06085    0.05762 =
         0.07248    0.00833    0.02981   -0.00559
AFIX  43
H115  2    0.292635    0.011934    0.902661    11.00000   -1.20000
AFIX   0
C116  1    0.403195    0.006737    0.887037    11.00000    0.06842    0.06054 =
         0.05652    0.00390    0.01538   -0.01468
C117  1    0.413057    0.042533    0.921268    11.00000    0.09022    0.08954 =
         0.07540   -0.00771    0.02485   -0.02665
AFIX 137
H11B  2    0.422294    0.077146    0.903180    11.00000   -1.50000
H11C  2    0.456776    0.020268    0.942696    11.00000   -1.50000
H11D  2    0.366481    0.053345    0.940075    11.00000   -1.50000
AFIX   0
C118  1    0.521855   -0.073560    0.793665    11.00000    0.04481    0.08902 =
         0.06969   -0.01130    0.01055   -0.00704
AFIX 137
H11E  2    0.505468   -0.095170    0.773882    11.00000   -1.50000
H11F  2    0.565570   -0.099264    0.813800    11.00000   -1.50000
H11G  2    0.536945   -0.042833    0.773073    11.00000   -1.50000
AFIX   0
C119  1    0.496146    0.047782    0.678630    11.00000    0.03103    0.04806 =
         0.04479    0.00024    0.00188    0.00243
C120  1    0.564672    0.058435    0.664367    11.00000    0.03368    0.05406 =
         0.04633   -0.00687    0.00041   -0.00001
C121  1    0.609998    0.028758    0.630696    11.00000    0.02845    0.06524 =
         0.05102   -0.00936    0.00209    0.00499
AFIX  43
H121  2    0.657308    0.034954    0.621570    11.00000   -1.20000
AFIX   0
C122  1    0.587714   -0.009304    0.610398    11.00000    0.03007    0.06972 =
         0.05452   -0.02188   -0.00693    0.01433
C123  1    0.520807   -0.021190    0.627541    11.00000    0.03666    0.05435 =
         0.07272   -0.01749   -0.00711    0.00808
AFIX  43
H123  2    0.506685   -0.049166    0.615859    11.00000   -1.20000
AFIX   0
C124  1    0.474010    0.006750    0.661312    11.00000    0.03653    0.04575 =
         0.05939   -0.00453   -0.00028    0.00183
C125  1    0.402150   -0.007140    0.678617    11.00000    0.04283    0.05615 =
         0.08659   -0.00739    0.00311   -0.01051
AFIX 137
H12A  2    0.359068    0.017064    0.657333    11.00000   -1.50000
H12B  2    0.391051    0.000014    0.711046    11.00000   -1.50000
H12C  2    0.409751   -0.047500    0.678688    11.00000   -1.50000
AFIX   0
C126  1    0.588471    0.103241    0.682723    11.00000    0.04214    0.07758 =
         0.06650   -0.02117    0.01057   -0.01596
AFIX 137
H12D  2    0.594681    0.092492    0.717510    11.00000   -1.50000
H12E  2    0.548875    0.140670    0.674124    11.00000   -1.50000
H12F  2    0.637125    0.105304    0.668311    11.00000   -1.50000
AFIX   0
C127  1    0.634503   -0.034356    0.568612    11.00000    0.03254    0.11546 =
         0.06753   -0.04258   -0.01462    0.02572
C128  1    0.629479    0.015474    0.526906    11.00000    0.03882    0.14554 =
         0.05595   -0.02882   -0.01077    0.03966
AFIX  23
H12G  2    0.655525    0.040584    0.536111    11.00000   -1.20000
H12H  2    0.574929    0.038336    0.520222    11.00000   -1.20000
AFIX   0
C129  1    0.666659   -0.004701    0.480425    11.00000    0.05717    0.20115 =
         0.06244   -0.04295   -0.00872    0.05593
AFIX  23
H12I  2    0.656945    0.028974    0.453929    11.00000   -1.20000
H12J  2    0.722826   -0.021789    0.485378    11.00000   -1.20000
AFIX   0
C130  1    0.635063   -0.048941    0.466268    11.00000    0.06312    0.23482 =
         0.09041   -0.09288   -0.03476    0.07043
AFIX  23
H13D  2    0.580781   -0.030260    0.455968    11.00000   -1.20000
H13E  2    0.664492   -0.063839    0.439136    11.00000   -1.20000
AFIX   0
C131  1    0.640812   -0.096250    0.506574    11.00000    0.05914    0.19114 =
         0.12037   -0.10796   -0.03020    0.04795
AFIX  23
H13F  2    0.695612   -0.116579    0.514839    11.00000   -1.20000
H13G  2    0.619356   -0.123658    0.496818    11.00000   -1.20000
AFIX   0
C132  1    0.598195   -0.076925    0.551750    11.00000    0.03988    0.14459 =
         0.11259   -0.08552   -0.02389    0.02951
AFIX  23
H13H  2    0.603361   -0.110738    0.577614    11.00000   -1.20000
H13I  2    0.542983   -0.057367    0.544294    11.00000   -1.20000
AFIX   0
C133  1    0.717524   -0.068717    0.587342    11.00000    0.02954    0.08912 =
         0.05643   -0.02586   -0.00760    0.01795
C134  1    0.773324   -0.041471    0.582021    11.00000    0.04283    0.08679 =
         0.05585   -0.02451   -0.01114    0.01561
AFIX  43
H134  2    0.761270   -0.003354    0.564386    11.00000   -1.20000
AFIX   0
C135  1    0.847598   -0.069744    0.602490    11.00000    0.03500    0.09622 =
         0.05849   -0.02769   -0.00442    0.00626
C136  1    0.864961   -0.124091    0.628473    11.00000    0.03574    0.09663 =
         0.04832   -0.02069   -0.00868    0.01929
C137  1    0.812026   -0.154352    0.633031    11.00000    0.04562    0.09851 =
         0.05158   -0.01112   -0.00400    0.01798
C138  1    0.738390   -0.124882    0.612321    11.00000    0.03583    0.09422 =
         0.07061   -0.01423    0.00024    0.00987
AFIX  43
H138  2    0.701618   -0.144396    0.615661    11.00000   -1.20000
AFIX   0
C139  1    0.904638   -0.036071    0.596544    11.00000    0.05379    0.11277 =
         0.12202   -0.04184   -0.02124    0.00614
AFIX 137
H13J  2    0.941602   -0.048276    0.571841    11.00000   -1.50000
H13K  2    0.931880   -0.043399    0.626838    11.00000   -1.50000
H13L  2    0.876827    0.004949    0.587158    11.00000   -1.50000
AFIX   0
C140  1    0.831638   -0.215568    0.660883    11.00000    0.07192    0.11159 =
         0.08603    0.00701   -0.01186    0.01022
AFIX 137
H14D  2    0.835332   -0.215990    0.694982    11.00000   -1.50000
H14E  2    0.880795   -0.238830    0.650062    11.00000   -1.50000
H14F  2    0.791428   -0.231342    0.655557    11.00000   -1.50000
AFIX   0
C141  1    1.006488   -0.165835    0.636526    11.00000    0.04495    0.09919 =
         0.05357   -0.02158   -0.00980    0.01972
C143  1    1.147274   -0.194397    0.659315    11.00000    0.04812    0.14597 =
         0.06825   -0.02661   -0.00796    0.02559
AFIX  43
H143  2    1.159566   -0.187185    0.626486    11.00000   -1.20000
AFIX   0
C144  1    1.204368   -0.213405    0.694719    11.00000    0.03833    0.21117 =
         0.08982   -0.03432   -0.00986    0.03167
AFIX  43
H144  2    1.256700   -0.222250    0.685942    11.00000   -1.20000
AFIX   0
C145  1    1.185288   -0.219363    0.742055    11.00000    0.04925    0.20701 =
         0.08046   -0.04286   -0.01868    0.04176
C146  1    1.106321   -0.208499    0.753127    11.00000    0.04364    0.19202 =
         0.07261   -0.05968   -0.01752    0.04959
C147  1    1.082628   -0.212973    0.804471    11.00000    0.05643    0.26366 =
         0.07484   -0.07541   -0.01755    0.05174
C148  1    0.974900   -0.179739    0.856960    11.00000    0.05982    0.17059 =
         0.05029   -0.03410   -0.00829    0.03109
C149  1    0.939909   -0.208398    0.886259    11.00000    0.10561    0.18486 =
         0.09256   -0.07830    0.01763   -0.02631
C150  1    0.912495   -0.195163    0.931537    11.00000    0.09966    0.13775 =
         0.08415   -0.05331    0.02597   -0.03300
AFIX  43
H150  2    0.890479   -0.219975    0.952515    11.00000   -1.20000
AFIX   0
C151  1    0.917147   -0.149200    0.944782    11.00000    0.05660    0.08132 =
         0.04154   -0.00434   -0.00423    0.01472
C152  1    0.950787   -0.114999    0.910768    11.00000    0.09206    0.07442 =
         0.05380    0.01129    0.01607    0.02810
AFIX  43
H152  2    0.955936   -0.081133    0.917760    11.00000   -1.20000
AFIX   0
C153  1    0.976300   -0.130441    0.867342    11.00000    0.08692    0.11056 =
         0.04599    0.01628    0.00906    0.04932
C154  1    1.006878   -0.086958    0.829992    11.00000    0.17572    0.13496 =
         0.10407    0.04258    0.08196    0.05813
AFIX 137
H15A  2    0.976372   -0.075176    0.800453    11.00000   -1.50000
H15B  2    1.060728   -0.105640    0.823103    11.00000   -1.50000
H15C  2    1.002409   -0.053215    0.843365    11.00000   -1.50000
AFIX   0
C156  1    0.888878   -0.130739    0.993435    11.00000    0.05775    0.05576 =
         0.03675    0.00110    0.00019    0.00307
C157  1    0.962457   -0.145385    1.024999    11.00000    0.06458    0.05445 =
         0.04834   -0.00057   -0.00745    0.00483
AFIX  23
H15D  2    0.992670   -0.186262    1.027096    11.00000   -1.20000
H15E  2    0.994550   -0.122265    1.009315    11.00000   -1.20000
AFIX   0
C158  1    0.943723   -0.133860    1.075662    11.00000    0.08710    0.06647 =
         0.05124   -0.00440   -0.00902   -0.00742
AFIX  23
H15F  2    0.992003   -0.145315    1.094214    11.00000   -1.20000
H15G  2    0.918166   -0.092319    1.073857    11.00000   -1.20000
AFIX   0
C159  1    0.891912   -0.166461    1.101357    11.00000    0.11179    0.07196 =
         0.03949   -0.00006   -0.00017   -0.01966
AFIX  23
H15H  2    0.877052   -0.154970    1.132475    11.00000   -1.20000
H15I  2    0.920333   -0.208024    1.107589    11.00000   -1.20000
AFIX   0
C160  1    0.819476   -0.154575    1.071669    11.00000    0.09159    0.06032 =
         0.04575    0.00311    0.00712   -0.02284
AFIX  23
H16C  2    0.787289   -0.114083    1.069279    11.00000   -1.20000
H16D  2    0.789369   -0.179047    1.087778    11.00000   -1.20000
AFIX   0
C161  1    0.840941   -0.166995    1.020244    11.00000    0.07913    0.05215 =
         0.04914   -0.00073   -0.00176   -0.00569
AFIX  23
H16E  2    0.870319   -0.208090    1.022722    11.00000   -1.20000
H16F  2    0.793346   -0.158710    1.001774    11.00000   -1.20000
AFIX   0
C162  1    0.843916   -0.065946    0.984149    11.00000    0.05533    0.05517 =
         0.04378    0.00887    0.00950    0.00045
C163  1    0.763206   -0.045088    0.978292    11.00000    0.05743    0.06394 =
         0.03688    0.00846    0.00833   -0.00326
AFIX  43
H163  2    0.735574   -0.071576    0.982404    11.00000   -1.20000
AFIX   0
C164  1    0.722593    0.014352    0.966443    11.00000    0.05683    0.06414 =
         0.04015    0.00546    0.01124    0.01186
C165  1    0.762812    0.053242    0.959711    11.00000    0.06812    0.05436 =
         0.05355    0.01578    0.02386    0.00477
C166  1    0.842953    0.034490    0.964778    11.00000    0.06778    0.05700 =
         0.07791    0.01602    0.03249    0.00014
C167  1    0.881494   -0.025472    0.978000    11.00000    0.05704    0.05571 =
         0.07012    0.00569    0.01755    0.00659
AFIX  43
H167  2    0.935446   -0.038354    0.982835    11.00000   -1.20000
AFIX   0
C168  1    0.889334    0.075690    0.956722    11.00000    0.08318    0.06409 =
         0.13322    0.01279    0.03897   -0.01264
AFIX 137
H16G  2    0.873607    0.102722    0.926363    11.00000   -1.50000
H16H  2    0.943986    0.054047    0.955799    11.00000   -1.50000
H16I  2    0.880238    0.096801    0.982820    11.00000   -1.50000
AFIX   0
C169  1    0.635056    0.032748    0.961186    11.00000    0.05741    0.07782 =
         0.05550    0.00281    0.00061    0.00973
AFIX 137
H16J  2    0.611096    0.047308    0.989414    11.00000   -1.50000
H16K  2    0.619882   -0.000229    0.958114    11.00000   -1.50000
H16L  2    0.618314    0.062907    0.932674    11.00000   -1.50000
AFIX   0
C170  1    0.559167    0.310401    0.836367    11.00000    0.05405    0.04988 =
         0.05117    0.00549    0.00141    0.01055
C171  1    0.583300    0.287638    0.888042    11.00000    0.06583    0.05761 =
         0.05043    0.00274   -0.00011    0.01126
C172  1    0.568974    0.325291    0.919520    11.00000    0.12491    0.06023 =
         0.06226   -0.00806   -0.00633    0.02539
AFIX  43
H172  2    0.545472    0.365149    0.908058    11.00000   -1.20000
AFIX   0
C173  1    0.588824    0.304955    0.967580    11.00000    0.17610    0.07054 =
         0.05971   -0.00900   -0.01526    0.01981
AFIX  43
H173  2    0.578445    0.331008    0.988714    11.00000   -1.20000
AFIX   0
C174  1    0.623752    0.246770    0.984935    11.00000    0.12306    0.07390 =
         0.04891   -0.00137   -0.00362    0.01678
AFIX  43
H174  2    0.637259    0.233294    1.017788    11.00000   -1.20000
AFIX   0
C175  1    0.638862    0.208477    0.954439    11.00000    0.07138    0.06124 =
         0.04752    0.00735    0.01032    0.01418
C176  1    0.620063    0.228484    0.906131    11.00000    0.05943    0.05239 =
         0.04843    0.00206    0.00796    0.00846
AFIX  43
H176  2    0.631968    0.202273    0.885078    11.00000   -1.20000
AFIX   0
C177  1    0.675986    0.145070    0.975121    11.00000    0.08468    0.06535 =
         0.04832    0.01576    0.02053    0.01587

S600  5    0.531058    0.462934    0.724474    11.00000    0.05642    0.05435 =
         0.07038    0.00702    0.00124    0.00088
S200  5    0.128090    0.398448    0.371485    11.00000    0.18246    0.23040 =
         0.16023   -0.07023    0.02242   -0.07854
PART 1
S800  5    0.995173    0.038063    0.716354    31.00000    0.05435    0.05139 =
         0.06418   -0.00901    0.01926   -0.01196

PART 0
S500  5    0.797973   -0.104240    0.766003    11.00000    0.06461    0.20864 =
         0.05473   -0.03398    0.00765    0.01294

S007  5    0.838389    0.336126    0.442253    11.00000    0.15245    0.12054 =
         0.14485   -0.04247   -0.05569    0.03088
S300  5    0.103362    0.491200    0.544873    11.00000    0.05768    0.10520 =
         0.17630    0.03953    0.00148   -0.02109
S700  5    0.709946    0.161231    0.564123    11.00000    0.12064    0.12604 =
         0.12151   -0.01601   -0.00730    0.01225
C200  1    0.101776    0.473889    0.363614    11.00000    0.10007    0.19891 =
         0.14524    0.08664    0.01126    0.00206
AFIX 137
H20C  2    0.146915    0.484632    0.368444    11.00000   -1.50000
H20D  2    0.062566    0.487325    0.386824    11.00000   -1.50000
H20E  2    0.081287    0.491452    0.331219    11.00000   -1.50000
AFIX   0

C301  1    0.100745    0.532695    0.487375    11.00000    0.06106    0.09295 =
         0.15605    0.00921    0.02612   -0.00348
AFIX 137
H30A  2    0.096839    0.571794    0.489698    11.00000   -1.50000
H30B  2    0.056215    0.533515    0.469725    11.00000   -1.50000
H30C  2    0.147718    0.515954    0.470584    11.00000   -1.50000
AFIX   0

C701  1    0.667297    0.180903    0.508150    11.00000    0.19605    0.24130 =
         0.15626   -0.06275   -0.04797    0.08857
AFIX 137
H70C  2    0.704696    0.164523    0.485066    11.00000   -1.50000
H70D  2    0.649336    0.222734    0.498617    11.00000   -1.50000
H70E  2    0.623691    0.166599    0.509049    11.00000   -1.50000
AFIX   0
C1AA  1    0.785841    0.179238    0.553127    11.00000    0.12517    0.14405 =
         0.05089   -0.00433    0.02153   -0.04360
AFIX 137
H1AA  2    0.771551    0.219822    0.537888    11.00000   -1.50000
H1AB  2    0.818695    0.156040    0.531728    11.00000   -1.50000
H1AC  2    0.813646    0.172852    0.583046    11.00000   -1.50000
AFIX   0

C501  1    0.790709   -0.035463    0.730413    11.00000    0.14883    0.21557 =
         0.06875   -0.00800    0.01356    0.06495
AFIX 137
H50D  2    0.780766   -0.035155    0.697064    11.00000   -1.50000
H50E  2    0.838825   -0.027505    0.732740    11.00000   -1.50000
H50F  2    0.748556   -0.006059    0.741942    11.00000   -1.50000
AFIX   0

PART 1
C801  1    0.937295    0.074971    0.663519    31.00000    0.07158    0.07138 =
         0.06307   -0.00871    0.01743    0.00499
AFIX 137
H80A  2    0.902860    0.054023    0.658591    31.00000   -1.50000
H80B  2    0.970602    0.077259    0.635849    31.00000   -1.50000
H80C  2    0.906949    0.113702    0.667386    31.00000   -1.50000
AFIX   0

PART 0
C600  1    0.445275    0.446141    0.721383    11.00000    0.06080    0.06764 =
         0.06779    0.01464   -0.00081   -0.00523
AFIX 137
H60A  2    0.401235    0.481324    0.717892    11.00000   -1.50000
H60B  2    0.440185    0.419690    0.750682    11.00000   -1.50000
H60C  2    0.447098    0.428149    0.693870    11.00000   -1.50000
AFIX   0

PART 1
C800  1    1.035669   -0.029122    0.696687    31.00000    0.06668    0.05875 =
         0.04425   -0.01099    0.00727   -0.01054
AFIX 137
H80D  2    1.059106   -0.022535    0.665412    31.00000   -1.50000
H80E  2    0.995100   -0.045685    0.694216    31.00000   -1.50000
H80F  2    1.074771   -0.055594    0.719761    31.00000   -1.50000
AFIX   0
O800  4    0.938621    0.028194    0.754705    31.00000    0.05932    0.05849 =
         0.07163    0.00021    0.02809    0.00072

PART 0
C201  1    0.134548    0.382745    0.434638    11.00000    0.11071    0.08636 =
         0.14112    0.01462   -0.00996   -0.01555
AFIX 137
H20F  2    0.084929    0.401697    0.447806    11.00000   -1.50000
H20G  2    0.173738    0.396591    0.444925    11.00000   -1.50000
H20H  2    0.148548    0.341264    0.446107    11.00000   -1.50000
AFIX   0

O05I  4    0.831977    0.312885    0.487494    11.00000    0.22284    0.20647 =
         0.15965    0.05702   -0.13291   -0.10177
C500  1    0.718481   -0.113478    0.739368    11.00000    0.06898    0.40556 =
         0.16526   -0.12861    0.04288   -0.04210
AFIX 137
H50G  2    0.712649   -0.093444    0.705947    11.00000   -1.50000
H50H  2    0.671640   -0.097696    0.756640    11.00000   -1.50000
H50I  2    0.727622   -0.154355    0.740930    11.00000   -1.50000
AFIX   0

C601  1    0.499190    0.501308    0.773511    11.00000    0.16976    0.14627 =
         0.09175   -0.03644   -0.00539   -0.04585
AFIX 137
H60D  2    0.491987    0.474656    0.802104    11.00000   -1.50000
H60E  2    0.450584    0.531985    0.764586    11.00000   -1.50000
H60F  2    0.537932    0.517837    0.780107    11.00000   -1.50000
AFIX   0
O600  4    0.533461    0.506996    0.680184    11.00000    0.06323    0.05930 =
         0.09677    0.02071    0.02249    0.00159

O200  4    0.212526    0.377097    0.354825    11.00000    0.21818    0.25828 =
         0.19546   -0.07520    0.08823   -0.01759
C0AA  1    0.813672    0.290890    0.412643    11.00000    0.20280    0.09969 =
         0.14966   -0.03812   -0.06303    0.01189
AFIX 137
H0AA  2    0.763358    0.288311    0.423355    11.00000   -1.50000
H0AB  2    0.852083    0.252733    0.419625    11.00000   -1.50000
H0AC  2    0.811593    0.306036    0.378199    11.00000   -1.50000
AFIX   0

O300  4    0.045685    0.530273    0.572412    11.00000    0.06732    0.27169 =
         0.17333    0.03548    0.05118    0.02853
O700  4    0.753382    0.101132    0.570230    11.00000    0.14600    0.09546 =
         0.26017   -0.03514   -0.03930    0.01197
O500  4    0.867646   -0.146232    0.749904    11.00000    0.06204    0.16181 =
         0.06013   -0.02655   -0.01040    0.01510
C071  1    0.944542    0.313881    0.432721    11.00000    0.16841    0.15325 =
         0.13595   -0.02470   -0.04237    0.04009
AFIX 137
H07A  2    0.961398    0.277066    0.422354    11.00000   -1.50000
H07B  2    0.970871    0.310056    0.462650    11.00000   -1.50000
H07C  2    0.956838    0.342895    0.408177    11.00000   -1.50000
AFIX   0

C300  1    0.193451    0.488226    0.563235    11.00000    0.07342    0.08728 =
         0.15647    0.00105    0.00410   -0.01534
AFIX 137
H30D  2    0.192812    0.526760    0.565165    11.00000   -1.50000
H30E  2    0.231937    0.473180    0.540178    11.00000   -1.50000
H30F  2    0.206220    0.463068    0.594678    11.00000   -1.50000
AFIX   0

C155  1    0.925631   -0.258723    0.870932    11.00000    0.23127    0.25209 =
         0.17870   -0.15286    0.04269   -0.08480
AFIX 137
H15J  2    0.966343   -0.294198    0.884003    11.00000   -1.50000
H15K  2    0.925397   -0.252767    0.836021    11.00000   -1.50000
H15L  2    0.875981   -0.261534    0.882927    11.00000   -1.50000
AFIX   0
C5AA  1    1.071539   -0.186354    0.673801    11.00000    0.04461    0.11328 =
         0.06551   -0.02748   -0.01402    0.03264

S50   5    0.876528    0.080155    0.443809    11.00000    0.11920    0.19418 =
         0.17654   -0.03110    0.00067   -0.00515
O50A  4    0.806500    0.129285    0.438454    11.00000    0.10790    0.26349 =
         0.22528   -0.06612   -0.01264    0.02144
C2AA  1    0.923896    0.082549    0.491730    11.00000    0.18838    0.20908 =
         0.16271    0.00866   -0.04032   -0.00780
AFIX 137
H2AA  2    0.923019    0.121919    0.490437    11.00000   -1.50000
H2AB  2    0.977117    0.057484    0.491624    11.00000   -1.50000
H2AC  2    0.899060    0.069634    0.520958    11.00000   -1.50000
AFIX   0
C4AA  1    0.842855    0.032741    0.469409    11.00000    0.20015    0.28921 =
         0.19891   -0.02472    0.04240   -0.08258
AFIX 137
H4AA  2    0.821264    0.041546    0.500021    11.00000   -1.50000
H4AB  2    0.883626   -0.004369    0.474977    11.00000   -1.50000
H4AC  2    0.802489    0.031216    0.449336    11.00000   -1.50000
AFIX   0

PART 2
C37A  1    0.241527   -0.039163    0.845259   -21.00000    0.04903    0.04898 =
         0.12441    0.02129    0.02286    0.00000
C38A  1    0.192887   -0.016508    0.888094   -21.00000    0.04063    0.08680 =
         0.04976   -0.00143    0.00966   -0.02697
AFIX  23
H38C  2    0.221761   -0.034695    0.918506   -21.00000   -1.20000
H38D  2    0.180762    0.025490    0.883655   -21.00000   -1.20000
AFIX   0
C39A  1    0.118677   -0.032058    0.888890   -21.00000    0.06217    0.11372 =
         0.04617    0.00174    0.00503   -0.04353
AFIX  23
H39C  2    0.091349   -0.015021    0.857846   -21.00000   -1.20000
H39D  2    0.084637   -0.016277    0.914117   -21.00000   -1.20000
AFIX   0
C40A  1    0.137924   -0.097678    0.898558   -21.00000    0.10379    0.12299 =
         0.05652   -0.00403    0.00839   -0.07741
AFIX  23
H40C  2    0.160965   -0.114126    0.930884   -21.00000   -1.20000
H40D  2    0.090067   -0.107188    0.897659   -21.00000   -1.20000
AFIX   0
C41A  1    0.193326   -0.124386    0.862002   -21.00000    0.09866    0.10536 =
         0.05101    0.00084    0.00992   -0.06369
AFIX  23
H41C  2    0.207702   -0.166639    0.870377   -21.00000   -1.20000
H41D  2    0.168914   -0.111284    0.829908   -21.00000   -1.20000
AFIX   0
C42A  1    0.263830   -0.106168    0.862088   -21.00000    0.07924    0.05653 =
         0.03987    0.01861   -0.00387   -0.02272
AFIX  23
H42C  2    0.302524   -0.125368    0.840384   -21.00000   -1.20000
H42D  2    0.286517   -0.117742    0.894634   -21.00000   -1.20000
AFIX   0

S8    5    0.945777    0.018990    0.699160   -31.00000    0.05664    0.07585 =
         0.06197   -0.01242    0.01104   -0.00748
C75   1    0.927818    0.075838    0.649414   -31.00000    0.09262    0.08063 =
         0.06443    0.00342   -0.01071   -0.00939
AFIX 137
H75A  2    0.882232    0.077934    0.632134   -31.00000   -1.50000
H75B  2    0.972027    0.069349    0.628227   -31.00000   -1.50000
H75C  2    0.919198    0.111878    0.660185   -31.00000   -1.50000
AFIX   0
C1A   1    1.037846   -0.029521    0.715485   -31.00000    0.09205    0.13233 =
         0.09286   -0.00100   -0.00206    0.01637
AFIX 137
H1AD  2    1.040700   -0.067479    0.710489   -31.00000   -1.50000
H1AE  2    1.047856   -0.031697    0.749207   -31.00000   -1.50000
H1AF  2    1.076222   -0.016387    0.695844   -31.00000   -1.50000
AFIX   0
O13   4    0.887222    0.024716    0.734829   -31.00000    0.11177    0.07733 =
         0.08112   -0.01183    0.04532   -0.00386
HKLF 4


REM  exp_2788_a.res in P-1
REM wR2 = 0.2727, GooF = S = 0.832, Restrained GooF = 0.845 for all data
REM R1 = 0.1061 for 27169 Fo > 4sig(Fo) and 0.1269 for all 42378 data
REM 2259 parameters refined using 376 restraints

END

WGHT      0.2000      0.0000

REM Highest difference peak  0.929,  deepest hole -0.872,  1-sigma level  0.081
Q1    1   0.0426  0.6808  0.7024  11.00000  0.05    0.93
Q2    1   0.0201  0.6960  0.7535  11.00000  0.05    0.76
Q3    1   0.8685  0.2904  0.4617  11.00000  0.05    0.69
Q4    1   0.8218  0.3566  0.4795  11.00000  0.05    0.65
Q5    1   0.8793  0.1621  0.5232  11.00000  0.05    0.64
Q6    1   0.0811  0.6655  0.7893  11.00000  0.05    0.62
Q7    1   0.1194  0.5423  0.5399  11.00000  0.05    0.60
Q8    1   0.9772 -0.2970  0.8987  11.00000  0.05    0.60
Q9    1   0.9666 -0.2382  0.9023  11.00000  0.05    0.59
Q10   1   0.7238  0.2257  0.5010  11.00000  0.05    0.59
Q11   1   0.0962  0.4234  0.3400  11.00000  0.05    0.58
Q12   1   1.0609  0.2798  0.6608  11.00000  0.05    0.49
Q13   1   0.8177  0.3078  0.5048  11.00000  0.05    0.48
Q14   1   1.0128  0.2395  0.5997  11.00000  0.05    0.42
Q15   1   0.9679 -0.1988  0.8634  11.00000  0.05    0.42
Q16   1   0.7201  0.1384  1.0196  11.00000  0.05    0.41
Q17   1   0.7782 -0.1402  0.7609  11.00000  0.05    0.40
Q18   1   0.9797 -0.1631  0.8609  11.00000  0.05    0.39
Q19   1   1.0800  0.2615  0.6189  11.00000  0.05    0.39
Q20   1   0.7612  0.1383  0.5357  11.00000  0.05    0.36
;
_shelx_res_checksum   42694

_shelx_hkl_file
;
   0   0   3   72234    3949                                                       67787  -16.74   34.48  1.0000
   0   0   4   37663     102                                                        1206  -91.00   23.12  1.0000
   0   0   5   41256     305                                                        4677  -65.20  -13.42  1.0000
   0   0   6   49566    4108                                                       70222  -15.79  -34.71  1.0000
   0   0   7  205732   17332                                                      298152   43.60  -24.41  1.0000
   0   0   8   37916     938                                                       15217   35.43   20.74  1.0000
   0   0   9    3896     473                                                        7840   -9.84    8.60  1.0000
   0   0   9    3582     505                                                        7389   -9.84    8.60  1.0000
   0   0  10    2112     379                                                        5493  -13.12   -5.12  1.0000
   0   0  10    1948     334                                                        5225  -13.12   -5.12  1.0000
   0   0  11    2642      81                                                         692  -34.78    5.67  1.0000
   0   0  11    2620     129                                                         707  -34.78    5.67  1.0000
   0   0  12   27578     499                                                        8194  -37.95   -8.09  1.0000
   0   0  12   27166     552                                                        7964  -37.95   -8.09  1.0000
   0   0  13   36769    2896                                                       48064  -13.08    4.68  1.0000
   0   0  13   37246    2834                                                       48609  -13.08    4.68  1.0000
   0   0 -14     529     150                                                        2099  -10.32   -7.13  1.0000
   0   0 -14     390     144                                                        1784  -10.32   -7.13  1.0000
   0   0  14     452     204                                                        1929  -10.32    7.13  1.0000
   0   0  14     577     234                                                        2200  -10.32    7.13  1.0000
   0   0 -15     400      78                                                         112    4.40   -1.38  1.0000
   0   0  15     871     139                                                         406    4.40    1.38  1.0000
   0   0 -15     691      65                                                         286    4.40   -1.38  1.0000
   0   0 -15     768      74                                                         336    4.40   -1.38  1.0000
   0   0 -15     724      89                                                         307    4.40   -1.38  1.0000
   0   0 -16    1234     135                                                        1616    5.26   10.34  1.0000
   0   0  16    1006     191                                                        1283    5.26  -10.34  1.0000
   0   0 -16    1199     147                                                        1567    5.26   10.34  1.0000
   0   0 -16    1186     145                                                        1547    5.26   10.34  1.0000
   0   0 -16     922     125                                                        1155    5.26   10.34  1.0000
   0   0  16    1108     215                                                        1435    5.26  -10.34  1.0000
   0   0 -16    1312     133                                                        1727    5.26   10.34  1.0000
   0   0 -17    5896     392                                                        5932    1.05    8.23  1.0000
   0   0 -17    5638     388                                                        5666    1.05    8.23  1.0000
   0   0  17    5941     492                                                        5978    1.05   -8.23  1.0000
   0   0 -17    6421     378                                                        6472    1.05    8.23  1.0000
   0   0  17    5924     479                                                        5961    1.05   -8.23  1.0000
   0   0 -17    6082     384                                                        6123    1.05    8.23  1.0000
   0   0 -17    5108     372                                                        5120    1.05    8.23  1.0000
   0   0 -18     352      93                                                         217   -1.86    0.55  1.0000
   0   0 -18     208      93                                                         108   -1.86    0.55  1.0000
   0   0  18      78     122                                                          23   -1.86   -0.55  1.0000
   0   0 -18     263      76                                                         149   -1.86    0.55  1.0000
   0   0  18     112     142                                                          43   -1.86   -0.55  1.0000
   0   0 -18     265      84                                                         150   -1.86    0.55  1.0000
   0   0 -18     310      80                                                         185   -1.86    0.55  1.0000
   0   0 -19    4780     586                                                        9192  -12.86    0.39  1.0000
   0   0 -19    5019     581                                                        9522  -12.86    0.39  1.0000
   0   0 -19    4512     587                                                        8818  -12.86    0.39  1.0000
   0   0 -19    4671     572                                                        9041  -12.86    0.39  1.0000
   0   0 -20    4794     261                                                        3740    4.03    1.87  1.0000
   0   0 -20    4746     282                                                        3698    4.03    1.87  1.0000
   0   0 -20    4896     266                                                        3831    4.03    1.87  1.0000
   0   0 -20    4019     275                                                        3058    4.03    1.87  1.0000
   0   0 -21    1027     190                                                        2400    7.57    5.38  1.0000
   0   0 -21     792     194                                                        2022    7.57    5.38  1.0000
   0   0 -21     815     214                                                        2060    7.57    5.38  1.0000
   0   0 -21    1189     229                                                        2651    7.57    5.38  1.0000
   0   0 -22     744     185                                                        1562   -5.41    4.59  1.0000
   0   0 -22     650     200                                                        1419   -5.41    4.59  1.0000
   0   0 -22     602     155                                                        1345   -5.41    4.59  1.0000
   0   0 -22     530     146                                                        1232   -5.41    4.59  1.0000
   0   0 -23     812     162                                                         420    4.00    0.96  1.0000
   0   0 -23     834     119                                                         436    4.00    0.96  1.0000
   0   0 -23     878     116                                                         468    4.00    0.96  1.0000
   0   0 -24     794     109                                                         203    7.00    0.65  1.0000
   0   0 -24     606     168                                                         112    7.00    0.65  1.0000
   0   0 -25       9     180                                                          20    1.56   -3.16  1.0000
   0   0 -25      10     106                                                         101    1.56   -3.16  1.0000
   0   0 -26     208     207                                                         496    0.17   -6.67  1.0000
   0   0 -26     297     121                                                         658    0.17   -6.67  1.0000
   0   0 -27      21      95                                                          51    1.26   -0.49  1.0000
   0   0 -27     109     205                                                         171    1.26   -0.49  1.0000
   0   0 -28      13     134                                                        -143    1.65    0.57  1.0000
   0   0 -28     164     156                                                          92    1.65    0.57  1.0000
   0   0 -29     166     138                                                         185    0.31    0.75  1.0000
   0   0 -29       3     132                                                         -70    0.31    0.75  1.0000
   0   0 -29       3     125                                                        -136    0.31    0.75  1.0000
   0   0 -30     144     117                                                         307    0.29    2.95  1.0000
   0   0 -30       5     107                                                          35    0.29    2.95  1.0000
   0   0 -30     123     119                                                         276    0.29    2.95  1.0000
   0   0 -31     859     135                                                         963   -0.77    0.93  1.0000
   0   0 -31     683     120                                                         775   -0.77    0.93  1.0000
   0   0 -31    1068     128                                                        1184   -0.77    0.93  1.0000
   0   0 -32      34      92                                                         124   -2.57   -0.51  1.0000
   0   0 -32      45      79                                                         145   -2.57   -0.51  1.0000
   0   0 -32      48      77                                                         150   -2.57   -0.51  1.0000
   0   0 -33     428      84                                                         451   -0.25    0.39  1.0000
   0   0 -33     407      68                                                         430   -0.25    0.39  1.0000
   0   1 -33     704      82                                                         820   -0.89   -1.49  1.0000
   0   1 -33     826      99                                                         952   -0.89   -1.49  1.0000
   0   1 -33     526      83                                                         625   -0.89   -1.49  1.0000
   0   1 -32     241      80                                                         211    0.66   -1.84  1.0000
   0   1 -32     194      92                                                         166    0.66   -1.84  1.0000
   0   1 -32      77      78                                                          54    0.66   -1.84  1.0000
   0   1 -31     264     109                                                          98    3.38   -0.78  1.0000
   0   1 -31     414      97                                                         199    3.38   -0.78  1.0000
   0   1 -31     191      94                                                          54    3.38   -0.78  1.0000
   0   1 -30     182     124                                                         326    2.17   -0.34  1.0000
   0   1 -30     285     129                                                         460    2.17   -0.34  1.0000
   0   1 -29     188     147                                                         495    4.10    0.19  1.0000
   0   1 -29     460     157                                                         899    4.10    0.19  1.0000
   0   1 -28     110     159                                                          78    0.80    0.09  1.0000
   0   1 -28     232      89                                                         184    0.80    0.09  1.0000
   0   1 -28       3     146                                                        -126    0.80    0.09  1.0000
   0   1 -27     690     199                                                         632   -1.29   -2.98  1.0000
   0   1 -27     638     119                                                         581   -1.29   -2.98  1.0000
   0   1 -27     363     104                                                         309   -1.29   -2.98  1.0000
   0   1 -26     689     133                                                         726   -0.30   -1.11  1.0000
   0   1 -26     646     123                                                         682   -0.30   -1.11  1.0000
   0   1 -25    1573     177                                                        1435   -1.07    2.76  1.0000
   0   1 -25    2465     259                                                        2300   -1.07    2.76  1.0000
   0   1 -24    1651     207                                                        1824   -0.93   -1.71  1.0000
   0   1 -24    1436     188                                                        1597   -0.93   -1.71  1.0000
   0   1 -24    2074     245                                                        2269   -0.93   -1.71  1.0000
   0   1 -23    2399     210                                                        2272   -0.97   -3.10  1.0000
   0   1 -23    2281     198                                                        2156   -0.97   -3.10  1.0000
   0   1 -23    2615     232                                                        2485   -0.97   -3.10  1.0000
   0   1 -23    2562     260                                                        2433   -0.97   -3.10  1.0000
   0   1 -22    4476     279                                                        3317    4.49   -1.63  1.0000
   0   1 -22    5108     312                                                        3865    4.49   -1.63  1.0000
   0   1 -22    4360     287                                                        3217    4.49   -1.63  1.0000
   0   1 -22    5115     268                                                        3871    4.49   -1.63  1.0000
   0   1 -21    8138     583                                                        9321    3.05   -0.04  1.0000
   0   1 -21    7474     567                                                        8609    3.05   -0.04  1.0000
   0   1 -21    8532     600                                                        9742    3.05   -0.04  1.0000
   0   1 -21    7407     585                                                        8537    3.05   -0.04  1.0000
   0   1 -20     328     223                                                        2139  -13.55   -0.17  1.0000
   0   1 -20     447     217                                                        2429  -13.55   -0.17  1.0000
   0   1 -20     553     231                                                        2670  -13.55   -0.17  1.0000
   0   1 -19    1067     202                                                        2302   -6.24   -6.50  1.0000
   0   1 -19    1045     191                                                        2268   -6.24   -6.50  1.0000
   0   1 -19     934     201                                                        2096   -6.24   -6.50  1.0000
   0   1 -19     956     179                                                        2131   -6.24   -6.50  1.0000
   0   1 -18    6414     417                                                        6603   -0.03   -5.84  1.0000
   0   1 -18    6211     405                                                        6395   -0.03   -5.84  1.0000
   0   1 -18    6129     425                                                        6311   -0.03   -5.84  1.0000
   0   1 -18    5501     418                                                        5666   -0.03   -5.84  1.0000
   0   1 -17     400      73                                                         132   -6.69   -1.82  1.0000
   0   1 -17     285      90                                                          43   -6.69   -1.82  1.0000
   0  -1  17     282     141                                                          41   -6.69    1.82  1.0000
   0   1 -17     375      99                                                         112   -6.69   -1.82  1.0000
   0   1 -17     262      88                                                          27   -6.69   -1.82  1.0000
   0   1 -16    5359     278                                                        4086   -5.71   -8.23  1.0000
   0  -1  16    5265     376                                                        4001   -5.71    8.23  1.0000
   0  -1  16    4851     348                                                        3627   -5.71    8.23  1.0000
   0   1 -16    5493     269                                                        4208   -5.71   -8.23  1.0000
   0   1 -16    4945     282                                                        3712   -5.71   -8.23  1.0000
   0   1 -16    5081     281                                                        3835   -5.71   -8.23  1.0000
   0   1 -15   15924    1205                                                       19485   -6.48   -1.10  1.0000
   0  -1  15   14522    1267                                                       17931   -6.48    1.10  1.0000
   0   1 -15   16798    1200                                                       20451   -6.48   -1.10  1.0000
   0   1 -15   15915    1201                                                       19476   -6.48   -1.10  1.0000
   0  -1  15   16993    1302                                                       20666   -6.48    1.10  1.0000
   0   1 -15   17212    1191                                                       20908   -6.48   -1.10  1.0000
   0  -1  14    3684     531                                                        7345   11.74   -7.04  1.0000
   0   1 -14    3889     460                                                        7639   11.74    7.04  1.0000
   0   1 -14    3788     462                                                        7495   11.74    7.04  1.0000
   0  -1  14    3264     436                                                        6736   11.74   -7.04  1.0000
   0   1 -14    3950     461                                                        7726   11.74    7.04  1.0000
   0   1 -13    5481     459                                                        7952   -6.53   -6.81  1.0000
   0  -1  13    4564     445                                                        6825   -6.53    6.81  1.0000
   0  -1  13    4574     517                                                        6838   -6.53    6.81  1.0000
   0  -1  12    6499    1138                                                       18875  -21.28   19.66  1.0000
   0  -1  12    7073    1203                                                       19861  -21.28   19.66  1.0000
   0  -1  11   14471     731                                                       11146    9.34   20.82  1.0000
   0  -1  10   47947    3943                                                       66712  -18.78    4.98  1.0000
   0  -1   9  111681    5103                                                       86865  -19.94   12.73  1.0000
   0  -1   8   25958     320                                                        4323   49.39  -13.19  1.0000
   0  -1   7   51324    1355                                                       22389   38.06   -8.41  1.0000
   0  -1   6  165281   15137                                                      260229   49.85   -0.12  1.0000
   0  -1   5  174709    3123                                                       53170   91.56  -13.32  1.0000
   0  -1   4   13459     255                                                       16899  117.11   13.06  1.0000
   0   1  -4   59939      23                                                          -1  117.11  -13.06  1.0000
   0   1  -3   16171     444                                                        3859   69.16   35.02  1.0000
   0  -1   3   16374     443                                                        3604   69.16  -35.02  1.0000
   0   1  -2   67068    2024                                                       34675  -35.16    4.22  1.0000
   0   1   2    6508     722                                                       22983   99.49  -48.32  1.0000
   0   1   2    7244     718                                                       21596   99.49  -48.32  1.0000
   0   1   2    6376     719                                                       23246   99.49  -48.32  1.0000
   0  -1  -2    6130     721                                                       23747   99.49   48.32  1.0000
   0   1   3  119780    2005                                                       32144   93.70  -29.68  1.0000
   0   1   3  119092    2003                                                       31743   93.70  -29.68  1.0000
   0   1   3  116845    2000                                                       30442   93.70  -29.68  1.0000
   0  -1  -3  116885    2002                                                       30465   93.70   29.68  1.0000
   0   1   4      10     197                                                        2999  -24.59    4.63  1.0000
   0   1   4       6     198                                                        2931  -24.59    4.63  1.0000
   0   1   5  164213    6298                                                      106628  -37.97   -4.42  1.0000
   0   1   5  153936    6304                                                       98375  -37.97   -4.42  1.0000
   0   1   5  157361    6299                                                      101118  -37.97   -4.42  1.0000
   0   1   6  191015    6587                                                      132596  -35.78  -11.63  1.0000
   0   1   6  186720    6597                                                      129012  -35.78  -11.63  1.0000
   0   1   7   53309    2554                                                       42447  -12.04   -4.34  1.0000
   0   1   7   55173    2541                                                       44113  -12.04   -4.34  1.0000
   0   1   8   10760     464                                                        7630  -91.78   -5.11  1.0000
   0   1   8   10883     483                                                        7527  -91.78   -5.11  1.0000
   0   1   9  143002   15225                                                      252081  -59.64   -0.62  1.0000
   0   1   9  154394   15206                                                      267134  -59.64   -0.62  1.0000
   0   1  10    1184     161                                                        1544   -2.35   12.58  1.0000
   0   1  10    1332     131                                                        1765   -2.35   12.58  1.0000
   0   1  11    2925     346                                                        4652   -6.51    8.48  1.0000
   0   1  11    2917     293                                                        4642   -6.51    8.48  1.0000
   0   1  11    2648     324                                                        4286   -6.51    8.48  1.0000
   0   1  12   11775     619                                                        9703   -6.00    7.58  1.0000
   0   1  12   11203     555                                                        9177   -6.00    7.58  1.0000
   0   1  12   10508     590                                                        8540   -6.00    7.58  1.0000
   0   1  13   22515    1030                                                       17185   -9.13   -2.45  1.0000
   0   1  13   21748    1078                                                       16515   -9.13   -2.45  1.0000
   0   1  13   25276    1111                                                       19609   -9.13   -2.45  1.0000
   0   1  14    6172     743                                                       13829  -17.86   -8.47  1.0000
   0  -1 -14    4743     657                                                       11622  -17.86    8.47  1.0000
   0   1  14    5270     709                                                       12448  -17.86   -8.47  1.0000
   0  -1 -15    1565     217                                                        2637   -5.52    2.31  1.0000
   0   1  15    2009     289                                                        3207   -5.52   -2.31  1.0000
   0   1  15    1828     290                                                        2977   -5.52   -2.31  1.0000
   0  -1 -15    1955     207                                                        3139   -5.52    2.31  1.0000
   0  -1 -15    1874     213                                                        3035   -5.52    2.31  1.0000
   0   1  15    1582     259                                                        2659   -5.52   -2.31  1.0000
   0  -1 -16    2093     160                                                        2246    1.09    6.59  1.0000
   0  -1 -16    1915     174                                                        2053    1.09    6.59  1.0000
   0   1  16    1918     244                                                        2056    1.09   -6.59  1.0000
   0  -1 -16    1579     154                                                        1686    1.09    6.59  1.0000
   0  -1 -16    1871     156                                                        2005    1.09    6.59  1.0000
   0  -1 -16    1958     167                                                        2099    1.09    6.59  1.0000
   0   1  16    2225     246                                                        2389    1.09   -6.59  1.0000
   0   1  16    1671     206                                                        1786    1.09   -6.59  1.0000
   0  -1 -17      74      77                                                          27    5.93    2.97  1.0000
   0  -1 -17       6      70                                                         130    5.93    2.97  1.0000
   0   1  17       7     127                                                         270    5.93   -2.97  1.0000
   0  -1 -17      10      69                                                         112    5.93    2.97  1.0000
   0  -1 -17       3      93                                                         238    5.93    2.97  1.0000
   0   1  17       4     140                                                         251    5.93   -2.97  1.0000
   0  -1 -17       4      73                                                         139    5.93    2.97  1.0000
   0  -1 -18    9363     480                                                        7546    4.80    1.26  1.0000
   0  -1 -18    7944     467                                                        6278    4.80    1.26  1.0000
   0  -1 -18    9676     473                                                        7828    4.80    1.26  1.0000
   0   1  18    8267     552                                                        6565    4.80   -1.26  1.0000
   0  -1 -18    9744     490                                                        7889    4.80    1.26  1.0000
   0  -1 -18   10294     477                                                        8385    4.80    1.26  1.0000
   0  -1 -19    2215     139                                                         970    7.88    2.21  1.0000
   0  -1 -19    1781     112                                                         687    7.88    2.21  1.0000
   0  -1 -19    2078     112                                                         879    7.88    2.21  1.0000
   0  -1 -19    2098     128                                                         892    7.88    2.21  1.0000
   0  -1 -20      26      97                                                          15    3.96   -1.65  1.0000
   0  -1 -20       1      88                                                          95    3.96   -1.65  1.0000
   0  -1 -20      21      80                                                          19    3.96   -1.65  1.0000
   0  -1 -20      80      91                                                         -84    3.96   -1.65  1.0000
   0  -1 -20      37     107                                                           8    3.96   -1.65  1.0000
   0  -1 -21     108      96                                                         347  -13.06   -3.28  1.0000
   0  -1 -21      38     137                                                         611  -13.06   -3.28  1.0000
   0  -1 -21      42     107                                                         581  -13.06   -3.28  1.0000
   0  -1 -21      37     123                                                         619  -13.06   -3.28  1.0000
   0  -1 -21      83     106                                                         407  -13.06   -3.28  1.0000
   0  -1 -22    8735     624                                                       10603   -4.58   -0.19  1.0000
   0  -1 -22    9655     654                                                       11615   -4.58   -0.19  1.0000
   0  -1 -23     151     104                                                         248   -0.23    3.33  1.0000
   0  -1 -23      70     149                                                         125   -0.23    3.33  1.0000
   0  -1 -23      72     102                                                         128   -0.23    3.33  1.0000
   0  -1 -24      97     170                                                         499   -5.56    2.93  1.0000
   0  -1 -24     107     118                                                         521   -5.56    2.93  1.0000
   0  -1 -24      99     113                                                         502   -5.56    2.93  1.0000
   0  -1 -25    2026     234                                                        1860    0.95   -1.43  1.0000
   0  -1 -25    1710     161                                                        1557    0.95   -1.43  1.0000
   0  -1 -26       1     174                                                          36    2.43    0.73  1.0000
   0  -1 -27      40     207                                                          28    1.67    2.46  1.0000
   0  -1 -28       2     124                                                        -135   -0.02   -0.62  1.0000
   0  -1 -28     162     175                                                         166   -0.02   -0.62  1.0000
   0  -1 -28       2     129                                                         -95   -0.02   -0.62  1.0000
   0  -1 -29       2     125                                                          47   -2.77    0.50  1.0000
   0  -1 -29       3     114                                                          17   -2.77    0.50  1.0000
   0  -1 -30       9     104                                                         -38   -1.43   -0.36  1.0000
   0  -1 -30       9     106                                                         -15   -1.43   -0.36  1.0000
   0  -1 -30     380     116                                                         275   -1.43   -0.36  1.0000
   0  -1 -31     437     117                                                         603   -1.75    0.29  1.0000
   0  -1 -31     319     103                                                         463   -1.75    0.29  1.0000
   0  -1 -31     437     108                                                         603   -1.75    0.29  1.0000
   0  -1 -32     246      82                                                         391   -1.09    1.98  1.0000
   0  -1 -32     183      83                                                         309   -1.09    1.98  1.0000
   0  -1 -32     333     101                                                         500   -1.09    1.98  1.0000
   0  -1 -33     307      67                                                         358   -0.63    0.58  1.0000
   0  -1 -33     407      77                                                         466   -0.63    0.58  1.0000
   0   2 -33      14      58                                                          78    2.24   -0.97  1.0000
   0   2 -33      55      71                                                         156    2.24   -0.97  1.0000
   0   2 -32    1199     102                                                         841    2.76    1.04  1.0000
   0   2 -32     926     102                                                         615    2.76    1.04  1.0000
   0   2 -31     125     104                                                         108   -0.37    0.15  1.0000
   0   2 -31       1      96                                                         -47   -0.37    0.15  1.0000
   0   2 -31     205      92                                                         183   -0.37    0.15  1.0000
   0   2 -30     193     118                                                         131   -1.43   -1.57  1.0000
   0   2 -30     237     110                                                         170   -1.43   -1.57  1.0000
   0   2 -30      20     112                                                        -101   -1.43   -1.57  1.0000
   0   2 -29      51     134                                                          48   -1.48   -1.97  1.0000
   0   2 -29     215     126                                                         241   -1.48   -1.97  1.0000
   0   2 -28      15     147                                                        -165   -1.79   -0.43  1.0000
   0   2 -28      44      84                                                           8   -1.79   -0.43  1.0000
   0   2 -28     307     145                                                         190   -1.79   -0.43  1.0000
   0   2 -27    1233     143                                                        1195   -0.30    1.14  1.0000
   0   2 -27    1009     185                                                         974   -0.30    1.14  1.0000
   0   2 -27    1567     164                                                        1525   -0.30    1.14  1.0000
   0   2 -26     269     117                                                         581   -3.13    3.82  1.0000
   0   2 -26     151     125                                                         386   -3.13    3.82  1.0000
   0   2 -26     346     245                                                         699   -3.13    3.82  1.0000
   0   2 -25    3130     247                                                        2725   -2.11    3.45  1.0000
   0   2 -25    3095     235                                                        2692   -2.11    3.45  1.0000
   0   2 -24      93     198                                                         289   -3.21    1.72  1.0000
   0   2 -24      53     148                                                         213   -3.21    1.72  1.0000
   0   2 -24      17     122                                                         128   -3.21    1.72  1.0000
   0   2 -23    4277     246                                                        2366   -8.29    2.64  1.0000
   0   2 -23    3222     211                                                        1595   -8.29    2.64  1.0000
   0   2 -23    3257     202                                                        1620   -8.29    2.64  1.0000
   0   2 -23    4337     192                                                        2411   -8.29    2.64  1.0000
   0   2 -22     729     163                                                         231   -5.63    1.21  1.0000
   0   2 -22     892     143                                                         327   -5.63    1.21  1.0000
   0   2 -22     786     128                                                         264   -5.63    1.21  1.0000
   0   2 -22     905     104                                                         335   -5.63    1.21  1.0000
   0   2 -21     382     196                                                        1433   -8.83   -0.95  1.0000
   0   2 -21     556     163                                                        1757   -8.83   -0.95  1.0000
   0   2 -21     504     179                                                        1662   -8.83   -0.95  1.0000
   0   2 -21     576     208                                                        1792   -8.83   -0.95  1.0000
   0   2 -20     285     150                                                         696   -4.76    0.71  1.0000
   0   2 -20      45     137                                                         253   -4.76    0.71  1.0000
   0   2 -20     133     121                                                         439   -4.76    0.71  1.0000
   0   2 -20     279     110                                                         686   -4.76    0.71  1.0000
   0   2 -19    1998     142                                                         813    8.09    4.03  1.0000
   0   2 -19    2550     146                                                        1190    8.09    4.03  1.0000
   0   2 -19    2254     121                                                         985    8.09    4.03  1.0000
   0   2 -19    2581     167                                                        1212    8.09    4.03  1.0000
   0   2 -18   30484    1639                                                       27207   -4.63    2.15  1.0000
   0   2 -18   28746    1637                                                       25566   -4.63    2.15  1.0000
   0   2 -18   32846    1626                                                       29442   -4.63    2.15  1.0000
   0   2 -18   29708    1636                                                       26474   -4.63    2.15  1.0000
   0   2 -17    3011     450                                                        6723  -11.87   -9.50  1.0000
   0   2 -17    2505     439                                                        5930  -11.87   -9.50  1.0000
   0   2 -17    2668     445                                                        6189  -11.87   -9.50  1.0000
   0   2 -16   16827    1389                                                       23160   -9.75  -12.49  1.0000
   0  -2  16   14775    1470                                                       20703   -9.75   12.49  1.0000
   0  -2  16   17554    1510                                                       24023   -9.75   12.49  1.0000
   0   2 -16   16295    1389                                                       22525   -9.75  -12.49  1.0000
   0   2 -16   17934    1378                                                       24474   -9.75  -12.49  1.0000
   0   2 -16   16466    1390                                                       22729   -9.75  -12.49  1.0000
   0   2 -15   11627     491                                                        7508  -11.54   -7.95  1.0000
   0   2 -15   12045     490                                                        7852  -11.54   -7.95  1.0000
   0   2 -15   11839     477                                                        7683  -11.54   -7.95  1.0000
   0  -2  15   11558     572                                                        7452  -11.54    7.95  1.0000
   0   2 -15   11814     492                                                        7662  -11.54   -7.95  1.0000
   0   2 -14     219     170                                                        2080  -11.43  -12.38  1.0000
   0   2 -14     176     170                                                        1901  -11.43  -12.38  1.0000
   0  -2  14     266     246                                                        2253  -11.43   12.38  1.0000
   0  -2  14     242     152                                                        2168  -11.43   12.38  1.0000
   0  -2  14     182     150                                                        1928  -11.43   12.38  1.0000
   0   2 -14     228     168                                                        2113  -11.43  -12.38  1.0000
   0   2 -13  149219    7555                                                      125961  -15.48   -9.10  1.0000
   0   2 -13  154494    7554                                                      130819  -15.48   -9.10  1.0000
   0   2 -13  155325    7556                                                      131585  -15.48   -9.10  1.0000
   0  -2  13  155782    7634                                                      132006  -15.48    9.10  1.0000
   0  -2  12  231032   11136                                                      190279   21.47    8.93  1.0000
   0  -2  11      82     137                                                         257    6.20   -8.35  1.0000
   0  -2  10   11712    1174                                                       18773  -13.39   -8.46  1.0000
   0  -2   9       1     224                                                        2163   17.42   14.05  1.0000
   0  -2   8   30157    1418                                                       23220  -10.97    7.88  1.0000
   0  -2   7   34308    4205                                                       71469  -38.81   12.91  1.0000
   0   2  -6     557      90                                                          19   -8.45   -4.33  1.0000
   0   2  -6    6274     128                                                        3777   -8.45   -4.33  1.0000
   0   2  -5   53820     308                                                       22592   40.35  -21.43  1.0000
   0   2  -5    9851     167                                                          30   40.35  -21.43  1.0000
   0   2  -4   55071     120                                                          -2  112.47   10.34  1.0000
   0  -2   4   25876     238                                                        5458  112.47  -10.34  1.0000
   0   2  -3   65774   11662                                                      200638   82.80   43.93  1.0000
   0   2  -2    8594    1575                                                       26661   25.64  -26.77  1.0000
   0  -2   0  208155    1848                                                       31571 -252.71  -39.86  1.0000
   0   2   1   55472     279                                                        4474 -145.47    4.94  1.0000
   0  -2  -1   54445     280                                                        4772 -145.47   -4.94  1.0000
   0   2   2   85927     419                                                       82907    2.50    0.09  1.0000
   0  -2  -2   86435     308                                                       83406    2.50   -0.09  1.0000
   0   2   3       0    1079                                                       16596  -54.76   29.65  1.0000
   0   2   3      32    1087                                                       18235  -54.76   29.65  1.0000
   0  -2  -3       1    1080                                                       16553  -54.76  -29.65  1.0000
   0  -2  -3      13    1087                                                       17699  -54.76  -29.65  1.0000
   0   2   4     296     136                                                        1731   23.50   15.06  1.0000
   0  -2  -4     288     144                                                        1751   23.50  -15.06  1.0000
   0   2   4     315     136                                                        1683   23.50   15.06  1.0000
   0   2   4     204     145                                                        2005   23.50   15.06  1.0000
   0   2   5   62533    5891                                                      104091   34.80   -3.37  1.0000
   0   2   5   59591    5891                                                      100284   34.80   -3.37  1.0000
   0   2   5   54700    5891                                                       93908   34.80   -3.37  1.0000
   0   2   5   53316    5881                                                       92092   34.80   -3.37  1.0000
   0  -2  -5   59313    5890                                                       99924   34.80    3.37  1.0000
   0   2   6   64304    2700                                                       38921  -31.59   33.82  1.0000
   0   2   6   68639    2706                                                       42526  -31.59   33.82  1.0000
   0   2   6   68116    2711                                                       42089  -31.59   33.82  1.0000
   0   2   7  119126    2517                                                       29749 -105.31   45.19  1.0000
   0   2   7  127398    2506                                                       35168 -105.31   45.19  1.0000
   0   2   7  131395    2518                                                       37840 -105.31   45.19  1.0000
   0   2   7  130378    2509                                                       37157 -105.31   45.19  1.0000
   0   2   8     367     815                                                       29554  -72.45   13.20  1.0000
   0   2   8     351     846                                                       29411  -72.45   13.20  1.0000
   0   2   8     171     818                                                       27472  -72.45   13.20  1.0000
   0   2   9   78263    3387                                                       48775   30.77  -18.39  1.0000
   0   2   9   82839    3401                                                       52462   30.77  -18.39  1.0000
   0   2   9   84956    3384                                                       54177   30.77  -18.39  1.0000
   0   2  10   13976     704                                                       10683    8.95  -10.86  1.0000
   0   2  10   15683     725                                                       12221    8.95  -10.86  1.0000
   0   2  10   15126     696                                                       11718    8.95  -10.86  1.0000
   0   2  11    1874     284                                                        3857    9.11   -1.35  1.0000
   0   2  11    2173     270                                                        4282    9.11   -1.35  1.0000
   0   2  11    1920     303                                                        3923    9.11   -1.35  1.0000
   0   2  12    1457      84                                                          88   22.10   -3.67  1.0000
   0   2  12    1621      97                                                          49   22.10   -3.67  1.0000
   0   2  12    1347      64                                                         123   22.10   -3.67  1.0000
   0   2  12    1268     103                                                         153   22.10   -3.67  1.0000
   0   2  13     721     137                                                         458   20.18   -4.18  1.0000
   0   2  13     661      84                                                         553   20.18   -4.18  1.0000
   0   2  14      29     208                                                        2252   19.89    4.95  1.0000
   0   2  14      91     241                                                        2686   19.89    4.95  1.0000
   0   2  14      76     244                                                        2594   19.89    4.95  1.0000
   0   2  15    1128     201                                                        1608   -3.05   -1.85  1.0000
   0  -2 -15     890     124                                                        1319   -3.05    1.85  1.0000
   0  -2 -15     812     134                                                        1223   -3.05    1.85  1.0000
   0  -2 -15    1005     131                                                        1459   -3.05    1.85  1.0000
   0   2  15     836     155                                                        1253   -3.05   -1.85  1.0000
   0   2  15    1335     200                                                        1854   -3.05   -1.85  1.0000
   0  -2 -16   11464     897                                                       15510   -8.41   -1.51  1.0000
   0  -2 -16    8676     882                                                       12234   -8.41   -1.51  1.0000
   0  -2 -16   11798     891                                                       15898   -8.41   -1.51  1.0000
   0   2  16   11828     979                                                       15933   -8.41    1.51  1.0000
   0   2  16    9028     916                                                       12652   -8.41    1.51  1.0000
   0   2  16   12145     967                                                       16300   -8.41    1.51  1.0000
   0  -2 -16   10592     885                                                       14492   -8.41   -1.51  1.0000
   0  -2 -16   12259     885                                                       16433   -8.41   -1.51  1.0000
   0  -2 -17    3478     175                                                        2271    5.57   -1.14  1.0000
   0  -2 -17    3653     171                                                        2413    5.57   -1.14  1.0000
   0  -2 -17    3571     194                                                        2346    5.57   -1.14  1.0000
   0  -2 -17    3072     175                                                        1944    5.57   -1.14  1.0000
   0   2  17    3791     247                                                        2525    5.57    1.14  1.0000
   0   2  17    3346     248                                                        2164    5.57    1.14  1.0000
   0  -2 -17    3650     184                                                        2410    5.57   -1.14  1.0000
   0  -2 -18     347      71                                                           2    6.27    6.57  1.0000
   0  -2 -18     393      90                                                         132    6.27    6.57  1.0000
   0  -2 -18     422      79                                                         175    6.27    6.57  1.0000
   0  -2 -18     356      69                                                         -56    6.27    6.57  1.0000
   0  -2 -18     340      82                                                          24    6.27    6.57  1.0000
   0  -2 -19      17     115                                                         717    9.75    7.37  1.0000
   0  -2 -19      17     103                                                         549    9.75    7.37  1.0000
   0  -2 -19      25     131                                                         810    9.75    7.37  1.0000
   0  -2 -19      19     102                                                         751    9.75    7.37  1.0000
   0  -2 -19      14      92                                                         608    9.75    7.37  1.0000
   0  -2 -19      30     100                                                         848    9.75    7.37  1.0000
   0  -2 -20   11325     478                                                        7827    9.27    5.37  1.0000
   0  -2 -20   11199     475                                                        7721    9.27    5.37  1.0000
   0  -2 -20   12153     499                                                        8524    9.27    5.37  1.0000
   0  -2 -21     528     148                                                        1370    6.75   -0.26  1.0000
   0  -2 -21     587     152                                                        1464    6.75   -0.26  1.0000
   0  -2 -21     728     147                                                        1682    6.75   -0.26  1.0000
   0  -2 -21     714     184                                                        1661    6.75   -0.26  1.0000
   0  -2 -22     246     131                                                         121    4.47   -3.62  1.0000
   0  -2 -22     239      86                                                         113    4.47   -3.62  1.0000
   0  -2 -22     143     100                                                         -39    4.47   -3.62  1.0000
   0  -2 -22     218      94                                                          90    4.47   -3.62  1.0000
   0  -2 -23    3824     356                                                        5075   -4.55   -1.63  1.0000
   0  -2 -23    3374     348                                                        4554   -4.55   -1.63  1.0000
   0  -2 -24    5057     326                                                        4423   -2.22   -0.06  1.0000
   0  -2 -24    3870     272                                                        3318   -2.22   -0.06  1.0000
   0  -2 -25    4549     365                                                        4572   -0.08    0.82  1.0000
   0  -2 -26     397     196                                                         710    1.61    4.87  1.0000
   0  -2 -27     526     131                                                         338    2.31    1.33  1.0000
   0  -2 -27     696     110                                                         478    2.31    1.33  1.0000
   0  -2 -28     384     173                                                         312   -1.14   -1.58  1.0000
   0  -2 -28      49     131                                                          19   -1.14   -1.58  1.0000
   0  -2 -28     102     118                                                          61   -1.14   -1.58  1.0000
   0  -2 -29    2652     233                                                        2859    0.82   -1.46  1.0000
   0  -2 -29    1835     211                                                        2006    0.82   -1.46  1.0000
   0  -2 -30    1156     143                                                        1095    0.71   -2.54  1.0000
   0  -2 -30     863     128                                                         806    0.71   -2.54  1.0000
   0  -2 -31     932     132                                                        1075   -1.07   -1.34  1.0000
   0  -2 -31    1171     130                                                        1332   -1.07   -1.34  1.0000
   0  -2 -32      71      89                                                         151    1.84   -0.55  1.0000
   0  -2 -32     144      74                                                         253    1.84   -0.55  1.0000
   0  -2 -33     269      75                                                         381    1.51    0.39  1.0000
   0   3 -33     323      65                                                         409   -0.93    1.74  1.0000
   0   3 -33     561      82                                                         677   -0.93    1.74  1.0000
   0   3 -32       0      75                                                          13   -1.28    0.99  1.0000
   0   3 -32      39      86                                                          92   -1.28    0.99  1.0000
   0   3 -32      47      74                                                         103   -1.28    0.99  1.0000
   0   3 -31      21      99                                                        -173   -1.35   -1.73  1.0000
   0   3 -31      37      90                                                         100   -1.35   -1.73  1.0000
   0   3 -31      39     100                                                         104   -1.35   -1.73  1.0000
   0   3 -30      37     114                                                          37   -0.08    0.61  1.0000
   0   3 -30       2     115                                                        -166   -0.08    0.61  1.0000
   0   3 -30     176     110                                                         178   -0.08    0.61  1.0000
   0   3 -29      38     128                                                        -155   -2.40    1.78  1.0000
   0   3 -29      14     128                                                          82   -2.40    1.78  1.0000
   0   3 -29       5      73                                                          25   -2.40    1.78  1.0000
   0   3 -28      52     134                                                           3   -2.14    2.44  1.0000
   0   3 -28      46     153                                                        -228   -2.14    2.44  1.0000
   0   3 -28     171      83                                                         104   -2.14    2.44  1.0000
   0   3 -27    1306     156                                                        1196   -0.83    2.31  1.0000
   0   3 -27    1773     206                                                        1649   -0.83    2.31  1.0000
   0   3 -27    1031     177                                                         931   -0.83    2.31  1.0000
   0   3 -27    1507     145                                                        1391   -0.83    2.31  1.0000
   0   3 -26     527     218                                                         569    0.38    0.93  1.0000
   0   3 -26     413     134                                                         450    0.38    0.93  1.0000
   0   3 -26     353     113                                                         387    0.38    0.93  1.0000
   0   3 -25      55     137                                                         114   -0.71   -2.19  1.0000
   0   3 -25       9     105                                                          10   -0.71   -2.19  1.0000
   0   3 -25      28     232                                                          70   -0.71   -2.19  1.0000
   0   3 -25      23     127                                                         -15   -0.71   -2.19  1.0000
   0   3 -24    5725     367                                                        4514   -4.22   -2.47  1.0000
   0   3 -24    6075     363                                                        4826   -4.22   -2.47  1.0000
   0   3 -24    5580     341                                                        4385   -4.22   -2.47  1.0000
   0   3 -23    1548     214                                                        1552   -0.13   -2.32  1.0000
   0   3 -23    1626     200                                                        1631   -0.13   -2.32  1.0000
   0   3 -22     793     206                                                        1159    2.65   -3.14  1.0000
   0   3 -22     932     176                                                        1329    2.65   -3.14  1.0000
   0   3 -22     860     145                                                        1241    2.65   -3.14  1.0000
   0   3 -22     781     183                                                        1145    2.65   -3.14  1.0000
   0   3 -21     787     161                                                         523    2.57   -1.99  1.0000
   0   3 -21     826     118                                                         556    2.57   -1.99  1.0000
   0   3 -21    1115     154                                                         800    2.57   -1.99  1.0000
   0   3 -21    1230     173                                                         899    2.57   -1.99  1.0000
   0   3 -20    1852     344                                                        3834    9.06   -1.28  1.0000
   0   3 -20    2973     329                                                        5391    9.06   -1.28  1.0000
   0   3 -20    2313     343                                                        4488    9.06   -1.28  1.0000
   0   3 -20    2495     365                                                        4740    9.06   -1.28  1.0000
   0   3 -19     811     134                                                         513    2.96   -3.07  1.0000
   0   3 -19    1046     147                                                         709    2.96   -3.07  1.0000
   0   3 -19    1037     143                                                         701    2.96   -3.07  1.0000
   0   3 -19    1189     111                                                         831    2.96   -3.07  1.0000
   0   3 -18     580     128                                                         504    0.99   -2.75  1.0000
   0   3 -18     647     100                                                         568    0.99   -2.75  1.0000
   0   3 -18     654     124                                                         575    0.99   -2.75  1.0000
   0   3 -18     499     122                                                         426    0.99   -2.75  1.0000
   0   3 -17   17859    1466                                                       25229   12.13    0.30  1.0000
   0   3 -17   17412    1446                                                       24697   12.13    0.30  1.0000
   0   3 -17   16684    1459                                                       23829   12.13    0.30  1.0000
   0   3 -17   16250    1464                                                       23309   12.13    0.30  1.0000
   0   3 -16    4313     209                                                        3186    4.91    2.91  1.0000
   0   3 -16    3609     222                                                        2580    4.91    2.91  1.0000
   0   3 -16    3901     226                                                        2830    4.91    2.91  1.0000
   0   3 -16    3485     224                                                        2475    4.91    2.91  1.0000
   0  -3  16    3359     300                                                        2368    4.91   -2.91  1.0000
   0   3 -15     231     104                                                         336    1.19    3.62  1.0000
   0  -3  15     255     173                                                         369    1.19   -3.62  1.0000
   0   3 -15     181      90                                                         268    1.19    3.62  1.0000
   0   3 -15     194      95                                                         287    1.19    3.62  1.0000
   0   3 -15     109      72                                                         164    1.19    3.62  1.0000
   0   3 -14     333      63                                                         168   -3.30   -1.62  1.0000
   0   3 -14     212      78                                                          80   -3.30   -1.62  1.0000
   0   3 -14     189      82                                                          65   -3.30   -1.62  1.0000
   0   3 -14     298      82                                                         142   -3.30   -1.62  1.0000
   0  -3  14     285     145                                                         132   -3.30    1.62  1.0000
   0  -3  14     315      68                                                         155   -3.30    1.62  1.0000
   0   3 -13   11077     703                                                       11349    0.40    4.72  1.0000
   0  -3  13   10693     700                                                       10959    0.40   -4.72  1.0000
   0   3 -13   10763     697                                                       11030    0.40    4.72  1.0000
   0  -3  13   11819     789                                                       12104    0.40   -4.72  1.0000
   0   3 -13   11627     700                                                       11908    0.40    4.72  1.0000
   0   3 -12    8097    1090                                                       18076   19.66   16.24  1.0000
   0  -3  12    8438    1174                                                       18601   19.66  -16.24  1.0000
   0  -3  11  111456    6942                                                      117904   -3.84  -13.66  1.0000
   0  -3  10   83383    5791                                                       98198   10.37   14.65  1.0000
   0  -3   9   23834     689                                                       10355   26.77  -13.63  1.0000
   0   3  -8   20135    1800                                                       26610    5.97   32.52  1.0000
   0  -3   8   51877    1940                                                       64600    5.97  -32.52  1.0000
   0  -3   7    2460     149                                                         613   11.79   -8.17  1.0000
   0   3  -7    4349     126                                                        1812   11.79    8.17  1.0000
   0   3  -6    1125     254                                                       11091   34.62    0.38  1.0000
   0   3  -6    4860     141                                                           5   34.62    0.38  1.0000
   0   3  -5   87324    9627                                                      144149   40.46    3.24  1.0000
   0  -3   5  139621    9664                                                      209609   40.46   -3.24  1.0000
   0   3  -4  684904   58025                                                      999900  -67.43   94.86  1.0000
   0   3  -3   95855    5064                                                       86581 -109.13   73.99  1.0000
   0   3  -2   63576    3936                                                       67129    0.53   27.57  1.0000
   0  -3   1    3283     631                                                        7331   13.16  -32.75  1.0000
   0   3  -1   12389     705                                                       24103   13.16   32.75  1.0000
   0  -3   0  104418    5081                                                       91413  -20.02   43.00  1.0000
   0   3   0   96179    5078                                                       83323  -20.02  -43.00  1.0000
   0   3   1   98858    1627                                                       26113   86.38  -55.20  1.0000
   0  -3  -1  104104    1630                                                       29592   86.38   55.20  1.0000
   0   3   2    3412      69                                                         808  -28.21  -13.20  1.0000
   0  -3  -2    3412      65                                                         823  -28.21   13.20  1.0000
   0  -3  -2    3424      73                                                         987  -28.21   13.20  1.0000
   0  -3  -2    3417      86                                                         908  -28.21   13.20  1.0000
   0  -3  -3   10166    4005                                                       61601  -70.79    5.62  1.0000
   0  -3  -3    9139    4007                                                       59030  -70.79    5.62  1.0000
   0   3   3   14803    4006                                                       72392  -70.79   -5.62  1.0000
   0  -3  -3   16069    4027                                                       75162  -70.79    5.62  1.0000
   0  -3  -3   12964    4011                                                       68248  -70.79    5.62  1.0000
   0   3   3   16916    4027                                                       76983  -70.79   -5.62  1.0000
   0   3   4   49198    4523                                                       84926  -26.55  -40.35  1.0000
   0  -3  -4   49278    4524                                                       85035  -26.55   40.35  1.0000
   0  -3  -4   45639    4509                                                       80026  -26.55   40.35  1.0000
   0   3   4   44953    4510                                                       79075  -26.55  -40.35  1.0000
   0   3   4   45176    4505                                                       79384  -26.55  -40.35  1.0000
   0  -3  -4   36625    4505                                                       67335  -26.55   40.35  1.0000
   0   3   4   42041    4539                                                       75013  -26.55  -40.35  1.0000
   0  -3  -5    4629     298                                                        3804  -61.20   11.55  1.0000
   0   3   5    4461     299                                                        3961  -61.20  -11.55  1.0000
   0   3   5    4415     288                                                        4005  -61.20  -11.55  1.0000
   0   3   6    3332     146                                                        1443   -7.35   28.02  1.0000
   0  -3  -6    3428     157                                                        1670   -7.35  -28.02  1.0000
   0   3   6    3483     161                                                        1792   -7.35   28.02  1.0000
   0  -3  -7  294460   22659                                                      383742   36.67   12.26  1.0000
   0   3   7  297382   22658                                                      387079   36.67  -12.26  1.0000
   0   3   7  324694   22662                                                      418180   36.67  -12.26  1.0000
   0   3   7  262019   22638                                                      346543   36.67  -12.26  1.0000
   0   3   7  311655   22658                                                      403353   36.67  -12.26  1.0000
   0   3   8      64    1225                                                       19705   64.89  -16.18  1.0000
   0   3   8     150    1207                                                       16734   64.89  -16.18  1.0000
   0   3   8      75    1226                                                       20249   64.89  -16.18  1.0000
   0   3   8      62    1228                                                       19219   64.89  -16.18  1.0000
   0   3   9   34030     401                                                       21443   18.67   -4.64  1.0000
   0   3   9   34357     390                                                       21703   18.67   -4.64  1.0000
   0   3   9   34501     376                                                       21818   18.67   -4.64  1.0000
   0   3  10   73841     838                                                       95798  -18.14    3.36  1.0000
   0   3  10   73690     803                                                       95626  -18.14    3.36  1.0000
   0   3  11    4894     373                                                        5979   -2.96   -5.83  1.0000
   0   3  11    5056     385                                                        6160   -2.96   -5.83  1.0000
   0   3  11    5107     409                                                        6217   -2.96   -5.83  1.0000
   0   3  11    4400     378                                                        5425   -2.96   -5.83  1.0000
   0   3  11    5241     405                                                        6367   -2.96   -5.83  1.0000
   0   3  12    4507     145                                                        1249   16.02   -8.48  1.0000
   0   3  12    4272     135                                                        1115   16.02   -8.48  1.0000
   0   3  12    4148     109                                                        1046   16.02   -8.48  1.0000
   0   3  12    3973     107                                                         950   16.02   -8.48  1.0000
   0   3  13    1053     147                                                         853   29.57    1.25  1.0000
   0   3  13     790     142                                                        1130   29.57    1.25  1.0000
   0   3  13     873     109                                                        1034   29.57    1.25  1.0000
   0   3  13    1174     105                                                         750   29.57    1.25  1.0000
   0   3  14   19674     577                                                        9544   20.50   -0.10  1.0000
   0   3  14   19882     591                                                        9689   20.50   -0.10  1.0000
   0   3  15    2231      74                                                          64   25.14   -7.67  1.0000
   0   3  15    2052     100                                                         103   25.14   -7.67  1.0000
   0  -3 -15    2009      65                                                         114   25.14    7.67  1.0000
   0  -3 -15    1755      69                                                         195   25.14    7.67  1.0000
   0  -3 -15    2106      64                                                          90   25.14    7.67  1.0000
   0  -3 -15    1888      79                                                         149   25.14    7.67  1.0000
   0   3  15    1788     114                                                         183   25.14   -7.67  1.0000
   0   3  16   30334     941                                                       16209   22.60   -2.83  1.0000
   0  -3 -16   28083     868                                                       14573   22.60    2.83  1.0000
   0   3  16   29222     925                                                       15398   22.60   -2.83  1.0000
   0  -3 -16   27449     859                                                       14117   22.60    2.83  1.0000
   0  -3 -16   29330     863                                                       15476   22.60    2.83  1.0000
   0  -3 -16   24810     855                                                       12241   22.60    2.83  1.0000
   0   3  17    7040     660                                                       10228   -8.29    1.86  1.0000
   0  -3 -17    7414     604                                                       10678   -8.29   -1.86  1.0000
   0  -3 -17    6625     590                                                        9726   -8.29   -1.86  1.0000
   0  -3 -17    5492     586                                                        8340   -8.29   -1.86  1.0000
   0  -3 -18     222     153                                                        1492  -11.30   -4.25  1.0000
   0  -3 -18     174     135                                                        1354  -11.30   -4.25  1.0000
   0  -3 -18     203     136                                                        1440  -11.30   -4.25  1.0000
   0  -3 -19    2663     207                                                        2535   -0.61   -0.39  1.0000
   0  -3 -19    2759     193                                                        2628   -0.61   -0.39  1.0000
   0  -3 -19    2170     189                                                        2054   -0.61   -0.39  1.0000
   0  -3 -20     156     105                                                         211   -0.98   -0.17  1.0000
   0  -3 -20      45      90                                                          76   -0.98   -0.17  1.0000
   0  -3 -20     157      89                                                         212   -0.98   -0.17  1.0000
   0  -3 -20      71      80                                                         110   -0.98   -0.17  1.0000
   0  -3 -21    7261     300                                                        4531    8.63    0.79  1.0000
   0  -3 -21    6327     283                                                        3800    8.63    0.79  1.0000
   0  -3 -21    6125     293                                                        3644    8.63    0.79  1.0000
   0  -3 -22    1332     101                                                         245   10.57    2.54  1.0000
   0  -3 -22    1663     129                                                         408   10.57    2.54  1.0000
   0  -3 -22    1341     102                                                         249   10.57    2.54  1.0000
   0  -3 -22    1330      95                                                         244   10.57    2.54  1.0000
   0  -3 -23     437     105                                                          38    7.10    0.16  1.0000
   0  -3 -23     563     102                                                          81    7.10    0.16  1.0000
   0  -3 -23     729     139                                                         151    7.10    0.16  1.0000
   0  -3 -24    1480     236                                                        2504    5.49   -1.22  1.0000
   0  -3 -24    1201     190                                                        2136    5.49   -1.22  1.0000
   0  -3 -24    1023     191                                                        1896    5.49   -1.22  1.0000
   0  -3 -25     561     111                                                         379   -2.05    0.38  1.0000
   0  -3 -25     783     171                                                         565   -2.05    0.38  1.0000
   0  -3 -26     934     177                                                        1555   -4.28   -0.47  1.0000
   0  -3 -26    1064     189                                                        1722   -4.28   -0.47  1.0000
   0  -3 -27    1591     148                                                         963   -4.48   -2.03  1.0000
   0  -3 -27    1230     124                                                         684   -4.48   -2.03  1.0000
   0  -3 -27    1168     141                                                         637   -4.48   -2.03  1.0000
   0  -3 -28     269     187                                                         329    0.40    1.94  1.0000
   0  -3 -28     130      97                                                         168    0.40    1.94  1.0000
   0  -3 -28      17     111                                                         -23    0.40    1.94  1.0000
   0  -3 -28      64     121                                                          86    0.40    1.94  1.0000
   0  -3 -29      33     107                                                         -73    2.15    1.76  1.0000
   0  -3 -29       9     134                                                          24    2.15    1.76  1.0000
   0  -3 -29      33     109                                                          -9    2.15    1.76  1.0000
   0  -3 -30     195     105                                                         118   -1.56    0.71  1.0000
   0  -3 -30     169      96                                                          98   -1.56    0.71  1.0000
   0  -3 -30      13     103                                                          -4   -1.56    0.71  1.0000
   0  -3 -31      15      89                                                          14   -0.18    0.41  1.0000
   0  -3 -31     121      85                                                         119   -0.18    0.41  1.0000
   0  -3 -32    1087     114                                                        1193   -0.73   -0.82  1.0000
   0  -3 -32     852     102                                                         946   -0.73   -0.82  1.0000
   0   4 -33     107      59                                                         141   -0.49    1.00  1.0000
   0   4 -32     885     107                                                         922   -0.28    0.62  1.0000
   0   4 -32     843      98                                                         879   -0.28    0.62  1.0000
   0   4 -32     693      96                                                         726   -0.28    0.62  1.0000
   0   4 -31     189      87                                                         272    0.24    3.16  1.0000
   0   4 -31      38      92                                                          48    0.24    3.16  1.0000
   0   4 -31     211     104                                                         301    0.24    3.16  1.0000
   0   4 -30      19     112                                                          32   -0.13    2.62  1.0000
   0   4 -30      30     101                                                         -77   -0.13    2.62  1.0000
   0   4 -29       8     118                                                         -93   -1.19    0.62  1.0000
   0   4 -29       8      70                                                         -32   -1.19    0.62  1.0000
   0   4 -29       8     128                                                        -117   -1.19    0.62  1.0000
   0   4 -28      10      83                                                         -29    1.47    0.39  1.0000
   0   4 -28      10     135                                                         -59    1.47    0.39  1.0000
   0   4 -28      10     147                                                        -178    1.47    0.39  1.0000
   0   4 -28     170     108                                                         102    1.47    0.39  1.0000
   0   4 -27     529     112                                                         592   -0.25   -1.77  1.0000
   0   4 -27     305     157                                                         350   -0.25   -1.77  1.0000
   0   4 -27     663     168                                                         735   -0.25   -1.77  1.0000
   0   4 -27     547     133                                                         611   -0.25   -1.77  1.0000
   0   4 -26    1356     154                                                        1368    0.05   -0.58  1.0000
   0   4 -26    1198     177                                                        1209    0.05   -0.58  1.0000
   0   4 -26    1296     185                                                        1308    0.05   -0.58  1.0000
   0   4 -25     229     208                                                         219    0.42   -1.44  1.0000
   0   4 -25      61     134                                                          51    0.42   -1.44  1.0000
   0   4 -25     256     150                                                         246    0.42   -1.44  1.0000
   0   4 -25     160     114                                                         150    0.42   -1.44  1.0000
   0   4 -24    1621     236                                                        2026    2.18   -1.92  1.0000
   0   4 -24    1577     231                                                        1977    2.18   -1.92  1.0000
   0   4 -24    1887     209                                                        2324    2.18   -1.92  1.0000
   0   4 -23     344     190                                                        1269    8.22    1.25  1.0000
   0   4 -23     165     147                                                         891    8.22    1.25  1.0000
   0   4 -23     395     252                                                        1365    8.22    1.25  1.0000
   0   4 -23     177     171                                                         919    8.22    1.25  1.0000
   0   4 -22     295     196                                                        1082    7.27    4.96  1.0000
   0   4 -22     348     186                                                        1190    7.27    4.96  1.0000
   0   4 -22     738     257                                                        1883    7.27    4.96  1.0000
   0   4 -22     654     160                                                        1743    7.27    4.96  1.0000
   0   4 -21      44     145                                                         369    3.91    4.71  1.0000
   0   4 -21       5     102                                                         217    3.91    4.71  1.0000
   0   4 -21       2     147                                                         145    3.91    4.71  1.0000
   0   4 -21       7     172                                                         228    3.91    4.71  1.0000
   0   4 -20     487     161                                                         113    5.59    0.90  1.0000
   0   4 -20     460     145                                                         100    5.59    0.90  1.0000
   0   4 -20     729     141                                                         244    5.59    0.90  1.0000
   0   4 -20     458      93                                                          99    5.59    0.90  1.0000
   0   4 -19   18876    1187                                                       21509    4.44   -0.83  1.0000
   0   4 -19   16559    1179                                                       19030    4.44   -0.83  1.0000
   0   4 -19   15948    1178                                                       18375    4.44   -0.83  1.0000
   0   4 -19   16062    1156                                                       18497    4.44   -0.83  1.0000
   0   4 -18     475     146                                                         469    0.20    1.94  1.0000
   0   4 -18     534     101                                                         529    0.20    1.94  1.0000
   0   4 -18     524     129                                                         519    0.20    1.94  1.0000
   0   4 -18     690     142                                                         686    0.20    1.94  1.0000
   0   4 -17     180      97                                                         467   -2.05    5.57  1.0000
   0   4 -17     125     119                                                         356   -2.05    5.57  1.0000
   0   4 -17     141     117                                                         390   -2.05    5.57  1.0000
   0   4 -17     161      92                                                         429   -2.05    5.57  1.0000
   0   4 -17     201     124                                                         505   -2.05    5.57  1.0000
   0   4 -16    2627     302                                                        4586    7.88    1.31  1.0000
   0   4 -16    2318     321                                                        4175    7.88    1.31  1.0000
   0   4 -16    2823     318                                                        4845    7.88    1.31  1.0000
   0  -4  16    2590     422                                                        4537    7.88   -1.31  1.0000
   0   4 -16    2302     318                                                        4153    7.88    1.31  1.0000
   0   4 -16    2248     293                                                        4081    7.88    1.31  1.0000
   0   4 -15     351     246                                                        3152   17.71   -4.91  1.0000
   0   4 -15     286     263                                                        2943   17.71   -4.91  1.0000
   0   4 -15     259     254                                                        2853   17.71   -4.91  1.0000
   0  -4  15     234     344                                                        2765   17.71    4.91  1.0000
   0  -4  14    5395     703                                                       10085   11.95    8.13  1.0000
   0   4 -14    4945     598                                                        9459   11.95   -8.13  1.0000
   0   4 -14    5602     593                                                       10370   11.95   -8.13  1.0000
   0   4 -14    4388     582                                                        8671   11.95   -8.13  1.0000
   0   4 -14    5146     604                                                        9739   11.95   -8.13  1.0000
   0   4 -14    4978     600                                                        9504   11.95   -8.13  1.0000
   0  -4  13    2687      81                                                         141   21.10    3.34  1.0000
   0   4 -13    2220      60                                                          22   21.10   -3.34  1.0000
   0   4 -13    2640      88                                                         126   21.10   -3.34  1.0000
   0   4 -13    2115      82                                                           8   21.10   -3.34  1.0000
   0   4 -13    2592      78                                                         111   21.10   -3.34  1.0000
   0  -4  12    1890     197                                                        2302   -2.02    3.61  1.0000
   0  -4  12    2135     273                                                        2575   -2.02    3.61  1.0000
   0   4 -12    1962     187                                                        2382   -2.02   -3.61  1.0000
   0   4 -12    1751     180                                                        2146   -2.02   -3.61  1.0000
   0  -4  11     191     196                                                        1014   -8.65   -1.37  1.0000
   0  -4  10     128     462                                                        5961   31.76  -19.86  1.0000
   0  -4   9     293     707                                                        2876   13.39  -31.30  1.0000
   0   4  -9   14891     771                                                       37161   13.39   31.30  1.0000
   0   4  -8    1296     120                                                        1394    2.47   12.95  1.0000
   0   4  -8     671      97                                                          19    2.47   12.95  1.0000
   0   4  -7   60245     708                                                       89028   25.29   11.01  1.0000
   0  -4   7   65175     962                                                       95019   25.29  -11.01  1.0000
   0   4  -6   32365    2141                                                       23986   12.55   12.52  1.0000
   0  -4   6  136270    2337                                                      119255   12.55  -12.52  1.0000
   0   4  -5    7161     123                                                          21  -38.08    6.32  1.0000
   0   4  -5   17458     192                                                        2827  -38.08    6.32  1.0000
   0   4  -4  153902   15987                                                      274726  -59.69  -52.15  1.0000
   0   4  -3   67122   21911                                                      376858   -4.06 -177.86  1.0000
   0  -4   2   50084    7067                                                       92107    7.99   73.14  1.0000
   0   4  -2  126700    7127                                                      199591    7.99  -73.14  1.0000
   0  -4   1   56261    5713                                                       82109  -23.67    2.59  1.0000
   0   4  -1   50525    5710                                                       75146  -23.67   -2.59  1.0000
   0   4   0   18673     167                                                        1206   52.33  -17.06  1.0000
   0  -4   0   20356     177                                                        1847   52.33   17.06  1.0000
   0  -4  -1   90726   14080                                                      257011   98.95   -5.71  1.0000
   0   4   1   74694   14076                                                      229488   98.95    5.71  1.0000
   0  -4  -2   42468    4463                                                       82974  -38.17   16.47  1.0000
   0  -4  -2   39687    4476                                                       79043  -38.17   16.47  1.0000
   0  -4  -2   33978    4453                                                       70838  -38.17   16.47  1.0000
   0   4   2   38550    4460                                                       77424  -38.17  -16.47  1.0000
   0  -4  -3   73623   15557                                                      269144 -115.18   39.52  1.0000
   0   4   3   79638   15558                                                      280646 -115.18  -39.52  1.0000
   0  -4  -3   73226   15538                                                      268377 -115.18   39.52  1.0000
   0  -4  -3   62306   15534                                                      246841 -115.18   39.52  1.0000
   0   4   4  221117    3603                                                       77584  -93.56  -23.07  1.0000
   0   4   4  226409    3636                                                       80772  -93.56  -23.07  1.0000
   0  -4  -4  220723    3636                                                       77348  -93.56   23.07  1.0000
   0  -4  -4  214908    3612                                                       73877  -93.56   23.07  1.0000
   0   4   5  759660   50005                                                      867177  -28.69   -0.86  1.0000
   0   4   5  733025   49979                                                      838703  -28.69   -0.86  1.0000
   0  -4  -5  685848   49986                                                      788185  -28.69    0.86  1.0000
   0  -4  -5  736522   50004                                                      842444  -28.69    0.86  1.0000
   0   4   6  258207   17232                                                      276122    7.70  -23.97  1.0000
   0   4   6  261335   17225                                                      279371    7.70  -23.97  1.0000
   0   4   6  289967   17249                                                      309080    7.70  -23.97  1.0000
   0  -4  -6  277434   17248                                                      296082    7.70   23.97  1.0000
   0  -4  -7  101861    6573                                                      107791    4.00    9.54  1.0000
   0   4   7   92109    6557                                                       97734    4.00   -9.54  1.0000
   0   4   7  107984    6576                                                      114099    4.00   -9.54  1.0000
   0   4   7  101969    6560                                                      107903    4.00   -9.54  1.0000
   0   4   8     878     248                                                        7291   20.51   23.90  1.0000
   0   4   8     873     270                                                        7274   20.51   23.90  1.0000
   0  -4  -8     716     262                                                        6641   20.51  -23.90  1.0000
   0   4   9    4123     275                                                        9547  -11.89   21.07  1.0000
   0   4   9    3702     251                                                        8814  -11.89   21.07  1.0000
   0   4  10    1759     131                                                        1616   13.95   12.48  1.0000
   0   4  10    1486     117                                                        1107   13.95   12.48  1.0000
   0   4  11   66750    1977                                                       43459   25.06  -15.12  1.0000
   0   4  11   62827    1977                                                       40269   25.06  -15.12  1.0000
   0   4  12   37255    1737                                                       36756    1.60  -11.03  1.0000
   0   4  12   37031    1748                                                       36532    1.60  -11.03  1.0000
   0   4  13   12119     347                                                        4942  -19.17   -2.65  1.0000
   0   4  13   13201     329                                                        5643  -19.17   -2.65  1.0000
   0   4  13   11319     361                                                        4435  -19.17   -2.65  1.0000
   0   4  13   12200     362                                                        4994  -19.17   -2.65  1.0000
   0  -4 -14   50073    3813                                                       61627  -11.39    9.57  1.0000
   0   4  14   63636    3868                                                       76629  -11.39   -9.57  1.0000
   0   4  15    1455     202                                                        2238    0.54    7.58  1.0000
   0  -4 -15    1089     150                                                        1753    0.54   -7.58  1.0000
   0  -4 -15    1146     148                                                        1830    0.54   -7.58  1.0000
   0  -4 -16   12099     902                                                       15347   -6.06  -12.86  1.0000
   0  -4 -16   10847     890                                                       13896   -6.06  -12.86  1.0000
   0  -4 -16   11492     891                                                       14645   -6.06  -12.86  1.0000
   0   4  16   13032     953                                                       16422   -6.06   12.86  1.0000
   0  -4 -17    5626     271                                                        3802    6.63   -2.79  1.0000
   0  -4 -17    5658     271                                                        3828    6.63   -2.79  1.0000
   0  -4 -17    6185     283                                                        4266    6.63   -2.79  1.0000
   0  -4 -18     611      75                                                         -31   11.90    0.12  1.0000
   0  -4 -18     611      83                                                         -13   11.90    0.12  1.0000
   0  -4 -18     853      85                                                          20   11.90    0.12  1.0000
   0  -4 -19     715     101                                                         612   -4.25   -6.01  1.0000
   0  -4 -19     665     114                                                         556   -4.25   -6.01  1.0000
   0  -4 -19     518      97                                                         389   -4.25   -6.01  1.0000
   0  -4 -20       9     116                                                         733   -9.06   -9.29  1.0000
   0  -4 -20      12     132                                                         813   -9.06   -9.29  1.0000
   0  -4 -20       9     113                                                         737   -9.06   -9.29  1.0000
   0  -4 -21     502      90                                                          75   -6.99   -2.54  1.0000
   0  -4 -21     239      90                                                         -35   -6.99   -2.54  1.0000
   0  -4 -21     537     110                                                          91   -6.99   -2.54  1.0000
   0  -4 -21     442      92                                                          50   -6.99   -2.54  1.0000
   0  -4 -22    2022     242                                                        2865   -4.12    0.67  1.0000
   0  -4 -22    2026     234                                                        2869   -4.12    0.67  1.0000
   0  -4 -22    2351     246                                                        3254   -4.12    0.67  1.0000
   0  -4 -23    5713     392                                                        5309    1.30   -1.14  1.0000
   0  -4 -23    6437     406                                                        6008    1.30   -1.14  1.0000
   0  -4 -23    6065     403                                                        5648    1.30   -1.14  1.0000
   0  -4 -24     101     100                                                         116   -0.63   -4.05  1.0000
   0  -4 -24     215     144                                                         277   -0.63   -4.05  1.0000
   0  -4 -24     164     111                                                         209   -0.63   -4.05  1.0000
   0  -4 -24      73     108                                                          67   -0.63   -4.05  1.0000
   0  -4 -25     173     116                                                         194    0.35   -0.50  1.0000
   0  -4 -25     385     116                                                         417    0.35   -0.50  1.0000
   0  -4 -25     451     122                                                         485    0.35   -0.50  1.0000
   0  -4 -25     280     119                                                         307    0.35   -0.50  1.0000
   0  -4 -26    2395     222                                                        2549    0.71    0.81  1.0000
   0  -4 -26    2354     226                                                        2506    0.71    0.81  1.0000
   0  -4 -26    2464     227                                                        2620    0.71    0.81  1.0000
   0  -4 -27     677     148                                                         969   -2.47   -0.25  1.0000
   0  -4 -27     714     143                                                        1013   -2.47   -0.25  1.0000
   0  -4 -27    1002     156                                                        1352   -2.47   -0.25  1.0000
   0  -4 -28    1774     166                                                        1595   -1.08   -0.57  1.0000
   0  -4 -28    1815     172                                                        1634   -1.08   -0.57  1.0000
   0  -4 -28    1594     158                                                        1425   -1.08   -0.57  1.0000
   0  -4 -29    1182     147                                                         862   -2.43   -0.32  1.0000
   0  -4 -29     741     109                                                         493   -2.43   -0.32  1.0000
   0  -4 -29     912     121                                                         634   -2.43   -0.32  1.0000
   0  -4 -30     943     135                                                        1144   -1.37    1.30  1.0000
   0  -4 -30     862     123                                                        1055   -1.37    1.30  1.0000
   0  -4 -31      65      82                                                          52    1.82    1.01  1.0000
   0  -4 -31      54      75                                                          40    1.82    1.01  1.0000
   0   5 -32     529      87                                                         520    0.38   -1.81  1.0000
   0   5 -32     385      76                                                         375    0.38   -1.81  1.0000
   0   5 -32     514      73                                                         505    0.38   -1.81  1.0000
   0   5 -31       4      89                                                         -59   -0.32   -0.88  1.0000
   0   5 -31     131      82                                                         152   -0.32   -0.88  1.0000
   0   5 -31     188      95                                                         213   -0.32   -0.88  1.0000
   0   5 -30      48      99                                                         104   -0.69   -1.70  1.0000
   0   5 -30      46     109                                                         102   -0.69   -1.70  1.0000
   0   5 -29       3     115                                                         -77    0.41   -0.74  1.0000
   0   5 -29      40      67                                                          29    0.41   -0.74  1.0000
   0   5 -29      12     117                                                           6    0.41   -0.74  1.0000
   0   5 -28    1161     141                                                        1069   -0.76   -1.33  1.0000
   0   5 -28    1108     118                                                        1018   -0.76   -1.33  1.0000
   0   5 -28    1049     168                                                         961   -0.76   -1.33  1.0000
   0   5 -27     171     142                                                         238   -1.11   -0.78  1.0000
   0   5 -27     390     103                                                         490   -1.11   -0.78  1.0000
   0   5 -27     181     125                                                         250   -1.11   -0.78  1.0000
   0   5 -26    3958     278                                                        3852    0.48    1.49  1.0000
   0   5 -26    3905     305                                                        3800    0.48    1.49  1.0000
   0   5 -26    3520     296                                                        3420    0.48    1.49  1.0000
   0   5 -26    3109     297                                                        3014    0.48    1.49  1.0000
   0   5 -25     445     182                                                         332    2.12    2.60  1.0000
   0   5 -25     336     110                                                         233    2.12    2.60  1.0000
   0   5 -25     386     151                                                         278    2.12    2.60  1.0000
   0   5 -25     166     135                                                          85    2.12    2.60  1.0000
   0   5 -24     486     221                                                        1624    8.00    6.69  1.0000
   0   5 -24     912     201                                                        2394    8.00    6.69  1.0000
   0   5 -24    1221     298                                                        2899    8.00    6.69  1.0000
   0   5 -24     452     214                                                        1556    8.00    6.69  1.0000
   0   5 -23     127     153                                                          90    3.02    4.48  1.0000
   0   5 -23     358     258                                                         427    3.02    4.48  1.0000
   0   5 -23     300     123                                                         350    3.02    4.48  1.0000
   0   5 -23     182     158                                                         183    3.02    4.48  1.0000
   0   5 -22    5619     507                                                        7338   -5.17   -0.81  1.0000
   0   5 -22    5659     538                                                        7384   -5.17   -0.81  1.0000
   0   5 -22    5310     529                                                        6984   -5.17   -0.81  1.0000
   0   5 -22    5939     501                                                        7703   -5.17   -0.81  1.0000
   0   5 -21    9653     749                                                        9995    0.73   -2.35  1.0000
   0   5 -21    9312     755                                                        9647    0.73   -2.35  1.0000
   0   5 -20    1286     138                                                        1247    0.89   -2.92  1.0000
   0   5 -20    1335     208                                                        1296    0.89   -2.92  1.0000
   0   5 -20     756     166                                                         717    0.89   -2.92  1.0000
   0   5 -20     938     180                                                         899    0.89   -2.92  1.0000
   0   5 -19    2084     173                                                        1152   -5.72   -1.28  1.0000
   0   5 -19    2004     189                                                        1093   -5.72   -1.28  1.0000
   0   5 -19    1767     131                                                         919   -5.72   -1.28  1.0000
   0   5 -19    2023     172                                                        1107   -5.72   -1.28  1.0000
   0   5 -19    1942     130                                                        1047   -5.72   -1.28  1.0000
   0   5 -18     483     100                                                         293    2.24   -1.68  1.0000
   0   5 -18     688     140                                                         459    2.24   -1.68  1.0000
   0   5 -18     669     136                                                         443    2.24   -1.68  1.0000
   0   5 -18    1109     112                                                         815    2.24   -1.68  1.0000
   0   5 -18     709     156                                                         476    2.24   -1.68  1.0000
   0   5 -17   15580    1146                                                       21034    9.16   -7.60  1.0000
   0   5 -17   16353    1171                                                       21935    9.16   -7.60  1.0000
   0   5 -17   13155    1165                                                       18183    9.16   -7.60  1.0000
   0   5 -17   12183    1157                                                       17029    9.16   -7.60  1.0000
   0   5 -17   12316    1144                                                       17187    9.16   -7.60  1.0000
   0   5 -16     982     153                                                        1691   -4.48   -2.82  1.0000
   0   5 -16     963     183                                                        1667   -4.48   -2.82  1.0000
   0   5 -16     619     139                                                        1197   -4.48   -2.82  1.0000
   0   5 -16    1022     184                                                        1744   -4.48   -2.82  1.0000
   0   5 -16     942     172                                                        1639   -4.48   -2.82  1.0000
   0   5 -15    1686      85                                                         513  -11.41    6.38  1.0000
   0   5 -15    2002     105                                                         741  -11.41    6.38  1.0000
   0   5 -15    1909     128                                                         673  -11.41    6.38  1.0000
   0   5 -15    1747     121                                                         556  -11.41    6.38  1.0000
   0   5 -15    1818     128                                                         607  -11.41    6.38  1.0000
   0   5 -15    1643      93                                                         483  -11.41    6.38  1.0000
   0  -5  15    1760     196                                                         565  -11.41   -6.38  1.0000
   0   5 -14    1317     136                                                        1372   -3.75    9.15  1.0000
   0   5 -14    1436     131                                                        1516   -3.75    9.15  1.0000
   0   5 -14    1345     154                                                        1407   -3.75    9.15  1.0000
   0   5 -14    1306     122                                                        1359   -3.75    9.15  1.0000
   0   5 -14    1294     148                                                        1345   -3.75    9.15  1.0000
   0   5 -14    1252     153                                                        1294   -3.75    9.15  1.0000
   0  -5  14    1264     223                                                        1308   -3.75   -9.15  1.0000
   0   5 -13      78      89                                                         813    3.20   15.95  1.0000
   0  -5  13     138     180                                                         577    3.20  -15.95  1.0000
   0   5 -13      87     124                                                         761    3.20   15.95  1.0000
   0   5 -13      67      96                                                         896    3.20   15.95  1.0000
   0   5 -13     116     114                                                         641    3.20   15.95  1.0000
   0  -5  13      88     120                                                         753    3.20  -15.95  1.0000
   0   5 -13      94     101                                                         726    3.20   15.95  1.0000
   0  -5  12     231     103                                                         347   -4.25  -13.56  1.0000
   0  -5  12     260     160                                                         288   -4.25  -13.56  1.0000
   0   5 -12     282      80                                                         252   -4.25   13.56  1.0000
   0   5 -12     319      97                                                         203   -4.25   13.56  1.0000
   0  -5  11   41781    2002                                                       30682   14.17   -2.39  1.0000
   0  -5  11   49569    2086                                                       37407   14.17   -2.39  1.0000
   0   5 -11   46089    1986                                                       34391   14.17    2.39  1.0000
   0  -5  10   24549     759                                                       26650    3.23   -2.96  1.0000
   0   5 -10    4966     463                                                        5912    3.23    2.96  1.0000
   0  -5   9   40496    1001                                                       52775  -13.64    6.95  1.0000
   0   5  -9    2963     605                                                        6680  -13.64   -6.95  1.0000
   0   5  -8    2119     110                                                          -4    2.63  -22.00  1.0000
   0   5  -8    2019     141                                                        1520    2.63  -22.00  1.0000
   0  -5   7   40018     648                                                       35349   -7.79   12.70  1.0000
   0   5  -7   45733     575                                                       40788   -7.79  -12.70  1.0000
   0   5  -6    1435     138                                                          22  -15.90   -1.80  1.0000
   0   5  -6   34076     444                                                       23012  -15.90   -1.80  1.0000
   0   5  -5    6230     166                                                         -31  -37.23   -7.54  1.0000
   0   5  -5  196059    1483                                                      270836  -37.23   -7.54  1.0000
   0   5  -4  181799   10246                                                      175466    7.25  -37.92  1.0000
   0  -5   3   80058    4968                                                      107989   20.90   12.51  1.0000
   0   5  -3   44993    4949                                                       66328   20.90  -12.51  1.0000
   0  -5   2    4365    1381                                                       43581  -65.14  -27.40  1.0000
   0  -5   2    2350    1352                                                       36118  -65.14  -27.40  1.0000
   0  -5   1    5911    3106                                                       66881 -129.16   60.17  1.0000
   0   5  -1    5304    3111                                                       74304 -129.16  -60.17  1.0000
   0   5   0    4913     839                                                       10757  -70.46  -40.94  1.0000
   0  -5   0    4074     845                                                       12281  -70.46   40.94  1.0000
   0   5   1   56337     151                                                        1403  -97.98    2.56  1.0000
   0  -5  -1   57694     160                                                        1645  -97.98   -2.56  1.0000
   0  -5  -2  211090   29193                                                      502855 -119.78  -15.64  1.0000
   0  -5  -3   66893    2649                                                       41246   35.71  -36.58  1.0000
   0  -5  -3   72910    2682                                                       46393   35.71  -36.58  1.0000
   0  -5  -3   76237    2660                                                       49257   35.71  -36.58  1.0000
   0   5   3   79183    2720                                                       51802   35.71   36.58  1.0000
   0  -5  -4   72837   12471                                                      217692   93.21  -23.53  1.0000
   0  -5  -4   68340   12500                                                      209826   93.21  -23.53  1.0000
   0  -5  -4   61356   12476                                                      197382   93.21  -23.53  1.0000
   0  -5  -4   58902   12469                                                      192935   93.21  -23.53  1.0000
   0  -5  -5   23974     927                                                       13082   22.02  -20.18  1.0000
   0  -5  -5   27448     961                                                       15847   22.02  -20.18  1.0000
   0   5   5   28001     962                                                       16292   22.02   20.18  1.0000
   0   5   6   87706    6156                                                      105115   13.50   -2.10  1.0000
   0   5   6   88403    6191                                                      105878   13.50   -2.10  1.0000
   0  -5  -6   82758    6166                                                       99691   13.50    2.10  1.0000
   0  -5  -6   85871    6192                                                      103105   13.50    2.10  1.0000
   0  -5  -7     130     115                                                         659   14.25    5.98  1.0000
   0   5   7     118     116                                                         740   14.25   -5.98  1.0000
   0   5   7     110      70                                                         830   14.25   -5.98  1.0000
   0   5   8     346      82                                                         800   -3.52  -12.77  1.0000
   0   5   8     327     119                                                         715   -3.52  -12.77  1.0000
   0  -5  -8     327     116                                                         718   -3.52   12.77  1.0000
   0   5   8     329     100                                                         724   -3.52  -12.77  1.0000
   0   5   9     436     176                                                        3034   16.63    1.28  1.0000
   0   5   9     541     214                                                        3304   16.63    1.28  1.0000
   0   5   9     510     189                                                        3225   16.63    1.28  1.0000
   0  -5  -9     439     205                                                        3040   16.63   -1.28  1.0000
   0   5  10   40067    1504                                                       26110   19.13    6.72  1.0000
   0   5  10   37552    1498                                                       24079   19.13    6.72  1.0000
   0   5  10   40642    1522                                                       26577   19.13    6.72  1.0000
   0   5  10   38236    1541                                                       24630   19.13    6.72  1.0000
   0   5  11   13583     291                                                       12446   -7.81   18.96  1.0000
   0   5  11   13023     317                                                       11870   -7.81   18.96  1.0000
   0   5  12   17914     715                                                       28443   -0.78   28.46  1.0000
   0   5  12    3038     572                                                        5962   -0.78   28.46  1.0000
   0   5  13   53517    2269                                                       55136   -1.15    8.68  1.0000
   0   5  13   28095    2225                                                       29182   -1.15    8.68  1.0000
   0   5  14   12814     713                                                       12571    0.92    6.43  1.0000
   0   5  14   12246     689                                                       12004    0.92    6.43  1.0000
   0   5  15    4411     318                                                        4483   -0.30    3.47  1.0000
   0  -5 -15    3868     276                                                        3933   -0.30   -3.47  1.0000
   0  -5 -15    4028     277                                                        4095   -0.30   -3.47  1.0000
   0  -5 -16    1677     146                                                        1506    2.92    8.78  1.0000
   0  -5 -16    2082     144                                                        1938    2.92    8.78  1.0000
   0   5  16    2066     189                                                        1921    2.92   -8.78  1.0000
   0  -5 -16    1659     148                                                        1487    2.92    8.78  1.0000
   0  -5 -16    1919     147                                                        1765    2.92    8.78  1.0000
   0  -5 -17   11931     482                                                        6978   12.72    4.01  1.0000
   0  -5 -17   13460     491                                                        8165   12.72    4.01  1.0000
   0  -5 -17   12881     485                                                        7713   12.72    4.01  1.0000
   0  -5 -17   12976     479                                                        7787   12.72    4.01  1.0000
   0  -5 -18    7604     476                                                        7353    0.81    2.60  1.0000
   0  -5 -18    6680     472                                                        6443    0.81    2.60  1.0000
   0  -5 -19     905      95                                                         397   -5.27   -1.03  1.0000
   0  -5 -19    1239     111                                                         631   -5.27   -1.03  1.0000
   0  -5 -19    1006     102                                                         466   -5.27   -1.03  1.0000
   0  -5 -20       2      90                                                         -32    0.60    0.43  1.0000
   0  -5 -20       2      87                                                           7    0.60    0.43  1.0000
   0  -5 -20      16      97                                                          27    0.60    0.43  1.0000
   0  -5 -21       4     101                                                          54   -1.99    2.57  1.0000
   0  -5 -21       4      93                                                          52   -1.99    2.57  1.0000
   0  -5 -21       8      97                                                          73   -1.99    2.57  1.0000
   0  -5 -22     347     104                                                         -47   -8.83   -1.61  1.0000
   0  -5 -22     347     104                                                         -14   -8.83   -1.61  1.0000
   0  -5 -22     258      99                                                          15   -8.83   -1.61  1.0000
   0  -5 -22     185     111                                                          81   -8.83   -1.61  1.0000
   0  -5 -23     337     174                                                        1582  -10.31   -0.33  1.0000
   0  -5 -23     285     163                                                        1468  -10.31   -0.33  1.0000
   0  -5 -23     265     166                                                        1422  -10.31   -0.33  1.0000
   0  -5 -23     288     153                                                        1475  -10.31   -0.33  1.0000
   0  -5 -24     365     129                                                         674   -2.66    3.87  1.0000
   0  -5 -24     353     135                                                         657   -2.66    3.87  1.0000
   0  -5 -24     628     135                                                        1033   -2.66    3.87  1.0000
   0  -5 -24     376     126                                                         689   -2.66    3.87  1.0000
   0  -5 -24     390     132                                                         709   -2.66    3.87  1.0000
   0  -5 -24     668     159                                                        1086   -2.66    3.87  1.0000
   0  -5 -25    2040     192                                                        2334    1.38    2.10  1.0000
   0  -5 -25    1928     199                                                        2213    1.38    2.10  1.0000
   0  -5 -25    1586     196                                                        1844    1.38    2.10  1.0000
   0  -5 -25    1663     186                                                        1927    1.38    2.10  1.0000
   0  -5 -25    1659     192                                                        1923    1.38    2.10  1.0000
   0  -5 -26     279     118                                                         283   -0.76   -3.90  1.0000
   0  -5 -26     492     150                                                         521   -0.76   -3.90  1.0000
   0  -5 -26     254     115                                                         254   -0.76   -3.90  1.0000
   0  -5 -26     264     111                                                         265   -0.76   -3.90  1.0000
   0  -5 -27    1028     166                                                        1502    3.14   -1.52  1.0000
   0  -5 -27    1095     166                                                        1583    3.14   -1.52  1.0000
   0  -5 -27    1269     173                                                        1792    3.14   -1.52  1.0000
   0  -5 -27     976     166                                                        1439    3.14   -1.52  1.0000
   0  -5 -28      40     100                                                          81    1.29   -0.35  1.0000
   0  -5 -28     257     172                                                         351    1.29   -0.35  1.0000
   0  -5 -28     139      97                                                         210    1.29   -0.35  1.0000
   0  -5 -28     118     103                                                         184    1.29   -0.35  1.0000
   0  -5 -29      84      86                                                          45   -1.55   -1.50  1.0000
   0  -5 -29      40      95                                                          11   -1.55   -1.50  1.0000
   0  -5 -29     113      91                                                          69   -1.55   -1.50  1.0000
   0  -5 -30     107      83                                                         220    2.04   -1.28  1.0000
   0   6 -32     139      56                                                         176   -0.70   -0.20  1.0000
   0   6 -32      15      56                                                          29   -0.70   -0.20  1.0000
   0   6 -31    1411     127                                                        1571   -0.98   -0.78  1.0000
   0   6 -31    1403     135                                                        1562   -0.98   -0.78  1.0000
   0   6 -30     598     105                                                         519   -1.03   -1.76  1.0000
   0   6 -30     667     113                                                         585   -1.03   -1.76  1.0000
   0   6 -29       5     121                                                        -102    1.08   -0.06  1.0000
   0   6 -29       0     102                                                           8    1.08   -0.06  1.0000
   0   6 -28      28     124                                                        -174    2.50   -0.60  1.0000
   0   6 -28      28      79                                                         -14    2.50   -0.60  1.0000
   0   6 -28      28     136                                                         -58    2.50   -0.60  1.0000
   0   6 -28     284     107                                                         146    2.50   -0.60  1.0000
   0   6 -27    2839     276                                                        3634    3.36    0.96  1.0000
   0   6 -27    3570     313                                                        4456    3.36    0.96  1.0000
   0   6 -27    3012     298                                                        3830    3.36    0.96  1.0000
   0   6 -26    5455     321                                                        4587    2.95   -0.06  1.0000
   0   6 -26    4816     348                                                        4003    2.95   -0.06  1.0000
   0   6 -26    4975     344                                                        4148    2.95   -0.06  1.0000
   0   6 -25     905     164                                                         655    2.29   -2.41  1.0000
   0   6 -25    1077     200                                                         805    2.29   -2.41  1.0000
   0   6 -25     668     121                                                         452    2.29   -2.41  1.0000
   0   6 -25     657     157                                                         443    2.29   -2.41  1.0000
   0   6 -24     438     183                                                         747   -2.89   -2.86  1.0000
   0   6 -24     660     188                                                        1038   -2.89   -2.86  1.0000
   0   6 -24     635     145                                                        1006   -2.89   -2.86  1.0000
   0   6 -23     441     148                                                         180   -4.74   -2.76  1.0000
   0   6 -23     547     119                                                         259   -4.74   -2.76  1.0000
   0   6 -23     517     230                                                         236   -4.74   -2.76  1.0000
   0   6 -23     397     158                                                         148   -4.74   -2.76  1.0000
   0   6 -22    4857     333                                                        3736    4.14   -1.51  1.0000
   0   6 -22    4951     301                                                        3819    4.14   -1.51  1.0000
   0   6 -22    4730     334                                                        3625    4.14   -1.51  1.0000
   0   6 -21     319     173                                                         572    2.93   -0.63  1.0000
   0   6 -21     265     172                                                         498    2.93   -0.63  1.0000
   0   6 -21     824     135                                                        1209    2.93   -0.63  1.0000
   0   6 -21     614     144                                                         951    2.93   -0.63  1.0000
   0   6 -21     511     232                                                         821    2.93   -0.63  1.0000
   0   6 -20    1353     130                                                         886   -3.49    3.02  1.0000
   0   6 -20    1567     227                                                        1064   -3.49    3.02  1.0000
   0   6 -20    1452     177                                                         968   -3.49    3.02  1.0000
   0   6 -20    1055     125                                                         644   -3.49    3.02  1.0000
   0   6 -20    1473     188                                                         986   -3.49    3.02  1.0000
   0   6 -20    1142     130                                                         714   -3.49    3.02  1.0000
   0   6 -19      99     101                                                         175    0.32    5.19  1.0000
   0   6 -19     111     142                                                         199    0.32    5.19  1.0000
   0   6 -19     215     102                                                         382    0.32    5.19  1.0000
   0   6 -19     156     150                                                         284    0.32    5.19  1.0000
   0   6 -19     236     182                                                         415    0.32    5.19  1.0000
   0   6 -18      17     140                                                          35    3.59    2.14  1.0000
   0   6 -18      75     166                                                          -7    3.59    2.14  1.0000
   0   6 -18      17      91                                                          96    3.59    2.14  1.0000
   0   6 -18      75     135                                                         -13    3.59    2.14  1.0000
   0   6 -18      75     104                                                         -41    3.59    2.14  1.0000
   0   6 -17    1993     239                                                        2427   -2.24   -1.55  1.0000
   0   6 -17    1804     221                                                        2217   -2.24   -1.55  1.0000
   0   6 -17    1886     202                                                        2308   -2.24   -1.55  1.0000
   0   6 -17    1728     188                                                        2133   -2.24   -1.55  1.0000
   0   6 -17    2122     235                                                        2569   -2.24   -1.55  1.0000
   0   6 -16   16745     781                                                       13260   -6.84    1.77  1.0000
   0   6 -16   15590     801                                                       12234   -6.84    1.77  1.0000
   0   6 -16   16088     789                                                       12676   -6.84    1.77  1.0000
   0   6 -16   16726     811                                                       13243   -6.84    1.77  1.0000
   0   6 -16   15620     772                                                       12261   -6.84    1.77  1.0000
   0   6 -15    1952     143                                                        1639   -1.81    1.23  1.0000
   0   6 -15    1843     135                                                        1539   -1.81    1.23  1.0000
   0   6 -15    1779     174                                                        1480   -1.81    1.23  1.0000
   0   6 -15    1621     161                                                        1336   -1.81    1.23  1.0000
   0   6 -15    1776     152                                                        1477   -1.81    1.23  1.0000
   0   6 -14   12947     930                                                       15370   -3.07   14.29  1.0000
   0   6 -14   12599     933                                                       14979   -3.07   14.29  1.0000
   0  -6  14   13266    1072                                                       15727   -3.07  -14.29  1.0000
   0   6 -14   12563     952                                                       14938   -3.07   14.29  1.0000
   0   6 -14   13703     947                                                       16217   -3.07   14.29  1.0000
   0   6 -14   13567     963                                                       16065   -3.07   14.29  1.0000
   0   6 -13     104     120                                                         630   -7.47   11.86  1.0000
   0   6 -13      99     115                                                         784   -7.47   11.86  1.0000
   0   6 -13     102      99                                                         848   -7.47   11.86  1.0000
   0  -6  13     113     211                                                         973   -7.47  -11.86  1.0000
   0   6 -13     100     137                                                         801   -7.47   11.86  1.0000
   0   6 -13     161     113                                                        1246   -7.47   11.86  1.0000
   0   6 -12      34      84                                                         549   -3.18   -8.15  1.0000
   0   6 -12      12     108                                                         430   -3.18   -8.15  1.0000
   0  -6  12      39     122                                                         570   -3.18    8.15  1.0000
   0   6 -12       8      97                                                         393   -3.18   -8.15  1.0000
   0   6 -12      18      78                                                         473   -3.18   -8.15  1.0000
   0  -6  12      39     184                                                         573   -3.18    8.15  1.0000
   0  -6  11      65     184                                                         426   12.84    2.97  1.0000
   0   6 -11     182      84                                                         208   12.84   -2.97  1.0000
   0   6 -11     155     105                                                         241   12.84   -2.97  1.0000
   0   6 -11     235      86                                                         155   12.84   -2.97  1.0000
   0  -6  11      72     115                                                         404   12.84    2.97  1.0000
   0   6 -10    4585     240                                                        3389    4.84    2.87  1.0000
   0  -6  10    3606     269                                                        2550    4.84   -2.87  1.0000
   0  -6  10    4136     331                                                        3002    4.84   -2.87  1.0000
   0   6 -10    4220     245                                                        3074    4.84    2.87  1.0000
   0   6  -9      91     126                                                          -5   -4.04    2.16  1.0000
   0   6  -9     235     129                                                         557   -4.04    2.16  1.0000
   0  -6   9    1524     178                                                        2265   -4.04   -2.16  1.0000
   0  -6   9    2155     257                                                        3026   -4.04   -2.16  1.0000
   0   6  -8     391     148                                                         214    1.80    9.69  1.0000
   0  -6   8    8320     308                                                        9511    1.80   -9.69  1.0000
   0   6  -8     377     158                                                         179    1.80    9.69  1.0000
   0  -6   8    9818     413                                                       11141    1.80   -9.69  1.0000
   0  -6   7   61312     755                                                       60101   -1.17   -0.65  1.0000
   0  -6   7   65601     938                                                       64348   -1.17   -0.65  1.0000
   0   6  -6    6064     352                                                        9980  -12.79  -22.25  1.0000
   0   6  -6    2311     141                                                          83  -12.79  -22.25  1.0000
   0  -6   5   17550     481                                                       24977   -8.76   19.23  1.0000
   0   6  -5   10212     453                                                       15702   -8.76  -19.23  1.0000
   0  -6   4      22     265                                                        2097   15.28   18.43  1.0000
   0  -6   4      78     244                                                        1702   15.28   18.43  1.0000
   0  -6   3   24479    3555                                                       50736  -29.64  -30.98  1.0000
   0  -6   3   28949    3573                                                       57374  -29.64  -30.98  1.0000
   0  -6   2      55     323                                                        3644    9.77  -24.53  1.0000
   0  -6   2      47     303                                                        2472    9.77  -24.53  1.0000
   0  -6   1  227895   25367                                                      371509   62.97   16.01  1.0000
   0  -6   1  282018   25379                                                      439899   62.97   16.01  1.0000
   0   6   0  106852   15433                                                      160923   35.17   18.40  1.0000
   0  -6   0  348173   15471                                                      442288   35.17  -18.40  1.0000
   0   6   1  287718   18081                                                      342565  -22.25   27.10  1.0000
   0  -6  -1  244503   18028                                                      295020  -22.25  -27.10  1.0000
   0  -6  -2   78395    8628                                                      148053   49.26  -15.34  1.0000
   0  -6  -3   32724    8921                                                      172047  112.57   -3.98  1.0000
   0  -6  -3   25868    8942                                                      155798  112.57   -3.98  1.0000
   0  -6  -3   19901    8905                                                      140576  112.57   -3.98  1.0000
   0  -6  -4    3315      90                                                         632   17.62  -14.34  1.0000
   0  -6  -4    3703     105                                                         925   17.62  -14.34  1.0000
   0  -6  -5   11490     416                                                       10003    9.08  -28.13  1.0000
   0  -6  -5   10716     405                                                        9127    9.08  -28.13  1.0000
   0  -6  -6    1128     407                                                        5879   19.22  -10.34  1.0000
   0  -6  -6    1658     455                                                        7063   19.22  -10.34  1.0000
   0  -6  -6    1171     415                                                        5979   19.22  -10.34  1.0000
   0  -6  -7   18019    1045                                                       15127   -6.23   -7.13  1.0000
   0  -6  -7   18695    1076                                                       15751   -6.23   -7.13  1.0000
   0  -6  -8     320     144                                                        1054    8.71    7.86  1.0000
   0   6   8     381      95                                                        1211    8.71   -7.86  1.0000
   0   6   9     401     380                                                        3677   19.94   -6.51  1.0000
   0   6   9    1627     303                                                          11   19.94   -6.51  1.0000
   0   6   9    5819     328                                                       14027   19.94   -6.51  1.0000
   0  -6  -9    5670     429                                                       13794   19.94    6.51  1.0000
   0   6  10   19751     777                                                       11821   16.91  -13.09  1.0000
   0  -6 -10   19456     814                                                       11586   16.91   13.09  1.0000
   0   6  11   12520     510                                                       28552   27.38   -4.79  1.0000
   0   6  11   14029     460                                                       30813   27.38   -4.79  1.0000
   0   6  12   66334     547                                                       60268    5.98   -4.16  1.0000
   0   6  12   62109     623                                                       56241    5.98   -4.16  1.0000
   0   6  13    6534     274                                                        8252    4.15   -8.02  1.0000
   0   6  13    6032     295                                                        7676    4.15   -8.02  1.0000
   0   6  14   45290    2404                                                       49826    4.96   -4.38  1.0000
   0  -6 -14   39790    2368                                                       44043    4.96    4.38  1.0000
   0  -6 -14   40498    2372                                                       44789    4.96    4.38  1.0000
   0   6  14   48226    2392                                                       52906    4.96   -4.38  1.0000
   0  -6 -15   24016    2208                                                       33677  -13.39    8.53  1.0000
   0   6  15   28214    2229                                                       38640  -13.39   -8.53  1.0000
   0   6  15   26615    2239                                                       36757  -13.39   -8.53  1.0000
   0  -6 -15   26061    2208                                                       36103  -13.39    8.53  1.0000
   0  -6 -15   25136    2212                                                       35008  -13.39    8.53  1.0000
   0  -6 -16    7152     670                                                       10092   -7.06    7.19  1.0000
   0  -6 -16    8187     671                                                       11328   -7.06    7.19  1.0000
   0  -6 -16    8275     675                                                       11433   -7.06    7.19  1.0000
   0  -6 -17     427     227                                                        2844  -15.33    5.01  1.0000
   0  -6 -17     557     227                                                        3174  -15.33    5.01  1.0000
   0  -6 -17     628     236                                                        3344  -15.33    5.01  1.0000
   0  -6 -17     548     230                                                        3152  -15.33    5.01  1.0000
   0  -6 -18    2314     450                                                        6578  -15.78   -2.15  1.0000
   0  -6 -18    2172     447                                                        6338  -15.78   -2.15  1.0000
   0  -6 -18    2697     446                                                        7215  -15.78   -2.15  1.0000
   0  -6 -18    3081     457                                                        7835  -15.78   -2.15  1.0000
   0  -6 -19     172      78                                                         -19    5.92   -2.21  1.0000
   0  -6 -19     172      90                                                          -2    5.92   -2.21  1.0000
   0  -6 -19     172      71                                                         -39    5.92   -2.21  1.0000
   0  -6 -19       8      94                                                         107    5.92   -2.21  1.0000
   0  -6 -19      66      87                                                          25    5.92   -2.21  1.0000
   0  -6 -20    2301     167                                                        1690    4.53    7.20  1.0000
   0  -6 -20    2354     168                                                        1739    4.53    7.20  1.0000
   0  -6 -20    2852     179                                                        2199    4.53    7.20  1.0000
   0  -6 -20    2261     147                                                        1654    4.53    7.20  1.0000
   0  -6 -21    1444     161                                                        1763   -1.66    2.52  1.0000
   0  -6 -21    1375     180                                                        1686   -1.66    2.52  1.0000
   0  -6 -21    1624     181                                                        1963   -1.66    2.52  1.0000
   0  -6 -22     327     103                                                         159    2.64   -0.05  1.0000
   0  -6 -22     440     110                                                         240    2.64   -0.05  1.0000
   0  -6 -22     385     116                                                         200    2.64   -0.05  1.0000
   0  -6 -22     528     112                                                         306    2.64   -0.05  1.0000
   0  -6 -22     197      87                                                          73    2.64   -0.05  1.0000
   0  -6 -23     155     122                                                         452    4.27    0.87  1.0000
   0  -6 -23     221     132                                                         562    4.27    0.87  1.0000
   0  -6 -23     232     105                                                         579    4.27    0.87  1.0000
   0  -6 -23     208     126                                                         541    4.27    0.87  1.0000
   0  -6 -23     148     129                                                         440    4.27    0.87  1.0000
   0  -6 -23     404     137                                                         838    4.27    0.87  1.0000
   0  -6 -24    1377     162                                                        1571   -1.22    0.07  1.0000
   0  -6 -24    1552     180                                                        1758   -1.22    0.07  1.0000
   0  -6 -24    1586     181                                                        1794   -1.22    0.07  1.0000
   0  -6 -24    1312     182                                                        1502   -1.22    0.07  1.0000
   0  -6 -24    1366     178                                                        1559   -1.22    0.07  1.0000
   0  -6 -25    2174     143                                                        1226   -5.64   -1.54  1.0000
   0  -6 -25    2428     159                                                        1419   -5.64   -1.54  1.0000
   0  -6 -25    2210     162                                                        1253   -5.64   -1.54  1.0000
   0  -6 -25    2862     184                                                        1756   -5.64   -1.54  1.0000
   0  -6 -25    2165     158                                                        1219   -5.64   -1.54  1.0000
   0  -6 -25    2252     156                                                        1285   -5.64   -1.54  1.0000
   0  -6 -26     763     113                                                         626   -1.27   -0.67  1.0000
   0  -6 -26     977     134                                                         821   -1.27   -0.67  1.0000
   0  -6 -26     591     135                                                         471   -1.27   -0.67  1.0000
   0  -6 -26     957     120                                                         803   -1.27   -0.67  1.0000
   0  -6 -26     853     128                                                         707   -1.27   -0.67  1.0000
   0  -6 -27    2632     244                                                        2858    1.04    1.12  1.0000
   0  -6 -27    3168     252                                                        3417    1.04    1.12  1.0000
   0  -6 -27    3330     244                                                        3585    1.04    1.12  1.0000
   0  -6 -27    2927     254                                                        3166    1.04    1.12  1.0000
   0  -6 -28      99      96                                                          79   -0.61   -0.43  1.0000
   0  -6 -28      80     102                                                          62   -0.61   -0.43  1.0000
   0  -6 -28     282      91                                                         248   -0.61   -0.43  1.0000
   0  -6 -29     259      83                                                         155    1.84   -0.47  1.0000
   0  -6 -29      16      93                                                         -11    1.84   -0.47  1.0000
   0   7 -31      91      74                                                          98   -0.16    0.15  1.0000
   0   7 -31     276      72                                                         288   -0.16    0.15  1.0000
   0   7 -30     106      82                                                          64    1.33    0.36  1.0000
   0   7 -29     888     134                                                        1076    1.42   -0.64  1.0000
   0   7 -28     186     109                                                         172    0.74   -0.70  1.0000
   0   7 -28      81      74                                                          71    0.74   -0.70  1.0000
   0   7 -28      16     113                                                           9    0.74   -0.70  1.0000
   0   7 -27      63      85                                                          48    1.57    1.80  1.0000
   0   7 -27      68     130                                                          53    1.57    1.80  1.0000
   0   7 -27      25     118                                                         -52    1.57    1.80  1.0000
   0   7 -26     125     134                                                          82    1.07   -1.24  1.0000
   0   7 -26     159      97                                                         111    1.07   -1.24  1.0000
   0   7 -26     243     135                                                         184    1.07   -1.24  1.0000
   0   7 -26      12     143                                                          -6    1.07   -1.24  1.0000
   0   7 -25     903     183                                                         912    0.09   -1.29  1.0000
   0   7 -25     742     169                                                         750    0.09   -1.29  1.0000
   0   7 -25     491     163                                                         496    0.09   -1.29  1.0000
   0   7 -25     599     125                                                         605    0.09   -1.29  1.0000
   0   7 -24     535     123                                                         573    0.15   -1.90  1.0000
   0   7 -24     354     164                                                         382    0.15   -1.90  1.0000
   0   7 -24     316     162                                                         342    0.15   -1.90  1.0000
   0   7 -24     816     201                                                         866    0.15   -1.90  1.0000
   0   7 -23      63     159                                                          78    1.17   -4.44  1.0000
   0   7 -23      84     147                                                         132    1.17   -4.44  1.0000
   0   7 -23     199     197                                                         325    1.17   -4.44  1.0000
   0   7 -23     321     126                                                         499    1.17   -4.44  1.0000
   0   7 -22     614     139                                                         785   -1.18   -3.81  1.0000
   0   7 -22     423     170                                                         557   -1.18   -3.81  1.0000
   0   7 -22     374     175                                                         496   -1.18   -3.81  1.0000
   0   7 -21      63     108                                                         222   -3.28   -1.35  1.0000
   0   7 -21       3     161                                                          58   -3.28   -1.35  1.0000
   0   7 -21      76     163                                                         247   -3.28   -1.35  1.0000
   0   7 -21     135     222                                                         348   -3.28   -1.35  1.0000
   0   7 -21      48     122                                                         192   -3.28   -1.35  1.0000
   0   7 -20    2960     292                                                        3345    1.62   -1.06  1.0000
   0   7 -20    3122     324                                                        3518    1.62   -1.06  1.0000
   0   7 -20    3763     300                                                        4197    1.62   -1.06  1.0000
   0   7 -20    3329     329                                                        3737    1.62   -1.06  1.0000
   0   7 -19     102     152                                                          17    4.20   -3.28  1.0000
   0   7 -19     126     158                                                          89    4.20   -3.28  1.0000
   0   7 -19     133     103                                                         102    4.20   -3.28  1.0000
   0   7 -19     110     109                                                           3    4.20   -3.28  1.0000
   0   7 -19     108     105                                                          50    4.20   -3.28  1.0000
   0   7 -18    1945     218                                                        1921    0.13   -1.56  1.0000
   0   7 -18    1649     163                                                        1626    0.13   -1.56  1.0000
   0   7 -18    1735     179                                                        1712    0.13   -1.56  1.0000
   0   7 -18    1672     177                                                        1649    0.13   -1.56  1.0000
   0   7 -18    1674     202                                                        1651    0.13   -1.56  1.0000
   0   7 -17    1521     109                                                         596  -10.45    4.79  1.0000
   0   7 -17    1428     120                                                         525  -10.45    4.79  1.0000
   0   7 -17    1421     116                                                         520  -10.45    4.79  1.0000
   0   7 -17    1390     147                                                         496  -10.45    4.79  1.0000
   0   7 -17    1479     158                                                         564  -10.45    4.79  1.0000
   0   7 -16    3033     209                                                        2897   -2.58   10.84  1.0000
   0   7 -16    2394     233                                                        2207   -2.58   10.84  1.0000
   0   7 -16    2674     251                                                        2511   -2.58   10.84  1.0000
   0   7 -16    2720     218                                                        2560   -2.58   10.84  1.0000
   0   7 -15     277      95                                                          46    6.51    1.82  1.0000
   0   7 -15     264      74                                                          37    6.51    1.82  1.0000
   0   7 -15     440      85                                                         177    6.51    1.82  1.0000
   0   7 -15     197     121                                                         -85    6.51    1.82  1.0000
   0   7 -15     197     137                                                         -10    6.51    1.82  1.0000
   0   7 -14      30      84                                                         347   -4.16   -6.08  1.0000
   0   7 -14      27      98                                                         335   -4.16   -6.08  1.0000
   0   7 -14      20     113                                                         287   -4.16   -6.08  1.0000
   0   7 -14      46      89                                                         414   -4.16   -6.08  1.0000
   0   7 -14      21     128                                                         300   -4.16   -6.08  1.0000
   0   7 -13     323     153                                                        1096   -6.29  -14.12  1.0000
   0   7 -13     298     136                                                         918   -6.29  -14.12  1.0000
   0   7 -13     313     129                                                        1036   -6.29  -14.12  1.0000
   0   7 -13     312     115                                                        1031   -6.29  -14.12  1.0000
   0   7 -13     303     107                                                         966   -6.29  -14.12  1.0000
   0   7 -13     340     150                                                        1183   -6.29  -14.12  1.0000
   0   7 -12   10512     668                                                       10312    0.49    1.05  1.0000
   0   7 -12   10830     654                                                       10627    0.49    1.05  1.0000
   0   7 -12   11254     683                                                       11047    0.49    1.05  1.0000
   0   7 -12   10467     652                                                       10267    0.49    1.05  1.0000
   0   7 -12   12678     681                                                       12458    0.49    1.05  1.0000
   0  -7  12    9578     699                                                        9386    0.49   -1.05  1.0000
   0  -7  12   11724     793                                                       11513    0.49   -1.05  1.0000
   0   7 -11    9581    1020                                                       15338  -10.06   15.56  1.0000
   0  -7  11   10310    1127                                                       16287  -10.06  -15.56  1.0000
   0   7 -11   11771    1014                                                       18167  -10.06   15.56  1.0000
   0   7 -11   13756    1034                                                       20679  -10.06   15.56  1.0000
   0   7 -11   10340    1010                                                       16326  -10.06   15.56  1.0000
   0  -7  11    8256    1052                                                       13587  -10.06  -15.56  1.0000
   0   7 -11   10751    1033                                                       16858  -10.06   15.56  1.0000
   0   7 -10    9531     216                                                        3501  -18.84   -2.78  1.0000
   0   7 -10   10668     236                                                        4208  -18.84   -2.78  1.0000
   0  -7  10   11390     363                                                        4669  -18.84    2.78  1.0000
   0   7 -10   10712     246                                                        4236  -18.84   -2.78  1.0000
   0   7 -10   11843     247                                                        4963  -18.84   -2.78  1.0000
   0  -7  10   10552     287                                                        4135  -18.84    2.78  1.0000
   0   7  -9     824      93                                                         577   -4.72  -16.50  1.0000
   0  -7   9     821     142                                                         537   -4.72   16.50  1.0000
   0   7  -9     842     103                                                         691   -4.72  -16.50  1.0000
   0   7  -9     818      93                                                         505   -4.72  -16.50  1.0000
   0  -7   9     818     178                                                         424   -4.72   16.50  1.0000
   0   7  -9     820     146                                                         535   -4.72  -16.50  1.0000
   0  -7   8    7066     458                                                        8451   -1.22   24.10  1.0000
   0  -7   8    6222     388                                                        7343   -1.22   24.10  1.0000
   0   7  -7    2134     165                                                         397  -13.53   -4.51  1.0000
   0  -7   7    1455     125                                                         115  -13.53    4.51  1.0000
   0  -7   6    4905     213                                                        2403  -10.65   -5.78  1.0000
   0   7  -6     784     169                                                          13  -10.65    5.78  1.0000
   0  -7   5   49946    3415                                                       45273    5.25   -2.79  1.0000
   0  -7   5   57458    3446                                                       52441    5.25   -2.79  1.0000
   0  -7   4   62693     893                                                       80019  -14.30  -17.63  1.0000
   0  -7   4   76115    1050                                                       95217  -14.30  -17.63  1.0000
   0  -7   3   17832    1828                                                       22961  -17.13  -50.42  1.0000
   0  -7   3   20527    1849                                                       27187  -17.13  -50.42  1.0000
   0  -7   2   57847     833                                                       57508   -1.01  -11.73  1.0000
   0  -7   2   48944     766                                                       48584   -1.01  -11.73  1.0000
   0  -7   1   31631    2418                                                       30316    9.11  -23.11  1.0000
   0  -7   1   37688    2428                                                       36505    9.11  -23.11  1.0000
   0  -7   0    2993     789                                                        6883   53.59  -38.10  1.0000
   0   7   0  204875    2182                                                      346136   53.59   38.10  1.0000
   0   7   1  188211   13516                                                      309372   58.63  -14.46  1.0000
   0  -7  -1  107201   13424                                                      202114   58.63   14.46  1.0000
   0  -7  -2   42990    6985                                                      119509   64.74   19.97  1.0000
   0  -7  -3   14906     700                                                       10512    9.52   -2.25  1.0000
   0  -7  -3   18017     722                                                       13152    9.52   -2.25  1.0000
   0  -7  -4     116     508                                                        6951  -44.45   -7.89  1.0000
   0  -7  -4      15     523                                                        8299  -44.45   -7.89  1.0000
   0  -7  -4      45     550                                                        7689  -44.45   -7.89  1.0000
   0  -7  -5   19597    1173                                                       46518   36.02   11.40  1.0000
   0  -7  -5   24817    1189                                                       54447   36.02   11.40  1.0000
   0  -7  -5   23193    1281                                                       52015   36.02   11.40  1.0000
   0  -7  -5   20712    1201                                                       48240   36.02   11.40  1.0000
   0  -7  -6    8136     209                                                        1355   26.48    8.61  1.0000
   0   7   6   24986     446                                                       11593   26.48   -8.61  1.0000
   0  -7  -7   15707    1616                                                       25991   14.53  -18.49  1.0000
   0  -7  -7   12845    1571                                                       22157   14.53  -18.49  1.0000
   0  -7  -8   77051    5678                                                      109997   22.20  -26.57  1.0000
   0  -7  -8   77720    5724                                                      110806   22.20  -26.57  1.0000
   0   7   9     388     202                                                         -13   -9.41    1.09  1.0000
   0   7   9    6066     299                                                        3401   -9.41    1.09  1.0000
   0   7  10  110473    5774                                                      150575  -25.01  -17.77  1.0000
   0  -7 -10   50555    5656                                                       78349  -25.01   17.77  1.0000
   0   7  11     419     321                                                        4811  -22.95  -12.25  1.0000
   0  -7 -11     423     380                                                        4831  -22.95   12.25  1.0000
   0   7  12   30384     476                                                       24883   -9.96  -16.43  1.0000
   0  -7 -12   26293     493                                                       21101   -9.96   16.43  1.0000
   0  -7 -13    3567     188                                                        3056    3.19    6.48  1.0000
   0  -7 -13    2919     180                                                        2439    3.19    6.48  1.0000
   0  -7 -13    3107     172                                                        2618    3.19    6.48  1.0000
   0  -7 -13    3181     183                                                        2688    3.19    6.48  1.0000
   0   7  13    3560     171                                                        3050    3.19   -6.48  1.0000
   0  -7 -14    6219     214                                                        4573   -5.92   -4.93  1.0000
   0   7  14     920     202                                                         305   -5.92    4.93  1.0000
   0   7  14     256     179                                                         -30   -5.92    4.93  1.0000
   0  -7 -14    6276     209                                                        4622   -5.92   -4.93  1.0000
   0   7  14    6826     196                                                        5102   -5.92    4.93  1.0000
   0  -7 -14    6236     208                                                        4588   -5.92   -4.93  1.0000
   0  -7 -15    4594     240                                                        4331   -1.25   -3.36  1.0000
   0  -7 -15    4898     265                                                        4628   -1.25   -3.36  1.0000
   0  -7 -15    5081     265                                                        4807   -1.25   -3.36  1.0000
   0  -7 -15    5346     270                                                        5066   -1.25   -3.36  1.0000
   0  -7 -16      68      86                                                          91   -3.56   -7.01  1.0000
   0  -7 -16      44      55                                                         154   -3.56   -7.01  1.0000
   0  -7 -16      42      84                                                         160   -3.56   -7.01  1.0000
   0  -7 -16      38      90                                                         194   -3.56   -7.01  1.0000
   0  -7 -17    9340     801                                                       13147   -8.26   -6.55  1.0000
   0  -7 -17   10489     820                                                       14513   -8.26   -6.55  1.0000
   0  -7 -17    9268     819                                                       13060   -8.26   -6.55  1.0000
   0  -7 -17    9360     823                                                       13170   -8.26   -6.55  1.0000
   0  -7 -18   10523     521                                                        8374    5.36   -2.05  1.0000
   0  -7 -18   10940     520                                                        8747    5.36   -2.05  1.0000
   0  -7 -18   10328     522                                                        8200    5.36   -2.05  1.0000
   0  -7 -18    9633     498                                                        7582    5.36   -2.05  1.0000
   0  -7 -18   10459     510                                                        8317    5.36   -2.05  1.0000
   0  -7 -19    4087     239                                                        3020   -4.38    4.28  1.0000
   0  -7 -19    4398     236                                                        3291   -4.38    4.28  1.0000
   0  -7 -19    4345     242                                                        3245   -4.38    4.28  1.0000
   0  -7 -19    4454     231                                                        3340   -4.38    4.28  1.0000
   0  -7 -19    3922     214                                                        2877   -4.38    4.28  1.0000
   0  -7 -20     202     122                                                        1209   -9.94   -0.50  1.0000
   0  -7 -20     160     148                                                        1102   -9.94   -0.50  1.0000
   0  -7 -20     428     150                                                        1702   -9.94   -0.50  1.0000
   0  -7 -20     348     158                                                        1538   -9.94   -0.50  1.0000
   0  -7 -20     327     148                                                        1493   -9.94   -0.50  1.0000
   0  -7 -21     927     150                                                        1122   -0.21   -6.40  1.0000
   0  -7 -21    1051     125                                                        1269   -0.21   -6.40  1.0000
   0  -7 -21    1258     153                                                        1513   -0.21   -6.40  1.0000
   0  -7 -21    1192     157                                                        1435   -0.21   -6.40  1.0000
   0  -7 -21    1242     146                                                        1494   -0.21   -6.40  1.0000
   0  -7 -22    3045     280                                                        3633   -2.20   -3.45  1.0000
   0  -7 -22    2953     250                                                        3532   -2.20   -3.45  1.0000
   0  -7 -22    3255     269                                                        3863   -2.20   -3.45  1.0000
   0  -7 -22    2769     274                                                        3329   -2.20   -3.45  1.0000
   0  -7 -23    3142     227                                                        3167   -0.08   -0.76  1.0000
   0  -7 -23    2662     252                                                        2685   -0.08   -0.76  1.0000
   0  -7 -23    3384     247                                                        3410   -0.08   -0.76  1.0000
   0  -7 -23    2965     252                                                        2989   -0.08   -0.76  1.0000
   0  -7 -24     708     147                                                         650    0.67    1.34  1.0000
   0  -7 -24     865     135                                                         802    0.67    1.34  1.0000
   0  -7 -24     693     107                                                         636    0.67    1.34  1.0000
   0  -7 -24     720     134                                                         662    0.67    1.34  1.0000
   0  -7 -24     646     142                                                         590    0.67    1.34  1.0000
   0  -7 -25    1429     129                                                        1150    1.86   -0.45  1.0000
   0  -7 -25    1080     153                                                         839    1.86   -0.45  1.0000
   0  -7 -25    1609     156                                                        1312    1.86   -0.45  1.0000
   0  -7 -25    1452     160                                                        1171    1.86   -0.45  1.0000
   0  -7 -25    1639     155                                                        1339    1.86   -0.45  1.0000
   0  -7 -26    3856     339                                                        4835    3.54    2.00  1.0000
   0  -7 -26    3806     318                                                        4778    3.54    2.00  1.0000
   0  -7 -26    3962     334                                                        4953    3.54    2.00  1.0000
   0  -7 -26    3723     341                                                        4685    3.54    2.00  1.0000
   0  -7 -26    3374     333                                                        4292    3.54    2.00  1.0000
   0  -7 -27    1419     158                                                        1311   -0.76    1.94  1.0000
   0  -7 -27    1241     151                                                        1139   -0.76    1.94  1.0000
   0  -7 -27    1212     151                                                        1111   -0.76    1.94  1.0000
   0  -7 -27    1469     130                                                        1360   -0.76    1.94  1.0000
   0  -7 -28       2      98                                                          -4   -0.59    0.22  1.0000
   0  -7 -28       2     104                                                         -59   -0.59    0.22  1.0000
   0  -7 -28      74     101                                                          97   -0.59    0.22  1.0000
   0  -7 -29     399     101                                                         330    1.01    1.07  1.0000
   0  -7 -29     435     103                                                         363    1.01    1.07  1.0000
   0   8 -31     403      73                                                         567    1.79   -0.30  1.0000
   0   8 -31     235      73                                                         363    1.79   -0.30  1.0000
   0   8 -30      15      72                                                         -18    1.74    0.73  1.0000
   0   8 -30      15      81                                                         -91    1.74    0.73  1.0000
   0   8 -29      26      86                                                          58   -0.89    1.82  1.0000
   0   8 -28      31     103                                                          70   -1.86    1.62  1.0000
   0   8 -28     106     105                                                         187   -1.86    1.62  1.0000
   0   8 -27       5     122                                                           7   -2.05   -0.91  1.0000
   0   8 -27      46     117                                                         125   -2.05   -0.91  1.0000
   0   8 -27     130     118                                                         251   -2.05   -0.91  1.0000
   0   8 -27      22      79                                                         -20   -2.05   -0.91  1.0000
   0   8 -26      26     147                                                        -102    0.63   -2.38  1.0000
   0   8 -26      26      89                                                          45    0.63   -2.38  1.0000
   0   8 -26      26     138                                                        -116    0.63   -2.38  1.0000
   0   8 -26      67     132                                                         111    0.63   -2.38  1.0000
   0   8 -26      37     129                                                          65    0.63   -2.38  1.0000
   0   8 -25     170     143                                                         182    1.43    1.65  1.0000
   0   8 -25     226     147                                                         243    1.43    1.65  1.0000
   0   8 -25     183     105                                                         196    1.43    1.65  1.0000
   0   8 -25     253     148                                                         272    1.43    1.65  1.0000
   0   8 -25     206     150                                                         221    1.43    1.65  1.0000
   0   8 -24     579     170                                                         690    1.03    1.52  1.0000
   0   8 -24     492     167                                                         594    1.03    1.52  1.0000
   0   8 -24     860     187                                                         997    1.03    1.52  1.0000
   0   8 -24     829     134                                                         963    1.03    1.52  1.0000
   0   8 -24     419     166                                                         513    1.03    1.52  1.0000
   0   8 -23    2407     274                                                        2539    0.64    1.02  1.0000
   0   8 -23    2079     268                                                        2202    0.64    1.02  1.0000
   0   8 -23    2731     236                                                        2872    0.64    1.02  1.0000
   0   8 -22    3465     286                                                        2747   -3.20    1.77  1.0000
   0   8 -22    3282     239                                                        2584   -3.20    1.77  1.0000
   0   8 -22    4294     257                                                        3492   -3.20    1.77  1.0000
   0   8 -22    4630     314                                                        3796   -3.20    1.77  1.0000
   0   8 -22    3729     283                                                        2983   -3.20    1.77  1.0000
   0   8 -21     984     226                                                        1740   -4.94    0.71  1.0000
   0   8 -21    1037     192                                                        1811   -4.94    0.71  1.0000
   0   8 -21    1015     239                                                        1781   -4.94    0.71  1.0000
   0   8 -21    1437     203                                                        2329   -4.94    0.71  1.0000
   0   8 -20     136     137                                                         600   -5.95   -1.73  1.0000
   0   8 -20     116     167                                                         557   -5.95   -1.73  1.0000
   0   8 -20      68     172                                                         443   -5.95   -1.73  1.0000
   0   8 -20     106     132                                                         534   -5.95   -1.73  1.0000
   0   8 -19    2105     134                                                         534  -11.04   -1.57  1.0000
   0   8 -19    2268     139                                                         618  -11.04   -1.57  1.0000
   0   8 -19    2054     164                                                         508  -11.04   -1.57  1.0000
   0   8 -19    2338     181                                                         655  -11.04   -1.57  1.0000
   0   8 -18     914     260                                                        3003  -11.84   -0.37  1.0000
   0   8 -18     924     279                                                        3020  -11.84   -0.37  1.0000
   0   8 -18    1069     254                                                        3278  -11.84   -0.37  1.0000
   0   8 -18    1044     299                                                        3235  -11.84   -0.37  1.0000
   0   8 -17     194     165                                                         607   -5.16    0.02  1.0000
   0   8 -17     138     152                                                         505   -5.16    0.02  1.0000
   0   8 -17     135     115                                                         499   -5.16    0.02  1.0000
   0   8 -17     179     129                                                         581   -5.16    0.02  1.0000
   0   8 -16    1622     248                                                        2758    5.39   -5.19  1.0000
   0   8 -16    1794     279                                                        2986    5.39   -5.19  1.0000
   0   8 -16    2112     242                                                        3401    5.39   -5.19  1.0000
   0   8 -16    1679     263                                                        2835    5.39   -5.19  1.0000
   0   8 -15    6162     370                                                        4877   -4.47   -3.79  1.0000
   0   8 -15    6877     402                                                        5520   -4.47   -3.79  1.0000
   0   8 -15    7487     418                                                        6071   -4.47   -3.79  1.0000
   0   8 -15    6915     392                                                        5554   -4.47   -3.79  1.0000
   0   8 -15    6693     373                                                        5354   -4.47   -3.79  1.0000
   0   8 -14    3903     297                                                        3717    1.02    2.69  1.0000
   0   8 -14    4409     287                                                        4213    1.02    2.69  1.0000
   0   8 -14    3792     318                                                        3608    1.02    2.69  1.0000
   0   8 -14    4062     289                                                        3873    1.02    2.69  1.0000
   0   8 -13     133     108                                                         802    8.02   -1.11  1.0000
   0   8 -13      81     127                                                         666    8.02   -1.11  1.0000
   0   8 -13      76     147                                                         650    8.02   -1.11  1.0000
   0   8 -13     211     113                                                         980    8.02   -1.11  1.0000
   0   8 -13     240     151                                                        1042    8.02   -1.11  1.0000
   0   8 -12    4868     467                                                        6622   -5.28    4.04  1.0000
   0   8 -12    5733     445                                                        7630   -5.28    4.04  1.0000
   0   8 -12    4828     441                                                        6575   -5.28    4.04  1.0000
   0   8 -12    4671     453                                                        6391   -5.28    4.04  1.0000
   0   8 -12    4376     441                                                        6044   -5.28    4.04  1.0000
   0   8 -11     708     199                                                        2137   -9.00   -3.22  1.0000
   0  -8  11    2021     365                                                        4175   -9.00    3.22  1.0000
   0   8 -11    1327     212                                                        3143   -9.00   -3.22  1.0000
   0   8 -11    1871     244                                                        3958   -9.00   -3.22  1.0000
   0   8 -11    1328     243                                                        3145   -9.00   -3.22  1.0000
   0   8 -11    1293     227                                                        3091   -9.00   -3.22  1.0000
   0  -8  11    1389     274                                                        3239   -9.00    3.22  1.0000
   0   8 -11     679     201                                                        2085   -9.00   -3.22  1.0000
   0   8 -11    1122     204                                                        2823   -9.00   -3.22  1.0000
   0   8 -10    3889     404                                                        6927   -8.86  -13.39  1.0000
   0   8 -10    2077     448                                                        4194   -8.86  -13.39  1.0000
   0   8 -10    3239     403                                                        5983   -8.86  -13.39  1.0000
   0   8 -10    3403     416                                                        6224   -8.86  -13.39  1.0000
   0  -8  10    3815     535                                                        6821   -8.86   13.39  1.0000
   0   8 -10    3484     401                                                        6343   -8.86  -13.39  1.0000
   0   8 -10    5033     435                                                        8524   -8.86  -13.39  1.0000
   0  -8  10    2679     453                                                        5142   -8.86   13.39  1.0000
   0   8 -10    3357     401                                                        6157   -8.86  -13.39  1.0000
   0   8 -10    3476     430                                                        6331   -8.86  -13.39  1.0000
   0   8  -9   21228    1120                                                       18151   -5.29   -0.40  1.0000
   0   8  -9   29793    1141                                                       26126   -5.29   -0.40  1.0000
   0   8  -9   14227    1148                                                       11730   -5.29   -0.40  1.0000
   0   8  -9   22463    1133                                                       19295   -5.29   -0.40  1.0000
   0   8  -9   22020    1110                                                       18884   -5.29   -0.40  1.0000
   0   8  -9   21116    1109                                                       18048   -5.29   -0.40  1.0000
   0  -8   9   23317    1239                                                       20087   -5.29    0.40  1.0000
   0  -8   9   19317    1166                                                       16388   -5.29    0.40  1.0000
   0   8  -8   49843    2120                                                       47090   -3.18    5.61  1.0000
   0   8  -8   35020    2095                                                       32696   -3.18    5.61  1.0000
   0   8  -8   34551    2105                                                       32242   -3.18    5.61  1.0000
   0   8  -8   37078    2114                                                       34690   -3.18    5.61  1.0000
   0   8  -8   34550    2105                                                       32241   -3.18    5.61  1.0000
   0   8  -8   48608    2207                                                       45888   -3.18    5.61  1.0000
   0  -8   8   31646    2148                                                       29432   -3.18   -5.61  1.0000
   0  -8   7   17303    1334                                                       21472   -7.13    4.92  1.0000
   0   8  -7   19414    1287                                                       23823   -7.13   -4.92  1.0000
   0   8  -7   13269    1360                                                       16936   -7.13   -4.92  1.0000
   0   8  -7   15494    1346                                                       19446   -7.13   -4.92  1.0000
   0  -8   6     366     171                                                         380   -2.59   15.99  1.0000
   0  -8   6     469     137                                                         232   -2.59   15.99  1.0000
   0  -8   5   34860    1041                                                       27608    9.88    0.75  1.0000
   0  -8   5   30711     987                                                       23930    9.88    0.75  1.0000
   0   8  -4      89     163                                                          69   -0.53    0.28  1.0000
   0  -8   4     387     130                                                         343   -0.53   -0.28  1.0000
   0  -8   4     574     156                                                         521   -0.53   -0.28  1.0000
   0  -8   3    1019     318                                                        4935   16.66   25.22  1.0000
   0  -8   3     885     293                                                        4141   16.66   25.22  1.0000
   0   8  -2   73539    4654                                                       75142    5.51  -36.31  1.0000
   0  -8   2   70288    4615                                                       71720    5.51   36.31  1.0000
   0   8  -1  125628    6846                                                      126626   -0.15   14.23  1.0000
   0  -8   1  124124    6804                                                      125111   -0.15  -14.23  1.0000
   0  -8   0    7299    2101                                                       27123  -23.24  -42.41  1.0000
   0   8   0   29683    2262                                                       66402  -23.24   42.41  1.0000
   0   8   1   20242    1089                                                       31371  -23.90   45.11  1.0000
   0  -8  -1    8993     898                                                       10984  -23.90  -45.11  1.0000
   0  -8  -2   20930    2633                                                       44292    8.84  -57.58  1.0000
   0  -8  -3   12050    1956                                                       29546  -24.09  -26.08  1.0000
   0  -8  -3   18468    1988                                                       39573  -24.09  -26.08  1.0000
   0  -8  -4   21541     574                                                       11248   19.64    0.94  1.0000
   0  -8  -4   22350     635                                                       11835   19.64    0.94  1.0000
   0  -8  -5   40269    3373                                                       64115   25.04   11.15  1.0000
   0  -8  -5   36613    3315                                                       59457   25.04   11.15  1.0000
   0  -8  -5   40726    3337                                                       64695   25.04   11.15  1.0000
   0  -8  -6    1687     151                                                         777  -32.69   -4.43  1.0000
   0  -8  -6    1860     110                                                         664  -32.69   -4.43  1.0000
   0  -8  -7      97     133                                                        1409   13.05    6.75  1.0000
   0  -8  -7     280     198                                                        2063   13.05    6.75  1.0000
   0  -8  -7     124     123                                                        1529   13.05    6.75  1.0000
   0   8   7     141     243                                                        1602   13.05   -6.75  1.0000
   0  -8  -8    4658     609                                                        8192    2.16   26.20  1.0000
   0  -8  -8    4167     557                                                        7363    2.16   26.20  1.0000
   0  -8  -9   10990     321                                                        7306  -12.97   13.93  1.0000
   0   8   9    8969     370                                                        5556  -12.97  -13.93  1.0000
   0   8  10    1324     516                                                        3699   12.65   12.29  1.0000
   0  -8 -10    7515     566                                                       13193   12.65  -12.29  1.0000
   0   8  11     251     415                                                         -22   -2.69    7.14  1.0000
   0   8  11    8340     573                                                        9322   -2.69    7.14  1.0000
   0  -8 -11   35944     739                                                       38189   -2.69   -7.14  1.0000
   0  -8 -11   30982     502                                                       33053   -2.69   -7.14  1.0000
   0  -8 -12    1252     129                                                        1662   -2.57    0.80  1.0000
   0  -8 -12    1268     134                                                        1680   -2.57    0.80  1.0000
   0  -8 -12    1407     136                                                        1840   -2.57    0.80  1.0000
   0  -8 -12    1306     188                                                        1724   -2.57    0.80  1.0000
   0  -8 -12    1205     121                                                        1608   -2.57    0.80  1.0000
   0  -8 -13   50530     986                                                       46239   -4.72   -1.62  1.0000
   0  -8 -13   52289    1008                                                       47922   -4.72   -1.62  1.0000
   0  -8 -13   54451    1015                                                       49993   -4.72   -1.62  1.0000
   0  -8 -13   55285    1029                                                       50792   -4.72   -1.62  1.0000
   0  -8 -14   25459    1055                                                       17881  -12.44   -0.14  1.0000
   0   8  14   26583    1149                                                       18825  -12.44    0.14  1.0000
   0  -8 -14   24029    1052                                                       16686  -12.44   -0.14  1.0000
   0  -8 -14   25246    1059                                                       17703  -12.44   -0.14  1.0000
   0  -8 -14   25238    1046                                                       17696  -12.44   -0.14  1.0000
   0  -8 -15   18182    1160                                                       19511   -2.34   -1.36  1.0000
   0  -8 -15   17539    1146                                                       18844   -2.34   -1.36  1.0000
   0  -8 -15   18686    1157                                                       20033   -2.34   -1.36  1.0000
   0  -8 -15   17596    1153                                                       18903   -2.34   -1.36  1.0000
   0  -8 -16     409      87                                                         372   -0.42   -0.65  1.0000
   0  -8 -16     339      97                                                         306   -0.42   -0.65  1.0000
   0  -8 -16     550     100                                                         508   -0.42   -0.65  1.0000
   0  -8 -16     506      98                                                         465   -0.42   -0.65  1.0000
   0  -8 -17      73      85                                                         194    2.65    0.50  1.0000
   0  -8 -17      34      90                                                         125    2.65    0.50  1.0000
   0  -8 -17     134      62                                                         289    2.65    0.50  1.0000
   0  -8 -17      57      98                                                         167    2.65    0.50  1.0000
   0  -8 -17      65      92                                                         181    2.65    0.50  1.0000
   0  -8 -18     768     117                                                        1014    1.99   -0.09  1.0000
   0  -8 -18     572     120                                                         787    1.99   -0.09  1.0000
   0  -8 -18     678     124                                                         910    1.99   -0.09  1.0000
   0  -8 -18     685      91                                                         918    1.99   -0.09  1.0000
   0  -8 -18     577     125                                                         792    1.99   -0.09  1.0000
   0  -8 -19     514     117                                                         508   -0.09    0.92  1.0000
   0  -8 -19     454     105                                                         448   -0.09    0.92  1.0000
   0  -8 -19     506      78                                                         500   -0.09    0.92  1.0000
   0  -8 -19     566     110                                                         560   -0.09    0.92  1.0000
   0  -8 -19     463     111                                                         457   -0.09    0.92  1.0000
   0  -8 -20    3094     204                                                        2222    4.06   -1.94  1.0000
   0  -8 -20    2969     197                                                        2116    4.06   -1.94  1.0000
   0  -8 -20    3245     173                                                        2351    4.06   -1.94  1.0000
   0  -8 -20    3561     200                                                        2622    4.06   -1.94  1.0000
   0  -8 -20    3205     198                                                        2317    4.06   -1.94  1.0000
   0  -8 -21    7423     493                                                        7384   -0.11    1.99  1.0000
   0  -8 -21    8185     491                                                        8145   -0.11    1.99  1.0000
   0  -8 -21    6769     493                                                        6731   -0.11    1.99  1.0000
   0  -8 -21    7214     466                                                        7176   -0.11    1.99  1.0000
   0  -8 -21    8272     488                                                        8232   -0.11    1.99  1.0000
   0  -8 -22    2298     231                                                        2379    0.35    5.46  1.0000
   0  -8 -22    2863     228                                                        2968    0.35    5.46  1.0000
   0  -8 -22    2816     230                                                        2919    0.35    5.46  1.0000
   0  -8 -22    2803     238                                                        2906    0.35    5.46  1.0000
   0  -8 -22    2515     199                                                        2605    0.35    5.46  1.0000
   0  -8 -23       4     131                                                         -61    0.46    0.78  1.0000
   0  -8 -23       4     120                                                         -11    0.46    0.78  1.0000
   0  -8 -23       4     119                                                         -32    0.46    0.78  1.0000
   0  -8 -23      67      79                                                          70    0.46    0.78  1.0000
   0  -8 -24    8184     544                                                        8735   -1.30   -4.15  1.0000
   0  -8 -24    7108     567                                                        7617   -1.30   -4.15  1.0000
   0  -8 -24    8065     567                                                        8611   -1.30   -4.15  1.0000
   0  -8 -24    9530     567                                                       10130   -1.30   -4.15  1.0000
   0  -8 -24    8008     572                                                        8552   -1.30   -4.15  1.0000
   0  -8 -25      94      83                                                         -89    3.91   -2.56  1.0000
   0  -8 -25      94     132                                                        -127    3.91   -2.56  1.0000
   0  -8 -25      94     138                                                        -155    3.91   -2.56  1.0000
   0  -8 -25     247     115                                                          67    3.91   -2.56  1.0000
   0  -8 -25     135     118                                                           9    3.91   -2.56  1.0000
   0  -8 -26     275     117                                                         254   -0.28    0.41  1.0000
   0  -8 -26       1     114                                                         -17   -0.28    0.41  1.0000
   0  -8 -26      97     123                                                          85   -0.28    0.41  1.0000
   0  -8 -26     129     121                                                         115   -0.28    0.41  1.0000
   0  -8 -27      45     123                                                         -65   -1.92   -2.57  1.0000
   0  -8 -27      45     115                                                         -71   -1.92   -2.57  1.0000
   0  -8 -27       7     110                                                          39   -1.92   -2.57  1.0000
   0  -8 -28      74     109                                                         203    2.42   -1.34  1.0000
   0  -8 -28      70     114                                                         196    2.42   -1.34  1.0000
   0  -8 -28      48     104                                                         158    2.42   -1.34  1.0000
   0  -8 -29    2019     166                                                        1773    1.41    1.06  1.0000
   0  -8 -29    1718     157                                                        1491    1.41    1.06  1.0000
   0  -8 -29    1938     158                                                        1697    1.41    1.06  1.0000
   0  -8 -30      20      88                                                          15   -0.27    0.98  1.0000
   0   9 -30     339      74                                                         365    0.33    0.12  1.0000
   0   9 -30     353      76                                                         379    0.33    0.12  1.0000
   0   9 -30     127      71                                                         143    0.33    0.12  1.0000
   0   9 -29     302      93                                                         376    0.72   -1.39  1.0000
   0   9 -29     238      84                                                         303    0.72   -1.39  1.0000
   0   9 -28    1192     138                                                        1027    1.27   -1.41  1.0000
   0   9 -28    1515     142                                                        1329    1.27   -1.41  1.0000
   0   9 -28    1518     140                                                        1332    1.27   -1.41  1.0000
   0   9 -27      13     105                                                          -2    0.92   -1.45  1.0000
   0   9 -27       3     118                                                          10    0.92   -1.45  1.0000
   0   9 -27      54     108                                                         106    0.92   -1.45  1.0000
   0   9 -27      78     110                                                         140    0.92   -1.45  1.0000
   0   9 -26      11     123                                                         -21   -1.59    0.04  1.0000
   0   9 -26      11      86                                                         -25   -1.59    0.04  1.0000
   0   9 -26      40     128                                                           9   -1.59    0.04  1.0000
   0   9 -26      11     129                                                        -113   -1.59    0.04  1.0000
   0   9 -26      64     126                                                          22   -1.59    0.04  1.0000
   0   9 -25     167     139                                                          46   -2.95    1.44  1.0000
   0   9 -25     246     138                                                          93   -2.95    1.44  1.0000
   0   9 -25     321     100                                                         143   -2.95    1.44  1.0000
   0   9 -25      91     139                                                          10   -2.95    1.44  1.0000
   0   9 -25      47     142                                                         -70   -2.95    1.44  1.0000
   0   9 -24    1324     194                                                        1102   -1.54   -0.36  1.0000
   0   9 -24    1386     188                                                        1159   -1.54   -0.36  1.0000
   0   9 -24    1737     184                                                        1481   -1.54   -0.36  1.0000
   0   9 -24    1914     163                                                        1645   -1.54   -0.36  1.0000
   0   9 -23     811     165                                                         591   -2.27    1.99  1.0000
   0   9 -23     678     174                                                         476   -2.27    1.99  1.0000
   0   9 -23     890     132                                                         659   -2.27    1.99  1.0000
   0   9 -23     652     174                                                         454   -2.27    1.99  1.0000
   0   9 -22     787     187                                                         788   -0.40    3.44  1.0000
   0   9 -22     844     138                                                         847   -0.40    3.44  1.0000
   0   9 -22     996     186                                                        1003   -0.40    3.44  1.0000
   0   9 -22     856     143                                                         859   -0.40    3.44  1.0000
   0   9 -21    5402     430                                                        5509    0.35    0.31  1.0000
   0   9 -21    6078     400                                                        6192    0.35    0.31  1.0000
   0   9 -21    5186     399                                                        5291    0.35    0.31  1.0000
   0   9 -21    5738     439                                                        5849    0.35    0.31  1.0000
   0   9 -20      14     125                                                         125   -3.69   -1.60  1.0000
   0   9 -20      68     130                                                         259   -3.69   -1.60  1.0000
   0   9 -20      74     165                                                         271   -3.69   -1.60  1.0000
   0   9 -20      91     174                                                         303   -3.69   -1.60  1.0000
   0   9 -19    2621     238                                                        2902   -1.29   -0.43  1.0000
   0   9 -19    2723     286                                                        3009   -1.29   -0.43  1.0000
   0   9 -19    2359     247                                                        2626   -1.29   -0.43  1.0000
   0   9 -19    2429     273                                                        2699   -1.29   -0.43  1.0000
   0   9 -18    1801     233                                                        1772   -0.27   -2.67  1.0000
   0   9 -18    1548     205                                                        1519   -0.27   -2.67  1.0000
   0   9 -18    2292     203                                                        2263   -0.27   -2.67  1.0000
   0   9 -18    1870     239                                                        1841   -0.27   -2.67  1.0000
   0   9 -17    2564     206                                                        2283   -1.37    0.07  1.0000
   0   9 -17    2355     253                                                        2086   -1.37    0.07  1.0000
   0   9 -17    2119     215                                                        1864   -1.37    0.07  1.0000
   0   9 -17    2146     232                                                        1889   -1.37    0.07  1.0000
   0   9 -16    3720     287                                                        3996   -1.06    0.22  1.0000
   0   9 -16    3148     328                                                        3402   -1.06    0.22  1.0000
   0   9 -16    2969     298                                                        3216   -1.06    0.22  1.0000
   0   9 -15      57     113                                                          77   -6.67    3.75  1.0000
   0   9 -15     253     106                                                         -27   -6.67    3.75  1.0000
   0   9 -15      27     176                                                         133   -6.67    3.75  1.0000
   0   9 -15      93     156                                                          42   -6.67    3.75  1.0000
   0   9 -14    2924     260                                                        2929    0.01    0.66  1.0000
   0   9 -14    2875     241                                                        2880    0.01    0.66  1.0000
   0   9 -14    2846     276                                                        2851    0.01    0.66  1.0000
   0   9 -13    1202     170                                                        1142   -0.40    1.26  1.0000
   0   9 -13    1097     122                                                        1039   -0.40    1.26  1.0000
   0   9 -13    1111     148                                                        1053   -0.40    1.26  1.0000
   0   9 -13    1191     132                                                        1131   -0.40    1.26  1.0000
   0   9 -12    6337     392                                                        5258    3.69    2.53  1.0000
   0   9 -12    6383     378                                                        5300    3.69    2.53  1.0000
   0   9 -12    6069     361                                                        5014    3.69    2.53  1.0000
   0   9 -12    6122     361                                                        5062    3.69    2.53  1.0000
   0  -9  11    4528     310                                                        2822    8.28   10.31  1.0000
   0   9 -11    5572     269                                                        3724    8.28  -10.31  1.0000
   0   9 -11    5706     268                                                        3841    8.28  -10.31  1.0000
   0   9 -11    5240     280                                                        3436    8.28  -10.31  1.0000
   0   9 -11    5435     295                                                        3605    8.28  -10.31  1.0000
   0  -9  10    3975     424                                                        4595    2.21    1.28  1.0000
   0   9 -10    5106     368                                                        5807    2.21   -1.28  1.0000
   0  -9  10    4524     487                                                        5185    2.21    1.28  1.0000
   0   9 -10    4574     371                                                        5238    2.21   -1.28  1.0000
   0   9 -10    4535     390                                                        5196    2.21   -1.28  1.0000
   0   9 -10    4394     379                                                        5045    2.21   -1.28  1.0000
   0   9  -9   10696     860                                                       13629    6.22    3.14  1.0000
   0   9  -9   11045     839                                                       14023    6.22    3.14  1.0000
   0   9  -9    7793     902                                                       10318    6.22    3.14  1.0000
   0   9  -9   10149     852                                                       13010    6.22    3.14  1.0000
   0   9  -9    9882     843                                                       12707    6.22    3.14  1.0000
   0  -9   9    9283     902                                                       12026    6.22   -3.14  1.0000
   0   9  -8   24417     983                                                       19642   -8.05   -5.53  1.0000
   0   9  -8   43514    1191                                                       37105   -8.05   -5.53  1.0000
   0   9  -8   24662     985                                                       19863   -8.05   -5.53  1.0000
   0  -9   8   22410    1046                                                       17840   -8.05    5.53  1.0000
   0   9  -8   39526    1034                                                       33423   -8.05   -5.53  1.0000
   0   9  -8   24077     975                                                       19336   -8.05   -5.53  1.0000
   0   9  -8    2965     956                                                        1392   -8.05   -5.53  1.0000
   0   9  -8   25041     993                                                       20204   -8.05   -5.53  1.0000
   0  -9   7    4450     357                                                        4167    1.52    7.62  1.0000
   0  -9   7    5178     406                                                        4893    1.52    7.62  1.0000
   0   9  -7    5530     402                                                        5244    1.52   -7.62  1.0000
   0   9  -7    4798     297                                                        4514    1.52   -7.62  1.0000
   0   9  -7    4712     290                                                        4428    1.52   -7.62  1.0000
   0   9  -7    4903     299                                                        4619    1.52   -7.62  1.0000
   0   9  -6    4116     128                                                         974   16.55    6.74  1.0000
   0  -9   6    4246     189                                                        1043   16.55   -6.74  1.0000
   0  -9   6    4539     213                                                        1202   16.55   -6.74  1.0000
   0   9  -6    4794     238                                                        1344   16.55    6.74  1.0000
   0   9  -5   41522    3400                                                       47293   -5.65   15.24  1.0000
   0  -9   5   76372    3403                                                       84468   -5.65  -15.24  1.0000
   0  -9   5   96814    3479                                                      106021   -5.65  -15.24  1.0000
   0   9  -5   25287    3330                                                       29616   -5.65   15.24  1.0000
   0  -9   4    1561     179                                                         824   -4.17  -21.79  1.0000
   0  -9   4    1580     198                                                         924   -4.17  -21.79  1.0000
   0  -9   3     572     269                                                        3016   13.52  -18.47  1.0000
   0  -9   3     744     297                                                        3680   13.52  -18.47  1.0000
   0  -9   2     229     194                                                        1292    7.55  -23.13  1.0000
   0  -9   2     392     166                                                         968    7.55  -23.13  1.0000
   0   9  -2     152     228                                                        1517    7.55   23.13  1.0000
   0  -9   1    1887     664                                                       10177   20.87  -26.01  1.0000
   0   9  -1    2322     724                                                       11338   20.87   26.01  1.0000
   0  -9   0     810     175                                                         645    0.16   15.27  1.0000
   0  -9   0     949     176                                                         980    0.16   15.27  1.0000
   0  -9  -1    1089     355                                                        3832    9.88   28.33  1.0000
   0   9   1    2098     475                                                        7463    9.88  -28.33  1.0000
   0  -9  -2    9218     638                                                       15060   10.78   10.76  1.0000
   0  -9  -2    5679     585                                                       10352   10.78   10.76  1.0000
   0  -9  -3   13154     370                                                       22942  -14.18   17.77  1.0000
   0  -9  -3   21630     524                                                       34039  -14.18   17.77  1.0000
   0  -9  -4      65     227                                                        2901   22.24   -3.93  1.0000
   0  -9  -4      27     246                                                        2534   22.24   -3.93  1.0000
   0  -9  -4      32     197                                                        2588   22.24   -3.93  1.0000
   0  -9  -5    3434     347                                                        4555   -2.01  -14.90  1.0000
   0  -9  -5    3868     329                                                        5114   -2.01  -14.90  1.0000
   0  -9  -5    3340     290                                                        4433   -2.01  -14.90  1.0000
   0  -9  -5    4059     313                                                        5357   -2.01  -14.90  1.0000
   0  -9  -6     730     110                                                         376   11.52   -4.97  1.0000
   0  -9  -6     773     136                                                         449   11.52   -4.97  1.0000
   0  -9  -6     787      98                                                         473   11.52   -4.97  1.0000
   0  -9  -7   22207    1445                                                       28582    9.53    5.89  1.0000
   0  -9  -7   26911    1546                                                       33903    9.53    5.89  1.0000
   0   9   8    2626     228                                                         -70  -24.28    4.32  1.0000
   0   9   8    2096     239                                                          30  -24.28    4.32  1.0000
   0  -9  -8    2536     397                                                       10280  -24.28   -4.32  1.0000
   0  -9  -8    1919     259                                                        8991  -24.28   -4.32  1.0000
   0  -9  -9     789     127                                                        1897   -2.48  -11.13  1.0000
   0  -9  -9     758     200                                                        1842   -2.48  -11.13  1.0000
   0  -9 -10    8161     768                                                       13435  -12.30   -2.53  1.0000
   0  -9 -10    9585     864                                                       15248  -12.30   -2.53  1.0000
   0  -9 -10    8421     778                                                       13769  -12.30   -2.53  1.0000
   0  -9 -11      24      86                                                         788  -10.97    2.05  1.0000
   0  -9 -11       3      93                                                         617  -10.97    2.05  1.0000
   0  -9 -11       4     143                                                         631  -10.97    2.05  1.0000
   0  -9 -11       2      95                                                         598  -10.97    2.05  1.0000
   0  -9 -12     582      89                                                         434    2.45   -3.99  1.0000
   0  -9 -12     654     136                                                         502    2.45   -3.99  1.0000
   0  -9 -12     686      87                                                         532    2.45   -3.99  1.0000
   0  -9 -12     394      77                                                         258    2.45   -3.99  1.0000
   0  -9 -12     632      92                                                         481    2.45   -3.99  1.0000
   0  -9 -13   14845     466                                                       10608   -9.48   -6.49  1.0000
   0  -9 -13   14648     547                                                       10440   -9.48   -6.49  1.0000
   0  -9 -13   13838     444                                                        9752   -9.48   -6.49  1.0000
   0  -9 -13   14191     456                                                       10051   -9.48   -6.49  1.0000
   0  -9 -13   14435     459                                                       10259   -9.48   -6.49  1.0000
   0  -9 -14    6152     360                                                        8577    6.83    0.47  1.0000
   0  -9 -14    6335     350                                                        8792    6.83    0.47  1.0000
   0   9  14     130     317                                                           8    6.83   -0.47  1.0000
   0  -9 -14    6163     354                                                        8589    6.83    0.47  1.0000
   0   9  14    1471     389                                                        2758    6.83   -0.47  1.0000
   0  -9 -14    5710     335                                                        8053    6.83    0.47  1.0000
   0  -9 -15     102     116                                                         935    9.61    3.12  1.0000
   0  -9 -15      64     104                                                         803    9.61    3.12  1.0000
   0  -9 -15      50     113                                                         748    9.61    3.12  1.0000
   0  -9 -15      66     117                                                         813    9.61    3.12  1.0000
   0  -9 -16     870     131                                                        1009   -1.09   -1.15  1.0000
   0  -9 -16     984     124                                                        1132   -1.09   -1.15  1.0000
   0  -9 -16    1130     136                                                        1289   -1.09   -1.15  1.0000
   0  -9 -16     940     135                                                        1085   -1.09   -1.15  1.0000
   0  -9 -17     867     111                                                         560    3.04   -1.48  1.0000
   0  -9 -17     840     111                                                         538    3.04   -1.48  1.0000
   0  -9 -17     899     103                                                         586    3.04   -1.48  1.0000
   0  -9 -17     829     113                                                         529    3.04   -1.48  1.0000
   0  -9 -18     709     104                                                         352   -3.84    1.73  1.0000
   0  -9 -18     848     112                                                         453   -3.84    1.73  1.0000
   0  -9 -18     796     110                                                         415   -3.84    1.73  1.0000
   0  -9 -18     863     103                                                         464   -3.84    1.73  1.0000
   0  -9 -19   11664     572                                                        9908   -4.09    1.26  1.0000
   0  -9 -19   10731     580                                                        9049   -4.09    1.26  1.0000
   0  -9 -19    9946     581                                                        8329   -4.09    1.26  1.0000
   0  -9 -19   10546     579                                                        8879   -4.09    1.26  1.0000
   0  -9 -20     825     120                                                         529    2.79    0.65  1.0000
   0  -9 -20     766     119                                                         482    2.79    0.65  1.0000
   0  -9 -20     801     120                                                         510    2.79    0.65  1.0000
   0  -9 -20     884     128                                                         577    2.79    0.65  1.0000
   0  -9 -21      61     109                                                          -4    3.50    1.35  1.0000
   0  -9 -21     168     103                                                          47    3.50    1.35  1.0000
   0  -9 -21      61     113                                                        -101    3.50    1.35  1.0000
   0  -9 -21     120     120                                                          20    3.50    1.35  1.0000
   0  -9 -22       0     127                                                         204    7.05   -0.90  1.0000
   0  -9 -22       0     116                                                         206    7.05   -0.90  1.0000
   0  -9 -22       0     121                                                         201    7.05   -0.90  1.0000
   0  -9 -22       6     116                                                         293    7.05   -0.90  1.0000
   0  -9 -23    1612     199                                                        2165    3.07    0.50  1.0000
   0  -9 -23    1266     204                                                        1760    3.07    0.50  1.0000
   0  -9 -23    1658     214                                                        2218    3.07    0.50  1.0000
   0  -9 -23    1625     196                                                        2180    3.07    0.50  1.0000
   0  -9 -24    2172     191                                                        1740    2.53    1.92  1.0000
   0  -9 -24    2357     180                                                        1907    2.53    1.92  1.0000
   0  -9 -25     443     145                                                         376    0.96    2.08  1.0000
   0  -9 -25     660     147                                                         582    0.96    2.08  1.0000
   0  -9 -25     620     135                                                         544    0.96    2.08  1.0000
   0  -9 -25     691     132                                                         611    0.96    2.08  1.0000
   0  -9 -26    2525     229                                                        2566    0.18   -0.50  1.0000
   0  -9 -26    2416     235                                                        2456    0.18   -0.50  1.0000
   0  -9 -26    2538     236                                                        2579    0.18   -0.50  1.0000
   0  -9 -26    2905     229                                                        2949    0.18   -0.50  1.0000
   0  -9 -27      23     112                                                           8    3.60   -0.64  1.0000
   0  -9 -27       6     117                                                          98    3.60   -0.64  1.0000
   0  -9 -27      58     123                                                         -42    3.60   -0.64  1.0000
   0  -9 -28    1061     141                                                        1134   -0.35    1.67  1.0000
   0  -9 -28     867     145                                                         932   -0.35    1.67  1.0000
   0  -9 -28    1165     153                                                        1241   -0.35    1.67  1.0000
   0  -9 -29       0     102                                                           8   -1.29   -0.39  1.0000
   0  -9 -29       8      98                                                          -7   -1.29   -0.39  1.0000
   0  -9 -29       8     102                                                          -2   -1.29   -0.39  1.0000
   0  -9 -30      16      89                                                         -26   -0.09   -1.95  1.0000
   0  -9 -30      73      92                                                         128   -0.09   -1.95  1.0000
   0  10 -30     459      57                                                         324   -1.66   -0.20  1.0000
   0  10 -30     267      60                                                         167   -1.66   -0.20  1.0000
   0  10 -29     102      72                                                          98   -0.12    0.28  1.0000
   0  10 -29      92      68                                                          88   -0.12    0.28  1.0000
   0  10 -28      64      83                                                         136   -0.49    2.39  1.0000
   0  10 -28      90      91                                                         175   -0.49    2.39  1.0000
   0  10 -27     397     120                                                         603   -1.67    2.52  1.0000
   0  10 -27     334     108                                                         523   -1.67    2.52  1.0000
   0  10 -27     476     125                                                         700   -1.67    2.52  1.0000
   0  10 -26     150     123                                                         151   -3.29    3.14  1.0000
   0  10 -26     101     117                                                          75   -3.29    3.14  1.0000
   0  10 -26     139     118                                                         135   -3.29    3.14  1.0000
   0  10 -25      28     129                                                         -25   -2.33   -0.99  1.0000
   0  10 -25      28      94                                                         -63   -2.33   -0.99  1.0000
   0  10 -25      34     142                                                         122   -2.33   -0.99  1.0000
   0  10 -25      28     133                                                         -83   -2.33   -0.99  1.0000
   0  10 -24    1717     144                                                        1368   -2.91   -3.98  1.0000
   0  10 -24    1447     164                                                        1121   -2.91   -3.98  1.0000
   0  10 -24    1514     190                                                        1182   -2.91   -3.98  1.0000
   0  10 -24    1154     177                                                         856   -2.91   -3.98  1.0000
   0  10 -23    3701     249                                                        3093   -2.59   -1.53  1.0000
   0  10 -23    3170     269                                                        2609   -2.59   -1.53  1.0000
   0  10 -23    3035     264                                                        2486   -2.59   -1.53  1.0000
   0  10 -23    3633     228                                                        3031   -2.59   -1.53  1.0000
   0  10 -23    2866     216                                                        2333   -2.59   -1.53  1.0000
   0  10 -22       3     151                                                          92   -2.62   -2.67  1.0000
   0  10 -22       2     107                                                          40   -2.62   -2.67  1.0000
   0  10 -22       3     146                                                          89   -2.62   -2.67  1.0000
   0  10 -22       2     170                                                          40   -2.62   -2.67  1.0000
   0  10 -22       4     115                                                          34   -2.62   -2.67  1.0000
   0  10 -21    1543     174                                                        1338   -1.29   -0.45  1.0000
   0  10 -21    1670     212                                                        1457   -1.29   -0.45  1.0000
   0  10 -21    1735     172                                                        1518   -1.29   -0.45  1.0000
   0  10 -21    1574     177                                                        1367   -1.29   -0.45  1.0000
   0  10 -21    1653     224                                                        1441   -1.29   -0.45  1.0000
   0  10 -20     605     167                                                        1103    3.98    2.89  1.0000
   0  10 -20     742     207                                                        1289    3.98    2.89  1.0000
   0  10 -20     771     209                                                        1328    3.98    2.89  1.0000
   0  10 -20     631     161                                                        1139    3.98    2.89  1.0000
   0  10 -20     705     206                                                        1240    3.98    2.89  1.0000
   0  10 -19      57     126                                                         237    3.70    1.84  1.0000
   0  10 -19      68     170                                                         260    3.70    1.84  1.0000
   0  10 -19      88     185                                                         300    3.70    1.84  1.0000
   0  10 -19      97     142                                                         318    3.70    1.84  1.0000
   0  10 -19      52     178                                                         228    3.70    1.84  1.0000
   0  10 -18     742     221                                                        1112    2.66    2.31  1.0000
   0  10 -18     983     167                                                        1406    2.66    2.31  1.0000
   0  10 -18     583     208                                                         914    2.66    2.31  1.0000
   0  10 -18     723     182                                                        1089    2.66    2.31  1.0000
   0  10 -17    7923     910                                                       12346   10.47    4.33  1.0000
   0  10 -17    7786     887                                                       12174   10.47    4.33  1.0000
   0  10 -17    9550     877                                                       14365   10.47    4.33  1.0000
   0  10 -16    3944     415                                                        4848    3.23   -1.15  1.0000
[truncated: 16,831,570 more chars]
